# Supplementary material for: Structural insights into ligand recognition and selectivity of the human hydroxycarboxylic acid receptor HCAR2
Source: Cell Discov. 2023 Nov 28;9:118. doi: 10.1038/s41421-023-00610-7 (PMC10682194; doi:10.1038/s41421-023-00610-7)
Supplement: Supplementary file 2 — PDB-apo [file 41421_2023_610_MOESM2_ESM.txt]

REMARK   3                                                                      
REMARK   3 FILE CREATED: 11/09/22 01:25:09                                      
REMARK   3                                                                      
REMARK   3 RESOLUTION: 3.23                                                     
REMARK   3                                                                      
REMARK   3 REFINEMENT.                                                          
REMARK   3   PROGRAM     : PHENIX (1.20.1_4487: phenix.real_space_refine)       
REMARK   3   AUTHORS     : Adams,Afonine,Bunkoczi,Burnley,Chen,Dar,Davis,       
REMARK   3               : Draizen,Echols,Gildea,Gros,Grosse-Kunstleve,Headd,   
REMARK   3               : Hintze,Hung,Ioerger,Liebschner,McCoy,McKee,Moriarty, 
REMARK   3               : Oeffner,Poon,Read,Richardson,Richardson,Sacchettini, 
REMARK   3               : Sauter,Sobolev,Storoni,Terwilliger,Williams,Zwart    
REMARK   3                                                                      
REMARK   3 SCATTERING TABLE: ELECTRON                                           
REMARK   3                                                                      
REMARK   3 REFINEMENT TARGET: REAL-SPACE (WEIGHTED MAP SUM AT ATOM CENTERS)     
REMARK   3                                                                      
REMARK   3 MODEL TO MAP FIT.                                                    
REMARK   3   CC_mask  : 0.8612                                                  
REMARK   3   CC_volume: 0.8422                                                  
REMARK   3   CC_peaks : 0.6569                                                  
REMARK   3                                                                      
REMARK   3 GEOMETRY RESTRAINTS LIBRARY: GEOSTD + MONOMER LIBRARY + CDL V1.2     
REMARK   3 DEVIATIONS FROM IDEAL VALUES - RMSD. RMSZ FOR BONDS AND ANGLES.      
REMARK   3   BOND      :  0.003   0.037   9153  Z= 0.186                        
REMARK   3   ANGLE     :  0.581  12.928  12385  Z= 0.294                        
REMARK   3   CHIRALITY :  0.041   0.162   1389                                  
REMARK   3   PLANARITY :  0.004   0.064   1568                                  
REMARK   3   DIHEDRAL  :  4.514  61.506   1227                                  
REMARK   3   MIN NONBONDED DISTANCE : 2.107                                     
REMARK   3                                                                      
REMARK   3 MOLPROBITY STATISTICS.                                               
REMARK   3   ALL-ATOM CLASHSCORE : 6.12                                         
REMARK   3   RAMACHANDRAN PLOT:                                                 
REMARK   3     OUTLIERS :  0.18 %                                               
REMARK   3     ALLOWED  :  3.94 %                                               
REMARK   3     FAVORED  : 95.89 %                                               
REMARK   3   ROTAMER OUTLIERS :  0.31 %                                         
REMARK   3   CBETA DEVIATIONS :  0.00 %                                         
REMARK   3   PEPTIDE PLANE:                                                     
REMARK   3     CIS-PROLINE     : 3.23 %                                         
REMARK   3     CIS-GENERAL     : 0.00 %                                         
REMARK   3     TWISTED PROLINE : 0.00 %                                         
REMARK   3     TWISTED GENERAL : 0.00 %                                         
REMARK   3                                                                      
REMARK   3 RAMA-Z (RAMACHANDRAN PLOT Z-SCORE):                                  
REMARK   3 INTERPRETATION: BAD |RAMA-Z| > 3; SUSPICIOUS 2 < |RAMA-Z| < 3; GOOD  
REMARK   3 SCORES FOR WHOLE/HELIX/SHEET/LOOP ARE SCALED INDEPENDENTLY;          
REMARK   3 THEREFORE, THE VALUES ARE NOT RELATED IN A SIMPLE MANNER.            
REMARK   3   WHOLE:  0.13 (0.26), RESIDUES: 1118                                
REMARK   3   HELIX:  1.80 (0.28), RESIDUES: 375                                 
REMARK   3   SHEET: -0.14 (0.31), RESIDUES: 278                                 
REMARK   3   LOOP : -1.20 (0.28), RESIDUES: 465                                 
REMARK   3                                                                      
HELIX    1   1 ASP A   24  LYS A   28  5                                   5    
HELIX    2   2 LEU A   30  CYS A   53  1                                  24    
HELIX    3   3 SER A   61  VAL A   88  1                                  28    
HELIX    4   4 ASP A   97  VAL A  129  1                                  33    
HELIX    5   5 ALA A  135  ASN A  137  5                                   3    
HELIX    6   6 ASN A  141  LEU A  163  1                                  23    
HELIX    7   7 MET A  192  GLN A  217  1                                  26    
HELIX    8   8 ALA A  224  CYS A  243  1                                  20    
HELIX    9   9 PRO A  246  THR A  260  1                                  15    
HELIX   10  10 SER A  271  VAL A  293  1                                  23    
HELIX   11  11 GLN B    6  ALA B   24  1                                  19    
HELIX   12  12 LEU B   30  ASN B   36  1                                   7    
HELIX   13  13 ALA C    7  ALA C   31  1                                  25    
HELIX   14  14 LYS C   46  GLN C   52  1                                   7    
HELIX   15  15 ILE C  212  PHE C  215  5                                   4    
HELIX   16  16 ARG C  242  CYS C  254  1                                  13    
HELIX   17  17 LYS C  271  LYS C  280  1                                  10    
HELIX   18  18 LEU C  283  ILE C  285  5                                   3    
HELIX   19  19 TYR C  296  ASP C  309  1                                  14    
HELIX   20  20 ASN C  331  CYS C  351  1                                  21    
HELIX   21  21 ALA G   10  ASN G   24  1                                  15    
HELIX   22  22 VAL G   30  GLU G   47  1                                  18    
HELIX   23  23 PHE S   29  SER S   31  5                                   3    
HELIX   24  24 SER S   88  ASP S   90  5                                   3    
SHEET    1   A 2 PHE A  10  GLU A  12  0                                        
SHEET    2   A 2 ASN A  17  CYS A  19 -1  N  CYS A  18   O  LEU A  11           
SHEET    1   B 4 ILE B  58  TRP B  63  0                                        
SHEET    2   B 4 LEU B  69  SER B  74 -1  N  ALA B  73   O  TYR B  59           
SHEET    3   B 4 LYS B  78  ASP B  83 -1  N  TRP B  82   O  LEU B  70           
SHEET    4   B 4 ASN B  88  PRO B  94 -1  N  ILE B  93   O  LEU B  79           
SHEET    1   C 4 VAL B 100  TYR B 105  0                                        
SHEET    2   C 4 TYR B 111  GLY B 116 -1  N  GLY B 115   O  MET B 101           
SHEET    3   C 4 ILE B 120  ASN B 125 -1  N  TYR B 124   O  VAL B 112           
SHEET    4   C 4 ARG B 134  ALA B 140 -1  N  LEU B 139   O  CYS B 121           
SHEET    1   D 4 LEU B 146  PHE B 151  0                                        
SHEET    2   D 4 ILE B 157  SER B 161 -1  N  SER B 160   O  SER B 147           
SHEET    3   D 4 CYS B 166  ASP B 170 -1  N  ALA B 167   O  THR B 159           
SHEET    4   D 4 GLN B 175  PHE B 180 -1  N  PHE B 180   O  CYS B 166           
SHEET    1   E 4 VAL B 187  LEU B 192  0                                        
SHEET    2   E 4 LEU B 198  ALA B 203 -1  N  GLY B 202   O  MET B 188           
SHEET    3   E 4 SER B 207  ASP B 212 -1  N  TRP B 211   O  PHE B 199           
SHEET    4   E 4 CYS B 218  THR B 223 -1  N  PHE B 222   O  ALA B 208           
SHEET    1   F 4 ILE B 229  PHE B 234  0                                        
SHEET    2   F 4 ALA B 240  SER B 245 -1  N  GLY B 244   O  ASN B 230           
SHEET    3   F 4 CYS B 250  ASP B 254 -1  N  PHE B 253   O  PHE B 241           
SHEET    4   F 4 GLN B 259  TYR B 264 -1  N  TYR B 264   O  CYS B 250           
SHEET    1   G 4 ILE B 273  SER B 277  0                                        
SHEET    2   G 4 LEU B 284  TYR B 289 -1  N  GLY B 288   O  THR B 274           
SHEET    3   G 4 CYS B 294  ASP B 298 -1  N  TRP B 297   O  LEU B 285           
SHEET    4   G 4 ASP B 303  LEU B 308 -1  N  LEU B 308   O  CYS B 294           
SHEET    1   H 4 THR B  47  LEU B  51  0                                        
SHEET    2   H 4 LEU B 336  TRP B 339 -1  N  ILE B 338   O  ARG B  48           
SHEET    3   H 4 VAL B 327  SER B 331 -1  N  THR B 329   O  LYS B 337           
SHEET    4   H 4 VAL B 315  VAL B 320 -1  N  GLY B 319   O  ALA B 328           
SHEET    1   I 6 ILE C 319  PHE C 323  0                                        
SHEET    2   I 6 SER C 263  ASN C 269  1  N  ILE C 264   O  TYR C 320           
SHEET    3   I 6 ALA C 220  ALA C 226  1  N  ILE C 221   O  SER C 263           
SHEET    4   I 6 VAL C  34  LEU C  39  1  N  LEU C  37   O  ALA C 220           
SHEET    5   I 6 LEU C 194  ASP C 200  1  N  LYS C 197   O  VAL C  34           
SHEET    6   I 6 VAL C 185  PHE C 191 -1  N  PHE C 191   O  LEU C 194           
SHEET    1   J 4 LEU S   4  SER S   7  0                                        
SHEET    2   J 4 LYS S  19  ALA S  24 -1  N  SER S  23   O  VAL S   5           
SHEET    3   J 4 THR S  78  MET S  83 -1  N  LEU S  81   O  LEU S  20           
SHEET    4   J 4 PHE S  68  ASP S  73 -1  N  ASP S  73   O  THR S  78           
SHEET    1   K 6 GLY S  10  VAL S  12  0                                        
SHEET    2   K 6 THR S 115  VAL S 119  1  N  THR S 118   O  GLY S  10           
SHEET    3   K 6 ALA S  92  TYR S  95 -1  N  TYR S  94   O  THR S 115           
SHEET    4   K 6 MET S  34  ALA S  40 -1  N  GLN S  39   O  MET S  93           
SHEET    5   K 6 LEU S  45  ILE S  51 -1  N  ILE S  51   O  MET S  34           
SHEET    6   K 6 ILE S  58  TYR S  60 -1  N  TYR S  59   O  TYR S  50           
SHEET    1   L 5 SER S 134  PRO S 136  0                                        
SHEET    2   L 5 THR S 231  GLU S 234  1  N  LYS S 232   O  VAL S 135           
SHEET    3   L 5 GLY S 213  GLN S 219 -1  N  TYR S 215   O  THR S 231           
SHEET    4   L 5 LEU S 162  GLN S 167 -1  N  GLN S 167   O  VAL S 214           
SHEET    5   L 5 GLN S 174  ILE S 177 -1  N  ILE S 177   O  TRP S 164           
SHEET    1   M 3 VAL S 143  CYS S 147  0                                        
SHEET    2   M 3 ALA S 199  ILE S 204 -1  N  ILE S 204   O  VAL S 143           
SHEET    3   M 3 PHE S 191  SER S 196 -1  N  SER S 196   O  ALA S 199           
SSBOND   1 CYS A   18    CYS A  183                                             
SSBOND   2 CYS A   19    CYS A  266                                             
SSBOND   3 CYS A  100    CYS A  177                                             
SSBOND   4 CYS S   22    CYS S   96                                             
SSBOND   5 CYS S  147    CYS S  217                                             
CRYST1  272.000  272.000  272.000  90.00  90.00  90.00 P 1                      
SCALE1      0.003676  0.000000  0.000000        0.00000                         
SCALE2      0.000000  0.003676  0.000000        0.00000                         
SCALE3      0.000000  0.000000  0.003676        0.00000                         
ATOM      1  N   ASP A   8     143.080 112.827  77.920  1.00144.62           N  
ATOM      2  CA  ASP A   8     143.403 114.229  78.155  1.00145.60           C  
ATOM      3  C   ASP A   8     143.830 114.459  79.600  1.00146.12           C  
ATOM      4  O   ASP A   8     144.912 114.043  80.011  1.00145.97           O  
ATOM      5  CB  ASP A   8     142.209 115.121  77.810  1.00145.65           C  
ATOM      6  CG  ASP A   8     142.010 115.278  76.315  1.00146.12           C  
ATOM      7  OD1 ASP A   8     141.636 114.285  75.656  1.00146.90           O  
ATOM      8  OD2 ASP A   8     142.223 116.396  75.800  1.00144.78           O  
ATOM      9  N   HIS A   9     142.965 115.124  80.372  1.00141.12           N  
ATOM     10  CA  HIS A   9     143.265 115.478  81.755  1.00140.81           C  
ATOM     11  C   HIS A   9     142.353 114.748  82.736  1.00141.74           C  
ATOM     12  O   HIS A   9     142.115 115.246  83.841  1.00139.85           O  
ATOM     13  CB  HIS A   9     143.155 116.992  81.971  1.00137.10           C  
ATOM     14  CG  HIS A   9     143.840 117.818  80.924  1.00138.13           C  
ATOM     15  ND1 HIS A   9     143.694 119.186  80.851  1.00138.18           N  
ATOM     16  CD2 HIS A   9     144.694 117.480  79.929  1.00139.77           C  
ATOM     17  CE1 HIS A   9     144.413 119.652  79.845  1.00139.18           C  
ATOM     18  NE2 HIS A   9     145.030 118.637  79.269  1.00139.62           N  
ATOM     19  N   PHE A  10     141.838 113.583  82.356  1.00145.62           N  
ATOM     20  CA  PHE A  10     140.886 112.867  83.190  1.00143.18           C  
ATOM     21  C   PHE A  10     141.600 112.106  84.305  1.00144.48           C  
ATOM     22  O   PHE A  10     142.783 111.769  84.211  1.00144.89           O  
ATOM     23  CB  PHE A  10     140.064 111.895  82.345  1.00141.85           C  
ATOM     24  CG  PHE A  10     139.770 112.395  80.962  1.00142.65           C  
ATOM     25  CD1 PHE A  10     139.051 113.562  80.770  1.00144.13           C  
ATOM     26  CD2 PHE A  10     140.219 111.701  79.851  1.00143.06           C  
ATOM     27  CE1 PHE A  10     138.782 114.026  79.496  1.00144.40           C  
ATOM     28  CE2 PHE A  10     139.953 112.158  78.576  1.00144.21           C  
ATOM     29  CZ  PHE A  10     139.233 113.322  78.398  1.00145.36           C  
ATOM     30  N   LEU A  11     140.852 111.836  85.376  1.00146.33           N  
ATOM     31  CA  LEU A  11     141.341 111.039  86.496  1.00147.13           C  
ATOM     32  C   LEU A  11     140.172 110.594  87.364  1.00147.24           C  
ATOM     33  O   LEU A  11     139.381 111.427  87.809  1.00147.70           O  
ATOM     34  CB  LEU A  11     142.356 111.832  87.323  1.00147.87           C  
ATOM     35  CG  LEU A  11     142.759 111.267  88.687  1.00148.04           C  
ATOM     36  CD1 LEU A  11     144.264 111.360  88.872  1.00146.74           C  
ATOM     37  CD2 LEU A  11     142.041 112.002  89.811  1.00146.09           C  
ATOM     38  N   GLU A  12     140.044 109.294  87.613  1.00145.40           N  
ATOM     39  CA  GLU A  12     138.931 108.781  88.406  1.00144.80           C  
ATOM     40  C   GLU A  12     139.236 109.008  89.881  1.00144.25           C  
ATOM     41  O   GLU A  12     140.205 108.457  90.414  1.00144.86           O  
ATOM     42  CB  GLU A  12     138.698 107.302  88.113  1.00146.09           C  
ATOM     43  N   ILE A  13     138.426 109.836  90.544  1.00141.19           N  
ATOM     44  CA  ILE A  13     138.646 110.072  91.967  1.00143.20           C  
ATOM     45  C   ILE A  13     138.005 108.967  92.802  1.00143.85           C  
ATOM     46  O   ILE A  13     138.703 108.187  93.461  1.00144.20           O  
ATOM     47  CB  ILE A  13     138.139 111.474  92.362  1.00142.79           C  
ATOM     48  CG1 ILE A  13     138.208 111.671  93.879  1.00142.81           C  
ATOM     49  CG2 ILE A  13     136.741 111.749  91.801  1.00142.27           C  
ATOM     50  CD1 ILE A  13     139.611 111.590  94.440  1.00142.42           C  
ATOM     51  N   ASP A  14     136.675 108.879  92.793  1.00140.20           N  
ATOM     52  CA  ASP A  14     135.978 107.741  93.375  1.00139.54           C  
ATOM     53  C   ASP A  14     134.828 107.302  92.478  1.00139.67           C  
ATOM     54  O   ASP A  14     134.392 106.148  92.533  1.00139.10           O  
ATOM     55  CB  ASP A  14     135.466 108.082  94.776  1.00138.37           C  
ATOM     56  CG  ASP A  14     136.353 107.524  95.871  1.00137.61           C  
ATOM     57  OD1 ASP A  14     137.113 106.573  95.593  1.00136.91           O  
ATOM     58  OD2 ASP A  14     136.289 108.032  97.010  1.00138.48           O  
ATOM     59  N   LYS A  15     134.335 108.218  91.646  1.00144.72           N  
ATOM     60  CA  LYS A  15     133.114 108.006  90.880  1.00144.73           C  
ATOM     61  C   LYS A  15     133.207 108.722  89.541  1.00144.13           C  
ATOM     62  O   LYS A  15     133.523 109.916  89.489  1.00143.74           O  
ATOM     63  CB  LYS A  15     131.894 108.490  91.673  1.00143.19           C  
ATOM     64  N   LYS A  16     132.938 107.981  88.463  1.00144.13           N  
ATOM     65  CA  LYS A  16     132.950 108.497  87.098  1.00145.04           C  
ATOM     66  C   LYS A  16     134.368 109.050  87.168  1.00145.35           C  
ATOM     67  O   LYS A  16     135.297 108.335  87.555  1.00143.86           O  
ATOM     68  CB  LYS A  16     131.852 109.552  86.908  1.00143.29           C  
ATOM     69  CG  LYS A  16     131.788 110.166  85.511  1.00143.06           C  
ATOM     70  CD  LYS A  16     131.613 109.111  84.425  1.00142.40           C  
ATOM     71  CE  LYS A  16     130.387 108.244  84.668  1.00141.73           C  
ATOM     72  NZ  LYS A  16     130.372 107.054  83.773  1.00143.02           N  
ATOM     73  N   ASN A  17     134.538 110.326  86.813  1.00148.86           N  
ATOM     74  CA  ASN A  17     135.842 110.977  86.850  1.00148.85           C  
ATOM     75  C   ASN A  17     135.910 112.323  87.559  1.00148.28           C  
ATOM     76  O   ASN A  17     134.954 112.732  88.226  1.00147.25           O  
ATOM     77  CB  ASN A  17     136.056 111.166  85.346  1.00147.64           C  
ATOM     78  CG  ASN A  17     137.523 111.172  84.964  1.00147.57           C  
ATOM     79  OD1 ASN A  17     138.164 112.222  84.935  1.00147.12           O  
ATOM     80  ND2 ASN A  17     138.063 109.996  84.667  1.00146.65           N  
ATOM     81  N   CYS A  18     137.036 113.020  87.418  1.00144.47           N  
ATOM     82  CA  CYS A  18     137.203 114.335  88.017  1.00141.88           C  
ATOM     83  C   CYS A  18     138.198 115.156  87.213  1.00143.28           C  
ATOM     84  O   CYS A  18     139.396 114.853  87.200  1.00144.68           O  
ATOM     85  CB  CYS A  18     137.654 114.207  89.473  1.00142.93           C  
ATOM     86  SG  CYS A  18     137.150 115.561  90.576  1.00150.61           S  
ATOM     87  N   CYS A  19     137.713 116.196  86.535  1.00141.04           N  
ATOM     88  CA  CYS A  19     138.578 117.022  85.705  1.00142.20           C  
ATOM     89  C   CYS A  19     139.563 117.790  86.578  1.00142.82           C  
ATOM     90  O   CYS A  19     139.196 118.782  87.216  1.00143.78           O  
ATOM     91  CB  CYS A  19     137.743 117.981  84.855  1.00141.93           C  
ATOM     92  SG  CYS A  19     136.558 117.178  83.744  1.00145.42           S  
ATOM     93  N   VAL A  20     140.816 117.343  86.604  1.00137.31           N  
ATOM     94  CA  VAL A  20     141.845 117.898  87.474  1.00136.06           C  
ATOM     95  C   VAL A  20     142.950 118.483  86.607  1.00137.62           C  
ATOM     96  O   VAL A  20     143.417 117.838  85.660  1.00137.67           O  
ATOM     97  CB  VAL A  20     142.399 116.828  88.437  1.00134.68           C  
ATOM     98  CG1 VAL A  20     143.811 117.177  88.882  1.00135.62           C  
ATOM     99  CG2 VAL A  20     141.477 116.670  89.636  1.00133.95           C  
ATOM    100  N   PHE A  21     143.363 119.708  86.928  1.00135.37           N  
ATOM    101  CA  PHE A  21     144.297 120.455  86.101  1.00132.37           C  
ATOM    102  C   PHE A  21     145.364 121.088  86.981  1.00134.32           C  
ATOM    103  O   PHE A  21     145.152 121.329  88.171  1.00134.68           O  
ATOM    104  CB  PHE A  21     143.570 121.541  85.303  1.00132.65           C  
ATOM    105  CG  PHE A  21     142.316 121.060  84.638  1.00135.30           C  
ATOM    106  CD1 PHE A  21     142.372 120.185  83.569  1.00135.83           C  
ATOM    107  CD2 PHE A  21     141.077 121.453  85.111  1.00135.19           C  
ATOM    108  CE1 PHE A  21     141.217 119.736  82.965  1.00134.90           C  
ATOM    109  CE2 PHE A  21     139.920 121.001  84.515  1.00135.80           C  
ATOM    110  CZ  PHE A  21     139.991 120.145  83.439  1.00135.15           C  
ATOM    111  N   ARG A  22     146.529 121.398  86.383  1.00141.93           N  
ATOM    112  CA  ARG A  22     147.620 122.144  87.091  1.00141.13           C  
ATOM    113  C   ARG A  22     148.176 123.170  86.102  1.00140.24           C  
ATOM    114  O   ARG A  22     149.181 122.854  85.444  1.00140.39           O  
ATOM    115  CB  ARG A  22     148.751 121.238  87.583  1.00140.61           C  
ATOM    116  CG  ARG A  22     148.304 120.050  88.421  1.00142.37           C  
ATOM    117  CD  ARG A  22     149.457 119.094  88.656  1.00140.83           C  
ATOM    118  NE  ARG A  22     150.737 119.667  88.261  1.00141.61           N  
ATOM    119  CZ  ARG A  22     151.299 119.512  87.067  1.00141.80           C  
ATOM    120  NH1 ARG A  22     150.768 118.679  86.190  1.00140.87           N  
ATOM    121  NH2 ARG A  22     152.381 120.201  86.751  1.00140.96           N  
ATOM    122  N   ASP A  23     147.575 124.357  86.020  1.00141.12           N  
ATOM    123  CA  ASP A  23     147.909 125.359  85.020  1.00140.53           C  
ATOM    124  C   ASP A  23     149.379 125.758  85.120  1.00142.77           C  
ATOM    125  O   ASP A  23     149.998 125.705  86.186  1.00144.60           O  
ATOM    126  CB  ASP A  23     147.018 126.590  85.178  1.00139.65           C  
ATOM    127  CG  ASP A  23     147.051 127.492  83.962  1.00140.01           C  
ATOM    128  OD1 ASP A  23     147.688 127.113  82.957  1.00139.04           O  
ATOM    129  OD2 ASP A  23     146.440 128.579  84.012  1.00139.49           O  
ATOM    130  N   ASP A  24     149.938 126.157  83.975  1.00143.25           N  
ATOM    131  CA  ASP A  24     151.344 126.543  83.929  1.00144.33           C  
ATOM    132  C   ASP A  24     151.607 127.795  84.758  1.00142.93           C  
ATOM    133  O   ASP A  24     152.641 127.897  85.426  1.00140.83           O  
ATOM    134  CB  ASP A  24     151.781 126.758  82.480  1.00144.00           C  
ATOM    135  N   PHE A  25     150.683 128.757  84.729  1.00140.16           N  
ATOM    136  CA  PHE A  25     150.873 130.022  85.430  1.00139.54           C  
ATOM    137  C   PHE A  25     150.846 129.872  86.945  1.00137.95           C  
ATOM    138  O   PHE A  25     151.272 130.797  87.646  1.00137.34           O  
ATOM    139  CB  PHE A  25     149.801 131.037  85.010  1.00139.31           C  
ATOM    140  N   ILE A  26     150.380 128.731  87.460  1.00137.72           N  
ATOM    141  CA  ILE A  26     150.149 128.580  88.894  1.00139.52           C  
ATOM    142  C   ILE A  26     151.433 128.782  89.690  1.00142.87           C  
ATOM    143  O   ILE A  26     151.388 129.146  90.871  1.00141.27           O  
ATOM    144  CB  ILE A  26     149.509 127.206  89.184  1.00138.22           C  
ATOM    145  CG1 ILE A  26     148.628 127.275  90.430  1.00137.40           C  
ATOM    146  CG2 ILE A  26     150.570 126.131  89.352  1.00139.34           C  
ATOM    147  CD1 ILE A  26     147.259 127.855  90.174  1.00138.17           C  
ATOM    148  N   VAL A  27     152.592 128.559  89.066  1.00147.96           N  
ATOM    149  CA  VAL A  27     153.853 128.702  89.785  1.00145.94           C  
ATOM    150  C   VAL A  27     154.145 130.163  90.099  1.00143.58           C  
ATOM    151  O   VAL A  27     154.781 130.468  91.114  1.00142.64           O  
ATOM    152  CB  VAL A  27     155.005 128.064  88.989  1.00143.76           C  
ATOM    153  N   LYS A  28     153.706 131.087  89.246  1.00142.17           N  
ATOM    154  CA  LYS A  28     154.059 132.494  89.386  1.00142.16           C  
ATOM    155  C   LYS A  28     152.852 133.367  89.716  1.00142.27           C  
ATOM    156  O   LYS A  28     152.802 134.537  89.330  1.00142.30           O  
ATOM    157  CB  LYS A  28     154.755 132.992  88.120  1.00143.07           C  
ATOM    158  CG  LYS A  28     156.103 132.331  87.863  1.00141.18           C  
ATOM    159  CD  LYS A  28     156.771 132.872  86.608  1.00140.58           C  
ATOM    160  CE  LYS A  28     156.670 134.386  86.526  1.00141.70           C  
ATOM    161  NZ  LYS A  28     156.589 134.859  85.116  1.00141.69           N  
ATOM    162  N   VAL A  29     151.870 132.813  90.425  1.00140.46           N  
ATOM    163  CA  VAL A  29     150.715 133.588  90.866  1.00141.58           C  
ATOM    164  C   VAL A  29     150.536 133.442  92.372  1.00140.43           C  
ATOM    165  O   VAL A  29     150.499 134.438  93.104  1.00137.91           O  
ATOM    166  CB  VAL A  29     149.437 133.165  90.119  1.00139.23           C  
ATOM    167  CG1 VAL A  29     148.236 133.921  90.660  1.00135.72           C  
ATOM    168  CG2 VAL A  29     149.588 133.409  88.625  1.00137.98           C  
ATOM    169  N   LEU A  30     150.426 132.201  92.843  1.00137.34           N  
ATOM    170  CA  LEU A  30     150.111 131.921  94.241  1.00136.97           C  
ATOM    171  C   LEU A  30     151.290 132.049  95.206  1.00135.97           C  
ATOM    172  O   LEU A  30     151.094 132.562  96.313  1.00135.25           O  
ATOM    173  CB  LEU A  30     149.493 130.526  94.382  1.00136.73           C  
ATOM    174  N   PRO A  31     152.492 131.568  94.881  1.00134.63           N  
ATOM    175  CA  PRO A  31     153.601 131.639  95.853  1.00134.87           C  
ATOM    176  C   PRO A  31     153.897 133.055  96.325  1.00135.45           C  
ATOM    177  O   PRO A  31     154.123 133.256  97.528  1.00132.77           O  
ATOM    178  CB  PRO A  31     154.785 131.042  95.078  1.00134.69           C  
ATOM    179  CG  PRO A  31     154.147 130.069  94.173  1.00132.88           C  
ATOM    180  CD  PRO A  31     152.860 130.715  93.732  1.00132.29           C  
ATOM    181  N   PRO A  32     153.901 134.073  95.448  1.00136.91           N  
ATOM    182  CA  PRO A  32     154.180 135.427  95.965  1.00136.28           C  
ATOM    183  C   PRO A  32     153.088 135.953  96.878  1.00137.05           C  
ATOM    184  O   PRO A  32     153.387 136.536  97.932  1.00136.50           O  
ATOM    185  CB  PRO A  32     154.312 136.275  94.690  1.00134.68           C  
ATOM    186  CG  PRO A  32     154.591 135.304  93.608  1.00134.96           C  
ATOM    187  CD  PRO A  32     153.813 134.089  93.975  1.00134.01           C  
ATOM    188  N   VAL A  33     151.823 135.765  96.495  1.00134.98           N  
ATOM    189  CA  VAL A  33     150.711 136.197  97.335  1.00133.69           C  
ATOM    190  C   VAL A  33     150.780 135.505  98.688  1.00132.91           C  
ATOM    191  O   VAL A  33     150.604 136.131  99.740  1.00131.56           O  
ATOM    192  CB  VAL A  33     149.371 135.919  96.628  1.00133.40           C  
ATOM    193  CG1 VAL A  33     148.204 136.206  97.558  1.00135.04           C  
ATOM    194  CG2 VAL A  33     149.260 136.735  95.350  1.00133.03           C  
ATOM    195  N   LEU A  34     151.054 134.200  98.676  1.00135.29           N  
ATOM    196  CA  LEU A  34     151.112 133.434  99.914  1.00137.31           C  
ATOM    197  C   LEU A  34     152.277 133.877 100.788  1.00136.32           C  
ATOM    198  O   LEU A  34     152.145 133.938 102.014  1.00135.33           O  
ATOM    199  CB  LEU A  34     151.206 131.942  99.599  1.00137.56           C  
ATOM    200  CG  LEU A  34     150.430 131.007 100.526  1.00135.96           C  
ATOM    201  CD1 LEU A  34     149.108 131.631 100.932  1.00134.21           C  
ATOM    202  CD2 LEU A  34     150.200 129.676  99.848  1.00135.59           C  
ATOM    203  N   GLY A  35     153.425 134.189 100.185  1.00133.23           N  
ATOM    204  CA  GLY A  35     154.542 134.690 100.970  1.00133.58           C  
ATOM    205  C   GLY A  35     154.247 136.033 101.611  1.00135.22           C  
ATOM    206  O   GLY A  35     154.583 136.263 102.780  1.00135.73           O  
ATOM    207  N   LEU A  36     153.620 136.940 100.856  1.00136.81           N  
ATOM    208  CA  LEU A  36     153.236 138.228 101.426  1.00137.98           C  
ATOM    209  C   LEU A  36     152.245 138.046 102.568  1.00137.87           C  
ATOM    210  O   LEU A  36     152.364 138.693 103.620  1.00135.97           O  
ATOM    211  CB  LEU A  36     152.645 139.130 100.343  1.00137.45           C  
ATOM    212  N   GLU A  37     151.261 137.160 102.381  1.00132.60           N  
ATOM    213  CA  GLU A  37     150.319 136.867 103.454  1.00131.85           C  
ATOM    214  C   GLU A  37     151.034 136.299 104.670  1.00132.77           C  
ATOM    215  O   GLU A  37     150.733 136.675 105.804  1.00133.05           O  
ATOM    216  CB  GLU A  37     149.242 135.899 102.966  1.00130.85           C  
ATOM    217  CG  GLU A  37     148.335 136.457 101.884  1.00130.83           C  
ATOM    218  CD  GLU A  37     147.008 135.728 101.805  1.00129.32           C  
ATOM    219  OE1 GLU A  37     146.118 136.015 102.632  1.00128.69           O  
ATOM    220  OE2 GLU A  37     146.855 134.866 100.915  1.00129.33           O  
ATOM    221  N   PHE A  38     151.998 135.405 104.447  1.00138.20           N  
ATOM    222  CA  PHE A  38     152.726 134.781 105.545  1.00138.41           C  
ATOM    223  C   PHE A  38     153.459 135.845 106.357  1.00139.19           C  
ATOM    224  O   PHE A  38     153.335 135.900 107.587  1.00139.02           O  
ATOM    225  CB  PHE A  38     153.692 133.740 104.955  1.00138.19           C  
ATOM    226  CG  PHE A  38     154.447 132.888 105.966  1.00139.96           C  
ATOM    227  CD2 PHE A  38     155.023 131.702 105.540  1.00139.24           C  
ATOM    228  CD1 PHE A  38     154.548 133.214 107.308  1.00138.33           C  
ATOM    229  CE2 PHE A  38     155.712 130.888 106.412  1.00139.25           C  
ATOM    230  CE1 PHE A  38     155.234 132.396 108.186  1.00137.98           C  
ATOM    231  CZ  PHE A  38     155.817 131.234 107.737  1.00139.39           C  
ATOM    232  N   ILE A  39     154.201 136.725 105.679  1.00139.91           N  
ATOM    233  CA  ILE A  39     155.017 137.696 106.406  1.00140.02           C  
ATOM    234  C   ILE A  39     154.139 138.723 107.119  1.00139.90           C  
ATOM    235  O   ILE A  39     154.392 139.073 108.283  1.00139.35           O  
ATOM    236  CB  ILE A  39     156.045 138.364 105.471  1.00140.01           C  
ATOM    237  N   PHE A  40     153.094 139.223 106.448  1.00136.14           N  
ATOM    238  CA  PHE A  40     152.226 140.196 107.104  1.00136.30           C  
ATOM    239  C   PHE A  40     151.465 139.567 108.267  1.00136.56           C  
ATOM    240  O   PHE A  40     151.309 140.191 109.325  1.00136.93           O  
ATOM    241  CB  PHE A  40     151.263 140.811 106.091  1.00135.59           C  
ATOM    242  N   GLY A  41     150.997 138.329 108.097  1.00136.47           N  
ATOM    243  CA  GLY A  41     150.341 137.641 109.189  1.00136.98           C  
ATOM    244  C   GLY A  41     151.262 137.425 110.369  1.00136.89           C  
ATOM    245  O   GLY A  41     150.839 137.530 111.519  1.00135.69           O  
ATOM    246  N   LEU A  42     152.537 137.128 110.106  1.00138.99           N  
ATOM    247  CA  LEU A  42     153.495 137.037 111.201  1.00138.48           C  
ATOM    248  C   LEU A  42     153.606 138.365 111.936  1.00137.50           C  
ATOM    249  O   LEU A  42     153.415 138.432 113.158  1.00136.64           O  
ATOM    250  CB  LEU A  42     154.867 136.612 110.679  1.00138.40           C  
ATOM    251  N   LEU A  43     153.879 139.446 111.195  1.00139.15           N  
ATOM    252  CA  LEU A  43     154.131 140.727 111.847  1.00140.90           C  
ATOM    253  C   LEU A  43     152.897 141.275 112.553  1.00141.62           C  
ATOM    254  O   LEU A  43     153.034 142.123 113.442  1.00140.42           O  
ATOM    255  CB  LEU A  43     154.668 141.751 110.843  1.00140.13           C  
ATOM    256  N   GLY A  44     151.704 140.818 112.184  1.00137.49           N  
ATOM    257  CA  GLY A  44     150.517 141.211 112.920  1.00135.80           C  
ATOM    258  C   GLY A  44     150.214 140.311 114.103  1.00136.03           C  
ATOM    259  O   GLY A  44     150.026 140.785 115.232  1.00135.81           O  
ATOM    260  N   ASN A  45     150.172 139.001 113.844  1.00135.92           N  
ATOM    261  CA  ASN A  45     149.748 138.030 114.843  1.00137.04           C  
ATOM    262  C   ASN A  45     150.726 137.993 116.010  1.00136.53           C  
ATOM    263  O   ASN A  45     150.308 137.881 117.166  1.00134.55           O  
ATOM    264  CB  ASN A  45     149.601 136.661 114.160  1.00136.86           C  
ATOM    265  CG  ASN A  45     149.548 135.468 115.127  1.00137.41           C  
ATOM    266  OD1 ASN A  45     149.506 135.600 116.347  1.00137.53           O  
ATOM    267  ND2 ASN A  45     149.553 134.277 114.548  1.00136.25           N  
ATOM    268  N   GLY A  46     152.031 138.082 115.739  1.00138.46           N  
ATOM    269  CA  GLY A  46     152.987 138.065 116.836  1.00138.71           C  
ATOM    270  C   GLY A  46     152.718 139.163 117.847  1.00138.34           C  
ATOM    271  O   GLY A  46     152.584 138.904 119.047  1.00136.35           O  
ATOM    272  N   LEU A  47     152.590 140.401 117.365  1.00145.20           N  
ATOM    273  CA  LEU A  47     152.309 141.526 118.251  1.00145.84           C  
ATOM    274  C   LEU A  47     150.958 141.367 118.937  1.00146.03           C  
ATOM    275  O   LEU A  47     150.828 141.616 120.143  1.00146.13           O  
ATOM    276  CB  LEU A  47     152.361 142.834 117.459  1.00146.25           C  
ATOM    277  N   ALA A  48     149.935 140.953 118.182  1.00143.13           N  
ATOM    278  CA  ALA A  48     148.594 140.849 118.752  1.00142.31           C  
ATOM    279  C   ALA A  48     148.548 139.817 119.872  1.00143.94           C  
ATOM    280  O   ALA A  48     148.027 140.084 120.960  1.00143.91           O  
ATOM    281  CB  ALA A  48     147.585 140.505 117.657  1.00142.02           C  
ATOM    282  N   LEU A  49     149.106 138.632 119.628  1.00149.41           N  
ATOM    283  CA  LEU A  49     149.116 137.593 120.649  1.00150.92           C  
ATOM    284  C   LEU A  49     149.992 137.987 121.832  1.00150.05           C  
ATOM    285  O   LEU A  49     149.650 137.694 122.984  1.00149.40           O  
ATOM    286  CB  LEU A  49     149.584 136.269 120.045  1.00148.91           C  
ATOM    287  CG  LEU A  49     148.878 135.013 120.562  1.00147.76           C  
ATOM    288  CD1 LEU A  49     147.497 134.882 119.942  1.00146.97           C  
ATOM    289  CD2 LEU A  49     149.712 133.773 120.282  1.00147.21           C  
ATOM    290  N   TRP A  50     151.121 138.656 121.575  1.00155.14           N  
ATOM    291  CA  TRP A  50     151.989 139.067 122.671  1.00155.31           C  
ATOM    292  C   TRP A  50     151.282 140.057 123.588  1.00155.78           C  
ATOM    293  O   TRP A  50     151.363 139.948 124.817  1.00156.19           O  
ATOM    294  CB  TRP A  50     153.284 139.666 122.121  1.00156.14           C  
ATOM    295  N   ILE A  51     150.572 141.030 123.011  1.00153.00           N  
ATOM    296  CA  ILE A  51     149.864 141.986 123.859  1.00153.10           C  
ATOM    297  C   ILE A  51     148.630 141.344 124.483  1.00153.30           C  
ATOM    298  O   ILE A  51     148.156 141.790 125.534  1.00153.35           O  
ATOM    299  CB  ILE A  51     149.504 143.265 123.078  1.00153.51           C  
ATOM    300  N   PHE A  52     148.089 140.293 123.860  1.00150.01           N  
ATOM    301  CA  PHE A  52     146.959 139.582 124.444  1.00151.08           C  
ATOM    302  C   PHE A  52     147.369 138.625 125.555  1.00149.96           C  
ATOM    303  O   PHE A  52     146.505 138.195 126.326  1.00149.83           O  
ATOM    304  CB  PHE A  52     146.204 138.813 123.355  1.00149.91           C  
ATOM    305  N   CYS A  53     148.650 138.273 125.659  1.00160.89           N  
ATOM    306  CA  CYS A  53     149.098 137.365 126.706  1.00161.46           C  
ATOM    307  C   CYS A  53     150.075 137.998 127.688  1.00162.35           C  
ATOM    308  O   CYS A  53     150.414 137.361 128.692  1.00161.12           O  
ATOM    309  CB  CYS A  53     149.731 136.109 126.089  1.00161.49           C  
ATOM    310  SG  CYS A  53     151.303 136.377 125.243  1.00164.31           S  
ATOM    311  N   PHE A  54     150.536 139.223 127.439  1.00165.19           N  
ATOM    312  CA  PHE A  54     151.460 139.900 128.343  1.00165.54           C  
ATOM    313  C   PHE A  54     150.885 141.179 128.930  1.00165.37           C  
ATOM    314  O   PHE A  54     150.905 141.357 130.154  1.00164.22           O  
ATOM    315  CB  PHE A  54     152.781 140.210 127.620  1.00164.44           C  
ATOM    316  N   HIS A  55     150.372 142.080 128.092  1.00168.38           N  
ATOM    317  CA  HIS A  55     149.953 143.408 128.521  1.00168.00           C  
ATOM    318  C   HIS A  55     148.438 143.543 128.636  1.00167.51           C  
ATOM    319  O   HIS A  55     147.909 144.651 128.496  1.00166.77           O  
ATOM    320  CB  HIS A  55     150.500 144.466 127.559  1.00167.22           C  
ATOM    321  N   LEU A  56     147.731 142.446 128.885  1.00155.20           N  
ATOM    322  CA  LEU A  56     146.278 142.471 128.923  1.00154.30           C  
ATOM    323  C   LEU A  56     145.766 142.609 130.356  1.00153.57           C  
ATOM    324  O   LEU A  56     146.489 142.398 131.332  1.00152.43           O  
ATOM    325  CB  LEU A  56     145.705 141.210 128.279  1.00153.63           C  
ATOM    326  N   LYS A  57     144.491 142.972 130.468  1.00144.69           N  
ATOM    327  CA  LYS A  57     143.806 143.075 131.747  1.00144.67           C  
ATOM    328  C   LYS A  57     143.124 141.734 132.037  1.00145.31           C  
ATOM    329  O   LYS A  57     143.389 140.728 131.373  1.00145.18           O  
ATOM    330  CB  LYS A  57     142.842 144.264 131.715  1.00144.43           C  
ATOM    331  N   SER A  58     142.247 141.696 133.038  1.00141.72           N  
ATOM    332  CA  SER A  58     141.552 140.464 133.385  1.00140.24           C  
ATOM    333  C   SER A  58     140.695 139.982 132.219  1.00141.04           C  
ATOM    334  O   SER A  58     140.122 140.774 131.467  1.00141.20           O  
ATOM    335  CB  SER A  58     140.683 140.676 134.624  1.00138.56           C  
ATOM    336  OG  SER A  58     140.145 141.986 134.650  1.00138.93           O  
ATOM    337  N   TRP A  59     140.615 138.661 132.075  1.00142.10           N  
ATOM    338  CA  TRP A  59     139.946 138.046 130.935  1.00141.15           C  
ATOM    339  C   TRP A  59     138.439 138.259 131.028  1.00141.29           C  
ATOM    340  O   TRP A  59     137.833 138.008 132.076  1.00139.98           O  
ATOM    341  CB  TRP A  59     140.270 136.555 130.872  1.00140.29           C  
ATOM    342  CG  TRP A  59     141.678 136.256 130.461  1.00141.56           C  
ATOM    343  CD1 TRP A  59     142.758 136.116 131.283  1.00140.98           C  
ATOM    344  CD2 TRP A  59     142.161 136.055 129.127  1.00142.72           C  
ATOM    345  NE1 TRP A  59     143.883 135.842 130.543  1.00140.80           N  
ATOM    346  CE2 TRP A  59     143.542 135.798 129.217  1.00141.92           C  
ATOM    347  CE3 TRP A  59     141.558 136.067 127.866  1.00142.99           C  
ATOM    348  CZ2 TRP A  59     144.332 135.557 128.095  1.00141.54           C  
ATOM    349  CZ3 TRP A  59     142.344 135.827 126.753  1.00142.09           C  
ATOM    350  CH2 TRP A  59     143.715 135.576 126.875  1.00140.65           C  
ATOM    351  N   LYS A  60     137.839 138.713 129.933  1.00134.43           N  
ATOM    352  CA  LYS A  60     136.398 138.865 129.808  1.00133.49           C  
ATOM    353  C   LYS A  60     135.881 137.967 128.691  1.00134.09           C  
ATOM    354  O   LYS A  60     136.651 137.376 127.930  1.00135.52           O  
ATOM    355  CB  LYS A  60     136.022 140.328 129.543  1.00132.00           C  
ATOM    356  N   SER A  61     134.552 137.869 128.602  1.00123.72           N  
ATOM    357  CA  SER A  61     133.937 136.976 127.624  1.00124.83           C  
ATOM    358  C   SER A  61     134.303 137.375 126.199  1.00125.84           C  
ATOM    359  O   SER A  61     134.694 136.530 125.383  1.00125.99           O  
ATOM    360  CB  SER A  61     132.420 136.967 127.810  1.00122.73           C  
ATOM    361  OG  SER A  61     131.834 135.851 127.165  1.00125.22           O  
ATOM    362  N   SER A  62     134.212 138.663 125.919  1.00119.97           N  
ATOM    363  CA  SER A  62     134.568 139.127 124.601  1.00118.85           C  
ATOM    364  C   SER A  62     136.022 138.803 124.341  1.00120.28           C  
ATOM    365  O   SER A  62     136.367 138.250 123.300  1.00121.20           O  
ATOM    366  CB  SER A  62     134.328 140.615 124.497  1.00118.81           C  
ATOM    367  OG  SER A  62     132.980 140.876 124.152  1.00121.09           O  
ATOM    368  N   ARG A  63     136.880 139.130 125.291  1.00122.59           N  
ATOM    369  CA  ARG A  63     138.304 138.860 125.136  1.00124.24           C  
ATOM    370  C   ARG A  63     138.552 137.377 124.893  1.00122.54           C  
ATOM    371  O   ARG A  63     139.428 137.007 124.103  1.00122.41           O  
ATOM    372  CB  ARG A  63     139.063 139.338 126.373  1.00123.89           C  
ATOM    373  CG  ARG A  63     139.251 140.847 126.451  1.00124.46           C  
ATOM    374  CD  ARG A  63     139.307 141.491 125.075  1.00125.92           C  
ATOM    375  NE  ARG A  63     140.147 142.683 125.070  1.00126.25           N  
ATOM    376  CZ  ARG A  63     140.214 143.549 124.068  1.00125.06           C  
ATOM    377  NH1 ARG A  63     139.498 143.390 122.967  1.00123.30           N  
ATOM    378  NH2 ARG A  63     141.019 144.602 124.174  1.00124.02           N  
ATOM    379  N   ILE A  64     137.783 136.513 125.559  1.00114.27           N  
ATOM    380  CA  ILE A  64     137.910 135.074 125.345  1.00114.55           C  
ATOM    381  C   ILE A  64     137.561 134.719 123.905  1.00117.36           C  
ATOM    382  O   ILE A  64     138.260 133.933 123.251  1.00118.35           O  
ATOM    383  CB  ILE A  64     137.029 134.306 126.346  1.00113.78           C  
ATOM    384  CG1 ILE A  64     137.655 134.340 127.741  1.00116.03           C  
ATOM    385  CG2 ILE A  64     136.817 132.873 125.887  1.00114.65           C  
ATOM    386  CD1 ILE A  64     136.958 133.449 128.745  1.00117.22           C  
ATOM    387  N   PHE A  65     136.470 135.290 123.390  1.00108.26           N  
ATOM    388  CA  PHE A  65     136.079 135.011 122.010  1.00106.11           C  
ATOM    389  C   PHE A  65     137.130 135.510 121.023  1.00106.64           C  
ATOM    390  O   PHE A  65     137.442 134.826 120.038  1.00107.09           O  
ATOM    391  CB  PHE A  65     134.717 135.635 121.714  1.00103.54           C  
ATOM    392  CG  PHE A  65     133.584 134.988 122.458  1.00104.50           C  
ATOM    393  CD1 PHE A  65     133.414 133.617 122.426  1.00102.80           C  
ATOM    394  CD2 PHE A  65     132.690 135.751 123.186  1.00106.88           C  
ATOM    395  CE1 PHE A  65     132.374 133.018 123.108  1.00104.15           C  
ATOM    396  CE2 PHE A  65     131.649 135.157 123.872  1.00104.13           C  
ATOM    397  CZ  PHE A  65     131.491 133.790 123.832  1.00105.08           C  
ATOM    398  N   LEU A  66     137.691 136.695 121.269  1.00115.15           N  
ATOM    399  CA  LEU A  66     138.739 137.204 120.390  1.00117.49           C  
ATOM    400  C   LEU A  66     139.983 136.321 120.439  1.00118.16           C  
ATOM    401  O   LEU A  66     140.627 136.089 119.409  1.00117.06           O  
ATOM    402  CB  LEU A  66     139.084 138.647 120.755  1.00117.76           C  
ATOM    403  CG  LEU A  66     138.043 139.700 120.369  1.00115.69           C  
ATOM    404  CD1 LEU A  66     137.912 140.755 121.453  1.00114.15           C  
ATOM    405  CD2 LEU A  66     138.398 140.337 119.037  1.00117.01           C  
ATOM    406  N   PHE A  67     140.339 135.823 121.626  1.00120.33           N  
ATOM    407  CA  PHE A  67     141.474 134.912 121.736  1.00119.69           C  
ATOM    408  C   PHE A  67     141.219 133.618 120.973  1.00118.08           C  
ATOM    409  O   PHE A  67     142.125 133.077 120.325  1.00117.92           O  
ATOM    410  CB  PHE A  67     141.768 134.619 123.207  1.00119.34           C  
ATOM    411  CG  PHE A  67     143.071 133.911 123.436  1.00120.64           C  
ATOM    412  CD1 PHE A  67     144.265 134.483 123.030  1.00121.93           C  
ATOM    413  CD2 PHE A  67     143.103 132.675 124.058  1.00118.88           C  
ATOM    414  CE1 PHE A  67     145.466 133.835 123.239  1.00121.22           C  
ATOM    415  CE2 PHE A  67     144.301 132.022 124.270  1.00119.70           C  
ATOM    416  CZ  PHE A  67     145.484 132.603 123.860  1.00120.80           C  
ATOM    417  N   ASN A  68     139.992 133.100 121.048  1.00101.02           N  
ATOM    418  CA  ASN A  68     139.648 131.910 120.278  1.00100.38           C  
ATOM    419  C   ASN A  68     139.775 132.168 118.782  1.00101.12           C  
ATOM    420  O   ASN A  68     140.289 131.324 118.036  1.00104.97           O  
ATOM    421  CB  ASN A  68     138.233 131.454 120.627  1.00 98.00           C  
ATOM    422  CG  ASN A  68     138.174 130.683 121.927  1.00101.09           C  
ATOM    423  OD1 ASN A  68     137.839 129.500 121.945  1.00102.18           O  
ATOM    424  ND2 ASN A  68     138.499 131.352 123.026  1.00103.68           N  
ATOM    425  N   LEU A  69     139.312 133.333 118.325  1.00 96.07           N  
ATOM    426  CA  LEU A  69     139.450 133.679 116.913  1.00 98.81           C  
ATOM    427  C   LEU A  69     140.920 133.785 116.515  1.00102.80           C  
ATOM    428  O   LEU A  69     141.304 133.391 115.405  1.00103.25           O  
ATOM    429  CB  LEU A  69     138.707 134.984 116.623  1.00 98.65           C  
ATOM    430  CG  LEU A  69     138.981 135.698 115.299  1.00100.76           C  
ATOM    431  CD1 LEU A  69     138.611 134.813 114.124  1.00100.60           C  
ATOM    432  CD2 LEU A  69     138.213 137.005 115.242  1.00100.55           C  
ATOM    433  N   ALA A  70     141.755 134.322 117.407  1.00104.51           N  
ATOM    434  CA  ALA A  70     143.188 134.397 117.136  1.00103.72           C  
ATOM    435  C   ALA A  70     143.806 133.007 117.019  1.00105.15           C  
ATOM    436  O   ALA A  70     144.653 132.764 116.154  1.00104.01           O  
ATOM    437  CB  ALA A  70     143.886 135.206 118.227  1.00103.20           C  
ATOM    438  N   VAL A  71     143.404 132.081 117.888  1.00101.81           N  
ATOM    439  CA  VAL A  71     143.894 130.709 117.762  1.00 99.55           C  
ATOM    440  C   VAL A  71     143.468 130.120 116.422  1.00 99.69           C  
ATOM    441  O   VAL A  71     144.266 129.486 115.711  1.00101.81           O  
ATOM    442  CB  VAL A  71     143.397 129.855 118.943  1.00 99.01           C  
ATOM    443  CG1 VAL A  71     143.575 128.376 118.646  1.00 99.89           C  
ATOM    444  CG2 VAL A  71     144.131 130.240 120.218  1.00100.24           C  
ATOM    445  N   ALA A  72     142.207 130.344 116.046  1.00 95.76           N  
ATOM    446  CA  ALA A  72     141.690 129.791 114.799  1.00 96.63           C  
ATOM    447  C   ALA A  72     142.452 130.323 113.592  1.00 98.40           C  
ATOM    448  O   ALA A  72     142.779 129.561 112.675  1.00103.47           O  
ATOM    449  CB  ALA A  72     140.199 130.095 114.671  1.00 98.54           C  
ATOM    450  N   ASP A  73     142.746 131.625 113.564  1.00106.73           N  
ATOM    451  CA  ASP A  73     143.440 132.164 112.399  1.00108.77           C  
ATOM    452  C   ASP A  73     144.947 131.926 112.451  1.00110.78           C  
ATOM    453  O   ASP A  73     145.613 132.048 111.418  1.00108.49           O  
ATOM    454  CB  ASP A  73     143.119 133.658 112.216  1.00111.95           C  
ATOM    455  CG  ASP A  73     143.988 134.582 113.062  1.00113.42           C  
ATOM    456  OD1 ASP A  73     144.548 134.158 114.083  1.00113.71           O  
ATOM    457  OD2 ASP A  73     144.105 135.769 112.696  1.00112.66           O  
ATOM    458  N   PHE A  74     145.497 131.588 113.623  1.00115.97           N  
ATOM    459  CA  PHE A  74     146.886 131.141 113.693  1.00115.05           C  
ATOM    460  C   PHE A  74     147.033 129.710 113.188  1.00113.81           C  
ATOM    461  O   PHE A  74     148.117 129.315 112.732  1.00113.85           O  
ATOM    462  CB  PHE A  74     147.391 131.258 115.133  1.00116.10           C  
ATOM    463  CG  PHE A  74     148.848 130.924 115.308  1.00116.81           C  
ATOM    464  CD1 PHE A  74     149.773 131.225 114.321  1.00115.15           C  
ATOM    465  CD2 PHE A  74     149.292 130.310 116.467  1.00116.04           C  
ATOM    466  CE1 PHE A  74     151.110 130.919 114.488  1.00115.70           C  
ATOM    467  CE2 PHE A  74     150.626 130.000 116.638  1.00115.20           C  
ATOM    468  CZ  PHE A  74     151.536 130.305 115.648  1.00116.27           C  
ATOM    469  N   LEU A  75     145.964 128.914 113.290  1.00103.90           N  
ATOM    470  CA  LEU A  75     146.016 127.557 112.751  1.00101.99           C  
ATOM    471  C   LEU A  75     146.326 127.548 111.256  1.00102.28           C  
ATOM    472  O   LEU A  75     146.950 126.605 110.760  1.00104.77           O  
ATOM    473  CB  LEU A  75     144.703 126.826 113.023  1.00101.99           C  
ATOM    474  CG  LEU A  75     144.452 126.388 114.467  1.00102.59           C  
ATOM    475  CD1 LEU A  75     143.503 125.203 114.504  1.00100.90           C  
ATOM    476  CD2 LEU A  75     145.758 126.053 115.170  1.00103.04           C  
ATOM    477  N   LEU A  76     145.894 128.575 110.520  1.00110.00           N  
ATOM    478  CA  LEU A  76     146.222 128.665 109.099  1.00113.69           C  
ATOM    479  C   LEU A  76     147.658 129.132 108.884  1.00115.32           C  
ATOM    480  O   LEU A  76     148.313 128.728 107.911  1.00116.48           O  
ATOM    481  CB  LEU A  76     145.244 129.607 108.396  1.00113.05           C  
ATOM    482  CG  LEU A  76     145.598 130.059 106.978  1.00111.34           C  
ATOM    483  CD1 LEU A  76     145.474 128.903 106.002  1.00111.63           C  
ATOM    484  CD2 LEU A  76     144.722 131.222 106.548  1.00111.51           C  
ATOM    485  N   ILE A  77     148.149 130.003 109.767  1.00122.84           N  
ATOM    486  CA  ILE A  77     149.527 130.472 109.666  1.00124.02           C  
ATOM    487  C   ILE A  77     150.492 129.310 109.840  1.00124.29           C  
ATOM    488  O   ILE A  77     151.492 129.199 109.121  1.00122.42           O  
ATOM    489  CB  ILE A  77     149.788 131.587 110.694  1.00125.55           C  
ATOM    490  CG1 ILE A  77     148.738 132.691 110.560  1.00124.27           C  
ATOM    491  CG2 ILE A  77     151.189 132.155 110.522  1.00125.30           C  
ATOM    492  CD1 ILE A  77     148.755 133.391 109.219  1.00122.83           C  
ATOM    493  N   ILE A  78     150.205 128.418 110.793  1.00124.27           N  
ATOM    494  CA  ILE A  78     151.083 127.270 111.007  1.00123.24           C  
ATOM    495  C   ILE A  78     151.004 126.242 109.887  1.00121.84           C  
ATOM    496  O   ILE A  78     151.789 125.287 109.884  1.00122.24           O  
ATOM    497  CB  ILE A  78     150.798 126.560 112.348  1.00121.84           C  
ATOM    498  CG1 ILE A  78     149.590 125.628 112.225  1.00121.99           C  
ATOM    499  CG2 ILE A  78     150.621 127.568 113.469  1.00121.82           C  
ATOM    500  CD1 ILE A  78     149.612 124.472 113.200  1.00119.99           C  
ATOM    501  N   CYS A  79     150.086 126.408 108.932  1.00126.67           N  
ATOM    502  CA  CYS A  79     149.921 125.450 107.848  1.00128.72           C  
ATOM    503  C   CYS A  79     150.309 125.997 106.481  1.00129.08           C  
ATOM    504  O   CYS A  79     150.550 125.205 105.565  1.00129.36           O  
ATOM    505  CB  CYS A  79     148.466 124.957 107.796  1.00130.36           C  
ATOM    506  SG  CYS A  79     148.127 123.662 106.580  1.00134.42           S  
ATOM    507  N   LEU A  80     150.395 127.317 106.334  1.00133.06           N  
ATOM    508  CA  LEU A  80     150.733 127.920 105.042  1.00135.50           C  
ATOM    509  C   LEU A  80     151.989 127.367 104.360  1.00135.75           C  
ATOM    510  O   LEU A  80     151.961 127.215 103.122  1.00134.71           O  
ATOM    511  CB  LEU A  80     150.866 129.440 105.220  1.00134.18           C  
ATOM    512  CG  LEU A  80     149.559 130.230 105.244  1.00131.71           C  
ATOM    513  CD1 LEU A  80     149.836 131.722 105.195  1.00132.28           C  
ATOM    514  CD2 LEU A  80     148.665 129.813 104.091  1.00130.47           C  
ATOM    515  N   PRO A  81     153.107 127.092 105.057  1.00139.80           N  
ATOM    516  CA  PRO A  81     154.308 126.624 104.340  1.00138.32           C  
ATOM    517  C   PRO A  81     154.069 125.402 103.473  1.00137.69           C  
ATOM    518  O   PRO A  81     154.621 125.317 102.370  1.00136.49           O  
ATOM    519  CB  PRO A  81     155.302 126.328 105.475  1.00139.18           C  
ATOM    520  CG  PRO A  81     154.477 126.273 106.722  1.00138.64           C  
ATOM    521  CD  PRO A  81     153.388 127.262 106.492  1.00137.88           C  
ATOM    522  N   PHE A  82     153.243 124.462 103.933  1.00138.99           N  
ATOM    523  CA  PHE A  82     152.867 123.336 103.087  1.00137.03           C  
ATOM    524  C   PHE A  82     152.133 123.815 101.842  1.00139.01           C  
ATOM    525  O   PHE A  82     152.328 123.272 100.746  1.00140.57           O  
ATOM    526  CB  PHE A  82     152.001 122.354 103.875  1.00137.70           C  
ATOM    527  CG  PHE A  82     152.731 121.656 104.987  1.00139.77           C  
ATOM    528  CD1 PHE A  82     153.007 122.315 106.173  1.00139.81           C  
ATOM    529  CD2 PHE A  82     153.132 120.339 104.850  1.00139.48           C  
ATOM    530  CE1 PHE A  82     153.676 121.675 107.197  1.00139.14           C  
ATOM    531  CE2 PHE A  82     153.799 119.693 105.872  1.00138.62           C  
ATOM    532  CZ  PHE A  82     154.072 120.362 107.046  1.00139.82           C  
ATOM    533  N   LEU A  83     151.283 124.834 101.992  1.00138.27           N  
ATOM    534  CA  LEU A  83     150.552 125.367 100.847  1.00137.49           C  
ATOM    535  C   LEU A  83     151.503 125.898  99.784  1.00137.34           C  
ATOM    536  O   LEU A  83     151.401 125.528  98.607  1.00135.42           O  
ATOM    537  CB  LEU A  83     149.585 126.466 101.290  1.00138.46           C  
ATOM    538  CG  LEU A  83     148.231 126.085 101.891  1.00138.83           C  
ATOM    539  CD1 LEU A  83     147.519 125.084 100.998  1.00137.74           C  
ATOM    540  CD2 LEU A  83     148.377 125.551 103.302  1.00137.01           C  
ATOM    541  N   MET A  84     152.444 126.769 100.170  1.00141.24           N  
ATOM    542  CA  MET A  84     153.341 127.269  99.129  1.00141.08           C  
ATOM    543  C   MET A  84     154.310 126.197  98.640  1.00141.99           C  
ATOM    544  O   MET A  84     154.754 126.259  97.488  1.00141.36           O  
ATOM    545  CB  MET A  84     154.109 128.528  99.553  1.00139.32           C  
ATOM    546  CG  MET A  84     155.026 128.438 100.747  1.00139.53           C  
ATOM    547  SD  MET A  84     154.970 130.032 101.601  1.00144.70           S  
ATOM    548  CE  MET A  84     153.795 129.752 102.908  1.00139.92           C  
ATOM    549  N   ASP A  85     154.638 125.205  99.473  1.00147.85           N  
ATOM    550  CA  ASP A  85     155.465 124.102  98.992  1.00147.48           C  
ATOM    551  C   ASP A  85     154.756 123.335  97.883  1.00147.03           C  
ATOM    552  O   ASP A  85     155.376 122.959  96.881  1.00146.23           O  
ATOM    553  CB  ASP A  85     155.827 123.171 100.147  1.00146.19           C  
ATOM    554  CG  ASP A  85     157.267 122.707 100.087  1.00147.18           C  
ATOM    555  OD1 ASP A  85     157.677 122.180  99.032  1.00147.41           O  
ATOM    556  OD2 ASP A  85     157.990 122.871 101.093  1.00147.61           O  
ATOM    557  N   ASN A  86     153.455 123.089  98.048  1.00140.15           N  
ATOM    558  CA  ASN A  86     152.665 122.513  96.964  1.00139.45           C  
ATOM    559  C   ASN A  86     152.619 123.430  95.750  1.00138.83           C  
ATOM    560  O   ASN A  86     152.779 122.979  94.610  1.00139.33           O  
ATOM    561  CB  ASN A  86     151.252 122.200  97.453  1.00139.69           C  
ATOM    562  CG  ASN A  86     150.653 120.992  96.765  1.00139.30           C  
ATOM    563  OD1 ASN A  86     149.737 121.123  95.961  1.00137.28           O  
ATOM    564  ND2 ASN A  86     151.212 119.825  97.017  1.00140.34           N  
ATOM    565  N   TYR A  87     152.396 124.724  95.973  1.00141.23           N  
ATOM    566  CA  TYR A  87     152.163 125.618  94.844  1.00143.34           C  
ATOM    567  C   TYR A  87     153.418 125.821  94.003  1.00144.71           C  
ATOM    568  O   TYR A  87     153.316 126.020  92.788  1.00143.93           O  
ATOM    569  CB  TYR A  87     151.610 126.954  95.339  1.00145.57           C  
ATOM    570  CG  TYR A  87     150.212 126.838  95.907  1.00145.43           C  
ATOM    571  CD1 TYR A  87     149.296 125.947  95.365  1.00144.41           C  
ATOM    572  CD2 TYR A  87     149.810 127.615  96.984  1.00143.89           C  
ATOM    573  CE1 TYR A  87     148.020 125.833  95.879  1.00143.17           C  
ATOM    574  CE2 TYR A  87     148.536 127.506  97.506  1.00143.46           C  
ATOM    575  CZ  TYR A  87     147.646 126.614  96.949  1.00143.99           C  
ATOM    576  OH  TYR A  87     146.375 126.504  97.465  1.00144.76           O  
ATOM    577  N   VAL A  88     154.604 125.777  94.618  1.00152.34           N  
ATOM    578  CA  VAL A  88     155.826 125.934  93.833  1.00152.57           C  
ATOM    579  C   VAL A  88     156.132 124.667  93.041  1.00150.70           C  
ATOM    580  O   VAL A  88     156.771 124.728  91.984  1.00149.20           O  
ATOM    581  CB  VAL A  88     157.012 126.331  94.733  1.00151.32           C  
ATOM    582  CG1 VAL A  88     156.767 127.692  95.370  1.00149.83           C  
ATOM    583  CG2 VAL A  88     157.277 125.269  95.787  1.00150.21           C  
ATOM    584  N   ARG A  89     155.687 123.507  93.527  1.00151.21           N  
ATOM    585  CA  ARG A  89     155.981 122.227  92.896  1.00152.50           C  
ATOM    586  C   ARG A  89     154.849 121.730  92.001  1.00154.13           C  
ATOM    587  O   ARG A  89     154.816 120.538  91.668  1.00153.67           O  
ATOM    588  CB  ARG A  89     156.309 121.178  93.961  1.00151.94           C  
ATOM    589  CG  ARG A  89     157.795 121.014  94.221  1.00151.78           C  
ATOM    590  CD  ARG A  89     158.111 119.640  94.788  1.00152.65           C  
ATOM    591  NE  ARG A  89     157.627 119.483  96.154  1.00153.67           N  
ATOM    592  CZ  ARG A  89     158.412 119.401  97.220  1.00153.15           C  
ATOM    593  NH1 ARG A  89     159.729 119.460  97.115  1.00151.55           N  
ATOM    594  NH2 ARG A  89     157.861 119.256  98.422  1.00152.12           N  
ATOM    595  N   ARG A  90     153.924 122.610  91.616  1.00145.99           N  
ATOM    596  CA  ARG A  90     152.851 122.290  90.673  1.00144.03           C  
ATOM    597  C   ARG A  90     151.978 121.144  91.187  1.00144.02           C  
ATOM    598  O   ARG A  90     151.811 120.111  90.534  1.00144.07           O  
ATOM    599  CB  ARG A  90     153.421 121.968  89.287  1.00143.22           C  
ATOM    600  CG  ARG A  90     153.921 123.179  88.524  1.00143.07           C  
ATOM    601  CD  ARG A  90     152.853 123.728  87.596  1.00144.08           C  
ATOM    602  NE  ARG A  90     153.426 124.403  86.438  1.00144.73           N  
ATOM    603  CZ  ARG A  90     153.920 123.782  85.376  1.00145.35           C  
ATOM    604  NH1 ARG A  90     153.929 122.461  85.289  1.00144.96           N  
ATOM    605  NH2 ARG A  90     154.418 124.503  84.375  1.00144.37           N  
ATOM    606  N   TRP A  91     151.420 121.349  92.382  1.00134.02           N  
ATOM    607  CA  TRP A  91     150.436 120.445  92.980  1.00133.80           C  
ATOM    608  C   TRP A  91     151.007 119.032  93.144  1.00134.88           C  
ATOM    609  O   TRP A  91     150.558 118.064  92.528  1.00133.91           O  
ATOM    610  CB  TRP A  91     149.146 120.434  92.150  1.00133.91           C  
ATOM    611  CG  TRP A  91     148.105 121.391  92.646  1.00134.51           C  
ATOM    612  CD1 TRP A  91     147.736 121.600  93.941  1.00133.10           C  
ATOM    613  CD2 TRP A  91     147.311 122.281  91.855  1.00133.97           C  
ATOM    614  NE1 TRP A  91     146.755 122.558  94.006  1.00131.03           N  
ATOM    615  CE2 TRP A  91     146.477 122.992  92.737  1.00132.76           C  
ATOM    616  CE3 TRP A  91     147.222 122.542  90.485  1.00133.00           C  
ATOM    617  CZ2 TRP A  91     145.568 123.948  92.296  1.00134.13           C  
ATOM    618  CZ3 TRP A  91     146.318 123.491  90.049  1.00133.14           C  
ATOM    619  CH2 TRP A  91     145.502 124.181  90.951  1.00133.53           C  
ATOM    620  N   ASP A  92     152.024 118.944  94.001  1.00138.06           N  
ATOM    621  CA  ASP A  92     152.689 117.681  94.279  1.00137.18           C  
ATOM    622  C   ASP A  92     153.060 117.608  95.754  1.00137.40           C  
ATOM    623  O   ASP A  92     153.399 118.617  96.378  1.00137.97           O  
ATOM    624  CB  ASP A  92     153.939 117.507  93.402  1.00137.04           C  
ATOM    625  CG  ASP A  92     154.763 116.293  93.789  1.00137.47           C  
ATOM    626  OD1 ASP A  92     154.168 115.262  94.166  1.00137.46           O  
ATOM    627  OD2 ASP A  92     156.007 116.368  93.711  1.00137.81           O  
ATOM    628  N   TRP A  93     152.986 116.399  96.304  1.00129.73           N  
ATOM    629  CA  TRP A  93     153.388 116.107  97.673  1.00129.96           C  
ATOM    630  C   TRP A  93     154.619 115.215  97.724  1.00130.89           C  
ATOM    631  O   TRP A  93     154.795 114.322  96.890  1.00131.62           O  
ATOM    632  CB  TRP A  93     152.253 115.444  98.461  1.00129.56           C  
ATOM    633  CG  TRP A  93     152.061 115.983  99.855  1.00129.70           C  
ATOM    634  CD1 TRP A  93     152.122 115.261 101.011  1.00130.19           C  
ATOM    635  CD2 TRP A  93     151.852 117.345 100.250  1.00129.66           C  
ATOM    636  NE1 TRP A  93     151.927 116.078 102.094  1.00131.43           N  
ATOM    637  CE2 TRP A  93     151.761 117.363 101.655  1.00129.73           C  
ATOM    638  CE3 TRP A  93     151.717 118.544  99.555  1.00129.03           C  
ATOM    639  CZ2 TRP A  93     151.542 118.533 102.372  1.00129.36           C  
ATOM    640  CZ3 TRP A  93     151.497 119.705 100.268  1.00129.02           C  
ATOM    641  CH2 TRP A  93     151.415 119.692 101.661  1.00130.14           C  
ATOM    642  N   LYS A  94     155.387 115.366  98.795  1.00138.54           N  
ATOM    643  CA  LYS A  94     156.533 114.453  99.012  1.00138.93           C  
ATOM    644  C   LYS A  94     156.765 114.446 100.519  1.00139.62           C  
ATOM    645  O   LYS A  94     157.864 114.061 100.947  1.00141.25           O  
ATOM    646  CB  LYS A  94     157.763 114.932  98.240  1.00140.37           C  
ATOM    647  N   PHE A  95     155.749 114.847 101.287  1.00136.33           N  
ATOM    648  CA  PHE A  95     155.949 114.982 102.753  1.00136.27           C  
ATOM    649  C   PHE A  95     155.247 113.844 103.497  1.00138.25           C  
ATOM    650  O   PHE A  95     155.400 113.784 104.726  1.00139.52           O  
ATOM    651  CB  PHE A  95     155.556 116.396 103.185  1.00135.33           C  
ATOM    652  CG  PHE A  95     156.320 117.424 102.393  1.00137.89           C  
ATOM    653  CD2 PHE A  95     155.698 118.538 101.857  1.00137.05           C  
ATOM    654  CD1 PHE A  95     157.667 117.232 102.138  1.00138.81           C  
ATOM    655  CE2 PHE A  95     156.423 119.455 101.112  1.00136.69           C  
ATOM    656  CE1 PHE A  95     158.390 118.148 101.395  1.00137.99           C  
ATOM    657  CZ  PHE A  95     157.763 119.251 100.874  1.00137.11           C  
ATOM    658  N   GLY A  96     154.530 112.970 102.786  1.00131.50           N  
ATOM    659  CA  GLY A  96     153.961 111.784 103.458  1.00129.18           C  
ATOM    660  C   GLY A  96     152.450 111.794 103.527  1.00128.56           C  
ATOM    661  O   GLY A  96     151.863 112.882 103.429  1.00132.14           O  
ATOM    662  N   ASP A  97     151.853 110.615 103.705  1.00123.61           N  
ATOM    663  CA  ASP A  97     150.374 110.510 103.785  1.00128.56           C  
ATOM    664  C   ASP A  97     149.659 111.157 104.970  1.00127.66           C  
ATOM    665  O   ASP A  97     148.756 111.975 104.725  1.00130.82           O  
ATOM    666  CB  ASP A  97     149.901 109.057 103.832  1.00127.00           C  
ATOM    667  N   ILE A  98     150.038 110.798 106.199  1.00116.15           N  
ATOM    668  CA  ILE A  98     149.305 111.327 107.388  1.00117.80           C  
ATOM    669  C   ILE A  98     149.633 112.823 107.407  1.00119.63           C  
ATOM    670  O   ILE A  98     148.834 113.582 107.981  1.00119.56           O  
ATOM    671  CB  ILE A  98     149.861 110.733 108.694  1.00118.78           C  
ATOM    672  CG1 ILE A  98     149.179 109.406 109.032  1.00119.30           C  
ATOM    673  CG2 ILE A  98     149.745 111.733 109.833  1.00118.20           C  
ATOM    674  CD1 ILE A  98     147.816 109.246 108.400  1.00117.55           C  
ATOM    675  N   PRO A  99     150.751 113.295 106.818  1.00123.91           N  
ATOM    676  CA  PRO A  99     151.018 114.729 106.749  1.00126.60           C  
ATOM    677  C   PRO A  99     150.013 115.615 105.978  1.00126.96           C  
ATOM    678  O   PRO A  99     149.574 116.586 106.552  1.00129.78           O  
ATOM    679  CB  PRO A  99     152.288 114.693 105.879  1.00124.19           C  
ATOM    680  CG  PRO A  99     153.075 113.568 106.498  1.00124.39           C  
ATOM    681  CD  PRO A  99     152.033 112.533 106.864  1.00123.06           C  
ATOM    682  N   CYS A 100     149.684 115.282 104.726  1.00119.35           N  
ATOM    683  CA  CYS A 100     148.811 116.172 103.923  1.00117.66           C  
ATOM    684  C   CYS A 100     147.455 116.142 104.627  1.00120.03           C  
ATOM    685  O   CYS A 100     146.845 117.216 104.767  1.00124.03           O  
ATOM    686  CB  CYS A 100     148.712 115.703 102.466  1.00118.61           C  
ATOM    687  SG  CYS A 100     147.628 114.276 102.205  1.00123.64           S  
ATOM    688  N   ARG A 101     147.008 114.973 105.080  1.00114.69           N  
ATOM    689  CA  ARG A 101     145.739 114.837 105.790  1.00116.50           C  
ATOM    690  C   ARG A 101     145.646 115.835 106.939  1.00116.33           C  
ATOM    691  O   ARG A 101     144.601 116.469 107.143  1.00117.26           O  
ATOM    692  CB  ARG A 101     145.568 113.407 106.300  1.00118.57           C  
ATOM    693  N   LEU A 102     146.738 116.001 107.690  1.00117.10           N  
ATOM    694  CA  LEU A 102     146.757 116.986 108.764  1.00120.85           C  
ATOM    695  C   LEU A 102     146.597 118.400 108.218  1.00123.87           C  
ATOM    696  O   LEU A 102     145.903 119.227 108.818  1.00123.32           O  
ATOM    697  CB  LEU A 102     148.050 116.854 109.571  1.00118.38           C  
ATOM    698  CG  LEU A 102     148.379 117.945 110.592  1.00119.37           C  
ATOM    699  CD1 LEU A 102     148.948 117.329 111.856  1.00118.93           C  
ATOM    700  CD2 LEU A 102     149.362 118.953 110.013  1.00117.87           C  
ATOM    701  N   MET A 103     147.236 118.698 107.084  1.00121.91           N  
ATOM    702  CA  MET A 103     147.091 120.016 106.472  1.00117.88           C  
ATOM    703  C   MET A 103     145.640 120.291 106.098  1.00119.62           C  
ATOM    704  O   MET A 103     145.113 121.380 106.360  1.00122.53           O  
ATOM    705  CB  MET A 103     147.993 120.117 105.241  1.00114.56           C  
ATOM    706  CG  MET A 103     147.358 120.841 104.065  1.00117.67           C  
ATOM    707  SD  MET A 103     148.330 120.726 102.557  1.00124.51           S  
ATOM    708  CE  MET A 103     147.250 121.552 101.393  1.00118.74           C  
ATOM    709  N   LEU A 104     144.976 119.311 105.482  1.00108.09           N  
ATOM    710  CA  LEU A 104     143.583 119.499 105.093  1.00107.62           C  
ATOM    711  C   LEU A 104     142.690 119.690 106.314  1.00106.93           C  
ATOM    712  O   LEU A 104     141.808 120.563 106.323  1.00111.53           O  
ATOM    713  CB  LEU A 104     143.114 118.309 104.259  1.00108.00           C  
ATOM    714  CG  LEU A 104     143.647 118.206 102.830  1.00107.01           C  
ATOM    715  CD1 LEU A 104     142.689 117.393 101.978  1.00109.21           C  
ATOM    716  CD2 LEU A 104     143.868 119.582 102.228  1.00104.26           C  
ATOM    717  N   PHE A 105     142.913 118.884 107.356  1.00100.97           N  
ATOM    718  CA  PHE A 105     142.136 119.034 108.581  1.00103.19           C  
ATOM    719  C   PHE A 105     142.343 120.412 109.194  1.00106.44           C  
ATOM    720  O   PHE A 105     141.382 121.054 109.635  1.00109.47           O  
ATOM    721  CB  PHE A 105     142.516 117.940 109.576  1.00104.64           C  
ATOM    722  CG  PHE A 105     141.831 118.063 110.904  1.00104.08           C  
ATOM    723  CD1 PHE A 105     140.472 117.832 111.020  1.00105.18           C  
ATOM    724  CD2 PHE A 105     142.546 118.403 112.038  1.00104.07           C  
ATOM    725  CE1 PHE A 105     139.839 117.941 112.241  1.00104.87           C  
ATOM    726  CE2 PHE A 105     141.919 118.513 113.262  1.00103.84           C  
ATOM    727  CZ  PHE A 105     140.564 118.282 113.363  1.00103.64           C  
ATOM    728  N   MET A 106     143.591 120.887 109.222  1.00110.59           N  
ATOM    729  CA  MET A 106     143.874 122.203 109.782  1.00112.35           C  
ATOM    730  C   MET A 106     143.202 123.306 108.976  1.00112.45           C  
ATOM    731  O   MET A 106     142.677 124.264 109.549  1.00114.70           O  
ATOM    732  CB  MET A 106     145.383 122.435 109.856  1.00109.83           C  
ATOM    733  CG  MET A 106     146.093 121.582 110.894  1.00110.36           C  
ATOM    734  SD  MET A 106     145.252 121.575 112.487  1.00122.77           S  
ATOM    735  CE  MET A 106     146.647 121.551 113.611  1.00112.41           C  
ATOM    736  N   LEU A 107     143.213 123.194 107.646  1.00100.58           N  
ATOM    737  CA  LEU A 107     142.573 124.214 106.817  1.00 99.63           C  
ATOM    738  C   LEU A 107     141.073 124.279 107.084  1.00101.10           C  
ATOM    739  O   LEU A 107     140.506 125.366 107.280  1.00104.26           O  
ATOM    740  CB  LEU A 107     142.843 123.935 105.339  1.00 98.37           C  
ATOM    741  CG  LEU A 107     144.278 124.114 104.843  1.00 99.95           C  
ATOM    742  CD1 LEU A 107     144.301 124.323 103.337  1.00100.17           C  
ATOM    743  CD2 LEU A 107     144.961 125.266 105.560  1.00 99.69           C  
ATOM    744  N   ALA A 108     140.411 123.118 107.091  1.00 93.27           N  
ATOM    745  CA  ALA A 108     138.972 123.104 107.342  1.00 91.88           C  
ATOM    746  C   ALA A 108     138.652 123.628 108.738  1.00 93.95           C  
ATOM    747  O   ALA A 108     137.696 124.397 108.921  1.00 98.43           O  
ATOM    748  CB  ALA A 108     138.418 121.694 107.155  1.00 94.90           C  
ATOM    749  N   MET A 109     139.447 123.226 109.733  1.00 96.70           N  
ATOM    750  CA  MET A 109     139.246 123.709 111.093  1.00 98.38           C  
ATOM    751  C   MET A 109     139.410 125.219 111.171  1.00100.63           C  
ATOM    752  O   MET A 109     138.619 125.903 111.829  1.00104.03           O  
ATOM    753  CB  MET A 109     140.226 123.016 112.037  1.00101.20           C  
ATOM    754  CG  MET A 109     140.367 123.683 113.389  1.00105.30           C  
ATOM    755  SD  MET A 109     140.622 122.469 114.690  1.00116.43           S  
ATOM    756  CE  MET A 109     139.102 121.540 114.537  1.00102.61           C  
ATOM    757  N   ASN A 110     140.431 125.757 110.503  1.00 89.62           N  
ATOM    758  CA  ASN A 110     140.648 127.198 110.492  1.00 86.72           C  
ATOM    759  C   ASN A 110     139.442 127.928 109.925  1.00 94.39           C  
ATOM    760  O   ASN A 110     138.928 128.873 110.539  1.00100.20           O  
ATOM    761  CB  ASN A 110     141.898 127.527 109.681  1.00 88.96           C  
ATOM    762  CG  ASN A 110     141.929 128.967 109.227  1.00 90.57           C  
ATOM    763  OD1 ASN A 110     141.842 129.255 108.035  1.00 89.82           O  
ATOM    764  ND2 ASN A 110     142.051 129.884 110.178  1.00 93.10           N  
ATOM    765  N   ARG A 111     138.970 127.498 108.752  1.00 87.34           N  
ATOM    766  CA  ARG A 111     137.832 128.173 108.131  1.00 80.67           C  
ATOM    767  C   ARG A 111     136.607 128.136 109.039  1.00 80.47           C  
ATOM    768  O   ARG A 111     135.995 129.179 109.330  1.00 84.86           O  
ATOM    769  CB  ARG A 111     137.520 127.534 106.778  1.00 73.18           C  
ATOM    770  CG  ARG A 111     137.048 128.519 105.730  1.00 75.08           C  
ATOM    771  CD  ARG A 111     136.302 127.821 104.607  1.00 81.37           C  
ATOM    772  NE  ARG A 111     135.915 128.752 103.554  1.00 88.12           N  
ATOM    773  CZ  ARG A 111     134.676 128.905 103.108  1.00 87.75           C  
ATOM    774  NH1 ARG A 111     133.675 128.190 103.592  1.00 88.73           N  
ATOM    775  NH2 ARG A 111     134.435 129.799 102.153  1.00 81.36           N  
ATOM    776  N   GLN A 112     136.249 126.940 109.517  1.00 74.70           N  
ATOM    777  CA  GLN A 112     135.043 126.798 110.327  1.00 74.85           C  
ATOM    778  C   GLN A 112     135.138 127.609 111.613  1.00 77.40           C  
ATOM    779  O   GLN A 112     134.193 128.320 111.982  1.00 80.69           O  
ATOM    780  CB  GLN A 112     134.797 125.324 110.639  1.00 79.96           C  
ATOM    781  CG  GLN A 112     133.886 124.628 109.654  1.00 79.70           C  
ATOM    782  CD  GLN A 112     132.438 125.032 109.823  1.00 83.86           C  
ATOM    783  OE1 GLN A 112     132.070 125.665 110.812  1.00 85.15           O  
ATOM    784  NE2 GLN A 112     131.606 124.667 108.857  1.00 85.92           N  
ATOM    785  N   GLY A 113     136.272 127.516 112.312  1.00 68.41           N  
ATOM    786  CA  GLY A 113     136.414 128.232 113.565  1.00 67.28           C  
ATOM    787  C   GLY A 113     136.380 129.734 113.384  1.00 67.22           C  
ATOM    788  O   GLY A 113     135.728 130.446 114.154  1.00 70.72           O  
ATOM    789  N   SER A 114     137.071 130.241 112.359  1.00 59.62           N  
ATOM    790  CA  SER A 114     137.063 131.677 112.114  1.00 64.09           C  
ATOM    791  C   SER A 114     135.647 132.176 111.864  1.00 73.59           C  
ATOM    792  O   SER A 114     135.208 133.160 112.473  1.00 76.82           O  
ATOM    793  CB  SER A 114     137.972 132.011 110.933  1.00 63.28           C  
ATOM    794  OG  SER A 114     137.820 131.064 109.893  1.00 69.87           O  
ATOM    795  N   ILE A 115     134.904 131.493 110.989  1.00 65.59           N  
ATOM    796  CA  ILE A 115     133.559 131.964 110.667  1.00 54.85           C  
ATOM    797  C   ILE A 115     132.643 131.883 111.887  1.00 58.76           C  
ATOM    798  O   ILE A 115     131.883 132.822 112.177  1.00 67.80           O  
ATOM    799  CB  ILE A 115     132.996 131.181 109.471  1.00 54.17           C  
ATOM    800  CG1 ILE A 115     133.645 131.673 108.178  1.00 59.04           C  
ATOM    801  CG2 ILE A 115     131.493 131.325 109.406  1.00 57.30           C  
ATOM    802  CD1 ILE A 115     132.961 131.192 106.925  1.00 64.98           C  
ATOM    803  N   ILE A 116     132.705 130.774 112.630  1.00 59.80           N  
ATOM    804  CA  ILE A 116     131.820 130.603 113.779  1.00 58.70           C  
ATOM    805  C   ILE A 116     132.104 131.658 114.841  1.00 64.84           C  
ATOM    806  O   ILE A 116     131.179 132.258 115.405  1.00 63.98           O  
ATOM    807  CB  ILE A 116     131.949 129.177 114.344  1.00 59.55           C  
ATOM    808  CG1 ILE A 116     131.029 128.223 113.583  1.00 63.75           C  
ATOM    809  CG2 ILE A 116     131.626 129.157 115.826  1.00 59.91           C  
ATOM    810  CD1 ILE A 116     130.894 126.863 114.224  1.00 66.68           C  
ATOM    811  N   PHE A 117     133.383 131.916 115.125  1.00 68.91           N  
ATOM    812  CA  PHE A 117     133.698 132.889 116.163  1.00 63.89           C  
ATOM    813  C   PHE A 117     133.409 134.313 115.707  1.00 64.47           C  
ATOM    814  O   PHE A 117     133.055 135.163 116.533  1.00 64.86           O  
ATOM    815  CB  PHE A 117     135.150 132.731 116.604  1.00 65.09           C  
ATOM    816  CG  PHE A 117     135.361 131.586 117.553  1.00 68.53           C  
ATOM    817  CD1 PHE A 117     134.744 131.578 118.790  1.00 69.04           C  
ATOM    818  CD2 PHE A 117     136.157 130.512 117.201  1.00 68.99           C  
ATOM    819  CE1 PHE A 117     134.926 130.525 119.662  1.00 70.02           C  
ATOM    820  CE2 PHE A 117     136.342 129.458 118.069  1.00 69.08           C  
ATOM    821  CZ  PHE A 117     135.725 129.464 119.301  1.00 70.69           C  
ATOM    822  N   LEU A 118     133.519 134.592 114.406  1.00 58.00           N  
ATOM    823  CA  LEU A 118     133.077 135.887 113.901  1.00 60.07           C  
ATOM    824  C   LEU A 118     131.587 136.089 114.143  1.00 58.16           C  
ATOM    825  O   LEU A 118     131.156 137.154 114.607  1.00 65.31           O  
ATOM    826  CB  LEU A 118     133.399 136.005 112.414  1.00 55.47           C  
ATOM    827  CG  LEU A 118     134.560 136.942 112.115  1.00 59.56           C  
ATOM    828  CD1 LEU A 118     134.865 136.976 110.630  1.00 58.91           C  
ATOM    829  CD2 LEU A 118     134.201 138.317 112.630  1.00 65.25           C  
ATOM    830  N   THR A 119     130.783 135.066 113.842  1.00 42.87           N  
ATOM    831  CA  THR A 119     129.347 135.178 114.084  1.00 35.95           C  
ATOM    832  C   THR A 119     129.052 135.351 115.570  1.00 44.24           C  
ATOM    833  O   THR A 119     128.166 136.128 115.951  1.00 50.43           O  
ATOM    834  CB  THR A 119     128.622 133.955 113.529  1.00 51.60           C  
ATOM    835  OG1 THR A 119     128.841 133.874 112.116  1.00 58.53           O  
ATOM    836  CG2 THR A 119     127.131 134.058 113.793  1.00 49.12           C  
ATOM    837  N   VAL A 120     129.792 134.641 116.424  1.00 51.34           N  
ATOM    838  CA  VAL A 120     129.587 134.763 117.866  1.00 51.50           C  
ATOM    839  C   VAL A 120     129.896 136.179 118.339  1.00 54.29           C  
ATOM    840  O   VAL A 120     129.153 136.755 119.144  1.00 55.81           O  
ATOM    841  CB  VAL A 120     130.431 133.718 118.617  1.00 54.50           C  
ATOM    842  CG1 VAL A 120     130.696 134.169 120.042  1.00 50.26           C  
ATOM    843  CG2 VAL A 120     129.728 132.373 118.609  1.00 58.73           C  
ATOM    844  N   VAL A 121     130.993 136.763 117.850  1.00 53.65           N  
ATOM    845  CA  VAL A 121     131.346 138.126 118.242  1.00 46.05           C  
ATOM    846  C   VAL A 121     130.277 139.112 117.782  1.00 48.69           C  
ATOM    847  O   VAL A 121     129.894 140.030 118.523  1.00 53.00           O  
ATOM    848  CB  VAL A 121     132.736 138.497 117.693  1.00 40.15           C  
ATOM    849  CG1 VAL A 121     132.974 139.987 117.811  1.00 42.88           C  
ATOM    850  CG2 VAL A 121     133.814 137.732 118.434  1.00 45.84           C  
ATOM    851  N   ALA A 122     129.781 138.944 116.553  1.00 39.24           N  
ATOM    852  CA  ALA A 122     128.733 139.837 116.064  1.00 32.95           C  
ATOM    853  C   ALA A 122     127.474 139.739 116.919  1.00 39.50           C  
ATOM    854  O   ALA A 122     126.857 140.760 117.253  1.00 55.83           O  
ATOM    855  CB  ALA A 122     128.416 139.524 114.603  1.00 40.22           C  
ATOM    856  N   VAL A 123     127.078 138.518 117.288  1.00 39.98           N  
ATOM    857  CA  VAL A 123     125.893 138.346 118.125  1.00 36.95           C  
ATOM    858  C   VAL A 123     126.111 138.970 119.498  1.00 40.47           C  
ATOM    859  O   VAL A 123     125.198 139.578 120.073  1.00 41.69           O  
ATOM    860  CB  VAL A 123     125.526 136.855 118.225  1.00 46.22           C  
ATOM    861  CG1 VAL A 123     124.626 136.603 119.421  1.00 46.85           C  
ATOM    862  CG2 VAL A 123     124.850 136.395 116.947  1.00 49.90           C  
ATOM    863  N   ASP A 124     127.320 138.831 120.046  1.00 45.18           N  
ATOM    864  CA  ASP A 124     127.626 139.440 121.336  1.00 45.10           C  
ATOM    865  C   ASP A 124     127.486 140.956 121.272  1.00 54.30           C  
ATOM    866  O   ASP A 124     126.904 141.578 122.169  1.00 60.50           O  
ATOM    867  CB  ASP A 124     129.036 139.046 121.774  1.00 49.84           C  
ATOM    868  CG  ASP A 124     129.387 139.571 123.147  1.00 56.71           C  
ATOM    869  OD1 ASP A 124     128.460 139.812 123.946  1.00 56.92           O  
ATOM    870  OD2 ASP A 124     130.591 139.743 123.428  1.00 55.33           O  
ATOM    871  N   ARG A 125     128.010 141.568 120.208  1.00 53.85           N  
ATOM    872  CA  ARG A 125     127.863 143.013 120.052  1.00 46.42           C  
ATOM    873  C   ARG A 125     126.396 143.412 119.941  1.00 47.29           C  
ATOM    874  O   ARG A 125     125.960 144.390 120.565  1.00 57.94           O  
ATOM    875  CB  ARG A 125     128.639 143.494 118.828  1.00 45.06           C  
ATOM    876  CG  ARG A 125     130.071 143.889 119.119  1.00 50.16           C  
ATOM    877  CD  ARG A 125     130.968 143.599 117.932  1.00 54.54           C  
ATOM    878  NE  ARG A 125     132.380 143.658 118.288  1.00 57.01           N  
ATOM    879  CZ  ARG A 125     133.350 143.970 117.442  1.00 54.14           C  
ATOM    880  NH1 ARG A 125     133.097 144.254 116.175  1.00 54.96           N  
ATOM    881  NH2 ARG A 125     134.606 143.999 117.877  1.00 49.74           N  
ATOM    882  N   TYR A 126     125.617 142.659 119.159  1.00 49.01           N  
ATOM    883  CA  TYR A 126     124.202 142.984 119.005  1.00 39.45           C  
ATOM    884  C   TYR A 126     123.476 142.923 120.339  1.00 45.59           C  
ATOM    885  O   TYR A 126     122.654 143.792 120.647  1.00 61.49           O  
ATOM    886  CB  TYR A 126     123.543 142.038 118.005  1.00 59.54           C  
ATOM    887  CG  TYR A 126     122.032 142.012 118.092  1.00 54.79           C  
ATOM    888  CD1 TYR A 126     121.266 142.978 117.458  1.00 53.02           C  
ATOM    889  CD2 TYR A 126     121.372 141.016 118.800  1.00 54.57           C  
ATOM    890  CE1 TYR A 126     119.889 142.957 117.530  1.00 53.29           C  
ATOM    891  CE2 TYR A 126     119.997 140.990 118.878  1.00 52.79           C  
ATOM    892  CZ  TYR A 126     119.261 141.962 118.241  1.00 56.81           C  
ATOM    893  OH  TYR A 126     117.889 141.940 118.316  1.00 62.76           O  
ATOM    894  N   PHE A 127     123.758 141.898 121.141  1.00 57.27           N  
ATOM    895  CA  PHE A 127     123.125 141.806 122.450  1.00 63.43           C  
ATOM    896  C   PHE A 127     123.610 142.888 123.402  1.00 61.69           C  
ATOM    897  O   PHE A 127     122.864 143.282 124.303  1.00 60.21           O  
ATOM    898  CB  PHE A 127     123.364 140.426 123.060  1.00 64.17           C  
ATOM    899  CG  PHE A 127     122.224 139.475 122.857  1.00 60.60           C  
ATOM    900  CD1 PHE A 127     121.073 139.585 123.613  1.00 59.27           C  
ATOM    901  CD2 PHE A 127     122.298 138.480 121.900  1.00 61.18           C  
ATOM    902  CE1 PHE A 127     120.020 138.716 123.425  1.00 62.09           C  
ATOM    903  CE2 PHE A 127     121.249 137.608 121.707  1.00 61.06           C  
ATOM    904  CZ  PHE A 127     120.108 137.727 122.470  1.00 63.63           C  
ATOM    905  N   ARG A 128     124.772 143.463 123.188  1.00 59.95           N  
ATOM    906  CA  ARG A 128     125.232 144.450 124.139  1.00 56.63           C  
ATOM    907  C   ARG A 128     124.679 145.810 123.805  1.00 56.00           C  
ATOM    908  O   ARG A 128     124.464 146.624 124.683  1.00 61.00           O  
ATOM    909  CB  ARG A 128     126.749 144.511 124.160  1.00 58.55           C  
ATOM    910  CG  ARG A 128     127.356 144.000 125.445  1.00 62.44           C  
ATOM    911  CD  ARG A 128     128.428 142.974 125.155  1.00 65.72           C  
ATOM    912  NE  ARG A 128     129.629 143.236 125.932  1.00 68.10           N  
ATOM    913  CZ  ARG A 128     129.866 142.712 127.127  1.00 68.28           C  
ATOM    914  NH1 ARG A 128     128.980 141.896 127.678  1.00 66.63           N  
ATOM    915  NH2 ARG A 128     130.988 143.001 127.770  1.00 67.84           N  
ATOM    916  N   VAL A 129     124.472 146.073 122.525  1.00 52.76           N  
ATOM    917  CA  VAL A 129     124.007 147.408 122.156  1.00 45.36           C  
ATOM    918  C   VAL A 129     122.486 147.530 122.071  1.00 45.20           C  
ATOM    919  O   VAL A 129     121.954 148.625 122.309  1.00 59.44           O  
ATOM    920  CB  VAL A 129     124.646 147.863 120.828  1.00 52.07           C  
ATOM    921  CG1 VAL A 129     124.419 149.344 120.608  1.00 52.65           C  
ATOM    922  CG2 VAL A 129     126.129 147.564 120.830  1.00 55.13           C  
ATOM    923  N   VAL A 130     121.772 146.452 121.759  1.00 46.23           N  
ATOM    924  CA  VAL A 130     120.334 146.543 121.524  1.00 49.70           C  
ATOM    925  C   VAL A 130     119.555 146.165 122.779  1.00 61.46           C  
ATOM    926  O   VAL A 130     118.487 146.724 123.050  1.00 67.19           O  
ATOM    927  CB  VAL A 130     119.920 145.666 120.330  1.00 61.12           C  
ATOM    928  CG1 VAL A 130     118.421 145.740 120.103  1.00 58.01           C  
ATOM    929  CG2 VAL A 130     120.663 146.106 119.086  1.00 66.25           C  
ATOM    930  N   HIS A 131     120.090 145.233 123.567  1.00 71.83           N  
ATOM    931  CA  HIS A 131     119.451 144.761 124.794  1.00 72.34           C  
ATOM    932  C   HIS A 131     120.409 144.990 125.958  1.00 73.48           C  
ATOM    933  O   HIS A 131     121.052 144.052 126.447  1.00 75.17           O  
ATOM    934  CB  HIS A 131     119.062 143.288 124.695  1.00 72.93           C  
ATOM    935  CG  HIS A 131     118.121 142.984 123.572  1.00 72.69           C  
ATOM    936  ND1 HIS A 131     117.334 143.947 122.979  1.00 70.79           N  
ATOM    937  CD2 HIS A 131     117.837 141.823 122.937  1.00 73.43           C  
ATOM    938  CE1 HIS A 131     116.608 143.393 122.025  1.00 72.01           C  
ATOM    939  NE2 HIS A 131     116.894 142.105 121.979  1.00 72.34           N  
ATOM    940  N   PRO A 132     120.522 146.234 126.427  1.00 67.37           N  
ATOM    941  CA  PRO A 132     121.529 146.547 127.452  1.00 70.07           C  
ATOM    942  C   PRO A 132     121.287 145.863 128.783  1.00 73.89           C  
ATOM    943  O   PRO A 132     122.238 145.702 129.558  1.00 73.10           O  
ATOM    944  CB  PRO A 132     121.433 148.074 127.588  1.00 70.90           C  
ATOM    945  CG  PRO A 132     120.548 148.535 126.464  1.00 64.20           C  
ATOM    946  CD  PRO A 132     119.674 147.391 126.110  1.00 59.47           C  
ATOM    947  N   HIS A 133     120.062 145.448 129.050  1.00 80.69           N  
ATOM    948  CA  HIS A 133     119.763 144.886 130.357  1.00 78.33           C  
ATOM    949  C   HIS A 133     119.432 143.407 130.314  1.00 82.00           C  
ATOM    950  O   HIS A 133     118.830 142.885 131.241  1.00 82.25           O  
ATOM    951  CB  HIS A 133     118.603 145.651 130.977  1.00 75.61           C  
ATOM    952  CG  HIS A 133     118.875 147.109 131.168  1.00 78.48           C  
ATOM    953  ND1 HIS A 133     119.783 147.582 132.089  1.00 80.05           N  
ATOM    954  CD2 HIS A 133     118.360 148.199 130.554  1.00 77.31           C  
ATOM    955  CE1 HIS A 133     119.815 148.901 132.035  1.00 79.91           C  
ATOM    956  NE2 HIS A 133     118.961 149.300 131.111  1.00 78.02           N  
ATOM    957  N   HIS A 134     119.825 142.724 129.250  1.00 93.23           N  
ATOM    958  CA  HIS A 134     119.590 141.293 129.154  1.00 91.09           C  
ATOM    959  C   HIS A 134     120.589 140.528 130.020  1.00 93.84           C  
ATOM    960  O   HIS A 134     121.599 141.065 130.482  1.00 95.07           O  
ATOM    961  CB  HIS A 134     119.673 140.830 127.702  1.00 90.08           C  
ATOM    962  CG  HIS A 134     118.640 139.811 127.337  1.00 94.17           C  
ATOM    963  ND1 HIS A 134     118.684 138.510 127.788  1.00 95.39           N  
ATOM    964  CD2 HIS A 134     117.531 139.904 126.565  1.00 95.52           C  
ATOM    965  CE1 HIS A 134     117.649 137.844 127.308  1.00 98.67           C  
ATOM    966  NE2 HIS A 134     116.933 138.667 126.564  1.00 96.49           N  
ATOM    967  N   ALA A 135     120.289 139.247 130.242  1.00103.73           N  
ATOM    968  CA  ALA A 135     121.107 138.437 131.139  1.00105.65           C  
ATOM    969  C   ALA A 135     122.482 138.150 130.547  1.00105.72           C  
ATOM    970  O   ALA A 135     123.485 138.155 131.270  1.00105.83           O  
ATOM    971  CB  ALA A 135     120.384 137.132 131.470  1.00106.01           C  
ATOM    972  N   LEU A 136     122.552 137.898 129.238  1.00 97.86           N  
ATOM    973  CA  LEU A 136     123.807 137.492 128.615  1.00 98.63           C  
ATOM    974  C   LEU A 136     124.868 138.583 128.639  1.00100.33           C  
ATOM    975  O   LEU A 136     126.042 138.281 128.403  1.00101.70           O  
ATOM    976  CB  LEU A 136     123.569 137.053 127.169  1.00 98.32           C  
ATOM    977  CG  LEU A 136     122.362 136.163 126.875  1.00100.95           C  
ATOM    978  CD1 LEU A 136     121.185 136.992 126.398  1.00 96.57           C  
ATOM    979  CD2 LEU A 136     122.722 135.103 125.848  1.00100.68           C  
ATOM    980  N   ASN A 137     124.492 139.834 128.910  1.00 98.17           N  
ATOM    981  CA  ASN A 137     125.469 140.914 128.927  1.00 97.78           C  
ATOM    982  C   ASN A 137     126.463 140.778 130.071  1.00 97.00           C  
ATOM    983  O   ASN A 137     127.589 141.272 129.959  1.00 95.71           O  
ATOM    984  CB  ASN A 137     124.753 142.259 129.010  1.00 95.34           C  
ATOM    985  CG  ASN A 137     123.982 142.579 127.750  1.00 95.25           C  
ATOM    986  OD1 ASN A 137     124.567 142.799 126.693  1.00 95.93           O  
ATOM    987  ND2 ASN A 137     122.659 142.597 127.853  1.00 93.15           N  
ATOM    988  N   LYS A 138     126.074 140.124 131.162  1.00108.00           N  
ATOM    989  CA  LYS A 138     126.952 139.859 132.299  1.00108.89           C  
ATOM    990  C   LYS A 138     127.036 138.345 132.453  1.00108.59           C  
ATOM    991  O   LYS A 138     126.257 137.740 133.194  1.00109.64           O  
ATOM    992  CB  LYS A 138     126.437 140.532 133.569  1.00110.78           C  
ATOM    993  N   ILE A 139     127.982 137.735 131.748  1.00116.64           N  
ATOM    994  CA  ILE A 139     128.153 136.289 131.752  1.00118.08           C  
ATOM    995  C   ILE A 139     129.449 135.948 132.473  1.00118.90           C  
ATOM    996  O   ILE A 139     130.394 136.745 132.515  1.00119.24           O  
ATOM    997  CB  ILE A 139     128.136 135.708 130.320  1.00117.33           C  
ATOM    998  CG1 ILE A 139     127.433 134.350 130.303  1.00116.41           C  
ATOM    999  CG2 ILE A 139     129.544 135.596 129.753  1.00115.91           C  
ATOM   1000  CD1 ILE A 139     125.924 134.447 130.313  1.00114.67           C  
ATOM   1001  N   SER A 140     129.478 134.760 133.067  1.00123.24           N  
ATOM   1002  CA  SER A 140     130.651 134.303 133.792  1.00123.36           C  
ATOM   1003  C   SER A 140     131.732 133.837 132.826  1.00124.05           C  
ATOM   1004  O   SER A 140     131.449 133.387 131.712  1.00125.47           O  
ATOM   1005  CB  SER A 140     130.283 133.168 134.747  1.00123.40           C  
ATOM   1006  OG  SER A 140     130.069 131.959 134.040  1.00125.04           O  
ATOM   1007  N   ASN A 141     132.987 133.953 133.267  1.00121.86           N  
ATOM   1008  CA  ASN A 141     134.100 133.484 132.448  1.00122.80           C  
ATOM   1009  C   ASN A 141     134.015 131.981 132.219  1.00121.38           C  
ATOM   1010  O   ASN A 141     134.389 131.484 131.149  1.00119.96           O  
ATOM   1011  CB  ASN A 141     135.429 133.854 133.106  1.00123.02           C  
ATOM   1012  CG  ASN A 141     135.715 135.340 133.043  1.00123.75           C  
ATOM   1013  OD1 ASN A 141     134.906 136.158 133.480  1.00124.08           O  
ATOM   1014  ND2 ASN A 141     136.872 135.698 132.499  1.00122.25           N  
ATOM   1015  N   ARG A 142     133.525 131.241 133.216  1.00120.48           N  
ATOM   1016  CA  ARG A 142     133.359 129.800 133.056  1.00121.12           C  
ATOM   1017  C   ARG A 142     132.354 129.480 131.958  1.00121.66           C  
ATOM   1018  O   ARG A 142     132.564 128.555 131.166  1.00123.69           O  
ATOM   1019  CB  ARG A 142     132.927 129.172 134.381  1.00120.38           C  
ATOM   1020  CG  ARG A 142     134.077 128.848 135.322  1.00120.39           C  
ATOM   1021  CD  ARG A 142     134.929 127.708 134.789  1.00122.17           C  
ATOM   1022  NE  ARG A 142     136.243 128.165 134.352  1.00123.50           N  
ATOM   1023  CZ  ARG A 142     137.238 127.361 134.001  1.00120.92           C  
ATOM   1024  NH1 ARG A 142     137.104 126.045 134.022  1.00118.45           N  
ATOM   1025  NH2 ARG A 142     138.396 127.891 133.618  1.00119.84           N  
ATOM   1026  N   THR A 143     131.252 130.232 131.897  1.00113.05           N  
ATOM   1027  CA  THR A 143     130.267 130.009 130.842  1.00112.95           C  
ATOM   1028  C   THR A 143     130.856 130.303 129.469  1.00112.93           C  
ATOM   1029  O   THR A 143     130.574 129.588 128.500  1.00111.19           O  
ATOM   1030  CB  THR A 143     129.025 130.864 131.087  1.00112.11           C  
ATOM   1031  OG1 THR A 143     128.746 130.911 132.491  1.00113.02           O  
ATOM   1032  CG2 THR A 143     127.828 130.277 130.358  1.00112.52           C  
ATOM   1033  N   ALA A 144     131.676 131.351 129.365  1.00114.70           N  
ATOM   1034  CA  ALA A 144     132.357 131.634 128.106  1.00115.67           C  
ATOM   1035  C   ALA A 144     133.298 130.499 127.724  1.00116.75           C  
ATOM   1036  O   ALA A 144     133.390 130.126 126.548  1.00114.95           O  
ATOM   1037  CB  ALA A 144     133.120 132.954 128.207  1.00114.56           C  
ATOM   1038  N   ALA A 145     134.011 129.940 128.706  1.00115.29           N  
ATOM   1039  CA  ALA A 145     134.894 128.812 128.427  1.00111.27           C  
ATOM   1040  C   ALA A 145     134.109 127.603 127.935  1.00109.53           C  
ATOM   1041  O   ALA A 145     134.526 126.927 126.987  1.00109.01           O  
ATOM   1042  CB  ALA A 145     135.702 128.457 129.675  1.00110.25           C  
ATOM   1043  N   ILE A 146     132.969 127.314 128.567  1.00108.40           N  
ATOM   1044  CA  ILE A 146     132.140 126.191 128.130  1.00110.16           C  
ATOM   1045  C   ILE A 146     131.613 126.427 126.720  1.00111.46           C  
ATOM   1046  O   ILE A 146     131.575 125.507 125.895  1.00112.80           O  
ATOM   1047  CB  ILE A 146     130.993 125.935 129.126  1.00111.10           C  
ATOM   1048  CG1 ILE A 146     131.536 125.767 130.545  1.00111.55           C  
ATOM   1049  CG2 ILE A 146     130.190 124.711 128.715  1.00110.26           C  
ATOM   1050  CD1 ILE A 146     130.461 125.744 131.607  1.00110.13           C  
ATOM   1051  N   ILE A 147     131.189 127.657 126.423  1.00109.10           N  
ATOM   1052  CA  ILE A 147     130.679 127.962 125.088  1.00108.91           C  
ATOM   1053  C   ILE A 147     131.776 127.789 124.044  1.00109.03           C  
ATOM   1054  O   ILE A 147     131.550 127.207 122.974  1.00109.98           O  
ATOM   1055  CB  ILE A 147     130.078 129.380 125.059  1.00108.66           C  
ATOM   1056  CG1 ILE A 147     128.628 129.352 125.545  1.00110.07           C  
ATOM   1057  CG2 ILE A 147     130.146 129.968 123.660  1.00108.06           C  
ATOM   1058  CD1 ILE A 147     127.738 128.418 124.755  1.00108.30           C  
ATOM   1059  N   SER A 148     132.981 128.282 124.339  1.00107.34           N  
ATOM   1060  CA  SER A 148     134.093 128.131 123.405  1.00107.79           C  
ATOM   1061  C   SER A 148     134.443 126.663 123.198  1.00107.48           C  
ATOM   1062  O   SER A 148     134.707 126.230 122.068  1.00105.21           O  
ATOM   1063  CB  SER A 148     135.310 128.905 123.909  1.00106.99           C  
ATOM   1064  OG  SER A 148     134.934 130.177 124.404  1.00107.39           O  
ATOM   1065  N   CYS A 149     134.456 125.881 124.280  1.00110.26           N  
ATOM   1066  CA  CYS A 149     134.750 124.458 124.163  1.00110.94           C  
ATOM   1067  C   CYS A 149     133.695 123.746 123.329  1.00107.86           C  
ATOM   1068  O   CYS A 149     134.023 122.888 122.505  1.00108.98           O  
ATOM   1069  CB  CYS A 149     134.857 123.829 125.551  1.00111.07           C  
ATOM   1070  SG  CYS A 149     136.468 124.053 126.340  1.00115.95           S  
ATOM   1071  N   LEU A 150     132.421 124.091 123.524  1.00103.22           N  
ATOM   1072  CA  LEU A 150     131.355 123.471 122.743  1.00104.32           C  
ATOM   1073  C   LEU A 150     131.482 123.833 121.267  1.00106.06           C  
ATOM   1074  O   LEU A 150     131.280 122.981 120.391  1.00106.52           O  
ATOM   1075  CB  LEU A 150     129.995 123.893 123.311  1.00105.42           C  
ATOM   1076  CG  LEU A 150     128.638 123.255 122.963  1.00107.90           C  
ATOM   1077  CD1 LEU A 150     127.533 124.045 123.648  1.00106.17           C  
ATOM   1078  CD2 LEU A 150     128.338 123.147 121.473  1.00108.08           C  
ATOM   1079  N   LEU A 151     131.808 125.094 120.971  1.00101.30           N  
ATOM   1080  CA  LEU A 151     131.978 125.504 119.580  1.00 99.19           C  
ATOM   1081  C   LEU A 151     133.142 124.768 118.927  1.00102.79           C  
ATOM   1082  O   LEU A 151     133.030 124.291 117.790  1.00102.76           O  
ATOM   1083  CB  LEU A 151     132.182 127.016 119.496  1.00 97.58           C  
ATOM   1084  CG  LEU A 151     130.982 127.879 119.887  1.00 99.55           C  
ATOM   1085  CD1 LEU A 151     131.421 129.307 120.159  1.00 99.22           C  
ATOM   1086  CD2 LEU A 151     129.908 127.835 118.813  1.00100.54           C  
ATOM   1087  N   TRP A 152     134.266 124.653 119.636  1.00100.42           N  
ATOM   1088  CA  TRP A 152     135.386 123.888 119.101  1.00 97.02           C  
ATOM   1089  C   TRP A 152     135.007 122.424 118.919  1.00 96.72           C  
ATOM   1090  O   TRP A 152     135.427 121.781 117.951  1.00 95.13           O  
ATOM   1091  CB  TRP A 152     136.602 124.025 120.015  1.00 96.80           C  
ATOM   1092  CG  TRP A 152     137.435 125.236 119.730  1.00 95.73           C  
ATOM   1093  CD1 TRP A 152     137.716 126.255 120.591  1.00 94.92           C  
ATOM   1094  CD2 TRP A 152     138.100 125.555 118.501  1.00 98.18           C  
ATOM   1095  NE1 TRP A 152     138.512 127.189 119.976  1.00 96.51           N  
ATOM   1096  CE2 TRP A 152     138.762 126.783 118.692  1.00 97.02           C  
ATOM   1097  CE3 TRP A 152     138.199 124.923 117.259  1.00 97.15           C  
ATOM   1098  CZ2 TRP A 152     139.512 127.390 117.688  1.00 93.97           C  
ATOM   1099  CZ3 TRP A 152     138.944 125.528 116.264  1.00 95.36           C  
ATOM   1100  CH2 TRP A 152     139.590 126.748 116.485  1.00 93.59           C  
ATOM   1101  N   GLY A 153     134.202 121.885 119.836  1.00103.45           N  
ATOM   1102  CA  GLY A 153     133.791 120.496 119.724  1.00101.90           C  
ATOM   1103  C   GLY A 153     132.938 120.236 118.499  1.00102.89           C  
ATOM   1104  O   GLY A 153     133.151 119.261 117.776  1.00107.51           O  
ATOM   1105  N   ILE A 154     131.959 121.106 118.242  1.00 98.40           N  
ATOM   1106  CA  ILE A 154     131.128 120.907 117.056  1.00100.52           C  
ATOM   1107  C   ILE A 154     131.953 121.128 115.791  1.00101.89           C  
ATOM   1108  O   ILE A 154     131.772 120.423 114.788  1.00104.58           O  
ATOM   1109  CB  ILE A 154     129.871 121.799 117.089  1.00104.50           C  
ATOM   1110  CG1 ILE A 154     129.181 121.808 115.723  1.00105.47           C  
ATOM   1111  CG2 ILE A 154     130.207 123.213 117.475  1.00103.27           C  
ATOM   1112  CD1 ILE A 154     127.936 122.665 115.671  1.00104.29           C  
ATOM   1113  N   THR A 155     132.879 122.093 115.820  1.00102.03           N  
ATOM   1114  CA  THR A 155     133.776 122.291 114.685  1.00106.00           C  
ATOM   1115  C   THR A 155     134.563 121.021 114.380  1.00107.65           C  
ATOM   1116  O   THR A 155     134.660 120.597 113.221  1.00103.78           O  
ATOM   1117  CB  THR A 155     134.726 123.455 114.968  1.00103.60           C  
ATOM   1118  OG1 THR A 155     133.967 124.633 115.267  1.00102.44           O  
ATOM   1119  CG2 THR A 155     135.619 123.719 113.771  1.00102.01           C  
ATOM   1120  N   ILE A 156     135.124 120.395 115.419  1.00108.73           N  
ATOM   1121  CA  ILE A 156     135.803 119.114 115.243  1.00102.74           C  
ATOM   1122  C   ILE A 156     134.829 118.075 114.710  1.00100.74           C  
ATOM   1123  O   ILE A 156     135.186 117.237 113.876  1.00101.60           O  
ATOM   1124  CB  ILE A 156     136.443 118.657 116.567  1.00103.04           C  
ATOM   1125  CG1 ILE A 156     137.533 119.632 117.008  1.00104.09           C  
ATOM   1126  CG2 ILE A 156     137.022 117.259 116.428  1.00103.87           C  
ATOM   1127  CD1 ILE A 156     137.851 119.567 118.484  1.00104.25           C  
ATOM   1128  N   GLY A 157     133.582 118.120 115.177  1.00104.14           N  
ATOM   1129  CA  GLY A 157     132.593 117.163 114.712  1.00105.68           C  
ATOM   1130  C   GLY A 157     132.392 117.216 113.211  1.00106.71           C  
ATOM   1131  O   GLY A 157     132.350 116.182 112.541  1.00109.52           O  
ATOM   1132  N   LEU A 158     132.267 118.425 112.656  1.00104.81           N  
ATOM   1133  CA  LEU A 158     132.101 118.499 111.204  1.00105.56           C  
ATOM   1134  C   LEU A 158     133.411 118.245 110.466  1.00104.68           C  
ATOM   1135  O   LEU A 158     133.393 117.698 109.358  1.00103.23           O  
ATOM   1136  CB  LEU A 158     131.512 119.834 110.726  1.00105.97           C  
ATOM   1137  CG  LEU A 158     130.394 120.676 111.346  1.00104.58           C  
ATOM   1138  CD1 LEU A 158     130.919 121.703 112.321  1.00101.30           C  
ATOM   1139  CD2 LEU A 158     129.572 121.346 110.253  1.00103.64           C  
ATOM   1140  N   THR A 159     134.550 118.628 111.045  1.00106.16           N  
ATOM   1141  CA  THR A 159     135.806 118.589 110.305  1.00108.12           C  
ATOM   1142  C   THR A 159     136.592 117.292 110.471  1.00111.20           C  
ATOM   1143  O   THR A 159     137.627 117.131 109.814  1.00108.56           O  
ATOM   1144  CB  THR A 159     136.692 119.767 110.721  1.00110.78           C  
ATOM   1145  OG1 THR A 159     136.639 119.925 112.144  1.00113.06           O  
ATOM   1146  CG2 THR A 159     136.214 121.048 110.061  1.00109.14           C  
ATOM   1147  N   VAL A 160     136.139 116.364 111.317  1.00118.58           N  
ATOM   1148  CA  VAL A 160     136.930 115.166 111.582  1.00116.17           C  
ATOM   1149  C   VAL A 160     136.815 114.124 110.477  1.00113.89           C  
ATOM   1150  O   VAL A 160     137.664 113.227 110.396  1.00111.50           O  
ATOM   1151  CB  VAL A 160     136.526 114.553 112.935  1.00115.98           C  
ATOM   1152  CG1 VAL A 160     135.205 113.808 112.813  1.00114.68           C  
ATOM   1153  CG2 VAL A 160     137.627 113.647 113.473  1.00114.96           C  
ATOM   1154  N   HIS A 161     135.797 114.215 109.617  1.00122.18           N  
ATOM   1155  CA  HIS A 161     135.664 113.248 108.531  1.00123.73           C  
ATOM   1156  C   HIS A 161     136.871 113.285 107.605  1.00123.09           C  
ATOM   1157  O   HIS A 161     137.227 112.265 107.003  1.00122.73           O  
ATOM   1158  CB  HIS A 161     134.373 113.513 107.749  1.00123.55           C  
ATOM   1159  CG  HIS A 161     134.455 113.163 106.294  1.00125.45           C  
ATOM   1160  ND1 HIS A 161     135.105 113.953 105.370  1.00125.81           N  
ATOM   1161  CD2 HIS A 161     133.965 112.106 105.605  1.00124.67           C  
ATOM   1162  CE1 HIS A 161     135.013 113.397 104.175  1.00124.96           C  
ATOM   1163  NE2 HIS A 161     134.326 112.275 104.290  1.00125.91           N  
ATOM   1164  N   LEU A 162     137.517 114.444 107.488  1.00115.74           N  
ATOM   1165  CA  LEU A 162     138.680 114.600 106.627  1.00116.09           C  
ATOM   1166  C   LEU A 162     139.898 113.844 107.143  1.00117.03           C  
ATOM   1167  O   LEU A 162     140.875 113.696 106.401  1.00116.78           O  
ATOM   1168  CB  LEU A 162     138.993 116.090 106.477  1.00116.17           C  
ATOM   1169  CG  LEU A 162     139.980 116.580 105.419  1.00115.64           C  
ATOM   1170  CD1 LEU A 162     139.835 115.791 104.130  1.00116.50           C  
ATOM   1171  CD2 LEU A 162     139.740 118.058 105.169  1.00114.34           C  
ATOM   1172  N   LEU A 163     139.860 113.352 108.383  1.00119.30           N  
ATOM   1173  CA  LEU A 163     140.967 112.616 108.980  1.00120.98           C  
ATOM   1174  C   LEU A 163     140.771 111.104 108.905  1.00123.05           C  
ATOM   1175  O   LEU A 163     141.327 110.366 109.725  1.00121.73           O  
ATOM   1176  CB  LEU A 163     141.170 113.049 110.431  1.00117.54           C  
ATOM   1177  CG  LEU A 163     142.288 114.055 110.709  1.00116.44           C  
ATOM   1178  CD1 LEU A 163     142.785 113.906 112.135  1.00117.45           C  
ATOM   1179  CD2 LEU A 163     143.433 113.893 109.720  1.00115.16           C  
ATOM   1180  N   LYS A 164     139.992 110.627 107.937  1.00129.11           N  
ATOM   1181  CA  LYS A 164     139.758 109.200 107.756  1.00127.17           C  
ATOM   1182  C   LYS A 164     140.332 108.668 106.452  1.00127.22           C  
ATOM   1183  O   LYS A 164     141.110 107.709 106.463  1.00127.29           O  
ATOM   1184  CB  LYS A 164     138.253 108.900 107.822  1.00125.96           C  
ATOM   1185  N   LYS A 165     139.969 109.270 105.322  1.00125.80           N  
ATOM   1186  CA  LYS A 165     140.408 108.767 104.026  1.00126.81           C  
ATOM   1187  C   LYS A 165     141.881 109.078 103.792  1.00126.25           C  
ATOM   1188  O   LYS A 165     142.356 110.173 104.110  1.00125.00           O  
ATOM   1189  CB  LYS A 165     139.557 109.376 102.912  1.00126.61           C  
ATOM   1190  CG  LYS A 165     139.914 108.887 101.518  1.00126.31           C  
ATOM   1191  CD  LYS A 165     138.681 108.759 100.641  1.00124.71           C  
ATOM   1192  CE  LYS A 165     139.048 108.268  99.252  1.00124.98           C  
ATOM   1193  NZ  LYS A 165     140.050 107.169  99.304  1.00124.86           N  
ATOM   1194  N   LYS A 166     142.605 108.108 103.236  1.00130.12           N  
ATOM   1195  CA  LYS A 166     143.987 108.304 102.800  1.00130.55           C  
ATOM   1196  C   LYS A 166     143.934 108.945 101.418  1.00129.09           C  
ATOM   1197  O   LYS A 166     143.896 108.269 100.389  1.00125.52           O  
ATOM   1198  CB  LYS A 166     144.764 106.989 102.790  1.00130.64           C  
ATOM   1199  N   MET A 167     143.828 110.256 101.373  1.00137.37           N  
ATOM   1200  CA  MET A 167     143.599 110.925 100.082  1.00138.39           C  
ATOM   1201  C   MET A 167     144.594 110.827  98.927  1.00137.75           C  
ATOM   1202  O   MET A 167     144.188 110.604  97.789  1.00138.18           O  
ATOM   1203  CB  MET A 167     143.350 112.426 100.344  1.00136.95           C  
ATOM   1204  N   PRO A 168     145.894 110.998  99.198  1.00130.48           N  
ATOM   1205  CA  PRO A 168     146.787 111.062  98.025  1.00129.40           C  
ATOM   1206  C   PRO A 168     146.485 110.054  96.927  1.00129.97           C  
ATOM   1207  O   PRO A 168     146.511 108.840  97.150  1.00132.84           O  
ATOM   1208  CB  PRO A 168     148.174 110.806  98.628  1.00127.61           C  
ATOM   1209  CG  PRO A 168     148.076 111.245 100.035  1.00124.87           C  
ATOM   1210  CD  PRO A 168     146.632 111.243 100.451  1.00127.25           C  
ATOM   1211  N   ILE A 169     146.193 110.563  95.737  1.00129.45           N  
ATOM   1212  CA  ILE A 169     145.802 109.746  94.596  1.00131.18           C  
ATOM   1213  C   ILE A 169     146.934 109.751  93.580  1.00131.55           C  
ATOM   1214  O   ILE A 169     147.666 110.736  93.435  1.00132.58           O  
ATOM   1215  CB  ILE A 169     144.481 110.257  93.979  1.00134.15           C  
ATOM   1216  N   GLN A 170     147.018 108.660  92.841  1.00127.00           N  
ATOM   1217  CA  GLN A 170     148.048 108.551  91.842  1.00128.62           C  
ATOM   1218  C   GLN A 170     147.805 109.521  90.736  1.00130.20           C  
ATOM   1219  O   GLN A 170     146.744 109.507  90.117  1.00129.64           O  
ATOM   1220  CB  GLN A 170     148.081 107.143  91.263  1.00128.57           C  
ATOM   1221  CG  GLN A 170     149.381 106.405  91.530  1.00127.58           C  
ATOM   1222  CD  GLN A 170     149.995 106.773  92.867  1.00128.04           C  
ATOM   1223  OE1 GLN A 170     149.486 106.399  93.922  1.00128.33           O  
ATOM   1224  NE2 GLN A 170     151.098 107.510  92.828  1.00127.60           N  
ATOM   1225  N   ASN A 171     148.776 110.377  90.487  1.00136.59           N  
ATOM   1226  CA  ASN A 171     148.698 111.317  89.373  1.00137.10           C  
ATOM   1227  C   ASN A 171     150.038 111.386  88.655  1.00136.04           C  
ATOM   1228  O   ASN A 171     150.565 112.461  88.362  1.00135.99           O  
ATOM   1229  CB  ASN A 171     148.266 112.701  89.854  1.00135.17           C  
ATOM   1230  CG  ASN A 171     147.647 113.538  88.749  1.00134.47           C  
ATOM   1231  OD1 ASN A 171     148.032 113.436  87.584  1.00133.55           O  
ATOM   1232  ND2 ASN A 171     146.683 114.374  89.113  1.00134.14           N  
ATOM   1233  N   GLY A 172     150.611 110.221  88.369  1.00128.84           N  
ATOM   1234  CA  GLY A 172     151.904 110.162  87.717  1.00129.08           C  
ATOM   1235  C   GLY A 172     153.030 110.592  88.633  1.00130.95           C  
ATOM   1236  O   GLY A 172     153.384 109.875  89.573  1.00131.76           O  
ATOM   1237  N   GLY A 173     153.600 111.761  88.368  1.00127.56           N  
ATOM   1238  CA  GLY A 173     154.648 112.317  89.195  1.00127.00           C  
ATOM   1239  C   GLY A 173     154.167 113.104  90.394  1.00127.05           C  
ATOM   1240  O   GLY A 173     154.990 113.688  91.105  1.00126.74           O  
ATOM   1241  N   ALA A 174     152.859 113.140  90.642  1.00131.74           N  
ATOM   1242  CA  ALA A 174     152.303 113.909  91.744  1.00131.97           C  
ATOM   1243  C   ALA A 174     151.242 113.086  92.459  1.00129.46           C  
ATOM   1244  O   ALA A 174     150.659 112.156  91.897  1.00127.42           O  
ATOM   1245  CB  ALA A 174     151.708 115.239  91.261  1.00130.12           C  
ATOM   1246  N   ASN A 175     151.011 113.437  93.719  1.00131.06           N  
ATOM   1247  CA  ASN A 175     149.994 112.806  94.555  1.00131.42           C  
ATOM   1248  C   ASN A 175     149.210 113.883  95.298  1.00133.08           C  
ATOM   1249  O   ASN A 175     149.052 113.839  96.518  1.00135.37           O  
ATOM   1250  CB  ASN A 175     150.619 111.806  95.524  1.00133.07           C  
ATOM   1251  CG  ASN A 175     151.652 112.442  96.427  1.00135.03           C  
ATOM   1252  OD1 ASN A 175     152.432 113.286  95.992  1.00136.30           O  
ATOM   1253  ND2 ASN A 175     151.657 112.046  97.695  1.00134.70           N  
ATOM   1254  N   LEU A 176     148.731 114.879  94.550  1.00124.20           N  
ATOM   1255  CA  LEU A 176     148.125 116.072  95.134  1.00122.36           C  
ATOM   1256  C   LEU A 176     147.062 115.719  96.167  1.00121.05           C  
ATOM   1257  O   LEU A 176     146.239 114.824  95.957  1.00123.26           O  
ATOM   1258  CB  LEU A 176     147.519 116.943  94.028  1.00124.12           C  
ATOM   1259  CG  LEU A 176     146.203 116.521  93.366  1.00122.20           C  
ATOM   1260  CD1 LEU A 176     145.507 117.724  92.749  1.00123.52           C  
ATOM   1261  CD2 LEU A 176     146.428 115.443  92.318  1.00119.96           C  
ATOM   1262  N   CYS A 177     147.108 116.414  97.301  1.00116.10           N  
ATOM   1263  CA  CYS A 177     146.193 116.194  98.414  1.00119.47           C  
ATOM   1264  C   CYS A 177     145.195 117.344  98.529  1.00122.35           C  
ATOM   1265  O   CYS A 177     144.818 117.755  99.627  1.00122.58           O  
ATOM   1266  CB  CYS A 177     146.967 116.012  99.719  1.00123.55           C  
ATOM   1267  SG  CYS A 177     146.164 114.947 100.953  1.00133.35           S  
ATOM   1268  N   SER A 178     144.768 117.879  97.387  1.00116.60           N  
ATOM   1269  CA  SER A 178     143.839 119.001  97.374  1.00112.67           C  
ATOM   1270  C   SER A 178     142.438 118.552  97.771  1.00113.51           C  
ATOM   1271  O   SER A 178     141.977 117.476  97.380  1.00114.80           O  
ATOM   1272  CB  SER A 178     143.804 119.644  95.990  1.00109.30           C  
ATOM   1273  OG  SER A 178     142.960 118.916  95.117  1.00107.63           O  
ATOM   1274  N   SER A 179     141.757 119.393  98.548  1.00107.94           N  
ATOM   1275  CA  SER A 179     140.414 119.093  99.028  1.00108.30           C  
ATOM   1276  C   SER A 179     139.314 119.572  98.089  1.00108.88           C  
ATOM   1277  O   SER A 179     138.144 119.250  98.322  1.00106.87           O  
ATOM   1278  CB  SER A 179     140.200 119.713 100.412  1.00106.84           C  
ATOM   1279  OG  SER A 179     139.234 118.987 101.151  1.00107.02           O  
ATOM   1280  N   PHE A 180     139.651 120.324  97.043  1.00110.62           N  
ATOM   1281  CA  PHE A 180     138.663 120.885  96.125  1.00107.89           C  
ATOM   1282  C   PHE A 180     139.051 120.522  94.698  1.00109.46           C  
ATOM   1283  O   PHE A 180     140.049 121.027  94.175  1.00109.84           O  
ATOM   1284  CB  PHE A 180     138.559 122.400  96.293  1.00106.68           C  
ATOM   1285  CG  PHE A 180     138.140 122.829  97.668  1.00106.45           C  
ATOM   1286  CD1 PHE A 180     136.959 122.364  98.223  1.00107.01           C  
ATOM   1287  CD2 PHE A 180     138.925 123.695  98.408  1.00107.14           C  
ATOM   1288  CE1 PHE A 180     136.570 122.755  99.488  1.00106.06           C  
ATOM   1289  CE2 PHE A 180     138.541 124.090  99.674  1.00108.08           C  
ATOM   1290  CZ  PHE A 180     137.362 123.619 100.215  1.00107.13           C  
ATOM   1291  N   SER A 181     138.258 119.659  94.062  1.00122.92           N  
ATOM   1292  CA  SER A 181     138.584 119.213  92.683  1.00123.63           C  
ATOM   1293  C   SER A 181     137.294 119.560  91.940  1.00124.08           C  
ATOM   1294  O   SER A 181     136.272 119.728  92.619  1.00124.71           O  
ATOM   1295  CB  SER A 181     139.221 117.860  92.711  1.00121.61           C  
ATOM   1296  OG  SER A 181     138.314 116.896  93.224  1.00121.51           O  
ATOM   1297  N   ILE A 182     137.353 119.664  90.609  1.00129.73           N  
ATOM   1298  CA  ILE A 182     136.133 119.942  89.795  1.00130.26           C  
ATOM   1299  C   ILE A 182     135.591 118.515  89.727  1.00131.77           C  
ATOM   1300  O   ILE A 182     136.095 117.739  88.897  1.00132.66           O  
ATOM   1301  CB  ILE A 182     136.544 120.458  88.405  1.00132.29           C  
ATOM   1302  CG1 ILE A 182     137.427 121.705  88.506  1.00133.20           C  
ATOM   1303  CG2 ILE A 182     135.320 120.696  87.535  1.00135.70           C  
ATOM   1304  CD1 ILE A 182     137.631 122.423  87.194  1.00131.45           C  
ATOM   1305  N   CYS A 183     134.604 118.189  90.562  1.00146.33           N  
ATOM   1306  CA  CYS A 183     134.076 116.803  90.623  1.00148.56           C  
ATOM   1307  C   CYS A 183     132.664 117.078  90.109  1.00146.81           C  
ATOM   1308  O   CYS A 183     132.341 118.260  89.910  1.00146.86           O  
ATOM   1309  CB  CYS A 183     134.502 116.138  91.921  1.00148.29           C  
ATOM   1310  SG  CYS A 183     135.645 114.758  91.671  1.00150.69           S  
ATOM   1311  N   HIS A 184     131.861 116.032  89.910  1.00150.46           N  
ATOM   1312  CA  HIS A 184     130.450 116.248  89.500  1.00151.33           C  
ATOM   1313  C   HIS A 184     130.100 115.884  90.943  1.00152.58           C  
ATOM   1314  O   HIS A 184     129.804 116.791  91.748  1.00152.84           O  
ATOM   1315  CB  HIS A 184     129.977 115.215  88.477  1.00150.80           C  
ATOM   1316  CG  HIS A 184     128.586 114.757  88.754  1.00151.95           C  
ATOM   1317  ND1 HIS A 184     128.278 113.468  89.131  1.00151.13           N  
ATOM   1318  CD2 HIS A 184     127.427 115.426  88.739  1.00152.13           C  
ATOM   1319  CE1 HIS A 184     126.970 113.370  89.319  1.00151.59           C  
ATOM   1320  NE2 HIS A 184     126.434 114.548  89.086  1.00151.39           N  
ATOM   1321  N   THR A 185     130.129 114.586  91.255  1.00154.60           N  
ATOM   1322  CA  THR A 185     129.841 114.117  92.635  1.00154.69           C  
ATOM   1323  C   THR A 185     128.480 114.683  93.038  1.00154.32           C  
ATOM   1324  O   THR A 185     127.559 114.666  92.197  1.00154.90           O  
ATOM   1325  CB  THR A 185     130.883 114.511  93.687  1.00155.68           C  
ATOM   1326  N   PHE A 186     128.368 115.151  94.282  1.00154.83           N  
ATOM   1327  CA  PHE A 186     127.103 115.684  94.768  1.00155.01           C  
ATOM   1328  C   PHE A 186     127.389 116.392  96.083  1.00155.19           C  
ATOM   1329  O   PHE A 186     128.407 116.137  96.733  1.00154.54           O  
ATOM   1330  CB  PHE A 186     126.046 114.587  94.953  1.00156.40           C  
ATOM   1331  N   GLN A 187     126.479 117.285  96.469  1.00151.91           N  
ATOM   1332  CA  GLN A 187     126.619 118.041  97.711  1.00152.76           C  
ATOM   1333  C   GLN A 187     126.297 117.124  98.889  1.00153.41           C  
ATOM   1334  O   GLN A 187     125.256 117.228  99.542  1.00152.64           O  
ATOM   1335  CB  GLN A 187     125.717 119.270  97.691  1.00151.62           C  
ATOM   1336  CG  GLN A 187     126.199 120.373  96.761  1.00150.75           C  
ATOM   1337  CD  GLN A 187     125.083 120.960  95.919  1.00150.93           C  
ATOM   1338  OE1 GLN A 187     124.799 120.478  94.823  1.00152.39           O  
ATOM   1339  NE2 GLN A 187     124.449 122.010  96.426  1.00149.91           N  
ATOM   1340  N   TRP A 188     127.259 116.265  99.189  1.00158.00           N  
ATOM   1341  CA  TRP A 188     127.106 115.427 100.349  1.00158.01           C  
ATOM   1342  C   TRP A 188     127.883 116.181 101.388  1.00157.37           C  
ATOM   1343  O   TRP A 188     127.303 116.872 102.224  1.00155.72           O  
ATOM   1344  CB  TRP A 188     127.707 114.063 100.103  1.00156.92           C  
ATOM   1345  CG  TRP A 188     126.951 113.263  99.114  1.00157.27           C  
ATOM   1346  CD1 TRP A 188     125.691 112.768  99.253  1.00157.10           C  
ATOM   1347  CD2 TRP A 188     127.405 112.855  97.824  1.00158.02           C  
ATOM   1348  NE1 TRP A 188     125.330 112.071  98.127  1.00158.71           N  
ATOM   1349  CE2 TRP A 188     126.368 112.109  97.234  1.00158.83           C  
ATOM   1350  CE3 TRP A 188     128.590 113.043  97.112  1.00156.95           C  
ATOM   1351  CZ2 TRP A 188     126.481 111.552  95.965  1.00157.09           C  
ATOM   1352  CZ3 TRP A 188     128.698 112.494  95.857  1.00156.73           C  
ATOM   1353  CH2 TRP A 188     127.652 111.757  95.293  1.00156.20           C  
ATOM   1354  N   HIS A 189     129.208 116.085 101.331  1.00148.79           N  
ATOM   1355  CA  HIS A 189     129.996 116.900 102.260  1.00147.72           C  
ATOM   1356  C   HIS A 189     130.092 118.311 101.735  1.00146.60           C  
ATOM   1357  O   HIS A 189     130.390 119.237 102.483  1.00144.82           O  
ATOM   1358  CB  HIS A 189     131.389 116.323 102.491  1.00146.81           C  
ATOM   1359  CG  HIS A 189     131.837 116.412 103.914  1.00148.36           C  
ATOM   1360  ND1 HIS A 189     132.442 115.365 104.575  1.00147.11           N  
ATOM   1361  CD2 HIS A 189     131.750 117.423 104.811  1.00149.19           C  
ATOM   1362  CE1 HIS A 189     132.715 115.731 105.815  1.00146.00           C  
ATOM   1363  NE2 HIS A 189     132.307 116.975 105.983  1.00147.68           N  
ATOM   1364  N   GLU A 190     129.858 118.483 100.444  1.00143.11           N  
ATOM   1365  CA  GLU A 190     129.838 119.816  99.873  1.00142.56           C  
ATOM   1366  C   GLU A 190     128.536 120.511 100.266  1.00143.02           C  
ATOM   1367  O   GLU A 190     127.740 119.992 101.054  1.00143.81           O  
ATOM   1368  CB  GLU A 190     130.016 119.746  98.359  1.00142.85           C  
ATOM   1369  CG  GLU A 190     130.805 120.906  97.778  1.00142.35           C  
ATOM   1370  CD  GLU A 190     131.304 120.622  96.379  1.00144.42           C  
ATOM   1371  OE1 GLU A 190     130.960 119.554  95.830  1.00145.34           O  
ATOM   1372  OE2 GLU A 190     132.039 121.466  95.825  1.00144.16           O  
ATOM   1373  N   ALA A 191     128.337 121.717  99.726  1.00136.98           N  
ATOM   1374  CA  ALA A 191     127.272 122.638 100.119  1.00136.92           C  
ATOM   1375  C   ALA A 191     127.514 123.144 101.535  1.00135.39           C  
ATOM   1376  O   ALA A 191     126.783 124.010 102.025  1.00135.43           O  
ATOM   1377  CB  ALA A 191     125.886 121.996 100.003  1.00136.15           C  
ATOM   1378  N   MET A 192     128.624 122.714 102.114  1.00120.61           N  
ATOM   1379  CA  MET A 192     129.004 123.285 103.375  1.00117.90           C  
ATOM   1380  C   MET A 192     129.671 124.566 102.921  1.00117.38           C  
ATOM   1381  O   MET A 192     129.454 125.618 103.503  1.00118.27           O  
ATOM   1382  CB  MET A 192     129.980 122.404 104.115  1.00117.42           C  
ATOM   1383  CG  MET A 192     130.441 122.984 105.435  1.00119.43           C  
ATOM   1384  SD  MET A 192     129.055 123.222 106.556  1.00128.95           S  
ATOM   1385  CE  MET A 192     128.305 121.597 106.519  1.00119.78           C  
ATOM   1386  N   PHE A 193     130.458 124.490 101.845  1.00106.39           N  
ATOM   1387  CA  PHE A 193     131.136 125.676 101.340  1.00105.21           C  
ATOM   1388  C   PHE A 193     130.168 126.830 101.121  1.00106.07           C  
ATOM   1389  O   PHE A 193     130.592 127.991 101.119  1.00107.31           O  
ATOM   1390  CB  PHE A 193     131.858 125.333 100.036  1.00103.88           C  
ATOM   1391  CG  PHE A 193     132.935 126.305  99.659  1.00103.48           C  
ATOM   1392  CD1 PHE A 193     134.030 126.498 100.481  1.00100.47           C  
ATOM   1393  CD2 PHE A 193     132.861 127.015  98.473  1.00105.86           C  
ATOM   1394  CE1 PHE A 193     135.026 127.386 100.132  1.00101.28           C  
ATOM   1395  CE2 PHE A 193     133.854 127.906  98.120  1.00103.67           C  
ATOM   1396  CZ  PHE A 193     134.938 128.092  98.951  1.00102.74           C  
ATOM   1397  N   LEU A 194     128.881 126.537 100.941  1.00103.37           N  
ATOM   1398  CA  LEU A 194     127.858 127.556 100.737  1.00105.73           C  
ATOM   1399  C   LEU A 194     127.229 127.995 102.057  1.00103.95           C  
ATOM   1400  O   LEU A 194     127.156 129.196 102.346  1.00102.60           O  
ATOM   1401  CB  LEU A 194     126.776 127.028  99.788  1.00102.52           C  
ATOM   1402  CG  LEU A 194     126.949 127.192  98.273  1.00100.26           C  
ATOM   1403  CD1 LEU A 194     126.734 128.638  97.858  1.00102.20           C  
ATOM   1404  CD2 LEU A 194     128.303 126.686  97.794  1.00 99.40           C  
ATOM   1405  N   LEU A 195     126.771 127.027 102.856  1.00100.49           N  
ATOM   1406  CA  LEU A 195     126.171 127.329 104.150  1.00 97.59           C  
ATOM   1407  C   LEU A 195     127.186 127.931 105.111  1.00100.27           C  
ATOM   1408  O   LEU A 195     126.808 128.653 106.040  1.00104.68           O  
ATOM   1409  CB  LEU A 195     125.558 126.056 104.739  1.00100.93           C  
ATOM   1410  CG  LEU A 195     125.122 126.012 106.205  1.00101.30           C  
ATOM   1411  CD1 LEU A 195     123.822 125.234 106.340  1.00101.81           C  
ATOM   1412  CD2 LEU A 195     126.204 125.398 107.084  1.00 97.90           C  
ATOM   1413  N   GLU A 196     128.475 127.651 104.903  1.00 93.80           N  
ATOM   1414  CA  GLU A 196     129.515 128.208 105.759  1.00 90.73           C  
ATOM   1415  C   GLU A 196     129.505 129.725 105.727  1.00 90.30           C  
ATOM   1416  O   GLU A 196     129.888 130.372 106.708  1.00 89.93           O  
ATOM   1417  CB  GLU A 196     130.882 127.691 105.311  1.00 92.92           C  
ATOM   1418  CG  GLU A 196     131.845 127.361 106.431  1.00 91.26           C  
ATOM   1419  CD  GLU A 196     132.697 126.150 106.104  1.00 98.03           C  
ATOM   1420  OE1 GLU A 196     133.466 126.214 105.122  1.00 98.60           O  
ATOM   1421  OE2 GLU A 196     132.589 125.131 106.814  1.00 95.77           O  
ATOM   1422  N   PHE A 197     129.071 130.307 104.615  1.00 81.95           N  
ATOM   1423  CA  PHE A 197     129.093 131.746 104.407  1.00 80.72           C  
ATOM   1424  C   PHE A 197     127.711 132.377 104.377  1.00 88.48           C  
ATOM   1425  O   PHE A 197     127.544 133.494 104.870  1.00 91.67           O  
ATOM   1426  CB  PHE A 197     129.827 132.068 103.100  1.00 78.06           C  
ATOM   1427  CG  PHE A 197     129.593 133.459 102.599  1.00 77.49           C  
ATOM   1428  CD1 PHE A 197     130.057 134.552 103.306  1.00 80.21           C  
ATOM   1429  CD2 PHE A 197     128.907 133.673 101.418  1.00 78.18           C  
ATOM   1430  CE1 PHE A 197     129.839 135.831 102.844  1.00 83.72           C  
ATOM   1431  CE2 PHE A 197     128.687 134.948 100.952  1.00 78.01           C  
ATOM   1432  CZ  PHE A 197     129.153 136.029 101.664  1.00 83.20           C  
ATOM   1433  N   PHE A 198     126.707 131.692 103.821  1.00 89.70           N  
ATOM   1434  CA  PHE A 198     125.414 132.335 103.599  1.00 83.07           C  
ATOM   1435  C   PHE A 198     124.736 132.717 104.911  1.00 84.01           C  
ATOM   1436  O   PHE A 198     124.338 133.873 105.098  1.00 85.13           O  
ATOM   1437  CB  PHE A 198     124.513 131.423 102.768  1.00 81.90           C  
ATOM   1438  CG  PHE A 198     124.665 131.615 101.289  1.00 85.46           C  
ATOM   1439  CD1 PHE A 198     125.435 132.651 100.789  1.00 84.91           C  
ATOM   1440  CD2 PHE A 198     124.038 130.763 100.397  1.00 88.73           C  
ATOM   1441  CE1 PHE A 198     125.578 132.832  99.429  1.00 86.18           C  
ATOM   1442  CE2 PHE A 198     124.178 130.939  99.035  1.00 85.77           C  
ATOM   1443  CZ  PHE A 198     124.949 131.975  98.550  1.00 84.70           C  
ATOM   1444  N   LEU A 199     124.593 131.764 105.832  1.00 76.54           N  
ATOM   1445  CA  LEU A 199     123.947 132.070 107.108  1.00 78.76           C  
ATOM   1446  C   LEU A 199     124.731 133.075 107.943  1.00 83.06           C  
ATOM   1447  O   LEU A 199     124.120 134.040 108.441  1.00 87.90           O  
ATOM   1448  CB  LEU A 199     123.695 130.775 107.888  1.00 72.81           C  
ATOM   1449  CG  LEU A 199     123.204 129.563 107.099  1.00 79.38           C  
ATOM   1450  CD1 LEU A 199     122.993 128.389 108.037  1.00 80.06           C  
ATOM   1451  CD2 LEU A 199     121.922 129.888 106.352  1.00 81.85           C  
ATOM   1452  N   PRO A 200     126.045 132.923 108.155  1.00 67.22           N  
ATOM   1453  CA  PRO A 200     126.770 133.951 108.914  1.00 64.95           C  
ATOM   1454  C   PRO A 200     126.717 135.320 108.270  1.00 71.94           C  
ATOM   1455  O   PRO A 200     126.708 136.324 108.989  1.00 76.97           O  
ATOM   1456  CB  PRO A 200     128.200 133.400 108.967  1.00 64.65           C  
ATOM   1457  CG  PRO A 200     128.031 131.942 108.811  1.00 65.74           C  
ATOM   1458  CD  PRO A 200     126.930 131.795 107.821  1.00 64.21           C  
ATOM   1459  N   LEU A 201     126.677 135.395 106.938  1.00 66.25           N  
ATOM   1460  CA  LEU A 201     126.518 136.689 106.281  1.00 66.53           C  
ATOM   1461  C   LEU A 201     125.220 137.356 106.711  1.00 70.05           C  
ATOM   1462  O   LEU A 201     125.204 138.537 107.077  1.00 74.72           O  
ATOM   1463  CB  LEU A 201     126.551 136.519 104.764  1.00 65.61           C  
ATOM   1464  CG  LEU A 201     126.208 137.772 103.958  1.00 65.98           C  
ATOM   1465  CD1 LEU A 201     127.378 138.736 103.959  1.00 62.77           C  
ATOM   1466  CD2 LEU A 201     125.808 137.412 102.538  1.00 70.03           C  
ATOM   1467  N   GLY A 202     124.119 136.603 106.687  1.00 58.14           N  
ATOM   1468  CA  GLY A 202     122.844 137.163 107.100  1.00 61.74           C  
ATOM   1469  C   GLY A 202     122.841 137.584 108.555  1.00 62.95           C  
ATOM   1470  O   GLY A 202     122.365 138.669 108.899  1.00 66.37           O  
ATOM   1471  N   ILE A 203     123.384 136.734 109.431  1.00 52.36           N  
ATOM   1472  CA  ILE A 203     123.395 137.056 110.857  1.00 50.72           C  
ATOM   1473  C   ILE A 203     124.219 138.311 111.115  1.00 53.81           C  
ATOM   1474  O   ILE A 203     123.798 139.213 111.850  1.00 66.01           O  
ATOM   1475  CB  ILE A 203     123.917 135.862 111.675  1.00 49.09           C  
ATOM   1476  CG1 ILE A 203     122.969 134.673 111.545  1.00 53.35           C  
ATOM   1477  CG2 ILE A 203     124.077 136.251 113.132  1.00 51.28           C  
ATOM   1478  CD1 ILE A 203     123.223 133.582 112.558  1.00 53.45           C  
ATOM   1479  N   ILE A 204     125.405 138.393 110.506  1.00 49.74           N  
ATOM   1480  CA  ILE A 204     126.285 139.534 110.726  1.00 53.13           C  
ATOM   1481  C   ILE A 204     125.658 140.810 110.184  1.00 62.45           C  
ATOM   1482  O   ILE A 204     125.695 141.861 110.837  1.00 68.49           O  
ATOM   1483  CB  ILE A 204     127.664 139.264 110.098  1.00 52.06           C  
ATOM   1484  CG1 ILE A 204     128.536 138.460 111.060  1.00 57.52           C  
ATOM   1485  CG2 ILE A 204     128.353 140.564 109.728  1.00 60.68           C  
ATOM   1486  CD1 ILE A 204     129.784 137.900 110.420  1.00 59.43           C  
ATOM   1487  N   LEU A 205     125.072 140.748 108.984  1.00 53.71           N  
ATOM   1488  CA  LEU A 205     124.442 141.935 108.419  1.00 55.59           C  
ATOM   1489  C   LEU A 205     123.268 142.398 109.271  1.00 62.60           C  
ATOM   1490  O   LEU A 205     123.116 143.599 109.524  1.00 64.01           O  
ATOM   1491  CB  LEU A 205     123.994 141.660 106.985  1.00 53.49           C  
ATOM   1492  CG  LEU A 205     125.077 141.783 105.912  1.00 56.47           C  
ATOM   1493  CD1 LEU A 205     124.453 142.005 104.547  1.00 60.08           C  
ATOM   1494  CD2 LEU A 205     126.048 142.903 106.246  1.00 58.37           C  
ATOM   1495  N   PHE A 206     122.435 141.462 109.733  1.00 59.61           N  
ATOM   1496  CA  PHE A 206     121.298 141.832 110.569  1.00 56.85           C  
ATOM   1497  C   PHE A 206     121.761 142.472 111.871  1.00 56.65           C  
ATOM   1498  O   PHE A 206     121.231 143.508 112.291  1.00 63.17           O  
ATOM   1499  CB  PHE A 206     120.439 140.601 110.848  1.00 55.51           C  
ATOM   1500  CG  PHE A 206     119.362 140.828 111.866  1.00 61.70           C  
ATOM   1501  CD1 PHE A 206     118.345 141.735 111.627  1.00 65.90           C  
ATOM   1502  CD2 PHE A 206     119.364 140.132 113.061  1.00 63.04           C  
ATOM   1503  CE1 PHE A 206     117.350 141.942 112.561  1.00 65.50           C  
ATOM   1504  CE2 PHE A 206     118.373 140.336 114.000  1.00 67.13           C  
ATOM   1505  CZ  PHE A 206     117.365 141.243 113.750  1.00 63.27           C  
ATOM   1506  N   CYS A 207     122.764 141.874 112.521  1.00 53.32           N  
ATOM   1507  CA  CYS A 207     123.255 142.424 113.779  1.00 52.19           C  
ATOM   1508  C   CYS A 207     123.850 143.813 113.583  1.00 59.02           C  
ATOM   1509  O   CYS A 207     123.580 144.726 114.372  1.00 68.59           O  
ATOM   1510  CB  CYS A 207     124.283 141.481 114.399  1.00 52.13           C  
ATOM   1511  SG  CYS A 207     123.585 139.946 115.043  1.00 58.17           S  
ATOM   1512  N   SER A 208     124.654 143.997 112.533  1.00 55.79           N  
ATOM   1513  CA  SER A 208     125.262 145.302 112.293  1.00 59.69           C  
ATOM   1514  C   SER A 208     124.206 146.356 111.987  1.00 58.47           C  
ATOM   1515  O   SER A 208     124.272 147.482 112.501  1.00 64.05           O  
ATOM   1516  CB  SER A 208     126.270 145.206 111.149  1.00 63.39           C  
ATOM   1517  OG  SER A 208     127.218 144.183 111.392  1.00 62.00           O  
ATOM   1518  N   ALA A 209     123.222 146.010 111.154  1.00 56.21           N  
ATOM   1519  CA  ALA A 209     122.171 146.962 110.817  1.00 59.96           C  
ATOM   1520  C   ALA A 209     121.378 147.355 112.053  1.00 65.21           C  
ATOM   1521  O   ALA A 209     121.090 148.538 112.268  1.00 66.78           O  
ATOM   1522  CB  ALA A 209     121.252 146.371 109.748  1.00 59.47           C  
ATOM   1523  N   ARG A 210     121.023 146.375 112.888  1.00 68.41           N  
ATOM   1524  CA  ARG A 210     120.269 146.687 114.097  1.00 65.80           C  
ATOM   1525  C   ARG A 210     121.083 147.551 115.050  1.00 60.42           C  
ATOM   1526  O   ARG A 210     120.555 148.504 115.630  1.00 65.58           O  
ATOM   1527  CB  ARG A 210     119.818 145.404 114.790  1.00 67.34           C  
ATOM   1528  CG  ARG A 210     118.587 144.778 114.166  1.00 64.50           C  
ATOM   1529  CD  ARG A 210     117.405 145.733 114.192  1.00 70.18           C  
ATOM   1530  NE  ARG A 210     117.277 146.422 115.470  1.00 76.95           N  
ATOM   1531  CZ  ARG A 210     116.434 146.068 116.430  1.00 75.27           C  
ATOM   1532  NH1 ARG A 210     115.625 145.030 116.292  1.00 72.61           N  
ATOM   1533  NH2 ARG A 210     116.400 146.773 117.556  1.00 70.47           N  
ATOM   1534  N   ILE A 211     122.372 147.244 115.216  1.00 54.91           N  
ATOM   1535  CA  ILE A 211     123.208 148.037 116.115  1.00 56.30           C  
ATOM   1536  C   ILE A 211     123.266 149.483 115.645  1.00 62.93           C  
ATOM   1537  O   ILE A 211     123.051 150.418 116.426  1.00 72.00           O  
ATOM   1538  CB  ILE A 211     124.618 147.431 116.219  1.00 62.65           C  
ATOM   1539  CG1 ILE A 211     124.599 146.141 117.035  1.00 63.83           C  
ATOM   1540  CG2 ILE A 211     125.580 148.428 116.841  1.00 59.36           C  
ATOM   1541  CD1 ILE A 211     125.892 145.366 116.949  1.00 60.73           C  
ATOM   1542  N   ILE A 212     123.548 149.689 114.356  1.00 75.74           N  
ATOM   1543  CA  ILE A 212     123.690 151.050 113.848  1.00 74.57           C  
ATOM   1544  C   ILE A 212     122.364 151.798 113.925  1.00 77.14           C  
ATOM   1545  O   ILE A 212     122.317 152.962 114.341  1.00 79.74           O  
ATOM   1546  CB  ILE A 212     124.256 151.033 112.418  1.00 76.63           C  
ATOM   1547  CG1 ILE A 212     125.748 150.700 112.448  1.00 77.14           C  
ATOM   1548  CG2 ILE A 212     124.034 152.371 111.737  1.00 76.47           C  
ATOM   1549  CD1 ILE A 212     126.230 149.972 111.221  1.00 78.81           C  
ATOM   1550  N   TRP A 213     121.263 151.145 113.543  1.00 83.65           N  
ATOM   1551  CA  TRP A 213     119.967 151.815 113.567  1.00 86.29           C  
ATOM   1552  C   TRP A 213     119.548 152.171 114.988  1.00 89.56           C  
ATOM   1553  O   TRP A 213     118.997 153.251 115.224  1.00 92.10           O  
ATOM   1554  CB  TRP A 213     118.909 150.940 112.899  1.00 87.99           C  
ATOM   1555  CG  TRP A 213     117.554 151.570 112.875  1.00 91.85           C  
ATOM   1556  CD1 TRP A 213     117.120 152.548 112.030  1.00 90.40           C  
ATOM   1557  CD2 TRP A 213     116.451 151.264 113.735  1.00 91.01           C  
ATOM   1558  NE1 TRP A 213     115.815 152.872 112.310  1.00 89.16           N  
ATOM   1559  CE2 TRP A 213     115.381 152.097 113.353  1.00 91.29           C  
ATOM   1560  CE3 TRP A 213     116.264 150.367 114.790  1.00 87.27           C  
ATOM   1561  CZ2 TRP A 213     114.143 152.060 113.989  1.00 90.67           C  
ATOM   1562  CZ3 TRP A 213     115.034 150.331 115.420  1.00 90.91           C  
ATOM   1563  CH2 TRP A 213     113.990 151.172 115.018  1.00 92.51           C  
ATOM   1564  N   SER A 214     119.791 151.275 115.949  1.00 85.11           N  
ATOM   1565  CA  SER A 214     119.428 151.567 117.330  1.00 80.28           C  
ATOM   1566  C   SER A 214     120.293 152.678 117.907  1.00 77.94           C  
ATOM   1567  O   SER A 214     119.796 153.539 118.640  1.00 87.46           O  
ATOM   1568  CB  SER A 214     119.540 150.305 118.183  1.00 83.25           C  
ATOM   1569  OG  SER A 214     119.722 150.635 119.548  1.00 81.22           O  
ATOM   1570  N   LEU A 215     121.591 152.680 117.592  1.00 75.47           N  
ATOM   1571  CA  LEU A 215     122.449 153.758 118.065  1.00 78.63           C  
ATOM   1572  C   LEU A 215     122.134 155.082 117.384  1.00 84.85           C  
ATOM   1573  O   LEU A 215     122.467 156.139 117.929  1.00 88.39           O  
ATOM   1574  CB  LEU A 215     123.917 153.395 117.852  1.00 82.23           C  
ATOM   1575  CG  LEU A 215     124.841 153.589 119.054  1.00 80.18           C  
ATOM   1576  CD1 LEU A 215     124.211 153.006 120.302  1.00 82.29           C  
ATOM   1577  CD2 LEU A 215     126.190 152.948 118.794  1.00 81.19           C  
ATOM   1578  N   ARG A 216     121.508 155.049 116.207  1.00 96.60           N  
ATOM   1579  CA  ARG A 216     121.121 156.287 115.540  1.00 98.09           C  
ATOM   1580  C   ARG A 216     119.799 156.823 116.078  1.00 96.12           C  
ATOM   1581  O   ARG A 216     119.657 158.028 116.310  1.00 96.90           O  
ATOM   1582  CB  ARG A 216     121.032 156.062 114.029  1.00100.20           C  
ATOM   1583  CG  ARG A 216     121.459 157.256 113.193  1.00100.12           C  
ATOM   1584  CD  ARG A 216     122.941 157.196 112.855  1.00 99.86           C  
ATOM   1585  NE  ARG A 216     123.222 156.252 111.780  1.00102.63           N  
ATOM   1586  CZ  ARG A 216     122.961 156.472 110.498  1.00101.75           C  
ATOM   1587  NH1 ARG A 216     122.413 157.604 110.088  1.00100.57           N  
ATOM   1588  NH2 ARG A 216     123.259 155.533 109.605  1.00 97.80           N  
ATOM   1589  N   GLN A 217     118.819 155.938 116.278  1.00 99.83           N  
ATOM   1590  CA  GLN A 217     117.506 156.372 116.746  1.00100.71           C  
ATOM   1591  C   GLN A 217     117.580 156.947 118.155  1.00101.66           C  
ATOM   1592  O   GLN A 217     116.900 157.930 118.470  1.00102.91           O  
ATOM   1593  CB  GLN A 217     116.522 155.204 116.685  1.00 99.55           C  
ATOM   1594  CG  GLN A 217     115.484 155.188 117.793  1.00101.49           C  
ATOM   1595  CD  GLN A 217     114.408 154.147 117.563  1.00104.11           C  
ATOM   1596  OE1 GLN A 217     113.794 154.097 116.498  1.00102.65           O  
ATOM   1597  NE2 GLN A 217     114.173 153.307 118.565  1.00104.42           N  
ATOM   1598  N   ARG A 218     118.408 156.354 119.015  1.00 97.86           N  
ATOM   1599  CA  ARG A 218     118.548 156.819 120.390  1.00 98.51           C  
ATOM   1600  C   ARG A 218     119.278 158.151 120.501  1.00 99.91           C  
ATOM   1601  O   ARG A 218     119.513 158.609 121.624  1.00103.19           O  
ATOM   1602  CB  ARG A 218     119.277 155.764 121.224  1.00 94.95           C  
ATOM   1603  CG  ARG A 218     118.417 154.571 121.604  1.00 96.10           C  
ATOM   1604  CD  ARG A 218     118.945 153.886 122.853  1.00 95.05           C  
ATOM   1605  NE  ARG A 218     119.083 154.817 123.965  1.00 99.70           N  
ATOM   1606  CZ  ARG A 218     118.141 155.049 124.868  1.00 98.23           C  
ATOM   1607  NH1 ARG A 218     116.975 154.426 124.827  1.00 98.45           N  
ATOM   1608  NH2 ARG A 218     118.373 155.931 125.836  1.00 93.20           N  
ATOM   1609  N   GLN A 219     119.647 158.771 119.379  1.00109.40           N  
ATOM   1610  CA  GLN A 219     120.326 160.065 119.348  1.00109.79           C  
ATOM   1611  C   GLN A 219     121.641 160.050 120.116  1.00111.07           C  
ATOM   1612  O   GLN A 219     122.089 161.091 120.607  1.00111.98           O  
ATOM   1613  CB  GLN A 219     119.419 161.183 119.875  1.00110.54           C  
ATOM   1614  CG  GLN A 219     118.709 161.966 118.784  1.00111.23           C  
ATOM   1615  CD  GLN A 219     117.323 162.419 119.198  1.00113.18           C  
ATOM   1616  OE1 GLN A 219     117.159 163.127 120.191  1.00114.21           O  
ATOM   1617  NE2 GLN A 219     116.315 162.011 118.435  1.00111.87           N  
ATOM   1618  N   MET A 220     122.271 158.886 120.227  1.00105.72           N  
ATOM   1619  CA  MET A 220     123.555 158.751 120.899  1.00105.42           C  
ATOM   1620  C   MET A 220     124.736 158.975 119.966  1.00107.25           C  
ATOM   1621  O   MET A 220     125.884 158.871 120.408  1.00105.89           O  
ATOM   1622  CB  MET A 220     123.667 157.368 121.546  1.00101.20           C  
ATOM   1623  CG  MET A 220     124.114 157.389 122.994  1.00 99.29           C  
ATOM   1624  SD  MET A 220     124.122 155.741 123.716  1.00 99.83           S  
ATOM   1625  CE  MET A 220     122.491 155.172 123.250  1.00 98.86           C  
ATOM   1626  N   ASP A 221     124.487 159.276 118.694  1.00125.08           N  
ATOM   1627  CA  ASP A 221     125.557 159.473 117.717  1.00124.72           C  
ATOM   1628  C   ASP A 221     126.094 160.900 117.750  1.00126.55           C  
ATOM   1629  O   ASP A 221     126.215 161.569 116.726  1.00126.87           O  
ATOM   1630  CB  ASP A 221     125.057 159.109 116.325  1.00124.18           C  
ATOM   1631  CG  ASP A 221     123.706 159.724 116.012  1.00126.23           C  
ATOM   1632  OD1 ASP A 221     123.557 160.956 116.144  1.00128.50           O  
ATOM   1633  OD2 ASP A 221     122.788 158.971 115.631  1.00124.10           O  
ATOM   1634  N   ARG A 222     126.433 161.371 118.945  1.00132.34           N  
ATOM   1635  CA  ARG A 222     127.056 162.675 119.132  1.00131.67           C  
ATOM   1636  C   ARG A 222     128.496 162.574 119.599  1.00131.02           C  
ATOM   1637  O   ARG A 222     129.334 163.377 119.184  1.00130.63           O  
ATOM   1638  CB  ARG A 222     126.255 163.506 120.142  1.00130.77           C  
ATOM   1639  CG  ARG A 222     124.752 163.490 119.912  1.00129.71           C  
ATOM   1640  CD  ARG A 222     124.366 164.343 118.714  1.00131.39           C  
ATOM   1641  NE  ARG A 222     124.250 163.555 117.492  1.00132.89           N  
ATOM   1642  CZ  ARG A 222     124.168 164.072 116.274  1.00132.64           C  
ATOM   1643  NH1 ARG A 222     124.187 165.380 116.075  1.00132.86           N  
ATOM   1644  NH2 ARG A 222     124.063 163.256 115.229  1.00131.02           N  
ATOM   1645  N   HIS A 223     128.797 161.601 120.452  1.00122.17           N  
ATOM   1646  CA  HIS A 223     130.164 161.391 120.900  1.00122.06           C  
ATOM   1647  C   HIS A 223     130.968 160.786 119.753  1.00123.37           C  
ATOM   1648  O   HIS A 223     130.476 159.924 119.020  1.00124.62           O  
ATOM   1649  CB  HIS A 223     130.168 160.476 122.127  1.00120.19           C  
ATOM   1650  CG  HIS A 223     131.471 160.437 122.864  1.00123.63           C  
ATOM   1651  ND1 HIS A 223     132.693 160.352 122.233  1.00124.19           N  
ATOM   1652  CD2 HIS A 223     131.736 160.472 124.191  1.00124.14           C  
ATOM   1653  CE1 HIS A 223     133.655 160.345 123.139  1.00124.29           C  
ATOM   1654  NE2 HIS A 223     133.101 160.412 124.336  1.00126.38           N  
ATOM   1655  N   ALA A 224     132.208 161.255 119.589  1.00121.47           N  
ATOM   1656  CA  ALA A 224     132.996 160.877 118.418  1.00121.32           C  
ATOM   1657  C   ALA A 224     133.254 159.375 118.366  1.00123.21           C  
ATOM   1658  O   ALA A 224     133.162 158.758 117.296  1.00122.44           O  
ATOM   1659  CB  ALA A 224     134.316 161.647 118.406  1.00120.52           C  
ATOM   1660  N   LYS A 225     133.585 158.767 119.507  1.00118.31           N  
ATOM   1661  CA  LYS A 225     133.884 157.340 119.507  1.00116.72           C  
ATOM   1662  C   LYS A 225     132.673 156.486 119.156  1.00115.86           C  
ATOM   1663  O   LYS A 225     132.850 155.354 118.703  1.00119.60           O  
ATOM   1664  CB  LYS A 225     134.459 156.910 120.856  1.00114.55           C  
ATOM   1665  CG  LYS A 225     135.256 157.981 121.563  1.00115.96           C  
ATOM   1666  CD  LYS A 225     136.653 158.097 120.979  1.00117.92           C  
ATOM   1667  CE  LYS A 225     137.447 159.198 121.661  1.00118.86           C  
ATOM   1668  NZ  LYS A 225     136.740 160.506 121.606  1.00118.80           N  
ATOM   1669  N   ILE A 226     131.453 156.997 119.328  1.00110.76           N  
ATOM   1670  CA  ILE A 226     130.284 156.246 118.879  1.00112.33           C  
ATOM   1671  C   ILE A 226     130.277 156.127 117.359  1.00113.33           C  
ATOM   1672  O   ILE A 226     130.065 155.039 116.804  1.00116.58           O  
ATOM   1673  CB  ILE A 226     128.995 156.901 119.407  1.00113.56           C  
ATOM   1674  CG1 ILE A 226     128.949 156.829 120.934  1.00113.06           C  
ATOM   1675  CG2 ILE A 226     127.775 156.232 118.806  1.00110.37           C  
ATOM   1676  CD1 ILE A 226     129.320 155.477 121.497  1.00109.07           C  
ATOM   1677  N   LYS A 227     130.523 157.238 116.660  1.00108.33           N  
ATOM   1678  CA  LYS A 227     130.647 157.184 115.207  1.00109.67           C  
ATOM   1679  C   LYS A 227     131.837 156.329 114.794  1.00109.00           C  
ATOM   1680  O   LYS A 227     131.781 155.612 113.786  1.00108.94           O  
ATOM   1681  CB  LYS A 227     130.777 158.597 114.638  1.00109.26           C  
ATOM   1682  CG  LYS A 227     130.020 158.815 113.340  1.00109.65           C  
ATOM   1683  CD  LYS A 227     129.665 160.281 113.154  1.00108.66           C  
ATOM   1684  CE  LYS A 227     128.514 160.688 114.058  1.00108.60           C  
ATOM   1685  NZ  LYS A 227     128.276 162.156 114.021  1.00106.91           N  
ATOM   1686  N   ARG A 228     132.927 156.391 115.563  1.00106.74           N  
ATOM   1687  CA  ARG A 228     134.090 155.564 115.259  1.00108.72           C  
ATOM   1688  C   ARG A 228     133.751 154.079 115.363  1.00109.85           C  
ATOM   1689  O   ARG A 228     134.159 153.278 114.515  1.00110.83           O  
ATOM   1690  CB  ARG A 228     135.240 155.933 116.195  1.00107.03           C  
ATOM   1691  CG  ARG A 228     136.343 154.899 116.302  1.00106.35           C  
ATOM   1692  CD  ARG A 228     137.693 155.599 116.330  1.00109.04           C  
ATOM   1693  NE  ARG A 228     138.815 154.687 116.147  1.00110.17           N  
ATOM   1694  CZ  ARG A 228     139.275 153.860 117.076  1.00109.54           C  
ATOM   1695  NH1 ARG A 228     138.723 153.792 118.276  1.00109.97           N  
ATOM   1696  NH2 ARG A 228     140.319 153.087 116.795  1.00105.58           N  
ATOM   1697  N   ALA A 229     132.992 153.697 116.393  1.00100.42           N  
ATOM   1698  CA  ALA A 229     132.571 152.308 116.545  1.00 95.63           C  
ATOM   1699  C   ALA A 229     131.621 151.891 115.430  1.00 97.08           C  
ATOM   1700  O   ALA A 229     131.676 150.750 114.956  1.00107.91           O  
ATOM   1701  CB  ALA A 229     131.918 152.105 117.911  1.00 93.64           C  
ATOM   1702  N   ILE A 230     130.733 152.794 115.008  1.00 86.06           N  
ATOM   1703  CA  ILE A 230     129.856 152.488 113.880  1.00 91.52           C  
ATOM   1704  C   ILE A 230     130.682 152.213 112.627  1.00 98.00           C  
ATOM   1705  O   ILE A 230     130.435 151.242 111.894  1.00100.55           O  
ATOM   1706  CB  ILE A 230     128.853 153.634 113.658  1.00 92.03           C  
ATOM   1707  CG1 ILE A 230     127.820 153.664 114.784  1.00 95.26           C  
ATOM   1708  CG2 ILE A 230     128.166 153.492 112.311  1.00 93.71           C  
ATOM   1709  CD1 ILE A 230     127.264 155.040 115.062  1.00 96.51           C  
ATOM   1710  N   THR A 231     131.685 153.055 112.372  1.00100.12           N  
ATOM   1711  CA  THR A 231     132.555 152.841 111.220  1.00 98.45           C  
ATOM   1712  C   THR A 231     133.319 151.529 111.341  1.00 96.50           C  
ATOM   1713  O   THR A 231     133.523 150.831 110.344  1.00 98.60           O  
ATOM   1714  CB  THR A 231     133.528 154.010 111.061  1.00102.02           C  
ATOM   1715  OG1 THR A 231     134.259 154.197 112.279  1.00102.92           O  
ATOM   1716  CG2 THR A 231     132.776 155.287 110.717  1.00100.08           C  
ATOM   1717  N   PHE A 232     133.760 151.181 112.553  1.00 96.51           N  
ATOM   1718  CA  PHE A 232     134.474 149.921 112.745  1.00 95.05           C  
ATOM   1719  C   PHE A 232     133.578 148.723 112.452  1.00 94.57           C  
ATOM   1720  O   PHE A 232     134.014 147.749 111.824  1.00101.65           O  
ATOM   1721  CB  PHE A 232     135.027 149.843 114.166  1.00 97.71           C  
ATOM   1722  CG  PHE A 232     136.509 150.059 114.249  1.00103.47           C  
ATOM   1723  CD1 PHE A 232     137.078 151.231 113.782  1.00104.04           C  
ATOM   1724  CD2 PHE A 232     137.335 149.090 114.793  1.00102.16           C  
ATOM   1725  CE1 PHE A 232     138.442 151.434 113.855  1.00103.65           C  
ATOM   1726  CE2 PHE A 232     138.700 149.287 114.869  1.00101.97           C  
ATOM   1727  CZ  PHE A 232     139.253 150.462 114.400  1.00103.14           C  
ATOM   1728  N   ILE A 233     132.324 148.774 112.904  1.00 80.84           N  
ATOM   1729  CA  ILE A 233     131.382 147.696 112.607  1.00 81.34           C  
ATOM   1730  C   ILE A 233     131.187 147.572 111.102  1.00 83.20           C  
ATOM   1731  O   ILE A 233     131.206 146.468 110.536  1.00 90.49           O  
ATOM   1732  CB  ILE A 233     130.041 147.939 113.323  1.00 84.91           C  
ATOM   1733  CG1 ILE A 233     130.201 147.814 114.837  1.00 85.05           C  
ATOM   1734  CG2 ILE A 233     128.986 146.972 112.823  1.00 85.03           C  
ATOM   1735  CD1 ILE A 233     129.170 148.602 115.606  1.00 82.58           C  
ATOM   1736  N   MET A 234     131.008 148.711 110.429  1.00 83.79           N  
ATOM   1737  CA  MET A 234     130.823 148.680 108.983  1.00 87.67           C  
ATOM   1738  C   MET A 234     132.051 148.104 108.285  1.00 89.48           C  
ATOM   1739  O   MET A 234     131.924 147.317 107.342  1.00 86.98           O  
ATOM   1740  CB  MET A 234     130.514 150.084 108.462  1.00 90.26           C  
ATOM   1741  CG  MET A 234     129.030 150.460 108.458  1.00 91.39           C  
ATOM   1742  SD  MET A 234     127.839 149.155 108.070  1.00101.22           S  
ATOM   1743  CE  MET A 234     128.434 148.539 106.496  1.00 88.18           C  
ATOM   1744  N   VAL A 235     133.246 148.481 108.744  1.00 88.06           N  
ATOM   1745  CA  VAL A 235     134.483 147.987 108.142  1.00 83.82           C  
ATOM   1746  C   VAL A 235     134.597 146.479 108.311  1.00 82.70           C  
ATOM   1747  O   VAL A 235     134.997 145.766 107.382  1.00 84.91           O  
ATOM   1748  CB  VAL A 235     135.696 148.720 108.744  1.00 87.47           C  
ATOM   1749  CG1 VAL A 235     136.977 147.957 108.463  1.00 86.28           C  
ATOM   1750  CG2 VAL A 235     135.790 150.127 108.179  1.00 88.87           C  
ATOM   1751  N   VAL A 236     134.260 145.969 109.498  1.00 83.24           N  
ATOM   1752  CA  VAL A 236     134.265 144.523 109.710  1.00 81.67           C  
ATOM   1753  C   VAL A 236     133.319 143.843 108.731  1.00 78.78           C  
ATOM   1754  O   VAL A 236     133.657 142.819 108.117  1.00 82.56           O  
ATOM   1755  CB  VAL A 236     133.896 144.194 111.168  1.00 84.53           C  
ATOM   1756  CG1 VAL A 236     133.577 142.717 111.314  1.00 82.66           C  
ATOM   1757  CG2 VAL A 236     135.017 144.595 112.102  1.00 83.00           C  
ATOM   1758  N   ALA A 237     132.120 144.408 108.562  1.00 71.53           N  
ATOM   1759  CA  ALA A 237     131.155 143.820 107.639  1.00 71.15           C  
ATOM   1760  C   ALA A 237     131.703 143.777 106.216  1.00 79.98           C  
ATOM   1761  O   ALA A 237     131.641 142.737 105.549  1.00 83.89           O  
ATOM   1762  CB  ALA A 237     129.843 144.600 107.688  1.00 78.44           C  
ATOM   1763  N   ILE A 238     132.257 144.895 105.736  1.00 81.27           N  
ATOM   1764  CA  ILE A 238     132.759 144.930 104.361  1.00 78.44           C  
ATOM   1765  C   ILE A 238     133.939 143.984 104.185  1.00 76.89           C  
ATOM   1766  O   ILE A 238     134.074 143.341 103.140  1.00 78.82           O  
ATOM   1767  CB  ILE A 238     133.121 146.360 103.911  1.00 82.23           C  
ATOM   1768  CG1 ILE A 238     132.124 147.395 104.429  1.00 83.43           C  
ATOM   1769  CG2 ILE A 238     133.215 146.430 102.395  1.00 81.33           C  
ATOM   1770  CD1 ILE A 238     130.677 147.087 104.084  1.00 81.10           C  
ATOM   1771  N   VAL A 239     134.816 143.887 105.186  1.00 73.52           N  
ATOM   1772  CA  VAL A 239     135.948 142.969 105.080  1.00 72.44           C  
ATOM   1773  C   VAL A 239     135.452 141.536 104.939  1.00 71.37           C  
ATOM   1774  O   VAL A 239     135.893 140.787 104.054  1.00 75.07           O  
ATOM   1775  CB  VAL A 239     136.883 143.125 106.292  1.00 72.46           C  
ATOM   1776  CG1 VAL A 239     137.665 141.843 106.535  1.00 69.28           C  
ATOM   1777  CG2 VAL A 239     137.825 144.297 106.086  1.00 76.85           C  
ATOM   1778  N   PHE A 240     134.502 141.143 105.792  1.00 70.01           N  
ATOM   1779  CA  PHE A 240     133.991 139.777 105.731  1.00 64.51           C  
ATOM   1780  C   PHE A 240     133.315 139.498 104.396  1.00 62.89           C  
ATOM   1781  O   PHE A 240     133.493 138.419 103.820  1.00 66.55           O  
ATOM   1782  CB  PHE A 240     133.024 139.518 106.884  1.00 75.03           C  
ATOM   1783  CG  PHE A 240     132.414 138.144 106.868  1.00 73.22           C  
ATOM   1784  CD1 PHE A 240     133.048 137.084 107.487  1.00 70.58           C  
ATOM   1785  CD2 PHE A 240     131.201 137.914 106.240  1.00 75.46           C  
ATOM   1786  CE1 PHE A 240     132.488 135.824 107.476  1.00 72.15           C  
ATOM   1787  CE2 PHE A 240     130.640 136.656 106.225  1.00 69.69           C  
ATOM   1788  CZ  PHE A 240     131.284 135.611 106.844  1.00 70.71           C  
ATOM   1789  N   VAL A 241     132.530 140.450 103.887  1.00 70.79           N  
ATOM   1790  CA  VAL A 241     131.839 140.215 102.621  1.00 72.87           C  
ATOM   1791  C   VAL A 241     132.829 140.160 101.462  1.00 72.88           C  
ATOM   1792  O   VAL A 241     132.666 139.363 100.531  1.00 71.53           O  
ATOM   1793  CB  VAL A 241     130.747 141.274 102.385  1.00 76.45           C  
ATOM   1794  CG1 VAL A 241     129.907 140.896 101.187  1.00 72.85           C  
ATOM   1795  CG2 VAL A 241     129.846 141.374 103.592  1.00 77.64           C  
ATOM   1796  N   ILE A 242     133.865 141.000 101.491  1.00 77.90           N  
ATOM   1797  CA  ILE A 242     134.803 141.054 100.374  1.00 77.71           C  
ATOM   1798  C   ILE A 242     135.651 139.790 100.317  1.00 78.96           C  
ATOM   1799  O   ILE A 242     135.856 139.216  99.241  1.00 82.06           O  
ATOM   1800  CB  ILE A 242     135.673 142.320 100.468  1.00 78.22           C  
ATOM   1801  CG1 ILE A 242     134.985 143.492  99.768  1.00 78.33           C  
ATOM   1802  CG2 ILE A 242     137.046 142.083  99.863  1.00 77.45           C  
ATOM   1803  CD1 ILE A 242     135.796 144.765  99.772  1.00 79.49           C  
ATOM   1804  N   CYS A 243     136.155 139.331 101.466  1.00 80.35           N  
ATOM   1805  CA  CYS A 243     137.029 138.160 101.452  1.00 78.80           C  
ATOM   1806  C   CYS A 243     136.271 136.901 101.040  1.00 78.56           C  
ATOM   1807  O   CYS A 243     136.733 136.141 100.181  1.00 78.95           O  
ATOM   1808  CB  CYS A 243     137.686 137.980 102.818  1.00 77.64           C  
ATOM   1809  SG  CYS A 243     138.896 139.258 103.208  1.00 86.11           S  
ATOM   1810  N   PHE A 244     135.101 136.666 101.632  1.00 76.01           N  
ATOM   1811  CA  PHE A 244     134.338 135.442 101.380  1.00 75.84           C  
ATOM   1812  C   PHE A 244     133.495 135.105 100.148  1.00 83.94           C  
ATOM   1813  O   PHE A 244     133.060 133.973  99.944  1.00 85.22           O  
ATOM   1814  CB  PHE A 244     133.764 134.894 102.680  1.00 77.58           C  
ATOM   1815  CG  PHE A 244     134.794 134.420 103.659  1.00 72.66           C  
ATOM   1816  CD1 PHE A 244     135.407 135.307 104.522  1.00 77.05           C  
ATOM   1817  CD2 PHE A 244     135.129 133.082 103.735  1.00 75.93           C  
ATOM   1818  CE1 PHE A 244     136.346 134.869 105.434  1.00 76.76           C  
ATOM   1819  CE2 PHE A 244     136.067 132.640 104.644  1.00 79.15           C  
ATOM   1820  CZ  PHE A 244     136.676 133.534 105.493  1.00 76.54           C  
ATOM   1821  N   LEU A 245     133.289 136.112  99.302  1.00 85.95           N  
ATOM   1822  CA  LEU A 245     132.629 135.890  98.017  1.00 85.41           C  
ATOM   1823  C   LEU A 245     133.186 135.446  96.668  1.00 86.34           C  
ATOM   1824  O   LEU A 245     132.523 134.661  95.977  1.00 91.35           O  
ATOM   1825  CB  LEU A 245     132.061 137.307  97.901  1.00 85.39           C  
ATOM   1826  CG  LEU A 245     130.702 137.580  98.541  1.00 87.73           C  
ATOM   1827  CD1 LEU A 245     130.276 139.004  98.254  1.00 89.94           C  
ATOM   1828  CD2 LEU A 245     129.673 136.600  98.015  1.00 83.07           C  
ATOM   1829  N   PRO A 246     134.368 135.922  96.229  1.00 93.13           N  
ATOM   1830  CA  PRO A 246     134.888 135.448  94.939  1.00 95.46           C  
ATOM   1831  C   PRO A 246     134.977 133.933  94.849  1.00 95.37           C  
ATOM   1832  O   PRO A 246     134.637 133.337  93.819  1.00 89.89           O  
ATOM   1833  CB  PRO A 246     136.271 136.109  94.847  1.00 94.60           C  
ATOM   1834  CG  PRO A 246     136.607 136.525  96.238  1.00 92.94           C  
ATOM   1835  CD  PRO A 246     135.304 136.868  96.860  1.00 91.12           C  
ATOM   1836  N   SER A 247     135.398 133.299  95.945  1.00 98.50           N  
ATOM   1837  CA  SER A 247     135.467 131.843  95.977  1.00 95.44           C  
ATOM   1838  C   SER A 247     134.086 131.231  95.793  1.00 96.24           C  
ATOM   1839  O   SER A 247     133.906 130.304  94.996  1.00 98.01           O  
ATOM   1840  CB  SER A 247     136.096 131.379  97.290  1.00 97.40           C  
ATOM   1841  OG  SER A 247     135.291 131.745  98.396  1.00 98.89           O  
ATOM   1842  N   VAL A 248     133.090 131.758  96.507  1.00 96.28           N  
ATOM   1843  CA  VAL A 248     131.734 131.236  96.390  1.00 95.21           C  
ATOM   1844  C   VAL A 248     131.159 131.520  95.010  1.00 96.07           C  
ATOM   1845  O   VAL A 248     130.407 130.704  94.466  1.00 99.01           O  
ATOM   1846  CB  VAL A 248     130.842 131.814  97.501  1.00 95.87           C  
ATOM   1847  CG1 VAL A 248     129.572 130.999  97.632  1.00 95.49           C  
ATOM   1848  CG2 VAL A 248     131.596 131.847  98.818  1.00 95.41           C  
ATOM   1849  N   VAL A 249     131.493 132.669  94.420  1.00 99.74           N  
ATOM   1850  CA  VAL A 249     130.992 132.990  93.086  1.00100.72           C  
ATOM   1851  C   VAL A 249     131.533 131.998  92.063  1.00106.84           C  
ATOM   1852  O   VAL A 249     130.785 131.454  91.240  1.00108.65           O  
ATOM   1853  CB  VAL A 249     131.347 134.440  92.712  1.00100.50           C  
ATOM   1854  CG1 VAL A 249     131.290 134.633  91.205  1.00 99.03           C  
ATOM   1855  CG2 VAL A 249     130.409 135.408  93.411  1.00101.09           C  
ATOM   1856  N   VAL A 250     132.840 131.732  92.107  1.00104.04           N  
ATOM   1857  CA  VAL A 250     133.401 130.771  91.162  1.00 99.96           C  
ATOM   1858  C   VAL A 250     132.870 129.370  91.443  1.00 98.31           C  
ATOM   1859  O   VAL A 250     132.650 128.579  90.518  1.00 98.74           O  
ATOM   1860  CB  VAL A 250     134.939 130.814  91.184  1.00 97.89           C  
ATOM   1861  CG1 VAL A 250     135.492 129.957  90.064  1.00101.39           C  
ATOM   1862  CG2 VAL A 250     135.425 132.237  91.026  1.00 99.37           C  
ATOM   1863  N   ARG A 251     132.652 129.037  92.719  1.00103.15           N  
ATOM   1864  CA  ARG A 251     132.127 127.718  93.050  1.00102.62           C  
ATOM   1865  C   ARG A 251     130.723 127.524  92.495  1.00103.79           C  
ATOM   1866  O   ARG A 251     130.414 126.469  91.934  1.00106.20           O  
ATOM   1867  CB  ARG A 251     132.139 127.508  94.562  1.00107.57           C  
ATOM   1868  CG  ARG A 251     131.659 126.131  94.993  1.00108.08           C  
ATOM   1869  CD  ARG A 251     132.826 125.212  95.311  1.00106.65           C  
ATOM   1870  NE  ARG A 251     133.081 124.257  94.240  1.00107.76           N  
ATOM   1871  CZ  ARG A 251     133.953 123.262  94.317  1.00107.08           C  
ATOM   1872  NH1 ARG A 251     134.671 123.056  95.408  1.00107.50           N  
ATOM   1873  NH2 ARG A 251     134.107 122.451  93.274  1.00104.93           N  
ATOM   1874  N   ILE A 252     129.857 128.530  92.635  1.00109.31           N  
ATOM   1875  CA  ILE A 252     128.512 128.391  92.087  1.00108.65           C  
ATOM   1876  C   ILE A 252     128.551 128.399  90.564  1.00109.08           C  
ATOM   1877  O   ILE A 252     127.747 127.719  89.917  1.00110.69           O  
ATOM   1878  CB  ILE A 252     127.560 129.470  92.645  1.00109.96           C  
ATOM   1879  CG1 ILE A 252     127.963 130.869  92.178  1.00108.59           C  
ATOM   1880  CG2 ILE A 252     127.500 129.397  94.165  1.00109.46           C  
ATOM   1881  CD1 ILE A 252     127.102 131.975  92.741  1.00108.10           C  
ATOM   1882  N   ARG A 253     129.486 129.141  89.962  1.00112.09           N  
ATOM   1883  CA  ARG A 253     129.612 129.114  88.507  1.00112.13           C  
ATOM   1884  C   ARG A 253     129.992 127.722  88.011  1.00115.52           C  
ATOM   1885  O   ARG A 253     129.387 127.197  87.067  1.00114.74           O  
ATOM   1886  CB  ARG A 253     130.643 130.144  88.048  1.00111.14           C  
ATOM   1887  CG  ARG A 253     131.052 129.984  86.593  1.00112.30           C  
ATOM   1888  CD  ARG A 253     131.923 131.134  86.117  1.00113.75           C  
ATOM   1889  NE  ARG A 253     131.605 131.526  84.749  1.00114.67           N  
ATOM   1890  CZ  ARG A 253     131.934 130.828  83.670  1.00114.19           C  
ATOM   1891  NH1 ARG A 253     132.607 129.692  83.759  1.00114.45           N  
ATOM   1892  NH2 ARG A 253     131.579 131.281  82.471  1.00111.62           N  
ATOM   1893  N   ILE A 254     130.993 127.103  88.642  1.00124.28           N  
ATOM   1894  CA  ILE A 254     131.407 125.773  88.202  1.00122.84           C  
ATOM   1895  C   ILE A 254     130.348 124.736  88.555  1.00120.25           C  
ATOM   1896  O   ILE A 254     130.198 123.737  87.847  1.00120.45           O  
ATOM   1897  CB  ILE A 254     132.792 125.398  88.769  1.00117.67           C  
ATOM   1898  CG1 ILE A 254     132.761 125.275  90.290  1.00117.82           C  
ATOM   1899  CG2 ILE A 254     133.838 126.410  88.337  1.00117.22           C  
ATOM   1900  CD1 ILE A 254     134.066 124.795  90.880  1.00114.39           C  
ATOM   1901  N   PHE A 255     129.589 124.951  89.632  1.00120.93           N  
ATOM   1902  CA  PHE A 255     128.460 124.073  89.924  1.00119.54           C  
ATOM   1903  C   PHE A 255     127.402 124.155  88.831  1.00122.96           C  
ATOM   1904  O   PHE A 255     126.840 123.132  88.421  1.00123.40           O  
ATOM   1905  CB  PHE A 255     127.855 124.434  91.278  1.00121.28           C  
ATOM   1906  CG  PHE A 255     128.230 123.492  92.380  1.00120.08           C  
ATOM   1907  CD1 PHE A 255     128.144 122.124  92.196  1.00121.48           C  
ATOM   1908  CD2 PHE A 255     128.656 123.974  93.605  1.00121.59           C  
ATOM   1909  CE1 PHE A 255     128.484 121.253  93.211  1.00123.59           C  
ATOM   1910  CE2 PHE A 255     128.996 123.108  94.623  1.00123.37           C  
ATOM   1911  CZ  PHE A 255     128.909 121.746  94.426  1.00124.29           C  
ATOM   1912  N   TRP A 256     127.106 125.368  88.361  1.00134.94           N  
ATOM   1913  CA  TRP A 256     126.156 125.530  87.266  1.00135.99           C  
ATOM   1914  C   TRP A 256     126.671 124.868  85.995  1.00136.47           C  
ATOM   1915  O   TRP A 256     125.905 124.228  85.264  1.00136.31           O  
ATOM   1916  CB  TRP A 256     125.880 127.015  87.031  1.00136.31           C  
ATOM   1917  CG  TRP A 256     125.434 127.341  85.639  1.00138.06           C  
ATOM   1918  CD1 TRP A 256     124.278 126.944  85.034  1.00137.77           C  
ATOM   1919  CD2 TRP A 256     126.139 128.134  84.677  1.00138.30           C  
ATOM   1920  NE1 TRP A 256     124.220 127.441  83.754  1.00138.95           N  
ATOM   1921  CE2 TRP A 256     125.351 128.175  83.511  1.00139.65           C  
ATOM   1922  CE3 TRP A 256     127.361 128.814  84.690  1.00135.91           C  
ATOM   1923  CZ2 TRP A 256     125.743 128.868  82.368  1.00138.28           C  
ATOM   1924  CZ3 TRP A 256     127.749 129.501  83.554  1.00135.66           C  
ATOM   1925  CH2 TRP A 256     126.943 129.523  82.410  1.00136.22           C  
ATOM   1926  N   LEU A 257     127.969 125.011  85.718  1.00134.84           N  
ATOM   1927  CA  LEU A 257     128.555 124.342  84.560  1.00134.95           C  
ATOM   1928  C   LEU A 257     128.455 122.826  84.692  1.00135.70           C  
ATOM   1929  O   LEU A 257     128.176 122.126  83.713  1.00134.36           O  
ATOM   1930  CB  LEU A 257     130.011 124.770  84.385  1.00132.87           C  
ATOM   1931  CG  LEU A 257     130.251 125.994  83.501  1.00132.36           C  
ATOM   1932  CD1 LEU A 257     131.724 126.374  83.498  1.00132.97           C  
ATOM   1933  CD2 LEU A 257     129.757 125.735  82.088  1.00133.12           C  
ATOM   1934  N   LEU A 258     128.688 122.306  85.898  1.00140.05           N  
ATOM   1935  CA  LEU A 258     128.584 120.872  86.146  1.00139.25           C  
ATOM   1936  C   LEU A 258     127.162 120.377  85.921  1.00138.93           C  
ATOM   1937  O   LEU A 258     126.944 119.332  85.298  1.00136.44           O  
ATOM   1938  CB  LEU A 258     129.029 120.574  87.577  1.00139.68           C  
ATOM   1939  N   HIS A 259     126.178 121.114  86.439  1.00143.69           N  
ATOM   1940  CA  HIS A 259     124.786 120.705  86.290  1.00142.63           C  
ATOM   1941  C   HIS A 259     124.341 120.776  84.834  1.00142.17           C  
ATOM   1942  O   HIS A 259     123.624 119.890  84.355  1.00141.50           O  
ATOM   1943  CB  HIS A 259     123.886 121.570  87.171  1.00143.10           C  
ATOM   1944  N   THR A 260     124.755 121.821  84.117  1.00142.67           N  
ATOM   1945  CA  THR A 260     124.365 121.969  82.719  1.00142.77           C  
ATOM   1946  C   THR A 260     125.183 121.052  81.816  1.00142.59           C  
ATOM   1947  O   THR A 260     124.627 120.279  81.028  1.00141.87           O  
ATOM   1948  CB  THR A 260     124.518 123.428  82.282  1.00142.27           C  
ATOM   1949  N   SER A 261     126.506 121.125  81.919  1.00141.27           N  
ATOM   1950  CA  SER A 261     127.405 120.321  81.102  1.00141.39           C  
ATOM   1951  C   SER A 261     128.015 119.213  81.949  1.00141.80           C  
ATOM   1952  O   SER A 261     128.566 119.477  83.023  1.00140.00           O  
ATOM   1953  CB  SER A 261     128.506 121.190  80.492  1.00138.89           C  
ATOM   1954  N   GLY A 262     127.921 117.978  81.462  1.00137.75           N  
ATOM   1955  CA  GLY A 262     128.476 116.857  82.192  1.00135.48           C  
ATOM   1956  C   GLY A 262     129.988 116.930  82.290  1.00136.90           C  
ATOM   1957  O   GLY A 262     130.668 117.552  81.473  1.00136.50           O  
ATOM   1958  N   THR A 263     130.520 116.275  83.321  1.00141.34           N  
ATOM   1959  CA  THR A 263     131.955 116.312  83.572  1.00141.45           C  
ATOM   1960  C   THR A 263     132.693 115.287  82.719  1.00142.45           C  
ATOM   1961  O   THR A 263     133.485 114.492  83.236  1.00141.72           O  
ATOM   1962  CB  THR A 263     132.245 116.069  85.054  1.00139.74           C  
ATOM   1963  OG1 THR A 263     131.469 114.958  85.520  1.00138.64           O  
ATOM   1964  CG2 THR A 263     131.889 117.299  85.868  1.00139.48           C  
ATOM   1965  N   GLN A 264     132.442 115.304  81.413  1.00143.89           N  
ATOM   1966  CA  GLN A 264     133.158 114.468  80.458  1.00141.67           C  
ATOM   1967  C   GLN A 264     134.096 115.264  79.568  1.00140.49           C  
ATOM   1968  O   GLN A 264     135.181 114.781  79.235  1.00138.87           O  
ATOM   1969  CB  GLN A 264     132.174 113.681  79.568  1.00141.42           C  
ATOM   1970  N   ASN A 265     133.705 116.476  79.172  1.00143.57           N  
ATOM   1971  CA  ASN A 265     134.537 117.331  78.327  1.00144.28           C  
ATOM   1972  C   ASN A 265     135.270 118.322  79.227  1.00144.67           C  
ATOM   1973  O   ASN A 265     134.819 119.440  79.482  1.00143.87           O  
ATOM   1974  CB  ASN A 265     133.686 118.037  77.279  1.00143.62           C  
ATOM   1975  CG  ASN A 265     133.894 117.476  75.888  1.00143.63           C  
ATOM   1976  OD1 ASN A 265     134.306 116.328  75.725  1.00143.50           O  
ATOM   1977  ND2 ASN A 265     133.609 118.285  74.874  1.00143.58           N  
ATOM   1978  N   CYS A 266     136.434 117.891  79.716  1.00146.46           N  
ATOM   1979  CA  CYS A 266     137.199 118.700  80.657  1.00145.42           C  
ATOM   1980  C   CYS A 266     137.830 119.930  80.015  1.00144.74           C  
ATOM   1981  O   CYS A 266     138.328 120.794  80.745  1.00145.74           O  
ATOM   1982  CB  CYS A 266     138.288 117.854  81.321  1.00145.52           C  
ATOM   1983  SG  CYS A 266     137.686 116.411  82.237  1.00150.73           S  
ATOM   1984  N   GLU A 267     137.826 120.034  78.683  1.00144.39           N  
ATOM   1985  CA  GLU A 267     138.422 121.200  78.037  1.00144.24           C  
ATOM   1986  C   GLU A 267     137.661 122.478  78.364  1.00145.44           C  
ATOM   1987  O   GLU A 267     138.228 123.574  78.280  1.00144.69           O  
ATOM   1988  CB  GLU A 267     138.484 120.995  76.523  1.00143.28           C  
ATOM   1989  CG  GLU A 267     138.852 119.585  76.098  1.00143.78           C  
ATOM   1990  CD  GLU A 267     137.655 118.796  75.613  1.00143.87           C  
ATOM   1991  OE1 GLU A 267     136.597 118.864  76.270  1.00143.45           O  
ATOM   1992  OE2 GLU A 267     137.771 118.110  74.576  1.00143.61           O  
ATOM   1993  N   VAL A 268     136.382 122.361  78.729  1.00144.47           N  
ATOM   1994  CA  VAL A 268     135.593 123.540  79.081  1.00144.35           C  
ATOM   1995  C   VAL A 268     136.167 124.213  80.322  1.00143.69           C  
ATOM   1996  O   VAL A 268     136.310 125.441  80.377  1.00142.57           O  
ATOM   1997  CB  VAL A 268     134.116 123.155  79.280  1.00141.09           C  
ATOM   1998  CG1 VAL A 268     133.320 124.342  79.797  1.00140.36           C  
ATOM   1999  CG2 VAL A 268     133.524 122.637  77.979  1.00141.28           C  
ATOM   2000  N   TYR A 269     136.514 123.417  81.332  1.00139.56           N  
ATOM   2001  CA  TYR A 269     137.048 123.934  82.591  1.00137.99           C  
ATOM   2002  C   TYR A 269     138.532 124.231  82.402  1.00139.29           C  
ATOM   2003  O   TYR A 269     139.413 123.459  82.784  1.00140.69           O  
ATOM   2004  CB  TYR A 269     136.823 122.945  83.728  1.00137.45           C  
ATOM   2005  CG  TYR A 269     135.546 122.142  83.630  1.00136.69           C  
ATOM   2006  CD1 TYR A 269     135.469 121.011  82.827  1.00137.38           C  
ATOM   2007  CD2 TYR A 269     134.420 122.507  84.351  1.00138.89           C  
ATOM   2008  CE1 TYR A 269     134.307 120.276  82.738  1.00139.33           C  
ATOM   2009  CE2 TYR A 269     133.253 121.777  84.269  1.00139.95           C  
ATOM   2010  CZ  TYR A 269     133.203 120.662  83.462  1.00141.85           C  
ATOM   2011  OH  TYR A 269     132.041 119.931  83.378  1.00142.99           O  
ATOM   2012  N   ARG A 270     138.813 125.381  81.792  1.00138.34           N  
ATOM   2013  CA  ARG A 270     140.186 125.819  81.583  1.00141.23           C  
ATOM   2014  C   ARG A 270     140.374 126.947  82.589  1.00139.86           C  
ATOM   2015  O   ARG A 270     140.933 126.730  83.668  1.00137.70           O  
ATOM   2016  CB  ARG A 270     140.424 126.146  80.102  1.00140.23           C  
ATOM   2017  CG  ARG A 270     141.772 126.795  79.820  1.00137.30           C  
ATOM   2018  CD  ARG A 270     142.915 125.807  80.000  1.00136.29           C  
ATOM   2019  NE  ARG A 270     143.479 125.859  81.344  1.00137.75           N  
ATOM   2020  CZ  ARG A 270     143.432 124.859  82.214  1.00138.41           C  
ATOM   2021  NH1 ARG A 270     142.855 123.708  81.914  1.00137.77           N  
ATOM   2022  NH2 ARG A 270     143.974 125.021  83.417  1.00138.98           N  
ATOM   2023  N   SER A 271     139.914 128.155  82.267  1.00131.83           N  
ATOM   2024  CA  SER A 271     140.016 129.263  83.205  1.00129.50           C  
ATOM   2025  C   SER A 271     139.318 129.166  84.552  1.00129.08           C  
ATOM   2026  O   SER A 271     139.694 129.888  85.482  1.00129.29           O  
ATOM   2027  CB  SER A 271     139.576 130.541  82.488  1.00129.73           C  
ATOM   2028  OG  SER A 271     140.320 131.659  82.939  1.00128.81           O  
ATOM   2029  N   VAL A 272     138.313 128.295  84.679  1.00125.23           N  
ATOM   2030  CA  VAL A 272     137.551 128.230  85.921  1.00124.98           C  
ATOM   2031  C   VAL A 272     138.400 127.675  87.060  1.00125.46           C  
ATOM   2032  O   VAL A 272     138.275 128.127  88.201  1.00121.92           O  
ATOM   2033  CB  VAL A 272     136.250 127.428  85.715  1.00126.62           C  
ATOM   2034  CG1 VAL A 272     135.591 127.827  84.405  1.00125.68           C  
ATOM   2035  CG2 VAL A 272     136.500 125.928  85.749  1.00125.70           C  
ATOM   2036  N   ASP A 273     139.280 126.708  86.781  1.00128.28           N  
ATOM   2037  CA  ASP A 273     140.163 126.184  87.821  1.00126.43           C  
ATOM   2038  C   ASP A 273     141.101 127.265  88.339  1.00125.92           C  
ATOM   2039  O   ASP A 273     141.247 127.456  89.556  1.00126.60           O  
ATOM   2040  CB  ASP A 273     140.959 124.996  87.279  1.00126.52           C  
ATOM   2041  CG  ASP A 273     141.172 123.910  88.315  1.00126.89           C  
ATOM   2042  OD1 ASP A 273     140.499 123.941  89.366  1.00124.53           O  
ATOM   2043  OD2 ASP A 273     142.012 123.018  88.074  1.00127.42           O  
ATOM   2044  N   LEU A 274     141.745 127.988  87.420  1.00121.50           N  
ATOM   2045  CA  LEU A 274     142.635 129.067  87.825  1.00122.28           C  
ATOM   2046  C   LEU A 274     141.880 130.127  88.611  1.00122.20           C  
ATOM   2047  O   LEU A 274     142.344 130.570  89.664  1.00118.84           O  
ATOM   2048  CB  LEU A 274     143.307 129.683  86.598  1.00121.50           C  
ATOM   2049  CG  LEU A 274     144.647 130.377  86.844  1.00119.38           C  
ATOM   2050  CD1 LEU A 274     145.712 129.355  87.189  1.00120.36           C  
ATOM   2051  CD2 LEU A 274     145.063 131.197  85.634  1.00119.17           C  
ATOM   2052  N   ALA A 275     140.702 130.529  88.127  1.00116.03           N  
ATOM   2053  CA  ALA A 275     139.925 131.548  88.823  1.00113.68           C  
ATOM   2054  C   ALA A 275     139.545 131.083  90.222  1.00112.40           C  
ATOM   2055  O   ALA A 275     139.673 131.835  91.197  1.00112.41           O  
ATOM   2056  CB  ALA A 275     138.677 131.899  88.013  1.00113.37           C  
ATOM   2057  N   PHE A 276     139.094 129.833  90.342  1.00102.28           N  
ATOM   2058  CA  PHE A 276     138.690 129.306  91.637  1.00103.63           C  
ATOM   2059  C   PHE A 276     139.858 129.291  92.607  1.00101.55           C  
ATOM   2060  O   PHE A 276     139.699 129.625  93.786  1.00103.10           O  
ATOM   2061  CB  PHE A 276     138.109 127.901  91.472  1.00 99.71           C  
ATOM   2062  CG  PHE A 276     137.655 127.276  92.759  1.00 97.66           C  
ATOM   2063  CD1 PHE A 276     136.924 128.004  93.678  1.00 98.91           C  
ATOM   2064  CD2 PHE A 276     137.959 125.958  93.047  1.00101.62           C  
ATOM   2065  CE1 PHE A 276     136.507 127.432  94.862  1.00 97.53           C  
ATOM   2066  CE2 PHE A 276     137.543 125.380  94.229  1.00102.96           C  
ATOM   2067  CZ  PHE A 276     136.817 126.118  95.137  1.00 99.25           C  
ATOM   2068  N   PHE A 277     141.046 128.923  92.134  1.00104.31           N  
ATOM   2069  CA  PHE A 277     142.163 128.849  93.066  1.00104.73           C  
ATOM   2070  C   PHE A 277     142.723 130.226  93.413  1.00108.41           C  
ATOM   2071  O   PHE A 277     143.169 130.433  94.548  1.00111.32           O  
ATOM   2072  CB  PHE A 277     143.234 127.911  92.516  1.00108.37           C  
ATOM   2073  CG  PHE A 277     142.948 126.466  92.810  1.00110.16           C  
ATOM   2074  CD1 PHE A 277     143.138 125.956  94.083  1.00107.01           C  
ATOM   2075  CD2 PHE A 277     142.443 125.631  91.829  1.00112.14           C  
ATOM   2076  CE1 PHE A 277     142.856 124.634  94.364  1.00107.75           C  
ATOM   2077  CE2 PHE A 277     142.158 124.308  92.104  1.00110.04           C  
ATOM   2078  CZ  PHE A 277     142.365 123.809  93.373  1.00108.46           C  
ATOM   2079  N   ILE A 278     142.670 131.193  92.490  1.00108.14           N  
ATOM   2080  CA  ILE A 278     143.013 132.565  92.873  1.00108.98           C  
ATOM   2081  C   ILE A 278     142.039 133.081  93.924  1.00108.29           C  
ATOM   2082  O   ILE A 278     142.441 133.732  94.894  1.00104.77           O  
ATOM   2083  CB  ILE A 278     143.071 133.517  91.658  1.00108.91           C  
ATOM   2084  CG1 ILE A 278     143.791 132.918  90.445  1.00106.79           C  
ATOM   2085  CG2 ILE A 278     143.722 134.834  92.052  1.00107.06           C  
ATOM   2086  CD1 ILE A 278     145.028 132.104  90.753  1.00104.80           C  
ATOM   2087  N   THR A 279     140.744 132.806  93.753  1.00104.29           N  
ATOM   2088  CA  THR A 279     139.775 133.244  94.754  1.00101.55           C  
ATOM   2089  C   THR A 279     139.980 132.534  96.088  1.00103.47           C  
ATOM   2090  O   THR A 279     139.797 133.142  97.150  1.00106.38           O  
ATOM   2091  CB  THR A 279     138.356 133.020  94.244  1.00 99.93           C  
ATOM   2092  OG1 THR A 279     138.163 131.627  93.977  1.00106.85           O  
ATOM   2093  CG2 THR A 279     138.120 133.815  92.972  1.00101.15           C  
ATOM   2094  N   LEU A 280     140.359 131.256  96.057  1.00101.12           N  
ATOM   2095  CA  LEU A 280     140.674 130.553  97.296  1.00100.60           C  
ATOM   2096  C   LEU A 280     141.875 131.185  97.987  1.00 99.53           C  
ATOM   2097  O   LEU A 280     141.917 131.272  99.220  1.00 98.61           O  
ATOM   2098  CB  LEU A 280     140.927 129.074  97.009  1.00102.41           C  
ATOM   2099  CG  LEU A 280     141.161 128.160  98.212  1.00102.11           C  
ATOM   2100  CD1 LEU A 280     140.176 128.466  99.328  1.00 97.18           C  
ATOM   2101  CD2 LEU A 280     141.056 126.705  97.793  1.00104.34           C  
ATOM   2102  N   SER A 281     142.867 131.624  97.209  1.00102.46           N  
ATOM   2103  CA  SER A 281     143.982 132.365  97.791  1.00102.65           C  
ATOM   2104  C   SER A 281     143.509 133.685  98.390  1.00101.98           C  
ATOM   2105  O   SER A 281     143.975 134.094  99.460  1.00102.64           O  
ATOM   2106  CB  SER A 281     145.061 132.609  96.737  1.00103.95           C  
ATOM   2107  OG  SER A 281     144.547 133.349  95.645  1.00104.40           O  
ATOM   2108  N   PHE A 282     142.592 134.370  97.701  1.00104.02           N  
ATOM   2109  CA  PHE A 282     142.008 135.599  98.235  1.00104.53           C  
ATOM   2110  C   PHE A 282     141.330 135.352  99.575  1.00105.00           C  
ATOM   2111  O   PHE A 282     141.362 136.210 100.464  1.00106.35           O  
ATOM   2112  CB  PHE A 282     140.999 136.181  97.243  1.00104.01           C  
ATOM   2113  CG  PHE A 282     141.597 137.109  96.225  1.00106.08           C  
ATOM   2114  CD1 PHE A 282     142.578 136.671  95.353  1.00107.28           C  
ATOM   2115  CD2 PHE A 282     141.159 138.418  96.127  1.00103.79           C  
ATOM   2116  CE1 PHE A 282     143.121 137.524  94.411  1.00107.17           C  
ATOM   2117  CE2 PHE A 282     141.698 139.276  95.188  1.00105.60           C  
ATOM   2118  CZ  PHE A 282     142.680 138.828  94.329  1.00106.18           C  
ATOM   2119  N   THR A 283     140.700 134.185  99.730  1.00 97.96           N  
ATOM   2120  CA  THR A 283     139.961 133.874 100.951  1.00 93.95           C  
ATOM   2121  C   THR A 283     140.831 133.953 102.203  1.00 91.37           C  
ATOM   2122  O   THR A 283     140.315 134.250 103.286  1.00 90.25           O  
ATOM   2123  CB  THR A 283     139.328 132.484 100.829  1.00 95.67           C  
ATOM   2124  OG1 THR A 283     138.447 132.461  99.700  1.00 97.05           O  
ATOM   2125  CG2 THR A 283     138.537 132.128 102.077  1.00 91.37           C  
ATOM   2126  N   TYR A 284     142.141 133.731 102.082  1.00102.94           N  
ATOM   2127  CA  TYR A 284     143.024 133.820 103.241  1.00104.54           C  
ATOM   2128  C   TYR A 284     143.196 135.247 103.750  1.00106.23           C  
ATOM   2129  O   TYR A 284     143.782 135.436 104.820  1.00102.78           O  
ATOM   2130  CB  TYR A 284     144.398 133.232 102.908  1.00104.77           C  
ATOM   2131  CG  TYR A 284     144.370 131.816 102.371  1.00104.74           C  
ATOM   2132  CD1 TYR A 284     143.761 130.791 103.083  1.00102.63           C  
ATOM   2133  CD2 TYR A 284     144.961 131.504 101.154  1.00104.85           C  
ATOM   2134  CE1 TYR A 284     143.740 129.497 102.595  1.00101.85           C  
ATOM   2135  CE2 TYR A 284     144.943 130.215 100.659  1.00102.49           C  
ATOM   2136  CZ  TYR A 284     144.332 129.216 101.383  1.00101.91           C  
ATOM   2137  OH  TYR A 284     144.314 127.932 100.890  1.00102.72           O  
ATOM   2138  N   MET A 285     142.708 136.246 103.009  1.00114.67           N  
ATOM   2139  CA  MET A 285     142.929 137.643 103.376  1.00113.18           C  
ATOM   2140  C   MET A 285     142.275 137.984 104.711  1.00111.37           C  
ATOM   2141  O   MET A 285     142.844 138.730 105.517  1.00111.28           O  
ATOM   2142  CB  MET A 285     142.396 138.552 102.265  1.00111.38           C  
ATOM   2143  CG  MET A 285     143.443 139.078 101.274  1.00112.64           C  
ATOM   2144  SD  MET A 285     145.007 139.728 101.902  1.00119.24           S  
ATOM   2145  CE  MET A 285     144.461 140.703 103.297  1.00112.21           C  
ATOM   2146  N   ASN A 286     141.065 137.476 104.951  1.00103.89           N  
ATOM   2147  CA  ASN A 286     140.357 137.808 106.185  1.00104.82           C  
ATOM   2148  C   ASN A 286     141.092 137.276 107.409  1.00105.69           C  
ATOM   2149  O   ASN A 286     141.163 137.952 108.444  1.00108.04           O  
ATOM   2150  CB  ASN A 286     138.933 137.254 106.136  1.00102.48           C  
ATOM   2151  CG  ASN A 286     138.233 137.322 107.478  1.00106.52           C  
ATOM   2152  OD1 ASN A 286     137.625 136.350 107.923  1.00107.62           O  
ATOM   2153  ND2 ASN A 286     138.297 138.483 108.121  1.00106.81           N  
ATOM   2154  N   SER A 287     141.631 136.059 107.315  1.00109.98           N  
ATOM   2155  CA  SER A 287     142.314 135.455 108.454  1.00111.60           C  
ATOM   2156  C   SER A 287     143.530 136.274 108.858  1.00114.09           C  
ATOM   2157  O   SER A 287     143.858 136.373 110.046  1.00115.35           O  
ATOM   2158  CB  SER A 287     142.718 134.020 108.121  1.00112.79           C  
ATOM   2159  OG  SER A 287     143.639 133.510 109.069  1.00113.79           O  
ATOM   2160  N   MET A 288     144.224 136.850 107.881  1.00119.37           N  
ATOM   2161  CA  MET A 288     145.381 137.682 108.170  1.00120.25           C  
ATOM   2162  C   MET A 288     145.000 139.107 108.549  1.00120.38           C  
ATOM   2163  O   MET A 288     145.780 139.780 109.230  1.00118.93           O  
ATOM   2164  CB  MET A 288     146.312 137.699 106.958  1.00120.15           C  
ATOM   2165  CG  MET A 288     145.859 138.679 105.901  1.00122.17           C  
ATOM   2166  SD  MET A 288     146.920 140.113 105.714  1.00127.48           S  
ATOM   2167  CE  MET A 288     148.374 139.318 105.070  1.00120.64           C  
ATOM   2168  N   LEU A 289     143.824 139.583 108.127  1.00116.18           N  
ATOM   2169  CA  LEU A 289     143.370 140.907 108.539  1.00114.81           C  
ATOM   2170  C   LEU A 289     142.778 140.908 109.940  1.00116.34           C  
ATOM   2171  O   LEU A 289     142.719 141.969 110.569  1.00114.01           O  
ATOM   2172  CB  LEU A 289     142.343 141.456 107.549  1.00115.89           C  
ATOM   2173  CG  LEU A 289     142.877 141.931 106.201  1.00113.21           C  
ATOM   2174  CD1 LEU A 289     141.758 142.520 105.367  1.00113.80           C  
ATOM   2175  CD2 LEU A 289     143.986 142.951 106.395  1.00114.80           C  
ATOM   2176  N   ASP A 290     142.324 139.757 110.428  1.00121.07           N  
ATOM   2177  CA  ASP A 290     141.729 139.698 111.762  1.00118.56           C  
ATOM   2178  C   ASP A 290     142.630 140.246 112.866  1.00118.53           C  
ATOM   2179  O   ASP A 290     142.121 140.999 113.714  1.00117.76           O  
ATOM   2180  CB  ASP A 290     141.304 138.257 112.083  1.00118.51           C  
ATOM   2181  CG  ASP A 290     140.147 137.782 111.224  1.00119.31           C  
ATOM   2182  OD1 ASP A 290     139.374 138.633 110.736  1.00116.75           O  
ATOM   2183  OD2 ASP A 290     140.005 136.554 111.044  1.00119.64           O  
ATOM   2184  N   PRO A 291     143.932 139.936 112.932  1.00129.52           N  
ATOM   2185  CA  PRO A 291     144.758 140.498 114.016  1.00129.50           C  
ATOM   2186  C   PRO A 291     144.905 142.012 113.974  1.00128.77           C  
ATOM   2187  O   PRO A 291     145.511 142.576 114.895  1.00127.91           O  
ATOM   2188  CB  PRO A 291     146.117 139.812 113.820  1.00128.34           C  
ATOM   2189  CG  PRO A 291     145.812 138.568 113.084  1.00127.82           C  
ATOM   2190  CD  PRO A 291     144.679 138.919 112.168  1.00128.28           C  
ATOM   2191  N   VAL A 292     144.387 142.688 112.950  1.00130.06           N  
ATOM   2192  CA  VAL A 292     144.562 144.130 112.829  1.00130.39           C  
ATOM   2193  C   VAL A 292     143.250 144.841 113.134  1.00130.42           C  
ATOM   2194  O   VAL A 292     143.206 145.751 113.969  1.00131.15           O  
ATOM   2195  CB  VAL A 292     145.084 144.509 111.430  1.00130.44           C  
ATOM   2196  CG1 VAL A 292     144.681 145.935 111.069  1.00128.52           C  
ATOM   2197  CG2 VAL A 292     146.594 144.345 111.366  1.00129.39           C  
ATOM   2198  N   VAL A 293     142.173 144.426 112.465  1.00123.59           N  
ATOM   2199  CA  VAL A 293     140.916 145.168 112.535  1.00123.86           C  
ATOM   2200  C   VAL A 293     140.304 145.071 113.929  1.00122.91           C  
ATOM   2201  O   VAL A 293     139.888 146.079 114.513  1.00123.10           O  
ATOM   2202  CB  VAL A 293     139.944 144.668 111.452  1.00121.64           C  
ATOM   2203  CG1 VAL A 293     138.530 145.098 111.771  1.00119.79           C  
ATOM   2204  CG2 VAL A 293     140.365 145.187 110.088  1.00121.77           C  
ATOM   2205  N   TYR A 294     140.258 143.870 114.475  1.00114.74           N  
ATOM   2206  CA  TYR A 294     139.625 143.683 115.766  1.00114.61           C  
ATOM   2207  C   TYR A 294     140.513 144.051 116.920  1.00115.79           C  
ATOM   2208  O   TYR A 294     140.220 144.987 117.651  1.00115.92           O  
ATOM   2209  CB  TYR A 294     139.225 142.221 115.924  1.00114.08           C  
ATOM   2210  CG  TYR A 294     137.860 141.900 115.378  1.00114.00           C  
ATOM   2211  CD2 TYR A 294     136.739 141.988 116.184  1.00111.03           C  
ATOM   2212  CD1 TYR A 294     137.691 141.510 114.058  1.00117.50           C  
ATOM   2213  CE2 TYR A 294     135.485 141.697 115.693  1.00111.08           C  
ATOM   2214  CE1 TYR A 294     136.438 141.217 113.559  1.00116.35           C  
ATOM   2215  CZ  TYR A 294     135.340 141.314 114.384  1.00115.48           C  
ATOM   2216  OH  TYR A 294     134.086 141.030 113.909  1.00118.35           O  
ATOM   2217  N   TYR A 295     141.613 143.337 117.087  1.00133.15           N  
ATOM   2218  CA  TYR A 295     142.459 143.544 118.247  1.00134.16           C  
ATOM   2219  C   TYR A 295     143.256 144.719 117.731  1.00134.55           C  
ATOM   2220  O   TYR A 295     143.368 144.893 116.517  1.00132.52           O  
ATOM   2221  CB  TYR A 295     143.405 142.376 118.503  1.00131.39           C  
ATOM   2222  CG  TYR A 295     142.867 141.013 118.140  1.00131.62           C  
ATOM   2223  CD1 TYR A 295     142.850 140.577 116.822  1.00132.00           C  
ATOM   2224  CD2 TYR A 295     142.400 140.152 119.119  1.00132.11           C  
ATOM   2225  CE1 TYR A 295     142.366 139.327 116.491  1.00132.20           C  
ATOM   2226  CE2 TYR A 295     141.917 138.901 118.798  1.00133.46           C  
ATOM   2227  CZ  TYR A 295     141.901 138.493 117.484  1.00133.86           C  
ATOM   2228  OH  TYR A 295     141.419 137.246 117.165  1.00134.02           O  
ATOM   2229  N   PHE A 296     143.775 145.565 118.621  1.00135.92           N  
ATOM   2230  CA  PHE A 296     144.604 146.725 118.233  1.00134.04           C  
ATOM   2231  C   PHE A 296     144.370 147.923 117.376  1.00135.86           C  
ATOM   2232  O   PHE A 296     145.281 148.700 117.106  1.00136.07           O  
ATOM   2233  CB  PHE A 296     145.450 146.481 116.971  1.00132.37           C  
ATOM   2234  N   SER A 297     143.134 148.080 116.938  1.00137.14           N  
ATOM   2235  CA  SER A 297     142.858 149.070 115.893  1.00136.93           C  
ATOM   2236  C   SER A 297     141.651 149.538 116.696  1.00138.32           C  
ATOM   2237  O   SER A 297     141.279 150.703 116.618  1.00137.94           O  
ATOM   2238  CB  SER A 297     142.459 148.819 114.441  1.00135.19           C  
ATOM   2239  OG  SER A 297     141.350 147.957 114.372  1.00135.74           O  
ATOM   2240  N   SER A 298     141.040 148.651 117.468  1.00147.27           N  
ATOM   2241  CA  SER A 298     139.929 149.057 118.321  1.00147.34           C  
ATOM   2242  C   SER A 298     140.338 150.197 119.244  1.00148.12           C  
ATOM   2243  O   SER A 298     141.525 150.438 119.449  1.00147.45           O  
ATOM   2244  CB  SER A 298     139.454 147.873 119.153  1.00145.83           C  
ATOM   2245  OG  SER A 298     138.404 148.259 120.022  1.00145.12           O  
ATOM   2246  N   PRO A 299     139.356 150.900 119.822  1.00148.73           N  
ATOM   2247  CA  PRO A 299     139.706 151.951 120.784  1.00147.94           C  
ATOM   2248  C   PRO A 299     140.534 151.408 121.941  1.00148.43           C  
ATOM   2249  O   PRO A 299     140.720 152.089 122.947  1.00148.15           O  
ATOM   2250  CB  PRO A 299     138.352 152.420 121.315  1.00145.82           C  
ATOM   2251  CG  PRO A 299     137.348 151.983 120.309  1.00144.78           C  
ATOM   2252  CD  PRO A 299     137.905 150.783 119.605  1.00145.57           C  
ATOM   2253  OXT PRO A 299     141.029 150.282 121.915  1.00148.35           O  
TER    2254      PRO A 299                                                      
ATOM   2255  N   LEU B   4     137.873 189.602 175.159  1.00163.31           N  
ATOM   2256  CA  LEU B   4     138.835 189.027 176.091  1.00163.98           C  
ATOM   2257  C   LEU B   4     140.004 188.389 175.350  1.00163.86           C  
ATOM   2258  O   LEU B   4     139.873 187.307 174.779  1.00163.36           O  
ATOM   2259  CB  LEU B   4     138.158 187.993 176.993  1.00163.83           C  
ATOM   2260  CG  LEU B   4     137.848 188.438 178.423  1.00163.48           C  
ATOM   2261  CD1 LEU B   4     137.269 187.286 179.229  1.00162.41           C  
ATOM   2262  CD2 LEU B   4     139.092 188.993 179.096  1.00162.53           C  
ATOM   2263  N   ASP B   5     141.147 189.071 175.360  1.00161.22           N  
ATOM   2264  CA  ASP B   5     142.358 188.579 174.718  1.00161.00           C  
ATOM   2265  C   ASP B   5     143.450 188.213 175.713  1.00162.04           C  
ATOM   2266  O   ASP B   5     144.512 187.737 175.299  1.00161.87           O  
ATOM   2267  CB  ASP B   5     142.890 189.621 173.728  1.00160.63           C  
ATOM   2268  CG  ASP B   5     143.297 190.914 174.407  1.00161.68           C  
ATOM   2269  OD1 ASP B   5     142.423 191.785 174.600  1.00160.77           O  
ATOM   2270  OD2 ASP B   5     144.489 191.059 174.748  1.00162.30           O  
ATOM   2271  N   GLN B   6     143.220 188.430 177.010  1.00161.53           N  
ATOM   2272  CA  GLN B   6     144.235 188.109 178.010  1.00160.50           C  
ATOM   2273  C   GLN B   6     144.514 186.612 178.048  1.00160.31           C  
ATOM   2274  O   GLN B   6     145.673 186.183 178.101  1.00160.26           O  
ATOM   2275  CB  GLN B   6     143.792 188.611 179.384  1.00159.99           C  
ATOM   2276  CG  GLN B   6     144.027 190.097 179.612  1.00160.59           C  
ATOM   2277  CD  GLN B   6     143.085 190.968 178.805  1.00160.68           C  
ATOM   2278  OE1 GLN B   6     141.877 190.735 178.775  1.00160.03           O  
ATOM   2279  NE2 GLN B   6     143.635 191.979 178.143  1.00159.98           N  
ATOM   2280  N   LEU B   7     143.458 185.796 178.014  1.00156.62           N  
ATOM   2281  CA  LEU B   7     143.649 184.350 178.033  1.00156.48           C  
ATOM   2282  C   LEU B   7     144.203 183.841 176.708  1.00156.49           C  
ATOM   2283  O   LEU B   7     144.904 182.822 176.682  1.00156.82           O  
ATOM   2284  CB  LEU B   7     142.335 183.649 178.387  1.00156.35           C  
ATOM   2285  CG  LEU B   7     141.210 183.453 177.366  1.00156.25           C  
ATOM   2286  CD1 LEU B   7     140.024 182.807 178.061  1.00156.59           C  
ATOM   2287  CD2 LEU B   7     140.785 184.753 176.699  1.00155.62           C  
ATOM   2288  N   ARG B   8     143.924 184.540 175.605  1.00153.70           N  
ATOM   2289  CA  ARG B   8     144.576 184.203 174.343  1.00154.08           C  
ATOM   2290  C   ARG B   8     146.083 184.406 174.441  1.00152.62           C  
ATOM   2291  O   ARG B   8     146.864 183.565 173.978  1.00150.61           O  
ATOM   2292  CB  ARG B   8     143.989 185.043 173.209  1.00153.58           C  
ATOM   2293  CG  ARG B   8     142.478 184.932 173.068  1.00153.00           C  
ATOM   2294  CD  ARG B   8     142.067 183.601 172.456  1.00154.28           C  
ATOM   2295  NE  ARG B   8     141.850 182.573 173.468  1.00154.75           N  
ATOM   2296  CZ  ARG B   8     142.395 181.365 173.435  1.00153.81           C  
ATOM   2297  NH1 ARG B   8     143.191 180.992 172.446  1.00154.29           N  
ATOM   2298  NH2 ARG B   8     142.134 180.508 174.419  1.00151.50           N  
ATOM   2299  N   GLN B   9     146.511 185.510 175.057  1.00150.30           N  
ATOM   2300  CA  GLN B   9     147.935 185.725 175.283  1.00149.68           C  
ATOM   2301  C   GLN B   9     148.503 184.713 176.270  1.00150.10           C  
ATOM   2302  O   GLN B   9     149.668 184.318 176.146  1.00150.38           O  
ATOM   2303  CB  GLN B   9     148.181 187.150 175.775  1.00149.36           C  
ATOM   2304  CG  GLN B   9     148.579 188.125 174.678  1.00149.18           C  
ATOM   2305  CD  GLN B   9     147.458 188.382 173.688  1.00150.19           C  
ATOM   2306  OE1 GLN B   9     146.619 189.257 173.899  1.00150.56           O  
ATOM   2307  NE2 GLN B   9     147.442 187.622 172.599  1.00150.02           N  
ATOM   2308  N   GLU B  10     147.705 184.289 177.252  1.00145.12           N  
ATOM   2309  CA  GLU B  10     148.145 183.234 178.161  1.00143.70           C  
ATOM   2310  C   GLU B  10     148.421 181.943 177.399  1.00145.55           C  
ATOM   2311  O   GLU B  10     149.445 181.285 177.613  1.00145.80           O  
ATOM   2312  CB  GLU B  10     147.092 183.004 179.245  1.00143.96           C  
ATOM   2313  CG  GLU B  10     146.972 184.134 180.255  1.00145.50           C  
ATOM   2314  CD  GLU B  10     147.746 183.863 181.530  1.00146.60           C  
ATOM   2315  OE1 GLU B  10     148.167 182.706 181.737  1.00147.04           O  
ATOM   2316  OE2 GLU B  10     147.929 184.807 182.326  1.00145.76           O  
ATOM   2317  N   ALA B  11     147.513 181.571 176.495  1.00143.61           N  
ATOM   2318  CA  ALA B  11     147.725 180.383 175.674  1.00142.48           C  
ATOM   2319  C   ALA B  11     148.944 180.545 174.773  1.00142.95           C  
ATOM   2320  O   ALA B  11     149.721 179.600 174.587  1.00141.83           O  
ATOM   2321  CB  ALA B  11     146.477 180.088 174.844  1.00141.20           C  
ATOM   2322  N   GLU B  12     149.120 181.737 174.198  1.00143.79           N  
ATOM   2323  CA  GLU B  12     150.267 181.983 173.328  1.00142.32           C  
ATOM   2324  C   GLU B  12     151.579 181.828 174.088  1.00141.93           C  
ATOM   2325  O   GLU B  12     152.516 181.176 173.610  1.00140.75           O  
ATOM   2326  CB  GLU B  12     150.161 183.377 172.709  1.00142.05           C  
ATOM   2327  CG  GLU B  12     151.448 183.877 172.071  1.00141.99           C  
ATOM   2328  CD  GLU B  12     152.197 184.853 172.958  1.00143.60           C  
ATOM   2329  OE1 GLU B  12     151.547 185.525 173.785  1.00144.40           O  
ATOM   2330  OE2 GLU B  12     153.435 184.947 172.828  1.00143.39           O  
ATOM   2331  N   GLN B  13     151.666 182.415 175.284  1.00139.50           N  
ATOM   2332  CA  GLN B  13     152.895 182.297 176.060  1.00138.11           C  
ATOM   2333  C   GLN B  13     153.103 180.874 176.564  1.00138.98           C  
ATOM   2334  O   GLN B  13     154.247 180.414 176.650  1.00139.46           O  
ATOM   2335  CB  GLN B  13     152.898 183.299 177.219  1.00137.73           C  
ATOM   2336  CG  GLN B  13     151.916 183.005 178.338  1.00137.68           C  
ATOM   2337  CD  GLN B  13     152.564 182.294 179.510  1.00138.85           C  
ATOM   2338  OE1 GLN B  13     153.782 182.123 179.551  1.00139.85           O  
ATOM   2339  NE2 GLN B  13     151.749 181.875 180.472  1.00137.99           N  
ATOM   2340  N   LEU B  14     152.021 180.154 176.875  1.00136.27           N  
ATOM   2341  CA  LEU B  14     152.162 178.759 177.279  1.00134.74           C  
ATOM   2342  C   LEU B  14     152.715 177.908 176.143  1.00135.29           C  
ATOM   2343  O   LEU B  14     153.606 177.078 176.357  1.00136.14           O  
ATOM   2344  CB  LEU B  14     150.818 178.212 177.758  1.00134.12           C  
ATOM   2345  CG  LEU B  14     150.446 178.522 179.209  1.00134.33           C  
ATOM   2346  CD1 LEU B  14     149.282 177.656 179.660  1.00133.99           C  
ATOM   2347  CD2 LEU B  14     151.644 178.331 180.125  1.00134.82           C  
ATOM   2348  N   LYS B  15     152.212 178.107 174.922  1.00137.36           N  
ATOM   2349  CA  LYS B  15     152.730 177.330 173.800  1.00138.01           C  
ATOM   2350  C   LYS B  15     154.152 177.747 173.439  1.00139.44           C  
ATOM   2351  O   LYS B  15     154.956 176.903 173.026  1.00140.00           O  
ATOM   2352  CB  LYS B  15     151.796 177.441 172.592  1.00137.85           C  
ATOM   2353  CG  LYS B  15     151.913 178.723 171.787  1.00138.82           C  
ATOM   2354  CD  LYS B  15     151.087 178.649 170.513  1.00138.61           C  
ATOM   2355  CE  LYS B  15     149.638 178.299 170.814  1.00138.48           C  
ATOM   2356  NZ  LYS B  15     148.985 179.321 171.677  1.00138.17           N  
ATOM   2357  N   ASN B  16     154.491 179.029 173.606  1.00140.11           N  
ATOM   2358  CA  ASN B  16     155.872 179.453 173.399  1.00139.27           C  
ATOM   2359  C   ASN B  16     156.805 178.791 174.406  1.00138.75           C  
ATOM   2360  O   ASN B  16     157.902 178.343 174.049  1.00138.41           O  
ATOM   2361  CB  ASN B  16     155.973 180.975 173.492  1.00139.25           C  
ATOM   2362  CG  ASN B  16     155.567 181.665 172.206  1.00140.52           C  
ATOM   2363  OD1 ASN B  16     155.840 181.172 171.111  1.00139.28           O  
ATOM   2364  ND2 ASN B  16     154.912 182.812 172.330  1.00140.69           N  
ATOM   2365  N   GLN B  17     156.383 178.718 175.671  1.00136.23           N  
ATOM   2366  CA  GLN B  17     157.178 178.029 176.681  1.00135.60           C  
ATOM   2367  C   GLN B  17     157.300 176.544 176.362  1.00134.39           C  
ATOM   2368  O   GLN B  17     158.354 175.938 176.586  1.00134.41           O  
ATOM   2369  CB  GLN B  17     156.561 178.239 178.064  1.00135.04           C  
ATOM   2370  CG  GLN B  17     157.194 177.412 179.169  1.00135.03           C  
ATOM   2371  CD  GLN B  17     156.312 176.265 179.617  1.00135.71           C  
ATOM   2372  OE1 GLN B  17     155.711 175.571 178.797  1.00137.22           O  
ATOM   2373  NE2 GLN B  17     156.227 176.062 180.926  1.00135.44           N  
ATOM   2374  N   ILE B  18     156.229 175.942 175.842  1.00132.20           N  
ATOM   2375  CA  ILE B  18     156.279 174.536 175.443  1.00133.76           C  
ATOM   2376  C   ILE B  18     157.322 174.333 174.349  1.00134.98           C  
ATOM   2377  O   ILE B  18     158.136 173.402 174.404  1.00135.40           O  
ATOM   2378  CB  ILE B  18     154.885 174.060 174.992  1.00133.08           C  
ATOM   2379  CG1 ILE B  18     154.089 173.536 176.186  1.00132.12           C  
ATOM   2380  CG2 ILE B  18     154.998 172.975 173.930  1.00133.28           C  
ATOM   2381  CD1 ILE B  18     154.657 172.272 176.773  1.00131.95           C  
ATOM   2382  N   ARG B  19     157.314 175.208 173.340  1.00138.60           N  
ATOM   2383  CA  ARG B  19     158.293 175.099 172.262  1.00137.82           C  
ATOM   2384  C   ARG B  19     159.711 175.290 172.782  1.00137.91           C  
ATOM   2385  O   ARG B  19     160.633 174.576 172.370  1.00136.27           O  
ATOM   2386  CB  ARG B  19     157.995 176.116 171.163  1.00137.14           C  
ATOM   2387  CG  ARG B  19     156.646 175.953 170.491  1.00138.12           C  
ATOM   2388  CD  ARG B  19     156.284 177.195 169.690  1.00138.79           C  
ATOM   2389  NE  ARG B  19     157.445 177.774 169.022  1.00139.60           N  
ATOM   2390  CZ  ARG B  19     157.995 178.937 169.345  1.00138.23           C  
ATOM   2391  NH1 ARG B  19     157.517 179.678 170.331  1.00137.26           N  
ATOM   2392  NH2 ARG B  19     159.055 179.364 168.665  1.00136.83           N  
ATOM   2393  N   ASP B  20     159.909 176.258 173.680  1.00140.55           N  
ATOM   2394  CA  ASP B  20     161.240 176.491 174.232  1.00140.59           C  
ATOM   2395  C   ASP B  20     161.728 175.286 175.026  1.00140.08           C  
ATOM   2396  O   ASP B  20     162.892 174.884 174.909  1.00140.57           O  
ATOM   2397  CB  ASP B  20     161.233 177.745 175.106  1.00140.32           C  
ATOM   2398  CG  ASP B  20     160.978 179.009 174.309  1.00141.11           C  
ATOM   2399  OD1 ASP B  20     161.322 179.034 173.108  1.00141.44           O  
ATOM   2400  OD2 ASP B  20     160.435 179.977 174.882  1.00140.74           O  
ATOM   2401  N   ALA B  21     160.849 174.695 175.840  1.00129.26           N  
ATOM   2402  CA  ALA B  21     161.227 173.515 176.609  1.00128.32           C  
ATOM   2403  C   ALA B  21     161.556 172.343 175.695  1.00129.33           C  
ATOM   2404  O   ALA B  21     162.506 171.595 175.952  1.00129.97           O  
ATOM   2405  CB  ALA B  21     160.108 173.141 177.581  1.00127.92           C  
ATOM   2406  N   ARG B  22     160.775 172.161 174.627  1.00121.60           N  
ATOM   2407  CA  ARG B  22     161.062 171.084 173.685  1.00120.99           C  
ATOM   2408  C   ARG B  22     162.397 171.301 172.983  1.00119.48           C  
ATOM   2409  O   ARG B  22     163.170 170.353 172.801  1.00118.40           O  
ATOM   2410  CB  ARG B  22     159.931 170.964 172.663  1.00119.43           C  
ATOM   2411  CG  ARG B  22     158.707 170.229 173.178  1.00117.73           C  
ATOM   2412  CD  ARG B  22     157.660 170.079 172.090  1.00118.77           C  
ATOM   2413  NE  ARG B  22     156.546 169.240 172.515  1.00119.81           N  
ATOM   2414  CZ  ARG B  22     155.562 168.843 171.720  1.00120.14           C  
ATOM   2415  NH1 ARG B  22     155.523 169.187 170.444  1.00119.31           N  
ATOM   2416  NH2 ARG B  22     154.594 168.081 172.219  1.00118.17           N  
ATOM   2417  N   LYS B  23     162.685 172.541 172.580  1.00127.14           N  
ATOM   2418  CA  LYS B  23     163.944 172.823 171.897  1.00128.71           C  
ATOM   2419  C   LYS B  23     165.137 172.632 172.826  1.00128.35           C  
ATOM   2420  O   LYS B  23     166.174 172.101 172.412  1.00127.43           O  
ATOM   2421  CB  LYS B  23     163.930 174.242 171.331  1.00129.88           C  
ATOM   2422  CG  LYS B  23     165.115 174.555 170.431  1.00129.99           C  
ATOM   2423  CD  LYS B  23     165.165 176.030 170.070  1.00128.69           C  
ATOM   2424  CE  LYS B  23     165.695 176.862 171.226  1.00129.33           C  
ATOM   2425  NZ  LYS B  23     167.120 176.551 171.523  1.00129.67           N  
ATOM   2426  N   ALA B  24     165.011 173.061 174.085  1.00130.04           N  
ATOM   2427  CA  ALA B  24     166.123 172.950 175.022  1.00129.98           C  
ATOM   2428  C   ALA B  24     166.422 171.507 175.410  1.00130.13           C  
ATOM   2429  O   ALA B  24     167.496 171.238 175.957  1.00130.19           O  
ATOM   2430  CB  ALA B  24     165.837 173.775 176.277  1.00129.89           C  
ATOM   2431  N   CYS B  25     165.507 170.581 175.142  1.00127.65           N  
ATOM   2432  CA  CYS B  25     165.693 169.180 175.495  1.00127.77           C  
ATOM   2433  C   CYS B  25     166.334 168.364 174.381  1.00128.18           C  
ATOM   2434  O   CYS B  25     166.518 167.154 174.549  1.00127.26           O  
ATOM   2435  CB  CYS B  25     164.350 168.553 175.883  1.00127.26           C  
ATOM   2436  SG  CYS B  25     164.460 167.290 177.170  1.00130.06           S  
ATOM   2437  N   ALA B  26     166.677 168.986 173.258  1.00128.73           N  
ATOM   2438  CA  ALA B  26     167.264 168.288 172.123  1.00127.33           C  
ATOM   2439  C   ALA B  26     168.752 168.598 172.038  1.00129.08           C  
ATOM   2440  O   ALA B  26     169.150 169.768 172.054  1.00128.98           O  
ATOM   2441  CB  ALA B  26     166.568 168.680 170.820  1.00125.35           C  
ATOM   2442  N   ASP B  27     169.567 167.551 171.947  1.00130.97           N  
ATOM   2443  CA  ASP B  27     171.008 167.693 171.805  1.00130.39           C  
ATOM   2444  C   ASP B  27     171.579 166.966 170.598  1.00130.30           C  
ATOM   2445  O   ASP B  27     172.551 167.448 170.013  1.00130.26           O  
ATOM   2446  CB  ASP B  27     171.725 167.193 173.070  1.00130.11           C  
ATOM   2447  CG  ASP B  27     171.345 165.771 173.433  1.00130.71           C  
ATOM   2448  OD1 ASP B  27     170.381 165.241 172.843  1.00129.46           O  
ATOM   2449  OD2 ASP B  27     172.011 165.183 174.310  1.00130.25           O  
ATOM   2450  N   ALA B  28     171.008 165.828 170.211  1.00124.66           N  
ATOM   2451  CA  ALA B  28     171.487 165.082 169.058  1.00124.39           C  
ATOM   2452  C   ALA B  28     170.330 164.305 168.451  1.00124.98           C  
ATOM   2453  O   ALA B  28     169.411 163.880 169.156  1.00125.31           O  
ATOM   2454  CB  ALA B  28     172.628 164.131 169.437  1.00124.79           C  
ATOM   2455  N   THR B  29     170.385 164.121 167.135  1.00118.76           N  
ATOM   2456  CA  THR B  29     169.347 163.392 166.426  1.00117.88           C  
ATOM   2457  C   THR B  29     169.574 161.887 166.544  1.00115.73           C  
ATOM   2458  O   THR B  29     170.657 161.418 166.902  1.00115.79           O  
ATOM   2459  CB  THR B  29     169.311 163.799 164.954  1.00117.92           C  
ATOM   2460  OG1 THR B  29     170.250 163.006 164.218  1.00115.62           O  
ATOM   2461  CG2 THR B  29     169.672 165.268 164.799  1.00115.86           C  
ATOM   2462  N   LEU B  30     168.524 161.120 166.235  1.00102.80           N  
ATOM   2463  CA  LEU B  30     168.651 159.667 166.255  1.00105.24           C  
ATOM   2464  C   LEU B  30     169.592 159.179 165.161  1.00105.32           C  
ATOM   2465  O   LEU B  30     170.273 158.162 165.338  1.00104.51           O  
ATOM   2466  CB  LEU B  30     167.272 159.012 166.119  1.00102.83           C  
ATOM   2467  CG  LEU B  30     167.206 157.488 165.959  1.00100.71           C  
ATOM   2468  CD1 LEU B  30     166.950 156.823 167.294  1.00102.48           C  
ATOM   2469  CD2 LEU B  30     166.131 157.074 164.980  1.00 96.36           C  
ATOM   2470  N   SER B  31     169.654 159.896 164.035  1.00113.35           N  
ATOM   2471  CA  SER B  31     170.565 159.519 162.959  1.00114.48           C  
ATOM   2472  C   SER B  31     172.019 159.610 163.404  1.00117.10           C  
ATOM   2473  O   SER B  31     172.837 158.749 163.058  1.00117.08           O  
ATOM   2474  CB  SER B  31     170.323 160.401 161.734  1.00113.75           C  
ATOM   2475  OG  SER B  31     171.278 161.445 161.661  1.00116.27           O  
ATOM   2476  N   GLN B  32     172.362 160.649 164.170  1.00116.53           N  
ATOM   2477  CA  GLN B  32     173.732 160.791 164.654  1.00114.99           C  
ATOM   2478  C   GLN B  32     174.130 159.614 165.534  1.00115.99           C  
ATOM   2479  O   GLN B  32     175.265 159.128 165.460  1.00116.47           O  
ATOM   2480  CB  GLN B  32     173.888 162.105 165.418  1.00114.43           C  
ATOM   2481  CG  GLN B  32     174.074 163.324 164.532  1.00116.80           C  
ATOM   2482  CD  GLN B  32     174.154 164.611 165.327  1.00116.04           C  
ATOM   2483  OE1 GLN B  32     174.228 164.592 166.555  1.00114.56           O  
ATOM   2484  NE2 GLN B  32     174.139 165.740 164.628  1.00115.05           N  
ATOM   2485  N   ILE B  33     173.215 159.150 166.385  1.00114.23           N  
ATOM   2486  CA  ILE B  33     173.510 158.009 167.244  1.00112.98           C  
ATOM   2487  C   ILE B  33     173.593 156.725 166.427  1.00113.52           C  
ATOM   2488  O   ILE B  33     174.483 155.893 166.643  1.00114.08           O  
ATOM   2489  CB  ILE B  33     172.459 157.903 168.363  1.00111.80           C  
ATOM   2490  CG1 ILE B  33     172.417 159.200 169.176  1.00112.67           C  
ATOM   2491  CG2 ILE B  33     172.740 156.698 169.249  1.00111.35           C  
ATOM   2492  CD1 ILE B  33     173.318 159.202 170.392  1.00112.74           C  
ATOM   2493  N   THR B  34     172.680 156.544 165.476  1.00111.35           N  
ATOM   2494  CA  THR B  34     172.533 155.277 164.771  1.00112.89           C  
ATOM   2495  C   THR B  34     173.427 155.149 163.543  1.00111.76           C  
ATOM   2496  O   THR B  34     173.413 154.093 162.901  1.00110.10           O  
ATOM   2497  CB  THR B  34     171.072 155.074 164.355  1.00111.18           C  
ATOM   2498  OG1 THR B  34     170.837 153.684 164.099  1.00113.28           O  
ATOM   2499  CG2 THR B  34     170.761 155.870 163.099  1.00108.99           C  
ATOM   2500  N   ASN B  35     174.198 156.183 163.195  1.00118.33           N  
ATOM   2501  CA  ASN B  35     175.061 156.088 162.020  1.00118.25           C  
ATOM   2502  C   ASN B  35     176.099 154.977 162.137  1.00119.41           C  
ATOM   2503  O   ASN B  35     176.641 154.542 161.115  1.00116.49           O  
ATOM   2504  CB  ASN B  35     175.760 157.425 161.767  1.00116.65           C  
ATOM   2505  CG  ASN B  35     176.574 157.894 162.957  1.00118.21           C  
ATOM   2506  OD1 ASN B  35     176.649 157.216 163.982  1.00117.99           O  
ATOM   2507  ND2 ASN B  35     177.192 159.062 162.825  1.00118.02           N  
ATOM   2508  N   ASN B  36     176.391 154.509 163.351  1.00124.94           N  
ATOM   2509  CA  ASN B  36     177.340 153.418 163.526  1.00124.63           C  
ATOM   2510  C   ASN B  36     176.728 152.051 163.254  1.00124.71           C  
ATOM   2511  O   ASN B  36     177.468 151.068 163.138  1.00123.06           O  
ATOM   2512  CB  ASN B  36     177.921 153.449 164.940  1.00125.38           C  
ATOM   2513  CG  ASN B  36     178.745 154.691 165.199  1.00126.42           C  
ATOM   2514  OD1 ASN B  36     179.106 155.412 164.269  1.00126.96           O  
ATOM   2515  ND2 ASN B  36     179.047 154.950 166.466  1.00125.74           N  
ATOM   2516  N   ILE B  37     175.402 151.964 163.148  1.00119.40           N  
ATOM   2517  CA  ILE B  37     174.751 150.688 162.881  1.00117.72           C  
ATOM   2518  C   ILE B  37     175.027 150.259 161.448  1.00116.43           C  
ATOM   2519  O   ILE B  37     174.938 151.062 160.509  1.00117.68           O  
ATOM   2520  CB  ILE B  37     173.241 150.790 163.152  1.00116.42           C  
ATOM   2521  CG1 ILE B  37     172.993 151.080 164.631  1.00115.45           C  
ATOM   2522  CG2 ILE B  37     172.528 149.515 162.726  1.00114.71           C  
ATOM   2523  CD1 ILE B  37     173.814 150.211 165.553  1.00114.37           C  
ATOM   2524  N   ASP B  38     175.374 148.989 161.275  1.00114.96           N  
ATOM   2525  CA  ASP B  38     175.589 148.462 159.937  1.00117.76           C  
ATOM   2526  C   ASP B  38     174.280 148.488 159.153  1.00118.03           C  
ATOM   2527  O   ASP B  38     173.208 148.264 159.727  1.00119.06           O  
ATOM   2528  CB  ASP B  38     176.134 147.035 159.999  1.00117.88           C  
ATOM   2529  CG  ASP B  38     177.480 146.955 160.687  1.00119.82           C  
ATOM   2530  OD1 ASP B  38     178.246 147.938 160.609  1.00119.48           O  
ATOM   2531  OD2 ASP B  38     177.774 145.910 161.305  1.00121.75           O  
ATOM   2532  N   PRO B  39     174.327 148.780 157.854  1.00100.94           N  
ATOM   2533  CA  PRO B  39     173.107 148.742 157.044  1.00 97.73           C  
ATOM   2534  C   PRO B  39     172.434 147.380 157.118  1.00 97.57           C  
ATOM   2535  O   PRO B  39     173.090 146.337 157.157  1.00 98.97           O  
ATOM   2536  CB  PRO B  39     173.609 149.029 155.624  1.00 98.47           C  
ATOM   2537  CG  PRO B  39     175.004 149.579 155.774  1.00100.19           C  
ATOM   2538  CD  PRO B  39     175.388 149.578 157.220  1.00 99.91           C  
ATOM   2539  N   VAL B  40     171.100 147.401 157.139  1.00 85.15           N  
ATOM   2540  CA  VAL B  40     170.341 146.165 157.262  1.00 85.54           C  
ATOM   2541  C   VAL B  40     170.389 145.340 155.984  1.00 88.60           C  
ATOM   2542  O   VAL B  40     170.099 144.139 156.014  1.00 86.00           O  
ATOM   2543  CB  VAL B  40     168.887 146.476 157.662  1.00 82.31           C  
ATOM   2544  CG1 VAL B  40     168.073 146.897 156.450  1.00 82.63           C  
ATOM   2545  CG2 VAL B  40     168.261 145.281 158.343  1.00 80.84           C  
ATOM   2546  N   GLY B  41     170.753 145.948 154.859  1.00102.68           N  
ATOM   2547  CA  GLY B  41     170.804 145.244 153.596  1.00101.10           C  
ATOM   2548  C   GLY B  41     169.439 145.133 152.944  1.00100.69           C  
ATOM   2549  O   GLY B  41     168.397 145.417 153.537  1.00104.35           O  
ATOM   2550  N   ARG B  42     169.453 144.704 151.685  1.00101.08           N  
ATOM   2551  CA  ARG B  42     168.212 144.562 150.938  1.00102.44           C  
ATOM   2552  C   ARG B  42     167.346 143.466 151.545  1.00103.53           C  
ATOM   2553  O   ARG B  42     167.836 142.398 151.921  1.00102.86           O  
ATOM   2554  CB  ARG B  42     168.506 144.252 149.471  1.00101.49           C  
ATOM   2555  CG  ARG B  42     167.381 144.630 148.523  1.00100.86           C  
ATOM   2556  CD  ARG B  42     167.421 146.112 148.188  1.00104.87           C  
ATOM   2557  NE  ARG B  42     166.324 146.507 147.313  1.00106.63           N  
ATOM   2558  CZ  ARG B  42     165.907 147.755 147.151  1.00103.63           C  
ATOM   2559  NH1 ARG B  42     166.478 148.763 147.790  1.00101.68           N  
ATOM   2560  NH2 ARG B  42     164.893 147.999 146.327  1.00101.88           N  
ATOM   2561  N   ILE B  43     166.048 143.739 151.641  1.00 99.34           N  
ATOM   2562  CA  ILE B  43     165.076 142.804 152.194  1.00 97.20           C  
ATOM   2563  C   ILE B  43     164.141 142.404 151.064  1.00 96.87           C  
ATOM   2564  O   ILE B  43     163.438 143.252 150.500  1.00 96.42           O  
ATOM   2565  CB  ILE B  43     164.296 143.409 153.368  1.00 94.67           C  
ATOM   2566  CG1 ILE B  43     165.250 143.788 154.503  1.00 95.76           C  
ATOM   2567  CG2 ILE B  43     163.227 142.445 153.853  1.00 93.80           C  
ATOM   2568  CD1 ILE B  43     165.686 142.618 155.353  1.00 96.96           C  
ATOM   2569  N   GLN B  44     164.128 141.118 150.732  1.00101.68           N  
ATOM   2570  CA  GLN B  44     163.289 140.585 149.668  1.00101.51           C  
ATOM   2571  C   GLN B  44     162.181 139.740 150.276  1.00101.53           C  
ATOM   2572  O   GLN B  44     162.447 138.856 151.096  1.00103.51           O  
ATOM   2573  CB  GLN B  44     164.112 139.752 148.684  1.00102.01           C  
ATOM   2574  CG  GLN B  44     164.938 140.578 147.712  1.00102.80           C  
ATOM   2575  CD  GLN B  44     164.361 140.575 146.310  1.00104.13           C  
ATOM   2576  OE1 GLN B  44     163.245 140.105 146.088  1.00105.60           O  
ATOM   2577  NE2 GLN B  44     165.119 141.101 145.357  1.00102.37           N  
ATOM   2578  N   MET B  45     160.944 140.017 149.875  1.00 79.78           N  
ATOM   2579  CA  MET B  45     159.784 139.271 150.333  1.00 77.73           C  
ATOM   2580  C   MET B  45     158.994 138.793 149.126  1.00 80.49           C  
ATOM   2581  O   MET B  45     158.878 139.509 148.127  1.00 85.99           O  
ATOM   2582  CB  MET B  45     158.895 140.122 151.244  1.00 78.12           C  
ATOM   2583  CG  MET B  45     159.494 140.384 152.614  1.00 79.24           C  
ATOM   2584  SD  MET B  45     158.313 141.100 153.768  1.00 88.63           S  
ATOM   2585  CE  MET B  45     159.420 141.958 154.880  1.00 80.71           C  
ATOM   2586  N   ARG B  46     158.455 137.583 149.221  1.00 72.57           N  
ATOM   2587  CA  ARG B  46     157.730 136.958 148.126  1.00 71.57           C  
ATOM   2588  C   ARG B  46     156.323 136.596 148.575  1.00 66.59           C  
ATOM   2589  O   ARG B  46     156.114 136.184 149.719  1.00 75.21           O  
ATOM   2590  CB  ARG B  46     158.455 135.707 147.628  1.00 74.61           C  
ATOM   2591  CG  ARG B  46     159.644 135.993 146.724  1.00 77.77           C  
ATOM   2592  CD  ARG B  46     160.284 134.705 146.217  1.00 80.55           C  
ATOM   2593  NE  ARG B  46     159.310 133.642 145.992  1.00 86.33           N  
ATOM   2594  CZ  ARG B  46     158.426 133.624 145.004  1.00 85.12           C  
ATOM   2595  NH1 ARG B  46     158.372 134.593 144.104  1.00 82.12           N  
ATOM   2596  NH2 ARG B  46     157.574 132.606 144.914  1.00 81.29           N  
ATOM   2597  N   THR B  47     155.364 136.751 147.668  1.00 52.46           N  
ATOM   2598  CA  THR B  47     153.982 136.407 147.971  1.00 54.64           C  
ATOM   2599  C   THR B  47     153.849 134.907 148.189  1.00 62.08           C  
ATOM   2600  O   THR B  47     154.098 134.113 147.277  1.00 76.54           O  
ATOM   2601  CB  THR B  47     153.069 136.861 146.836  1.00 55.86           C  
ATOM   2602  OG1 THR B  47     153.118 138.288 146.725  1.00 62.89           O  
ATOM   2603  CG2 THR B  47     151.639 136.430 147.100  1.00 52.45           C  
ATOM   2604  N   ARG B  48     153.455 134.518 149.400  1.00 59.04           N  
ATOM   2605  CA  ARG B  48     153.280 133.110 149.729  1.00 57.60           C  
ATOM   2606  C   ARG B  48     151.855 132.638 149.471  1.00 66.10           C  
ATOM   2607  O   ARG B  48     151.647 131.587 148.857  1.00 72.91           O  
ATOM   2608  CB  ARG B  48     153.660 132.859 151.189  1.00 54.86           C  
ATOM   2609  CG  ARG B  48     155.071 133.277 151.538  1.00 60.88           C  
ATOM   2610  CD  ARG B  48     156.068 132.754 150.526  1.00 63.36           C  
ATOM   2611  NE  ARG B  48     157.430 133.162 150.846  1.00 67.77           N  
ATOM   2612  CZ  ARG B  48     158.499 132.398 150.679  1.00 71.16           C  
ATOM   2613  NH1 ARG B  48     158.403 131.172 150.193  1.00 73.54           N  
ATOM   2614  NH2 ARG B  48     159.696 132.876 151.008  1.00 68.30           N  
ATOM   2615  N   ARG B  49     150.866 133.400 149.929  1.00 58.10           N  
ATOM   2616  CA  ARG B  49     149.466 133.052 149.754  1.00 56.81           C  
ATOM   2617  C   ARG B  49     148.715 134.239 149.172  1.00 57.07           C  
ATOM   2618  O   ARG B  49     149.086 135.394 149.387  1.00 59.24           O  
ATOM   2619  CB  ARG B  49     148.816 132.629 151.078  1.00 52.80           C  
ATOM   2620  CG  ARG B  49     149.574 131.552 151.832  1.00 55.55           C  
ATOM   2621  CD  ARG B  49     149.329 130.184 151.227  1.00 59.35           C  
ATOM   2622  NE  ARG B  49     149.593 129.111 152.177  1.00 61.89           N  
ATOM   2623  CZ  ARG B  49     150.789 128.585 152.396  1.00 62.09           C  
ATOM   2624  NH1 ARG B  49     151.861 129.013 151.752  1.00 61.11           N  
ATOM   2625  NH2 ARG B  49     150.913 127.603 153.285  1.00 64.65           N  
ATOM   2626  N   THR B  50     147.655 133.940 148.426  1.00 54.87           N  
ATOM   2627  CA  THR B  50     146.781 134.957 147.856  1.00 54.60           C  
ATOM   2628  C   THR B  50     145.340 134.556 148.124  1.00 51.68           C  
ATOM   2629  O   THR B  50     144.896 133.495 147.674  1.00 57.93           O  
ATOM   2630  CB  THR B  50     147.021 135.121 146.355  1.00 60.68           C  
ATOM   2631  OG1 THR B  50     148.403 135.419 146.123  1.00 67.54           O  
ATOM   2632  CG2 THR B  50     146.167 136.248 145.803  1.00 52.64           C  
ATOM   2633  N   LEU B  51     144.617 135.399 148.852  1.00 39.45           N  
ATOM   2634  CA  LEU B  51     143.239 135.133 149.239  1.00 49.68           C  
ATOM   2635  C   LEU B  51     142.316 135.944 148.340  1.00 51.43           C  
ATOM   2636  O   LEU B  51     142.361 137.178 148.354  1.00 60.71           O  
ATOM   2637  CB  LEU B  51     143.018 135.480 150.711  1.00 54.44           C  
ATOM   2638  CG  LEU B  51     144.215 135.234 151.635  1.00 48.41           C  
ATOM   2639  CD1 LEU B  51     144.071 136.000 152.935  1.00 43.70           C  
ATOM   2640  CD2 LEU B  51     144.384 133.755 151.913  1.00 52.84           C  
ATOM   2641  N   ARG B  52     141.482 135.253 147.566  1.00 53.34           N  
ATOM   2642  CA  ARG B  52     140.635 135.878 146.551  1.00 61.08           C  
ATOM   2643  C   ARG B  52     139.182 135.476 146.789  1.00 61.23           C  
ATOM   2644  O   ARG B  52     138.688 134.508 146.207  1.00 62.43           O  
ATOM   2645  CB  ARG B  52     141.102 135.479 145.150  1.00 59.43           C  
ATOM   2646  CG  ARG B  52     141.516 134.019 145.031  1.00 60.75           C  
ATOM   2647  CD  ARG B  52     141.777 133.623 143.590  1.00 63.16           C  
ATOM   2648  NE  ARG B  52     142.685 134.548 142.924  1.00 65.68           N  
ATOM   2649  CZ  ARG B  52     144.002 134.399 142.882  1.00 63.03           C  
ATOM   2650  NH1 ARG B  52     144.600 133.372 143.463  1.00 55.32           N  
ATOM   2651  NH2 ARG B  52     144.737 135.303 142.240  1.00 65.59           N  
ATOM   2652  N   GLY B  53     138.494 136.222 147.649  1.00 57.36           N  
ATOM   2653  CA  GLY B  53     137.087 135.969 147.883  1.00 55.22           C  
ATOM   2654  C   GLY B  53     136.195 137.175 147.679  1.00 52.29           C  
ATOM   2655  O   GLY B  53     135.006 137.032 147.379  1.00 55.47           O  
ATOM   2656  N   HIS B  54     136.757 138.370 147.832  1.00 50.80           N  
ATOM   2657  CA  HIS B  54     135.963 139.586 147.787  1.00 55.96           C  
ATOM   2658  C   HIS B  54     135.646 139.974 146.346  1.00 54.68           C  
ATOM   2659  O   HIS B  54     136.220 139.449 145.390  1.00 57.47           O  
ATOM   2660  CB  HIS B  54     136.691 140.727 148.495  1.00 57.72           C  
ATOM   2661  CG  HIS B  54     136.617 140.653 149.987  1.00 52.93           C  
ATOM   2662  ND1 HIS B  54     135.425 140.710 150.677  1.00 44.39           N  
ATOM   2663  CD2 HIS B  54     137.585 140.520 150.923  1.00 50.45           C  
ATOM   2664  CE1 HIS B  54     135.663 140.618 151.972  1.00 44.59           C  
ATOM   2665  NE2 HIS B  54     136.967 140.502 152.148  1.00 48.70           N  
ATOM   2666  N   LEU B  55     134.702 140.909 146.202  1.00 53.72           N  
ATOM   2667  CA  LEU B  55     134.274 141.385 144.892  1.00 57.81           C  
ATOM   2668  C   LEU B  55     134.266 142.908 144.810  1.00 58.99           C  
ATOM   2669  O   LEU B  55     133.695 143.467 143.869  1.00 64.04           O  
ATOM   2670  CB  LEU B  55     132.889 140.835 144.542  1.00 56.73           C  
ATOM   2671  CG  LEU B  55     132.762 139.313 144.475  1.00 62.12           C  
ATOM   2672  CD1 LEU B  55     131.303 138.897 144.495  1.00 59.50           C  
ATOM   2673  CD2 LEU B  55     133.458 138.772 143.239  1.00 58.83           C  
ATOM   2674  N   ALA B  56     134.878 143.588 145.770  1.00 57.64           N  
ATOM   2675  CA  ALA B  56     134.911 145.045 145.778  1.00 58.46           C  
ATOM   2676  C   ALA B  56     136.201 145.486 146.462  1.00 57.45           C  
ATOM   2677  O   ALA B  56     137.125 144.688 146.644  1.00 62.09           O  
ATOM   2678  CB  ALA B  56     133.648 145.607 146.451  1.00 53.46           C  
ATOM   2679  N   LYS B  57     136.267 146.759 146.840  1.00 53.97           N  
ATOM   2680  CA  LYS B  57     137.462 147.304 147.465  1.00 56.05           C  
ATOM   2681  C   LYS B  57     137.522 146.925 148.938  1.00 62.55           C  
ATOM   2682  O   LYS B  57     136.529 147.025 149.662  1.00 65.95           O  
ATOM   2683  CB  LYS B  57     137.491 148.824 147.314  1.00 59.09           C  
ATOM   2684  CG  LYS B  57     137.335 149.301 145.881  1.00 62.46           C  
ATOM   2685  CD  LYS B  57     136.552 150.599 145.805  1.00 63.12           C  
ATOM   2686  CE  LYS B  57     137.347 151.759 146.374  1.00 59.78           C  
ATOM   2687  NZ  LYS B  57     136.960 153.049 145.743  1.00 59.90           N  
ATOM   2688  N   ILE B  58     138.699 146.494 149.379  1.00 55.75           N  
ATOM   2689  CA  ILE B  58     138.924 146.108 150.767  1.00 50.40           C  
ATOM   2690  C   ILE B  58     139.355 147.339 151.550  1.00 53.92           C  
ATOM   2691  O   ILE B  58     140.286 148.045 151.146  1.00 61.81           O  
ATOM   2692  CB  ILE B  58     139.983 144.999 150.860  1.00 36.76           C  
ATOM   2693  CG1 ILE B  58     139.497 143.739 150.148  1.00 44.24           C  
ATOM   2694  CG2 ILE B  58     140.308 144.694 152.307  1.00 46.17           C  
ATOM   2695  CD1 ILE B  58     140.333 142.522 150.443  1.00 59.27           C  
ATOM   2696  N   TYR B  59     138.684 147.602 152.675  1.00 57.28           N  
ATOM   2697  CA  TYR B  59     138.978 148.796 153.456  1.00 58.32           C  
ATOM   2698  C   TYR B  59     139.640 148.537 154.800  1.00 62.54           C  
ATOM   2699  O   TYR B  59     140.183 149.479 155.383  1.00 69.21           O  
ATOM   2700  CB  TYR B  59     137.701 149.615 153.689  1.00 60.03           C  
ATOM   2701  CG  TYR B  59     137.398 150.589 152.576  1.00 61.60           C  
ATOM   2702  CD2 TYR B  59     136.323 150.396 151.725  1.00 56.65           C  
ATOM   2703  CD1 TYR B  59     138.187 151.715 152.387  1.00 67.20           C  
ATOM   2704  CE2 TYR B  59     136.051 151.292 150.711  1.00 61.25           C  
ATOM   2705  CE1 TYR B  59     137.920 152.613 151.378  1.00 65.44           C  
ATOM   2706  CZ  TYR B  59     136.850 152.396 150.543  1.00 66.34           C  
ATOM   2707  OH  TYR B  59     136.578 153.288 149.534  1.00 68.17           O  
ATOM   2708  N   ALA B  60     139.620 147.307 155.306  1.00 45.51           N  
ATOM   2709  CA  ALA B  60     140.248 147.042 156.592  1.00 46.16           C  
ATOM   2710  C   ALA B  60     140.530 145.555 156.729  1.00 50.26           C  
ATOM   2711  O   ALA B  60     139.942 144.723 156.035  1.00 55.95           O  
ATOM   2712  CB  ALA B  60     139.373 147.526 157.752  1.00 51.47           C  
ATOM   2713  N   MET B  61     141.444 145.238 157.644  1.00 51.76           N  
ATOM   2714  CA  MET B  61     141.752 143.860 157.995  1.00 47.11           C  
ATOM   2715  C   MET B  61     142.452 143.853 159.346  1.00 50.57           C  
ATOM   2716  O   MET B  61     143.065 144.845 159.744  1.00 62.91           O  
ATOM   2717  CB  MET B  61     142.624 143.182 156.934  1.00 40.73           C  
ATOM   2718  CG  MET B  61     144.011 143.778 156.786  1.00 49.46           C  
ATOM   2719  SD  MET B  61     145.255 142.843 157.689  1.00 67.94           S  
ATOM   2720  CE  MET B  61     144.759 141.174 157.281  1.00 56.58           C  
ATOM   2721  N   HIS B  62     142.351 142.724 160.044  1.00 36.00           N  
ATOM   2722  CA  HIS B  62     142.984 142.578 161.346  1.00 30.23           C  
ATOM   2723  C   HIS B  62     143.428 141.136 161.531  1.00 34.84           C  
ATOM   2724  O   HIS B  62     142.739 140.208 161.106  1.00 38.81           O  
ATOM   2725  CB  HIS B  62     142.038 142.989 162.477  1.00 37.39           C  
ATOM   2726  CG  HIS B  62     142.740 143.490 163.700  1.00 36.82           C  
ATOM   2727  ND1 HIS B  62     142.430 143.050 164.968  1.00 40.45           N  
ATOM   2728  CD2 HIS B  62     143.734 144.396 163.848  1.00 36.85           C  
ATOM   2729  CE1 HIS B  62     143.205 143.662 165.845  1.00 34.84           C  
ATOM   2730  NE2 HIS B  62     144.005 144.484 165.192  1.00 38.08           N  
ATOM   2731  N   TRP B  63     144.581 140.960 162.168  1.00 48.23           N  
ATOM   2732  CA  TRP B  63     145.124 139.640 162.445  1.00 46.65           C  
ATOM   2733  C   TRP B  63     144.574 139.102 163.758  1.00 49.67           C  
ATOM   2734  O   TRP B  63     144.319 139.852 164.703  1.00 58.19           O  
ATOM   2735  CB  TRP B  63     146.651 139.685 162.516  1.00 39.76           C  
ATOM   2736  CG  TRP B  63     147.339 139.514 161.200  1.00 46.72           C  
ATOM   2737  CD1 TRP B  63     147.941 140.487 160.462  1.00 47.27           C  
ATOM   2738  CD2 TRP B  63     147.512 138.294 160.471  1.00 49.30           C  
ATOM   2739  NE1 TRP B  63     148.472 139.952 159.316  1.00 57.63           N  
ATOM   2740  CE2 TRP B  63     148.221 138.606 159.298  1.00 50.62           C  
ATOM   2741  CE3 TRP B  63     147.132 136.969 160.695  1.00 51.12           C  
ATOM   2742  CZ2 TRP B  63     148.559 137.644 158.353  1.00 42.73           C  
ATOM   2743  CZ3 TRP B  63     147.469 136.016 159.755  1.00 40.46           C  
ATOM   2744  CH2 TRP B  63     148.175 136.358 158.599  1.00 36.48           C  
ATOM   2745  N   GLY B  64     144.398 137.790 163.811  1.00 45.73           N  
ATOM   2746  CA  GLY B  64     144.035 137.147 165.053  1.00 47.64           C  
ATOM   2747  C   GLY B  64     145.207 137.084 166.011  1.00 54.67           C  
ATOM   2748  O   GLY B  64     146.361 137.329 165.660  1.00 56.12           O  
ATOM   2749  N   THR B  65     144.897 136.749 167.263  1.00 50.32           N  
ATOM   2750  CA  THR B  65     145.941 136.641 168.273  1.00 47.24           C  
ATOM   2751  C   THR B  65     146.814 135.410 168.065  1.00 51.64           C  
ATOM   2752  O   THR B  65     147.968 135.399 168.507  1.00 52.68           O  
ATOM   2753  CB  THR B  65     145.317 136.612 169.668  1.00 47.98           C  
ATOM   2754  OG1 THR B  65     144.328 137.643 169.765  1.00 59.03           O  
ATOM   2755  CG2 THR B  65     146.372 136.851 170.733  1.00 51.39           C  
ATOM   2756  N   ASP B  66     146.301 134.387 167.387  1.00 52.28           N  
ATOM   2757  CA  ASP B  66     147.030 133.148 167.161  1.00 44.47           C  
ATOM   2758  C   ASP B  66     147.854 133.171 165.881  1.00 41.72           C  
ATOM   2759  O   ASP B  66     148.461 132.153 165.535  1.00 50.67           O  
ATOM   2760  CB  ASP B  66     146.059 131.967 167.130  1.00 48.39           C  
ATOM   2761  CG  ASP B  66     144.918 132.180 166.160  1.00 55.33           C  
ATOM   2762  OD1 ASP B  66     145.165 132.159 164.937  1.00 53.45           O  
ATOM   2763  OD2 ASP B  66     143.773 132.372 166.618  1.00 57.53           O  
ATOM   2764  N   SER B  67     147.873 134.296 165.168  1.00 40.43           N  
ATOM   2765  CA  SER B  67     148.671 134.480 163.958  1.00 46.84           C  
ATOM   2766  C   SER B  67     148.289 133.510 162.848  1.00 51.69           C  
ATOM   2767  O   SER B  67     149.111 133.204 161.981  1.00 49.68           O  
ATOM   2768  CB  SER B  67     150.169 134.363 164.258  1.00 46.99           C  
ATOM   2769  OG  SER B  67     150.520 135.119 165.402  1.00 58.68           O  
ATOM   2770  N   ARG B  68     147.065 133.017 162.851  1.00 56.42           N  
ATOM   2771  CA  ARG B  68     146.624 132.123 161.788  1.00 51.39           C  
ATOM   2772  C   ARG B  68     145.326 132.570 161.135  1.00 49.45           C  
ATOM   2773  O   ARG B  68     145.176 132.425 159.920  1.00 55.34           O  
ATOM   2774  CB  ARG B  68     146.466 130.695 162.329  1.00 43.57           C  
ATOM   2775  CG  ARG B  68     146.007 129.698 161.286  1.00 50.12           C  
ATOM   2776  CD  ARG B  68     146.330 128.273 161.684  1.00 53.35           C  
ATOM   2777  NE  ARG B  68     145.847 127.319 160.694  1.00 50.14           N  
ATOM   2778  CZ  ARG B  68     146.166 126.033 160.676  1.00 52.53           C  
ATOM   2779  NH1 ARG B  68     146.973 125.508 161.583  1.00 55.67           N  
ATOM   2780  NH2 ARG B  68     145.663 125.253 159.724  1.00 52.59           N  
ATOM   2781  N   LEU B  69     144.391 133.116 161.904  1.00 34.61           N  
ATOM   2782  CA  LEU B  69     143.112 133.571 161.382  1.00 35.83           C  
ATOM   2783  C   LEU B  69     143.121 135.086 161.246  1.00 39.78           C  
ATOM   2784  O   LEU B  69     143.688 135.791 162.085  1.00 44.92           O  
ATOM   2785  CB  LEU B  69     141.964 133.142 162.295  1.00 40.72           C  
ATOM   2786  CG  LEU B  69     141.662 131.650 162.405  1.00 40.28           C  
ATOM   2787  CD1 LEU B  69     141.142 131.327 163.790  1.00 38.38           C  
ATOM   2788  CD2 LEU B  69     140.659 131.230 161.352  1.00 41.22           C  
ATOM   2789  N   LEU B  70     142.492 135.585 160.184  1.00 41.85           N  
ATOM   2790  CA  LEU B  70     142.357 137.021 159.986  1.00 47.25           C  
ATOM   2791  C   LEU B  70     140.941 137.327 159.523  1.00 47.51           C  
ATOM   2792  O   LEU B  70     140.192 136.437 159.124  1.00 51.84           O  
ATOM   2793  CB  LEU B  70     143.391 137.559 158.988  1.00 45.34           C  
ATOM   2794  CG  LEU B  70     143.436 136.957 157.586  1.00 45.63           C  
ATOM   2795  CD1 LEU B  70     142.708 137.846 156.602  1.00 45.43           C  
ATOM   2796  CD2 LEU B  70     144.872 136.758 157.153  1.00 49.29           C  
ATOM   2797  N   VAL B  71     140.570 138.602 159.591  1.00 36.95           N  
ATOM   2798  CA  VAL B  71     139.241 139.057 159.204  1.00 37.86           C  
ATOM   2799  C   VAL B  71     139.388 140.244 158.263  1.00 43.28           C  
ATOM   2800  O   VAL B  71     140.220 141.128 158.490  1.00 61.31           O  
ATOM   2801  CB  VAL B  71     138.388 139.424 160.438  1.00 29.31           C  
ATOM   2802  CG1 VAL B  71     139.099 140.448 161.299  1.00 32.49           C  
ATOM   2803  CG2 VAL B  71     137.024 139.921 160.018  1.00 36.65           C  
ATOM   2804  N   SER B  72     138.595 140.253 157.193  1.00 32.16           N  
ATOM   2805  CA  SER B  72     138.689 141.278 156.164  1.00 33.06           C  
ATOM   2806  C   SER B  72     137.312 141.844 155.854  1.00 44.68           C  
ATOM   2807  O   SER B  72     136.314 141.113 155.852  1.00 53.71           O  
ATOM   2808  CB  SER B  72     139.319 140.722 154.889  1.00 38.75           C  
ATOM   2809  OG  SER B  72     138.322 140.378 153.947  1.00 55.00           O  
ATOM   2810  N   ALA B  73     137.273 143.150 155.578  1.00 39.12           N  
ATOM   2811  CA  ALA B  73     136.041 143.883 155.318  1.00 39.45           C  
ATOM   2812  C   ALA B  73     136.149 144.629 153.996  1.00 45.30           C  
ATOM   2813  O   ALA B  73     137.135 145.336 153.754  1.00 56.83           O  
ATOM   2814  CB  ALA B  73     135.738 144.871 156.447  1.00 40.56           C  
ATOM   2815  N   SER B  74     135.128 144.484 153.155  1.00 46.63           N  
ATOM   2816  CA  SER B  74     135.066 145.139 151.857  1.00 47.51           C  
ATOM   2817  C   SER B  74     133.692 145.774 151.686  1.00 47.05           C  
ATOM   2818  O   SER B  74     132.860 145.762 152.596  1.00 48.96           O  
ATOM   2819  CB  SER B  74     135.362 144.152 150.724  1.00 55.62           C  
ATOM   2820  OG  SER B  74     134.443 143.077 150.736  1.00 62.97           O  
ATOM   2821  N   GLN B  75     133.448 146.324 150.500  1.00 59.55           N  
ATOM   2822  CA  GLN B  75     132.255 147.122 150.250  1.00 60.26           C  
ATOM   2823  C   GLN B  75     131.090 146.325 149.680  1.00 61.27           C  
ATOM   2824  O   GLN B  75     130.046 146.915 149.388  1.00 59.01           O  
ATOM   2825  CB  GLN B  75     132.584 148.279 149.308  1.00 58.46           C  
ATOM   2826  CG  GLN B  75     133.387 149.373 149.966  1.00 59.72           C  
ATOM   2827  CD  GLN B  75     132.579 150.630 150.192  1.00 65.53           C  
ATOM   2828  OE1 GLN B  75     131.686 150.953 149.411  1.00 69.68           O  
ATOM   2829  NE2 GLN B  75     132.884 151.345 151.266  1.00 60.38           N  
ATOM   2830  N   ASP B  76     131.231 145.012 149.508  1.00 56.48           N  
ATOM   2831  CA  ASP B  76     130.111 144.178 149.099  1.00 52.95           C  
ATOM   2832  C   ASP B  76     129.266 143.727 150.282  1.00 56.27           C  
ATOM   2833  O   ASP B  76     128.488 142.776 150.152  1.00 62.41           O  
ATOM   2834  CB  ASP B  76     130.608 142.966 148.309  1.00 56.62           C  
ATOM   2835  CG  ASP B  76     131.819 142.319 148.936  1.00 67.30           C  
ATOM   2836  OD1 ASP B  76     132.706 143.059 149.402  1.00 70.28           O  
ATOM   2837  OD2 ASP B  76     131.888 141.072 148.960  1.00 71.25           O  
ATOM   2838  N   GLY B  77     129.398 144.390 151.426  1.00 51.99           N  
ATOM   2839  CA  GLY B  77     128.641 144.028 152.609  1.00 53.07           C  
ATOM   2840  C   GLY B  77     128.974 142.660 153.160  1.00 58.29           C  
ATOM   2841  O   GLY B  77     128.065 141.917 153.549  1.00 57.25           O  
ATOM   2842  N   LYS B  78     130.255 142.305 153.202  1.00 53.89           N  
ATOM   2843  CA  LYS B  78     130.674 140.999 153.686  1.00 50.10           C  
ATOM   2844  C   LYS B  78     131.891 141.141 154.585  1.00 49.34           C  
ATOM   2845  O   LYS B  78     132.817 141.897 154.279  1.00 52.42           O  
ATOM   2846  CB  LYS B  78     130.998 140.050 152.525  1.00 42.25           C  
ATOM   2847  CG  LYS B  78     129.798 139.667 151.680  1.00 48.71           C  
ATOM   2848  CD  LYS B  78     129.043 138.501 152.289  1.00 55.51           C  
ATOM   2849  CE  LYS B  78     127.813 138.153 151.470  1.00 59.34           C  
ATOM   2850  NZ  LYS B  78     127.292 139.330 150.724  1.00 54.06           N  
ATOM   2851  N   LEU B  79     131.876 140.413 155.697  1.00 46.15           N  
ATOM   2852  CA  LEU B  79     133.031 140.247 156.569  1.00 37.17           C  
ATOM   2853  C   LEU B  79     133.495 138.806 156.432  1.00 45.40           C  
ATOM   2854  O   LEU B  79     132.720 137.880 156.687  1.00 59.15           O  
ATOM   2855  CB  LEU B  79     132.672 140.557 158.022  1.00 40.72           C  
ATOM   2856  CG  LEU B  79     133.096 141.900 158.610  1.00 43.96           C  
ATOM   2857  CD1 LEU B  79     132.755 141.959 160.085  1.00 42.77           C  
ATOM   2858  CD2 LEU B  79     134.572 142.106 158.407  1.00 48.46           C  
ATOM   2859  N   ILE B  80     134.746 138.608 156.031  1.00 35.80           N  
ATOM   2860  CA  ILE B  80     135.240 137.273 155.717  1.00 36.79           C  
ATOM   2861  C   ILE B  80     136.348 136.910 156.692  1.00 45.58           C  
ATOM   2862  O   ILE B  80     137.270 137.701 156.917  1.00 53.27           O  
ATOM   2863  CB  ILE B  80     135.745 137.177 154.265  1.00 33.08           C  
ATOM   2864  CG1 ILE B  80     134.620 137.508 153.290  1.00 42.57           C  
ATOM   2865  CG2 ILE B  80     136.264 135.785 153.983  1.00 36.22           C  
ATOM   2866  CD1 ILE B  80     134.947 137.163 151.865  1.00 43.95           C  
ATOM   2867  N   ILE B  81     136.260 135.714 157.267  1.00 45.40           N  
ATOM   2868  CA  ILE B  81     137.276 135.208 158.181  1.00 42.31           C  
ATOM   2869  C   ILE B  81     138.099 134.174 157.425  1.00 48.13           C  
ATOM   2870  O   ILE B  81     137.590 133.113 157.046  1.00 55.63           O  
ATOM   2871  CB  ILE B  81     136.658 134.613 159.451  1.00 38.48           C  
ATOM   2872  CG1 ILE B  81     135.808 135.665 160.161  1.00 32.42           C  
ATOM   2873  CG2 ILE B  81     137.744 134.101 160.374  1.00 41.86           C  
ATOM   2874  CD1 ILE B  81     135.476 135.319 161.587  1.00 38.60           C  
ATOM   2875  N   TRP B  82     139.374 134.482 157.212  1.00 41.22           N  
ATOM   2876  CA  TRP B  82     140.285 133.638 156.455  1.00 45.71           C  
ATOM   2877  C   TRP B  82     141.196 132.857 157.389  1.00 48.94           C  
ATOM   2878  O   TRP B  82     141.659 133.380 158.408  1.00 56.29           O  
ATOM   2879  CB  TRP B  82     141.155 134.468 155.510  1.00 50.34           C  
ATOM   2880  CG  TRP B  82     140.418 135.338 154.556  1.00 45.02           C  
ATOM   2881  CD1 TRP B  82     139.951 136.595 154.788  1.00 47.98           C  
ATOM   2882  CD2 TRP B  82     140.089 135.031 153.200  1.00 42.18           C  
ATOM   2883  NE1 TRP B  82     139.339 137.087 153.664  1.00 48.58           N  
ATOM   2884  CE2 TRP B  82     139.411 136.144 152.674  1.00 46.07           C  
ATOM   2885  CE3 TRP B  82     140.296 133.919 152.382  1.00 48.96           C  
ATOM   2886  CZ2 TRP B  82     138.937 136.177 151.369  1.00 51.59           C  
ATOM   2887  CZ3 TRP B  82     139.826 133.954 151.088  1.00 52.32           C  
ATOM   2888  CH2 TRP B  82     139.157 135.075 150.593  1.00 50.09           C  
ATOM   2889  N   ASP B  83     141.455 131.604 157.022  1.00 40.73           N  
ATOM   2890  CA  ASP B  83     142.513 130.797 157.618  1.00 41.72           C  
ATOM   2891  C   ASP B  83     143.743 130.944 156.730  1.00 45.04           C  
ATOM   2892  O   ASP B  83     143.807 130.356 155.647  1.00 48.68           O  
ATOM   2893  CB  ASP B  83     142.079 129.338 157.738  1.00 44.83           C  
ATOM   2894  CG  ASP B  83     143.210 128.423 158.154  1.00 50.21           C  
ATOM   2895  OD1 ASP B  83     144.117 128.883 158.874  1.00 55.86           O  
ATOM   2896  OD2 ASP B  83     143.191 127.238 157.763  1.00 44.53           O  
ATOM   2897  N   SER B  84     144.718 131.731 157.189  1.00 38.02           N  
ATOM   2898  CA  SER B  84     145.820 132.139 156.326  1.00 39.37           C  
ATOM   2899  C   SER B  84     146.742 130.989 155.940  1.00 48.20           C  
ATOM   2900  O   SER B  84     147.375 131.055 154.883  1.00 56.33           O  
ATOM   2901  CB  SER B  84     146.633 133.242 157.002  1.00 41.28           C  
ATOM   2902  OG  SER B  84     147.042 132.849 158.298  1.00 44.28           O  
ATOM   2903  N   TYR B  85     146.844 129.948 156.768  1.00 51.99           N  
ATOM   2904  CA  TYR B  85     147.765 128.857 156.462  1.00 45.62           C  
ATOM   2905  C   TYR B  85     147.332 128.089 155.219  1.00 49.50           C  
ATOM   2906  O   TYR B  85     148.171 127.709 154.395  1.00 55.31           O  
ATOM   2907  CB  TYR B  85     147.881 127.913 157.656  1.00 44.78           C  
ATOM   2908  CG  TYR B  85     148.861 128.370 158.709  1.00 47.08           C  
ATOM   2909  CD1 TYR B  85     149.396 129.647 158.679  1.00 56.13           C  
ATOM   2910  CD2 TYR B  85     149.248 127.524 159.736  1.00 48.62           C  
ATOM   2911  CE1 TYR B  85     150.290 130.069 159.642  1.00 59.29           C  
ATOM   2912  CE2 TYR B  85     150.141 127.936 160.702  1.00 52.36           C  
ATOM   2913  CZ  TYR B  85     150.658 129.209 160.650  1.00 58.47           C  
ATOM   2914  OH  TYR B  85     151.549 129.624 161.611  1.00 60.64           O  
ATOM   2915  N   THR B  86     146.030 127.843 155.066  1.00 43.71           N  
ATOM   2916  CA  THR B  86     145.517 127.054 153.952  1.00 45.38           C  
ATOM   2917  C   THR B  86     144.582 127.843 153.045  1.00 47.08           C  
ATOM   2918  O   THR B  86     143.954 127.250 152.160  1.00 50.12           O  
ATOM   2919  CB  THR B  86     144.795 125.807 154.469  1.00 47.57           C  
ATOM   2920  OG1 THR B  86     143.463 126.154 154.865  1.00 49.16           O  
ATOM   2921  CG2 THR B  86     145.531 125.218 155.659  1.00 49.79           C  
ATOM   2922  N   THR B  87     144.470 129.159 153.241  1.00 41.65           N  
ATOM   2923  CA  THR B  87     143.625 130.027 152.417  1.00 43.49           C  
ATOM   2924  C   THR B  87     142.171 129.562 152.397  1.00 49.69           C  
ATOM   2925  O   THR B  87     141.479 129.703 151.387  1.00 52.97           O  
ATOM   2926  CB  THR B  87     144.160 130.143 150.987  1.00 51.13           C  
ATOM   2927  OG1 THR B  87     143.863 128.943 150.265  1.00 54.75           O  
ATOM   2928  CG2 THR B  87     145.663 130.370 150.994  1.00 47.26           C  
ATOM   2929  N   ASN B  88     141.698 129.010 153.507  1.00 47.87           N  
ATOM   2930  CA  ASN B  88     140.322 128.557 153.619  1.00 45.27           C  
ATOM   2931  C   ASN B  88     139.447 129.655 154.213  1.00 46.70           C  
ATOM   2932  O   ASN B  88     139.930 130.594 154.848  1.00 44.54           O  
ATOM   2933  CB  ASN B  88     140.236 127.299 154.484  1.00 45.73           C  
ATOM   2934  CG  ASN B  88     140.475 126.033 153.696  1.00 46.65           C  
ATOM   2935  OD1 ASN B  88     140.246 125.988 152.489  1.00 46.17           O  
ATOM   2936  ND2 ASN B  88     140.938 124.992 154.375  1.00 50.00           N  
ATOM   2937  N   LYS B  89     138.142 129.521 154.002  1.00 47.75           N  
ATOM   2938  CA  LYS B  89     137.158 130.442 154.551  1.00 45.46           C  
ATOM   2939  C   LYS B  89     136.438 129.775 155.713  1.00 54.07           C  
ATOM   2940  O   LYS B  89     135.948 128.649 155.580  1.00 65.76           O  
ATOM   2941  CB  LYS B  89     136.151 130.875 153.486  1.00 42.87           C  
ATOM   2942  CG  LYS B  89     136.733 131.776 152.421  1.00 44.02           C  
ATOM   2943  CD  LYS B  89     135.654 132.625 151.785  1.00 49.28           C  
ATOM   2944  CE  LYS B  89     136.160 133.298 150.529  1.00 50.46           C  
ATOM   2945  NZ  LYS B  89     136.891 132.340 149.657  1.00 46.57           N  
ATOM   2946  N   VAL B  90     136.379 130.467 156.843  1.00 38.28           N  
ATOM   2947  CA  VAL B  90     135.736 129.952 158.045  1.00 38.30           C  
ATOM   2948  C   VAL B  90     134.343 130.538 158.227  1.00 42.37           C  
ATOM   2949  O   VAL B  90     133.394 129.816 158.528  1.00 42.18           O  
ATOM   2950  CB  VAL B  90     136.624 130.221 159.279  1.00 39.59           C  
ATOM   2951  CG1 VAL B  90     136.071 129.509 160.492  1.00 45.64           C  
ATOM   2952  CG2 VAL B  90     138.048 129.781 159.009  1.00 35.91           C  
ATOM   2953  N   HIS B  91     134.202 131.849 158.046  1.00 40.48           N  
ATOM   2954  CA  HIS B  91     132.929 132.525 158.236  1.00 36.51           C  
ATOM   2955  C   HIS B  91     132.773 133.629 157.202  1.00 40.18           C  
ATOM   2956  O   HIS B  91     133.746 134.283 156.816  1.00 43.86           O  
ATOM   2957  CB  HIS B  91     132.809 133.130 159.641  1.00 36.01           C  
ATOM   2958  CG  HIS B  91     132.658 132.116 160.731  1.00 37.17           C  
ATOM   2959  ND1 HIS B  91     131.546 131.312 160.851  1.00 39.39           N  
ATOM   2960  CD2 HIS B  91     133.472 131.789 161.762  1.00 39.20           C  
ATOM   2961  CE1 HIS B  91     131.686 130.527 161.905  1.00 44.93           C  
ATOM   2962  NE2 HIS B  91     132.846 130.797 162.475  1.00 43.74           N  
ATOM   2963  N   ALA B  92     131.531 133.836 156.771  1.00 33.60           N  
ATOM   2964  CA  ALA B  92     131.162 134.937 155.885  1.00 27.44           C  
ATOM   2965  C   ALA B  92     129.915 135.595 156.458  1.00 38.19           C  
ATOM   2966  O   ALA B  92     128.822 135.027 156.385  1.00 52.54           O  
ATOM   2967  CB  ALA B  92     130.920 134.448 154.459  1.00 30.55           C  
ATOM   2968  N   ILE B  93     130.079 136.783 157.025  1.00 38.07           N  
ATOM   2969  CA  ILE B  93     129.013 137.485 157.734  1.00 41.96           C  
ATOM   2970  C   ILE B  93     128.469 138.576 156.818  1.00 45.89           C  
ATOM   2971  O   ILE B  93     129.226 139.484 156.445  1.00 50.82           O  
ATOM   2972  CB  ILE B  93     129.518 138.082 159.054  1.00 43.31           C  
ATOM   2973  CG1 ILE B  93     130.388 137.068 159.796  1.00 43.84           C  
ATOM   2974  CG2 ILE B  93     128.352 138.521 159.917  1.00 44.89           C  
ATOM   2975  CD1 ILE B  93     131.404 137.697 160.717  1.00 47.20           C  
ATOM   2976  N   PRO B  94     127.195 138.526 156.428  1.00 50.02           N  
ATOM   2977  CA  PRO B  94     126.618 139.620 155.635  1.00 50.38           C  
ATOM   2978  C   PRO B  94     126.253 140.798 156.530  1.00 56.16           C  
ATOM   2979  O   PRO B  94     125.566 140.637 157.541  1.00 53.40           O  
ATOM   2980  CB  PRO B  94     125.374 138.985 155.008  1.00 48.52           C  
ATOM   2981  CG  PRO B  94     124.974 137.930 155.980  1.00 51.52           C  
ATOM   2982  CD  PRO B  94     126.234 137.431 156.643  1.00 47.26           C  
ATOM   2983  N   LEU B  95     126.712 141.984 156.148  1.00 58.09           N  
ATOM   2984  CA  LEU B  95     126.518 143.181 156.950  1.00 53.04           C  
ATOM   2985  C   LEU B  95     125.206 143.871 156.596  1.00 56.38           C  
ATOM   2986  O   LEU B  95     124.669 143.722 155.496  1.00 57.10           O  
ATOM   2987  CB  LEU B  95     127.683 144.150 156.756  1.00 45.80           C  
ATOM   2988  CG  LEU B  95     129.061 143.644 157.173  1.00 44.62           C  
ATOM   2989  CD1 LEU B  95     130.138 144.320 156.350  1.00 51.01           C  
ATOM   2990  CD2 LEU B  95     129.286 143.887 158.651  1.00 52.17           C  
ATOM   2991  N   ARG B  96     124.689 144.637 157.559  1.00 73.10           N  
ATOM   2992  CA  ARG B  96     123.459 145.389 157.331  1.00 73.37           C  
ATOM   2993  C   ARG B  96     123.702 146.569 156.399  1.00 72.95           C  
ATOM   2994  O   ARG B  96     122.918 146.816 155.476  1.00 76.01           O  
ATOM   2995  CB  ARG B  96     122.884 145.866 158.663  1.00 72.95           C  
ATOM   2996  CG  ARG B  96     122.428 144.747 159.581  1.00 74.84           C  
ATOM   2997  CD  ARG B  96     121.018 144.992 160.088  1.00 76.45           C  
ATOM   2998  NE  ARG B  96     120.890 144.698 161.510  1.00 79.02           N  
ATOM   2999  CZ  ARG B  96     120.703 143.484 162.010  1.00 80.12           C  
ATOM   3000  NH1 ARG B  96     120.617 142.420 161.228  1.00 76.38           N  
ATOM   3001  NH2 ARG B  96     120.599 143.334 163.327  1.00 77.72           N  
ATOM   3002  N   SER B  97     124.782 147.310 156.626  1.00 66.65           N  
ATOM   3003  CA  SER B  97     125.136 148.471 155.820  1.00 64.56           C  
ATOM   3004  C   SER B  97     126.419 148.166 155.061  1.00 61.70           C  
ATOM   3005  O   SER B  97     127.426 147.787 155.667  1.00 65.59           O  
ATOM   3006  CB  SER B  97     125.308 149.712 156.694  1.00 64.21           C  
ATOM   3007  OG  SER B  97     126.042 150.714 156.015  1.00 65.54           O  
ATOM   3008  N   SER B  98     126.384 148.346 153.742  1.00 54.55           N  
ATOM   3009  CA  SER B  98     127.510 147.986 152.892  1.00 56.49           C  
ATOM   3010  C   SER B  98     128.680 148.955 152.990  1.00 56.75           C  
ATOM   3011  O   SER B  98     129.760 148.643 152.479  1.00 58.25           O  
ATOM   3012  CB  SER B  98     127.054 147.891 151.436  1.00 58.68           C  
ATOM   3013  OG  SER B  98     128.118 148.196 150.553  1.00 62.29           O  
ATOM   3014  N   TRP B  99     128.501 150.113 153.620  1.00 58.81           N  
ATOM   3015  CA  TRP B  99     129.559 151.118 153.734  1.00 58.68           C  
ATOM   3016  C   TRP B  99     130.296 150.883 155.048  1.00 61.05           C  
ATOM   3017  O   TRP B  99     129.883 151.355 156.107  1.00 58.36           O  
ATOM   3018  CB  TRP B  99     128.981 152.526 153.656  1.00 59.02           C  
ATOM   3019  CG  TRP B  99     127.897 152.670 152.639  1.00 61.71           C  
ATOM   3020  CD1 TRP B  99     126.563 152.806 152.879  1.00 63.34           C  
ATOM   3021  CD2 TRP B  99     128.052 152.689 151.217  1.00 58.00           C  
ATOM   3022  NE1 TRP B  99     125.877 152.909 151.695  1.00 62.43           N  
ATOM   3023  CE2 TRP B  99     126.771 152.840 150.659  1.00 57.88           C  
ATOM   3024  CE3 TRP B  99     129.152 152.592 150.361  1.00 56.24           C  
ATOM   3025  CZ2 TRP B  99     126.558 152.897 149.287  1.00 57.90           C  
ATOM   3026  CZ3 TRP B  99     128.938 152.648 149.000  1.00 55.50           C  
ATOM   3027  CH2 TRP B  99     127.653 152.800 148.475  1.00 58.33           C  
ATOM   3028  N   VAL B 100     131.402 150.148 154.974  1.00 56.82           N  
ATOM   3029  CA  VAL B 100     132.221 149.832 156.137  1.00 52.67           C  
ATOM   3030  C   VAL B 100     133.637 150.324 155.885  1.00 50.35           C  
ATOM   3031  O   VAL B 100     134.167 150.186 154.778  1.00 58.67           O  
ATOM   3032  CB  VAL B 100     132.211 148.323 156.456  1.00 41.42           C  
ATOM   3033  CG1 VAL B 100     130.843 147.902 156.954  1.00 51.09           C  
ATOM   3034  CG2 VAL B 100     132.597 147.518 155.236  1.00 47.08           C  
ATOM   3035  N   MET B 101     134.242 150.918 156.914  1.00 54.50           N  
ATOM   3036  CA  MET B 101     135.580 151.484 156.800  1.00 56.56           C  
ATOM   3037  C   MET B 101     136.520 151.013 157.901  1.00 55.40           C  
ATOM   3038  O   MET B 101     137.599 151.595 158.063  1.00 57.32           O  
ATOM   3039  CB  MET B 101     135.521 153.017 156.802  1.00 55.88           C  
ATOM   3040  CG  MET B 101     134.332 153.609 156.063  1.00 57.85           C  
ATOM   3041  SD  MET B 101     134.300 155.412 156.094  1.00 67.34           S  
ATOM   3042  CE  MET B 101     136.043 155.787 156.237  1.00 54.91           C  
ATOM   3043  N   THR B 102     136.152 149.985 158.660  1.00 48.38           N  
ATOM   3044  CA  THR B 102     136.983 149.531 159.766  1.00 42.56           C  
ATOM   3045  C   THR B 102     136.636 148.088 160.097  1.00 55.11           C  
ATOM   3046  O   THR B 102     135.603 147.562 159.676  1.00 65.65           O  
ATOM   3047  CB  THR B 102     136.814 150.426 160.994  1.00 49.42           C  
ATOM   3048  OG1 THR B 102     137.975 150.316 161.823  1.00 61.23           O  
ATOM   3049  CG2 THR B 102     135.586 150.018 161.785  1.00 48.88           C  
ATOM   3050  N   CYS B 103     137.523 147.452 160.859  1.00 52.96           N  
ATOM   3051  CA  CYS B 103     137.339 146.069 161.273  1.00 45.87           C  
ATOM   3052  C   CYS B 103     138.219 145.798 162.483  1.00 51.29           C  
ATOM   3053  O   CYS B 103     139.232 146.471 162.690  1.00 60.88           O  
ATOM   3054  CB  CYS B 103     137.673 145.099 160.139  1.00 41.77           C  
ATOM   3055  SG  CYS B 103     137.201 143.405 160.479  1.00 71.42           S  
ATOM   3056  N   ALA B 104     137.826 144.805 163.278  1.00 38.58           N  
ATOM   3057  CA  ALA B 104     138.568 144.468 164.483  1.00 36.25           C  
ATOM   3058  C   ALA B 104     138.363 142.999 164.819  1.00 43.12           C  
ATOM   3059  O   ALA B 104     137.378 142.378 164.412  1.00 53.55           O  
ATOM   3060  CB  ALA B 104     138.148 145.346 165.665  1.00 37.99           C  
ATOM   3061  N   TYR B 105     139.311 142.451 165.574  1.00 41.22           N  
ATOM   3062  CA  TYR B 105     139.272 141.067 166.028  1.00 37.58           C  
ATOM   3063  C   TYR B 105     139.551 141.039 167.521  1.00 42.44           C  
ATOM   3064  O   TYR B 105     140.553 141.599 167.976  1.00 56.07           O  
ATOM   3065  CB  TYR B 105     140.300 140.213 165.279  1.00 38.98           C  
ATOM   3066  CG  TYR B 105     139.887 138.776 165.059  1.00 39.99           C  
ATOM   3067  CD1 TYR B 105     139.286 138.043 166.067  1.00 43.97           C  
ATOM   3068  CD2 TYR B 105     140.108 138.152 163.843  1.00 39.00           C  
ATOM   3069  CE1 TYR B 105     138.912 136.732 165.867  1.00 43.45           C  
ATOM   3070  CE2 TYR B 105     139.737 136.844 163.635  1.00 31.48           C  
ATOM   3071  CZ  TYR B 105     139.141 136.139 164.650  1.00 32.63           C  
ATOM   3072  OH  TYR B 105     138.770 134.833 164.448  1.00 41.42           O  
ATOM   3073  N   ALA B 106     138.671 140.392 168.280  1.00 28.51           N  
ATOM   3074  CA  ALA B 106     138.845 140.331 169.720  1.00 27.56           C  
ATOM   3075  C   ALA B 106     140.092 139.522 170.072  1.00 37.54           C  
ATOM   3076  O   ALA B 106     140.422 138.548 169.391  1.00 46.16           O  
ATOM   3077  CB  ALA B 106     137.622 139.710 170.384  1.00 32.74           C  
ATOM   3078  N   PRO B 107     140.813 139.918 171.123  1.00 41.44           N  
ATOM   3079  CA  PRO B 107     142.004 139.151 171.520  1.00 41.68           C  
ATOM   3080  C   PRO B 107     141.701 137.706 171.870  1.00 50.96           C  
ATOM   3081  O   PRO B 107     142.529 136.827 171.601  1.00 45.63           O  
ATOM   3082  CB  PRO B 107     142.531 139.929 172.734  1.00 36.08           C  
ATOM   3083  CG  PRO B 107     141.966 141.296 172.584  1.00 40.84           C  
ATOM   3084  CD  PRO B 107     140.619 141.108 171.965  1.00 44.19           C  
ATOM   3085  N   SER B 108     140.540 137.432 172.463  1.00 56.96           N  
ATOM   3086  CA  SER B 108     140.161 136.069 172.805  1.00 49.15           C  
ATOM   3087  C   SER B 108     139.626 135.284 171.616  1.00 44.97           C  
ATOM   3088  O   SER B 108     139.497 134.060 171.713  1.00 53.40           O  
ATOM   3089  CB  SER B 108     139.113 136.081 173.919  1.00 41.51           C  
ATOM   3090  OG  SER B 108     137.823 136.337 173.397  1.00 41.72           O  
ATOM   3091  N   GLY B 109     139.314 135.947 170.508  1.00 39.84           N  
ATOM   3092  CA  GLY B 109     138.808 135.272 169.333  1.00 42.22           C  
ATOM   3093  C   GLY B 109     137.328 134.972 169.340  1.00 45.16           C  
ATOM   3094  O   GLY B 109     136.864 134.220 168.476  1.00 46.69           O  
ATOM   3095  N   ASN B 110     136.569 135.531 170.281  1.00 42.30           N  
ATOM   3096  CA  ASN B 110     135.143 135.249 170.375  1.00 44.63           C  
ATOM   3097  C   ASN B 110     134.291 136.231 169.579  1.00 53.44           C  
ATOM   3098  O   ASN B 110     133.261 135.839 169.023  1.00 63.16           O  
ATOM   3099  CB  ASN B 110     134.698 135.261 171.839  1.00 51.40           C  
ATOM   3100  CG  ASN B 110     135.382 134.196 172.666  1.00 57.35           C  
ATOM   3101  OD1 ASN B 110     135.484 133.043 172.252  1.00 61.28           O  
ATOM   3102  ND2 ASN B 110     135.855 134.576 173.846  1.00 54.68           N  
ATOM   3103  N   TYR B 111     134.692 137.498 169.511  1.00 51.21           N  
ATOM   3104  CA  TYR B 111     133.881 138.543 168.908  1.00 47.22           C  
ATOM   3105  C   TYR B 111     134.644 139.242 167.792  1.00 50.37           C  
ATOM   3106  O   TYR B 111     135.876 139.223 167.744  1.00 58.95           O  
ATOM   3107  CB  TYR B 111     133.448 139.584 169.948  1.00 39.30           C  
ATOM   3108  CG  TYR B 111     132.654 139.026 171.104  1.00 43.87           C  
ATOM   3109  CD1 TYR B 111     133.291 138.526 172.229  1.00 47.48           C  
ATOM   3110  CD2 TYR B 111     131.269 139.011 171.076  1.00 51.12           C  
ATOM   3111  CE1 TYR B 111     132.571 138.018 173.289  1.00 53.00           C  
ATOM   3112  CE2 TYR B 111     130.541 138.506 172.131  1.00 56.99           C  
ATOM   3113  CZ  TYR B 111     131.196 138.011 173.235  1.00 58.73           C  
ATOM   3114  OH  TYR B 111     130.474 137.506 174.290  1.00 56.45           O  
ATOM   3115  N   VAL B 112     133.889 139.859 166.882  1.00 40.86           N  
ATOM   3116  CA  VAL B 112     134.444 140.752 165.872  1.00 33.16           C  
ATOM   3117  C   VAL B 112     133.626 142.037 165.868  1.00 40.62           C  
ATOM   3118  O   VAL B 112     132.523 142.097 166.406  1.00 52.62           O  
ATOM   3119  CB  VAL B 112     134.475 140.125 164.462  1.00 32.55           C  
ATOM   3120  CG1 VAL B 112     135.142 138.765 164.493  1.00 37.60           C  
ATOM   3121  CG2 VAL B 112     133.077 140.024 163.897  1.00 47.84           C  
ATOM   3122  N   ALA B 113     134.187 143.079 165.257  1.00 43.48           N  
ATOM   3123  CA  ALA B 113     133.542 144.383 165.229  1.00 37.72           C  
ATOM   3124  C   ALA B 113     133.609 144.965 163.826  1.00 42.04           C  
ATOM   3125  O   ALA B 113     134.513 144.653 163.049  1.00 53.03           O  
ATOM   3126  CB  ALA B 113     134.187 145.350 166.226  1.00 39.13           C  
ATOM   3127  N   CYS B 114     132.638 145.820 163.512  1.00 47.89           N  
ATOM   3128  CA  CYS B 114     132.575 146.462 162.207  1.00 45.64           C  
ATOM   3129  C   CYS B 114     131.895 147.815 162.347  1.00 52.79           C  
ATOM   3130  O   CYS B 114     131.189 148.077 163.323  1.00 66.11           O  
ATOM   3131  CB  CYS B 114     131.830 145.592 161.189  1.00 50.65           C  
ATOM   3132  SG  CYS B 114     132.392 145.799 159.489  1.00 78.57           S  
ATOM   3133  N   GLY B 115     132.119 148.676 161.362  1.00 45.73           N  
ATOM   3134  CA  GLY B 115     131.517 149.998 161.378  1.00 47.80           C  
ATOM   3135  C   GLY B 115     131.878 150.758 160.121  1.00 54.34           C  
ATOM   3136  O   GLY B 115     132.752 150.354 159.348  1.00 68.15           O  
ATOM   3137  N   GLY B 116     131.192 151.882 159.931  1.00 49.43           N  
ATOM   3138  CA  GLY B 116     131.421 152.688 158.748  1.00 52.49           C  
ATOM   3139  C   GLY B 116     130.611 153.966 158.677  1.00 58.26           C  
ATOM   3140  O   GLY B 116     130.503 154.700 159.663  1.00 52.30           O  
ATOM   3141  N   LEU B 117     130.036 154.240 157.505  1.00 68.05           N  
ATOM   3142  CA  LEU B 117     129.293 155.471 157.260  1.00 60.51           C  
ATOM   3143  C   LEU B 117     127.934 155.495 157.942  1.00 60.61           C  
ATOM   3144  O   LEU B 117     127.253 156.523 157.872  1.00 64.49           O  
ATOM   3145  CB  LEU B 117     129.110 155.684 155.757  1.00 55.72           C  
ATOM   3146  CG  LEU B 117     130.285 156.298 154.995  1.00 56.63           C  
ATOM   3147  CD1 LEU B 117     130.066 156.186 153.498  1.00 58.90           C  
ATOM   3148  CD2 LEU B 117     130.482 157.744 155.397  1.00 63.28           C  
ATOM   3149  N   ASP B 118     127.517 154.406 158.579  1.00 56.64           N  
ATOM   3150  CA  ASP B 118     126.221 154.338 159.237  1.00 59.03           C  
ATOM   3151  C   ASP B 118     126.258 154.814 160.684  1.00 60.73           C  
ATOM   3152  O   ASP B 118     125.229 154.750 161.364  1.00 62.05           O  
ATOM   3153  CB  ASP B 118     125.678 152.908 159.175  1.00 60.90           C  
ATOM   3154  CG  ASP B 118     126.647 151.891 159.742  1.00 67.46           C  
ATOM   3155  OD2 ASP B 118     127.175 151.073 158.960  1.00 68.14           O  
ATOM   3156  OD1 ASP B 118     126.881 151.903 160.968  1.00 67.00           O  
ATOM   3157  N   ASN B 119     127.412 155.274 161.168  1.00 54.34           N  
ATOM   3158  CA  ASN B 119     127.572 155.839 162.508  1.00 57.10           C  
ATOM   3159  C   ASN B 119     127.231 154.847 163.614  1.00 60.00           C  
ATOM   3160  O   ASN B 119     126.912 155.253 164.735  1.00 65.31           O  
ATOM   3161  CB  ASN B 119     126.734 157.111 162.681  1.00 54.74           C  
ATOM   3162  CG  ASN B 119     126.931 158.097 161.551  1.00 60.17           C  
ATOM   3163  OD1 ASN B 119     126.957 157.723 160.382  1.00 65.45           O  
ATOM   3164  ND2 ASN B 119     127.062 159.370 161.896  1.00 57.96           N  
ATOM   3165  N   ILE B 120     127.293 153.549 163.329  1.00 51.96           N  
ATOM   3166  CA  ILE B 120     126.945 152.511 164.292  1.00 51.57           C  
ATOM   3167  C   ILE B 120     128.049 151.465 164.289  1.00 57.95           C  
ATOM   3168  O   ILE B 120     128.500 151.037 163.221  1.00 61.02           O  
ATOM   3169  CB  ILE B 120     125.585 151.864 163.968  1.00 49.61           C  
ATOM   3170  CG1 ILE B 120     124.463 152.897 164.067  1.00 55.33           C  
ATOM   3171  CG2 ILE B 120     125.308 150.702 164.901  1.00 52.73           C  
ATOM   3172  CD1 ILE B 120     123.085 152.324 163.838  1.00 59.48           C  
ATOM   3173  N   CYS B 121     128.483 151.055 165.479  1.00 56.94           N  
ATOM   3174  CA  CYS B 121     129.509 150.028 165.631  1.00 47.32           C  
ATOM   3175  C   CYS B 121     128.824 148.711 165.978  1.00 53.36           C  
ATOM   3176  O   CYS B 121     128.212 148.584 167.041  1.00 65.32           O  
ATOM   3177  CB  CYS B 121     130.518 150.424 166.705  1.00 43.25           C  
ATOM   3178  SG  CYS B 121     131.946 149.332 166.833  1.00 46.48           S  
ATOM   3179  N   SER B 122     128.923 147.734 165.085  1.00 47.99           N  
ATOM   3180  CA  SER B 122     128.292 146.439 165.283  1.00 47.39           C  
ATOM   3181  C   SER B 122     129.308 145.448 165.832  1.00 55.85           C  
ATOM   3182  O   SER B 122     130.464 145.426 165.401  1.00 71.58           O  
ATOM   3183  CB  SER B 122     127.703 145.915 163.974  1.00 55.54           C  
ATOM   3184  OG  SER B 122     126.906 146.903 163.346  1.00 61.40           O  
ATOM   3185  N   ILE B 123     128.872 144.631 166.787  1.00 50.57           N  
ATOM   3186  CA  ILE B 123     129.706 143.616 167.415  1.00 54.14           C  
ATOM   3187  C   ILE B 123     129.032 142.271 167.201  1.00 60.34           C  
ATOM   3188  O   ILE B 123     127.886 142.071 167.628  1.00 65.76           O  
ATOM   3189  CB  ILE B 123     129.917 143.893 168.910  1.00 39.95           C  
ATOM   3190  CG1 ILE B 123     130.870 145.069 169.098  1.00 47.95           C  
ATOM   3191  CG2 ILE B 123     130.455 142.662 169.607  1.00 49.28           C  
ATOM   3192  CD1 ILE B 123     130.696 145.777 170.409  1.00 61.84           C  
ATOM   3193  N   TYR B 124     129.751 141.355 166.555  1.00 51.06           N  
ATOM   3194  CA  TYR B 124     129.252 140.050 166.156  1.00 39.29           C  
ATOM   3195  C   TYR B 124     129.882 138.966 167.019  1.00 48.55           C  
ATOM   3196  O   TYR B 124     131.088 138.998 167.290  1.00 56.86           O  
ATOM   3197  CB  TYR B 124     129.572 139.767 164.687  1.00 35.47           C  
ATOM   3198  CG  TYR B 124     128.862 140.661 163.700  1.00 47.13           C  
ATOM   3199  CD1 TYR B 124     127.622 140.315 163.188  1.00 59.46           C  
ATOM   3200  CD2 TYR B 124     129.439 141.847 163.272  1.00 48.71           C  
ATOM   3201  CE1 TYR B 124     126.973 141.127 162.284  1.00 63.02           C  
ATOM   3202  CE2 TYR B 124     128.799 142.665 162.369  1.00 54.83           C  
ATOM   3203  CZ  TYR B 124     127.566 142.301 161.878  1.00 63.40           C  
ATOM   3204  OH  TYR B 124     126.922 143.114 160.976  1.00 63.72           O  
ATOM   3205  N   ASN B 125     129.060 138.002 167.426  1.00 54.15           N  
ATOM   3206  CA  ASN B 125     129.486 136.866 168.231  1.00 50.35           C  
ATOM   3207  C   ASN B 125     129.753 135.678 167.318  1.00 55.45           C  
ATOM   3208  O   ASN B 125     128.921 135.344 166.470  1.00 65.31           O  
ATOM   3209  CB  ASN B 125     128.417 136.512 169.265  1.00 46.83           C  
ATOM   3210  CG  ASN B 125     128.892 135.488 170.271  1.00 52.82           C  
ATOM   3211  OD1 ASN B 125     130.045 135.061 170.244  1.00 57.87           O  
ATOM   3212  ND2 ASN B 125     128.002 135.089 171.171  1.00 53.18           N  
ATOM   3213  N   LEU B 126     130.908 135.039 167.498  1.00 48.66           N  
ATOM   3214  CA  LEU B 126     131.350 133.972 166.607  1.00 48.28           C  
ATOM   3215  C   LEU B 126     131.034 132.576 167.123  1.00 53.34           C  
ATOM   3216  O   LEU B 126     130.686 131.695 166.332  1.00 56.81           O  
ATOM   3217  CB  LEU B 126     132.856 134.083 166.360  1.00 43.87           C  
ATOM   3218  CG  LEU B 126     133.328 135.259 165.510  1.00 37.41           C  
ATOM   3219  CD1 LEU B 126     134.816 135.151 165.254  1.00 44.70           C  
ATOM   3220  CD2 LEU B 126     132.562 135.311 164.206  1.00 45.67           C  
ATOM   3221  N   LYS B 127     131.151 132.345 168.426  1.00 53.45           N  
ATOM   3222  CA  LYS B 127     130.987 131.017 169.011  1.00 52.73           C  
ATOM   3223  C   LYS B 127     129.636 130.958 169.714  1.00 53.02           C  
ATOM   3224  O   LYS B 127     129.492 131.434 170.843  1.00 57.88           O  
ATOM   3225  CB  LYS B 127     132.133 130.708 169.968  1.00 51.60           C  
ATOM   3226  CG  LYS B 127     133.503 130.801 169.321  1.00 55.93           C  
ATOM   3227  CD  LYS B 127     134.612 130.624 170.338  1.00 54.87           C  
ATOM   3228  CE  LYS B 127     135.859 130.049 169.692  1.00 52.12           C  
ATOM   3229  NZ  LYS B 127     137.066 130.860 170.002  1.00 49.89           N  
ATOM   3230  N   THR B 128     128.652 130.366 169.045  1.00 57.32           N  
ATOM   3231  CA  THR B 128     127.303 130.238 169.569  1.00 60.05           C  
ATOM   3232  C   THR B 128     126.866 128.780 169.537  1.00 63.67           C  
ATOM   3233  O   THR B 128     127.358 127.978 168.739  1.00 65.91           O  
ATOM   3234  CB  THR B 128     126.308 131.092 168.772  1.00 58.15           C  
ATOM   3235  OG1 THR B 128     126.673 131.088 167.388  1.00 61.45           O  
ATOM   3236  CG2 THR B 128     126.302 132.518 169.284  1.00 60.56           C  
ATOM   3237  N   ARG B 129     125.930 128.444 170.426  1.00 66.23           N  
ATOM   3238  CA  ARG B 129     125.404 127.085 170.467  1.00 63.35           C  
ATOM   3239  C   ARG B 129     124.563 126.770 169.237  1.00 63.74           C  
ATOM   3240  O   ARG B 129     124.463 125.605 168.838  1.00 66.96           O  
ATOM   3241  CB  ARG B 129     124.585 126.881 171.742  1.00 62.10           C  
ATOM   3242  CG  ARG B 129     124.166 125.445 171.993  1.00 68.58           C  
ATOM   3243  CD  ARG B 129     125.019 124.801 173.072  1.00 70.33           C  
ATOM   3244  NE  ARG B 129     124.446 123.548 173.549  1.00 69.28           N  
ATOM   3245  CZ  ARG B 129     125.041 122.367 173.453  1.00 68.03           C  
ATOM   3246  NH1 ARG B 129     126.232 122.237 172.892  1.00 65.51           N  
ATOM   3247  NH2 ARG B 129     124.427 121.290 173.933  1.00 67.20           N  
ATOM   3248  N   GLU B 130     123.957 127.788 168.623  1.00 65.38           N  
ATOM   3249  CA  GLU B 130     123.121 127.564 167.450  1.00 65.75           C  
ATOM   3250  C   GLU B 130     123.933 127.217 166.211  1.00 66.20           C  
ATOM   3251  O   GLU B 130     123.369 126.690 165.247  1.00 65.40           O  
ATOM   3252  CB  GLU B 130     122.263 128.798 167.175  1.00 63.57           C  
ATOM   3253  CG  GLU B 130     120.948 128.818 167.930  1.00 70.65           C  
ATOM   3254  CD  GLU B 130     121.119 129.205 169.384  1.00 74.76           C  
ATOM   3255  OE1 GLU B 130     121.825 130.198 169.655  1.00 73.85           O  
ATOM   3256  OE2 GLU B 130     120.545 128.519 170.255  1.00 74.62           O  
ATOM   3257  N   GLY B 131     125.231 127.500 166.208  1.00 60.68           N  
ATOM   3258  CA  GLY B 131     126.076 127.175 165.080  1.00 59.83           C  
ATOM   3259  C   GLY B 131     126.166 128.230 164.002  1.00 61.73           C  
ATOM   3260  O   GLY B 131     126.687 127.938 162.920  1.00 64.05           O  
ATOM   3261  N   ASN B 132     125.680 129.443 164.255  1.00 65.65           N  
ATOM   3262  CA  ASN B 132     125.726 130.519 163.278  1.00 62.33           C  
ATOM   3263  C   ASN B 132     126.242 131.790 163.936  1.00 62.66           C  
ATOM   3264  O   ASN B 132     126.260 131.918 165.163  1.00 71.27           O  
ATOM   3265  CB  ASN B 132     124.349 130.772 162.648  1.00 63.28           C  
ATOM   3266  CG  ASN B 132     123.299 131.162 163.670  1.00 67.04           C  
ATOM   3267  OD1 ASN B 132     123.521 131.067 164.877  1.00 69.92           O  
ATOM   3268  ND2 ASN B 132     122.143 131.604 163.189  1.00 65.78           N  
ATOM   3269  N   VAL B 133     126.665 132.731 163.100  1.00 51.56           N  
ATOM   3270  CA  VAL B 133     127.184 134.013 163.561  1.00 51.06           C  
ATOM   3271  C   VAL B 133     126.045 135.023 163.552  1.00 57.97           C  
ATOM   3272  O   VAL B 133     125.410 135.245 162.516  1.00 66.80           O  
ATOM   3273  CB  VAL B 133     128.348 134.489 162.681  1.00 50.64           C  
ATOM   3274  CG1 VAL B 133     128.924 135.783 163.220  1.00 50.13           C  
ATOM   3275  CG2 VAL B 133     129.417 133.420 162.600  1.00 55.06           C  
ATOM   3276  N   ARG B 134     125.785 135.636 164.703  1.00 57.43           N  
ATOM   3277  CA  ARG B 134     124.708 136.601 164.846  1.00 59.20           C  
ATOM   3278  C   ARG B 134     125.235 137.859 165.520  1.00 59.97           C  
ATOM   3279  O   ARG B 134     126.187 137.810 166.303  1.00 62.16           O  
ATOM   3280  CB  ARG B 134     123.537 136.016 165.647  1.00 63.90           C  
ATOM   3281  CG  ARG B 134     123.725 136.045 167.151  1.00 64.50           C  
ATOM   3282  CD  ARG B 134     122.464 135.599 167.869  1.00 69.60           C  
ATOM   3283  NE  ARG B 134     122.536 134.202 168.279  1.00 74.44           N  
ATOM   3284  CZ  ARG B 134     122.863 133.797 169.498  1.00 71.66           C  
ATOM   3285  NH1 ARG B 134     123.154 134.659 170.458  1.00 65.58           N  
ATOM   3286  NH2 ARG B 134     122.899 132.494 169.761  1.00 68.20           N  
ATOM   3287  N   VAL B 135     124.610 138.990 165.201  1.00 64.78           N  
ATOM   3288  CA  VAL B 135     125.068 140.276 165.715  1.00 63.32           C  
ATOM   3289  C   VAL B 135     124.793 140.348 167.212  1.00 58.95           C  
ATOM   3290  O   VAL B 135     123.642 140.283 167.656  1.00 62.33           O  
ATOM   3291  CB  VAL B 135     124.411 141.438 164.957  1.00 59.04           C  
ATOM   3292  CG1 VAL B 135     122.901 141.262 164.886  1.00 64.54           C  
ATOM   3293  CG2 VAL B 135     124.763 142.760 165.614  1.00 54.08           C  
ATOM   3294  N   SER B 136     125.861 140.462 168.001  1.00 55.02           N  
ATOM   3295  CA  SER B 136     125.710 140.478 169.450  1.00 56.29           C  
ATOM   3296  C   SER B 136     125.168 141.808 169.954  1.00 63.07           C  
ATOM   3297  O   SER B 136     124.288 141.829 170.821  1.00 66.07           O  
ATOM   3298  CB  SER B 136     127.045 140.165 170.123  1.00 55.63           C  
ATOM   3299  OG  SER B 136     126.961 140.349 171.525  1.00 59.47           O  
ATOM   3300  N   ARG B 137     125.672 142.927 169.432  1.00 74.15           N  
ATOM   3301  CA  ARG B 137     125.289 144.217 170.000  1.00 62.58           C  
ATOM   3302  C   ARG B 137     125.596 145.349 169.032  1.00 66.44           C  
ATOM   3303  O   ARG B 137     126.689 145.403 168.465  1.00 70.15           O  
ATOM   3304  CB  ARG B 137     126.012 144.452 171.330  1.00 55.38           C  
ATOM   3305  CG  ARG B 137     126.001 145.891 171.798  1.00 63.76           C  
ATOM   3306  CD  ARG B 137     124.740 146.197 172.582  1.00 71.08           C  
ATOM   3307  NE  ARG B 137     124.469 145.182 173.593  1.00 72.74           N  
ATOM   3308  CZ  ARG B 137     123.417 145.191 174.398  1.00 74.24           C  
ATOM   3309  NH1 ARG B 137     122.510 146.152 174.340  1.00 71.27           N  
ATOM   3310  NH2 ARG B 137     123.271 144.211 175.285  1.00 70.36           N  
ATOM   3311  N   GLU B 138     124.645 146.264 168.868  1.00 68.27           N  
ATOM   3312  CA  GLU B 138     124.835 147.461 168.057  1.00 66.45           C  
ATOM   3313  C   GLU B 138     125.003 148.663 168.977  1.00 66.73           C  
ATOM   3314  O   GLU B 138     124.152 148.915 169.836  1.00 69.50           O  
ATOM   3315  CB  GLU B 138     123.655 147.674 167.111  1.00 65.94           C  
ATOM   3316  CG  GLU B 138     123.550 146.643 166.005  1.00 71.12           C  
ATOM   3317  CD  GLU B 138     122.827 147.175 164.785  1.00 78.12           C  
ATOM   3318  OE1 GLU B 138     121.823 147.897 164.957  1.00 77.02           O  
ATOM   3319  OE2 GLU B 138     123.262 146.873 163.655  1.00 77.51           O  
ATOM   3320  N   LEU B 139     126.092 149.404 168.794  1.00 50.64           N  
ATOM   3321  CA  LEU B 139     126.399 150.583 169.589  1.00 52.20           C  
ATOM   3322  C   LEU B 139     126.176 151.827 168.743  1.00 58.35           C  
ATOM   3323  O   LEU B 139     126.691 151.922 167.623  1.00 58.47           O  
ATOM   3324  CB  LEU B 139     127.843 150.541 170.092  1.00 47.02           C  
ATOM   3325  CG  LEU B 139     128.270 149.300 170.873  1.00 46.25           C  
ATOM   3326  CD1 LEU B 139     129.766 149.312 171.110  1.00 49.53           C  
ATOM   3327  CD2 LEU B 139     127.525 149.226 172.189  1.00 55.24           C  
ATOM   3328  N   ALA B 140     125.417 152.777 169.283  1.00 53.23           N  
ATOM   3329  CA  ALA B 140     125.103 154.019 168.598  1.00 49.19           C  
ATOM   3330  C   ALA B 140     125.316 155.189 169.546  1.00 53.46           C  
ATOM   3331  O   ALA B 140     125.293 155.038 170.770  1.00 56.44           O  
ATOM   3332  CB  ALA B 140     123.663 154.024 168.071  1.00 48.51           C  
ATOM   3333  N   GLY B 141     125.521 156.367 168.964  1.00 55.85           N  
ATOM   3334  CA  GLY B 141     125.758 157.563 169.747  1.00 54.33           C  
ATOM   3335  C   GLY B 141     126.738 158.522 169.105  1.00 49.66           C  
ATOM   3336  O   GLY B 141     126.905 159.652 169.570  1.00 47.98           O  
ATOM   3337  N   HIS B 142     127.394 158.083 168.037  1.00 53.59           N  
ATOM   3338  CA  HIS B 142     128.284 158.945 167.278  1.00 55.92           C  
ATOM   3339  C   HIS B 142     127.500 159.692 166.208  1.00 59.19           C  
ATOM   3340  O   HIS B 142     126.577 159.150 165.595  1.00 64.49           O  
ATOM   3341  CB  HIS B 142     129.406 158.133 166.627  1.00 54.18           C  
ATOM   3342  CG  HIS B 142     130.653 158.054 167.450  1.00 51.41           C  
ATOM   3343  ND1 HIS B 142     131.352 156.880 167.630  1.00 48.75           N  
ATOM   3344  CD2 HIS B 142     131.328 159.003 168.140  1.00 51.55           C  
ATOM   3345  CE1 HIS B 142     132.402 157.109 168.397  1.00 51.25           C  
ATOM   3346  NE2 HIS B 142     132.411 158.389 168.720  1.00 51.74           N  
ATOM   3347  N   THR B 143     127.875 160.950 165.990  1.00 54.17           N  
ATOM   3348  CA  THR B 143     127.248 161.785 164.976  1.00 53.03           C  
ATOM   3349  C   THR B 143     128.051 161.836 163.685  1.00 53.91           C  
ATOM   3350  O   THR B 143     127.731 162.631 162.797  1.00 54.21           O  
ATOM   3351  CB  THR B 143     127.031 163.200 165.513  1.00 52.67           C  
ATOM   3352  OG1 THR B 143     128.242 163.677 166.110  1.00 62.04           O  
ATOM   3353  CG2 THR B 143     125.925 163.206 166.553  1.00 48.72           C  
ATOM   3354  N   GLY B 144     129.090 161.006 163.561  1.00 47.38           N  
ATOM   3355  CA  GLY B 144     129.883 160.960 162.353  1.00 48.42           C  
ATOM   3356  C   GLY B 144     130.271 159.533 162.022  1.00 46.76           C  
ATOM   3357  O   GLY B 144     130.057 158.610 162.808  1.00 55.42           O  
ATOM   3358  N   TYR B 145     130.846 159.371 160.835  1.00 47.94           N  
ATOM   3359  CA  TYR B 145     131.283 158.055 160.392  1.00 52.79           C  
ATOM   3360  C   TYR B 145     132.403 157.535 161.284  1.00 56.32           C  
ATOM   3361  O   TYR B 145     133.261 158.291 161.747  1.00 63.39           O  
ATOM   3362  CB  TYR B 145     131.754 158.112 158.939  1.00 54.34           C  
ATOM   3363  CG  TYR B 145     133.022 158.910 158.725  1.00 56.34           C  
ATOM   3364  CD1 TYR B 145     133.022 160.293 158.830  1.00 59.90           C  
ATOM   3365  CD2 TYR B 145     134.216 158.280 158.413  1.00 49.86           C  
ATOM   3366  CE1 TYR B 145     134.175 161.023 158.636  1.00 60.65           C  
ATOM   3367  CE2 TYR B 145     135.374 159.004 158.218  1.00 50.09           C  
ATOM   3368  CZ  TYR B 145     135.347 160.374 158.330  1.00 58.20           C  
ATOM   3369  OH  TYR B 145     136.496 161.101 158.135  1.00 62.24           O  
ATOM   3370  N   LEU B 146     132.385 156.228 161.533  1.00 53.69           N  
ATOM   3371  CA  LEU B 146     133.428 155.573 162.310  1.00 51.90           C  
ATOM   3372  C   LEU B 146     134.600 155.227 161.402  1.00 56.31           C  
ATOM   3373  O   LEU B 146     134.405 154.700 160.303  1.00 59.92           O  
ATOM   3374  CB  LEU B 146     132.895 154.309 162.981  1.00 44.80           C  
ATOM   3375  CG  LEU B 146     132.600 154.405 164.474  1.00 43.42           C  
ATOM   3376  CD1 LEU B 146     131.276 155.103 164.714  1.00 45.96           C  
ATOM   3377  CD2 LEU B 146     132.600 153.024 165.092  1.00 51.81           C  
ATOM   3378  N   SER B 147     135.815 155.519 161.865  1.00 38.09           N  
ATOM   3379  CA  SER B 147     137.011 155.264 161.082  1.00 42.79           C  
ATOM   3380  C   SER B 147     137.937 154.218 161.685  1.00 53.95           C  
ATOM   3381  O   SER B 147     138.786 153.687 160.961  1.00 60.99           O  
ATOM   3382  CB  SER B 147     137.797 156.566 160.873  1.00 40.49           C  
ATOM   3383  OG  SER B 147     138.492 156.930 162.050  1.00 51.67           O  
ATOM   3384  N   CYS B 148     137.806 153.903 162.972  1.00 42.77           N  
ATOM   3385  CA  CYS B 148     138.646 152.887 163.589  1.00 32.19           C  
ATOM   3386  C   CYS B 148     137.988 152.402 164.871  1.00 37.49           C  
ATOM   3387  O   CYS B 148     137.285 153.157 165.546  1.00 58.72           O  
ATOM   3388  CB  CYS B 148     140.051 153.420 163.884  1.00 40.92           C  
ATOM   3389  SG  CYS B 148     141.343 152.161 163.857  1.00 70.38           S  
ATOM   3390  N   CYS B 149     138.228 151.134 165.198  1.00 38.11           N  
ATOM   3391  CA  CYS B 149     137.720 150.545 166.428  1.00 39.73           C  
ATOM   3392  C   CYS B 149     138.652 149.423 166.858  1.00 44.19           C  
ATOM   3393  O   CYS B 149     139.082 148.616 166.032  1.00 52.74           O  
ATOM   3394  CB  CYS B 149     136.293 150.016 166.253  1.00 39.00           C  
ATOM   3395  SG  CYS B 149     136.118 148.684 165.053  1.00 54.85           S  
ATOM   3396  N   ARG B 150     138.961 149.380 168.151  1.00 41.01           N  
ATOM   3397  CA  ARG B 150     139.876 148.392 168.700  1.00 41.64           C  
ATOM   3398  C   ARG B 150     139.294 147.796 169.973  1.00 48.46           C  
ATOM   3399  O   ARG B 150     138.518 148.441 170.681  1.00 52.83           O  
ATOM   3400  CB  ARG B 150     141.250 149.003 168.992  1.00 43.28           C  
ATOM   3401  CG  ARG B 150     142.107 149.212 167.758  1.00 44.35           C  
ATOM   3402  CD  ARG B 150     142.141 147.967 166.893  1.00 46.79           C  
ATOM   3403  NE  ARG B 150     143.099 148.087 165.801  1.00 49.36           N  
ATOM   3404  CZ  ARG B 150     142.786 147.985 164.517  1.00 58.18           C  
ATOM   3405  NH1 ARG B 150     141.544 147.760 164.123  1.00 54.08           N  
ATOM   3406  NH2 ARG B 150     143.744 148.112 163.604  1.00 61.39           N  
ATOM   3407  N   PHE B 151     139.689 146.560 170.261  1.00 52.76           N  
ATOM   3408  CA  PHE B 151     139.157 145.799 171.382  1.00 46.93           C  
ATOM   3409  C   PHE B 151     140.134 145.840 172.549  1.00 47.23           C  
ATOM   3410  O   PHE B 151     141.311 145.502 172.390  1.00 58.67           O  
ATOM   3411  CB  PHE B 151     138.903 144.347 170.975  1.00 50.19           C  
ATOM   3412  CG  PHE B 151     137.466 144.035 170.680  1.00 44.61           C  
ATOM   3413  CD1 PHE B 151     136.585 143.738 171.701  1.00 46.37           C  
ATOM   3414  CD2 PHE B 151     137.001 144.021 169.380  1.00 49.17           C  
ATOM   3415  CE1 PHE B 151     135.267 143.446 171.431  1.00 49.39           C  
ATOM   3416  CE2 PHE B 151     135.684 143.728 169.107  1.00 48.40           C  
ATOM   3417  CZ  PHE B 151     134.817 143.440 170.134  1.00 45.63           C  
ATOM   3418  N   LEU B 152     139.644 146.251 173.719  1.00 38.25           N  
ATOM   3419  CA  LEU B 152     140.451 146.164 174.931  1.00 47.10           C  
ATOM   3420  C   LEU B 152     140.380 144.766 175.530  1.00 56.45           C  
ATOM   3421  O   LEU B 152     141.407 144.173 175.874  1.00 61.72           O  
ATOM   3422  CB  LEU B 152     139.990 147.205 175.950  1.00 43.89           C  
ATOM   3423  CG  LEU B 152     140.504 148.630 175.776  1.00 49.29           C  
ATOM   3424  CD1 LEU B 152     139.620 149.594 176.533  1.00 55.26           C  
ATOM   3425  CD2 LEU B 152     141.933 148.738 176.256  1.00 53.12           C  
ATOM   3426  N   ASP B 153     139.171 144.234 175.665  1.00 59.30           N  
ATOM   3427  CA  ASP B 153     138.936 142.859 176.084  1.00 54.91           C  
ATOM   3428  C   ASP B 153     137.555 142.461 175.571  1.00 57.05           C  
ATOM   3429  O   ASP B 153     136.981 143.150 174.721  1.00 62.45           O  
ATOM   3430  CB  ASP B 153     139.086 142.719 177.609  1.00 56.11           C  
ATOM   3431  CG  ASP B 153     138.262 143.731 178.377  1.00 66.14           C  
ATOM   3432  OD1 ASP B 153     137.055 143.868 178.088  1.00 68.32           O  
ATOM   3433  OD2 ASP B 153     138.821 144.388 179.278  1.00 66.81           O  
ATOM   3434  N   ASP B 154     137.017 141.358 176.086  1.00 59.91           N  
ATOM   3435  CA  ASP B 154     135.728 140.874 175.610  1.00 63.44           C  
ATOM   3436  C   ASP B 154     134.562 141.770 176.010  1.00 64.95           C  
ATOM   3437  O   ASP B 154     133.459 141.583 175.488  1.00 68.87           O  
ATOM   3438  CB  ASP B 154     135.481 139.455 176.122  1.00 63.31           C  
ATOM   3439  CG  ASP B 154     135.857 138.398 175.107  1.00 67.40           C  
ATOM   3440  OD1 ASP B 154     136.728 138.673 174.255  1.00 67.25           O  
ATOM   3441  OD2 ASP B 154     135.283 137.291 175.160  1.00 71.47           O  
ATOM   3442  N   ASN B 155     134.770 142.730 176.913  1.00 64.11           N  
ATOM   3443  CA  ASN B 155     133.680 143.558 177.409  1.00 67.71           C  
ATOM   3444  C   ASN B 155     133.798 145.032 177.051  1.00 75.17           C  
ATOM   3445  O   ASN B 155     132.787 145.739 177.099  1.00 80.72           O  
ATOM   3446  CB  ASN B 155     133.569 143.432 178.936  1.00 69.39           C  
ATOM   3447  CG  ASN B 155     132.265 143.985 179.472  1.00 73.75           C  
ATOM   3448  OD1 ASN B 155     131.244 143.974 178.785  1.00 72.58           O  
ATOM   3449  ND2 ASN B 155     132.292 144.474 180.705  1.00 73.40           N  
ATOM   3450  N   GLN B 156     134.984 145.512 176.693  1.00 62.57           N  
ATOM   3451  CA  GLN B 156     135.194 146.919 176.394  1.00 53.34           C  
ATOM   3452  C   GLN B 156     135.667 147.088 174.956  1.00 58.41           C  
ATOM   3453  O   GLN B 156     136.178 146.155 174.333  1.00 72.95           O  
ATOM   3454  CB  GLN B 156     136.210 147.544 177.353  1.00 45.26           C  
ATOM   3455  CG  GLN B 156     135.647 147.865 178.722  1.00 55.44           C  
ATOM   3456  CD  GLN B 156     136.730 148.082 179.755  1.00 68.61           C  
ATOM   3457  OE1 GLN B 156     136.751 149.101 180.444  1.00 70.86           O  
ATOM   3458  NE2 GLN B 156     137.640 147.123 179.869  1.00 65.47           N  
ATOM   3459  N   ILE B 157     135.486 148.301 174.434  1.00 51.42           N  
ATOM   3460  CA  ILE B 157     135.875 148.622 173.066  1.00 48.30           C  
ATOM   3461  C   ILE B 157     136.134 150.119 172.993  1.00 51.83           C  
ATOM   3462  O   ILE B 157     135.600 150.898 173.786  1.00 66.69           O  
ATOM   3463  CB  ILE B 157     134.789 148.173 172.054  1.00 40.48           C  
ATOM   3464  CG1 ILE B 157     135.361 148.092 170.641  1.00 39.87           C  
ATOM   3465  CG2 ILE B 157     133.604 149.108 172.086  1.00 52.61           C  
ATOM   3466  CD1 ILE B 157     134.344 147.699 169.597  1.00 49.26           C  
ATOM   3467  N   VAL B 158     136.986 150.524 172.054  1.00 36.80           N  
ATOM   3468  CA  VAL B 158     137.321 151.925 171.828  1.00 35.67           C  
ATOM   3469  C   VAL B 158     137.042 152.244 170.368  1.00 42.90           C  
ATOM   3470  O   VAL B 158     137.465 151.501 169.477  1.00 52.67           O  
ATOM   3471  CB  VAL B 158     138.790 152.230 172.174  1.00 28.38           C  
ATOM   3472  CG1 VAL B 158     139.081 153.701 171.976  1.00 31.66           C  
ATOM   3473  CG2 VAL B 158     139.096 151.816 173.596  1.00 40.67           C  
ATOM   3474  N   THR B 159     136.334 153.343 170.121  1.00 40.02           N  
ATOM   3475  CA  THR B 159     135.951 153.727 168.772  1.00 33.78           C  
ATOM   3476  C   THR B 159     136.386 155.155 168.488  1.00 40.48           C  
ATOM   3477  O   THR B 159     136.406 156.010 169.379  1.00 47.33           O  
ATOM   3478  CB  THR B 159     134.440 153.606 168.552  1.00 42.85           C  
ATOM   3479  OG1 THR B 159     133.747 154.184 169.664  1.00 52.90           O  
ATOM   3480  CG2 THR B 159     134.036 152.149 168.416  1.00 44.64           C  
ATOM   3481  N   SER B 160     136.734 155.400 167.229  1.00 40.60           N  
ATOM   3482  CA  SER B 160     137.123 156.716 166.747  1.00 43.58           C  
ATOM   3483  C   SER B 160     136.232 157.080 165.572  1.00 43.48           C  
ATOM   3484  O   SER B 160     136.063 156.278 164.649  1.00 42.66           O  
ATOM   3485  CB  SER B 160     138.593 156.738 166.327  1.00 47.66           C  
ATOM   3486  OG  SER B 160     138.900 157.934 165.640  1.00 52.75           O  
ATOM   3487  N   SER B 161     135.668 158.283 165.602  1.00 43.90           N  
ATOM   3488  CA  SER B 161     134.678 158.688 164.618  1.00 47.78           C  
ATOM   3489  C   SER B 161     135.080 160.007 163.979  1.00 44.08           C  
ATOM   3490  O   SER B 161     136.023 160.675 164.408  1.00 56.77           O  
ATOM   3491  CB  SER B 161     133.287 158.815 165.248  1.00 57.90           C  
ATOM   3492  OG  SER B 161     132.292 158.949 164.249  1.00 62.90           O  
ATOM   3493  N   GLY B 162     134.342 160.377 162.940  1.00 42.50           N  
ATOM   3494  CA  GLY B 162     134.526 161.625 162.237  1.00 47.24           C  
ATOM   3495  C   GLY B 162     133.845 162.812 162.875  1.00 53.32           C  
ATOM   3496  O   GLY B 162     133.876 163.909 162.310  1.00 58.73           O  
ATOM   3497  N   ASP B 163     133.220 162.627 164.036  1.00 45.54           N  
ATOM   3498  CA  ASP B 163     132.597 163.716 164.771  1.00 45.19           C  
ATOM   3499  C   ASP B 163     133.570 164.415 165.710  1.00 51.67           C  
ATOM   3500  O   ASP B 163     133.133 165.068 166.665  1.00 56.87           O  
ATOM   3501  CB  ASP B 163     131.384 163.200 165.548  1.00 50.53           C  
ATOM   3502  CG  ASP B 163     131.770 162.458 166.810  1.00 53.86           C  
ATOM   3503  OD1 ASP B 163     132.687 161.616 166.749  1.00 56.76           O  
ATOM   3504  OD2 ASP B 163     131.156 162.717 167.865  1.00 50.57           O  
ATOM   3505  N   THR B 164     134.874 164.281 165.462  1.00 50.68           N  
ATOM   3506  CA  THR B 164     135.970 164.946 166.168  1.00 51.07           C  
ATOM   3507  C   THR B 164     136.167 164.391 167.575  1.00 50.70           C  
ATOM   3508  O   THR B 164     136.969 164.939 168.343  1.00 57.87           O  
ATOM   3509  CB  THR B 164     135.761 166.465 166.226  1.00 49.80           C  
ATOM   3510  OG1 THR B 164     135.150 166.903 165.008  1.00 50.68           O  
ATOM   3511  CG2 THR B 164     137.080 167.192 166.368  1.00 48.19           C  
ATOM   3512  N   THR B 165     135.481 163.311 167.943  1.00 43.76           N  
ATOM   3513  CA  THR B 165     135.568 162.760 169.288  1.00 47.03           C  
ATOM   3514  C   THR B 165     135.874 161.270 169.228  1.00 51.31           C  
ATOM   3515  O   THR B 165     135.618 160.599 168.226  1.00 47.83           O  
ATOM   3516  CB  THR B 165     134.270 162.975 170.081  1.00 50.92           C  
ATOM   3517  OG1 THR B 165     133.301 161.996 169.686  1.00 48.90           O  
ATOM   3518  CG2 THR B 165     133.705 164.364 169.835  1.00 52.05           C  
ATOM   3519  N   CYS B 166     136.433 160.760 170.324  1.00 63.33           N  
ATOM   3520  CA  CYS B 166     136.667 159.335 170.508  1.00 56.17           C  
ATOM   3521  C   CYS B 166     135.847 158.846 171.692  1.00 62.20           C  
ATOM   3522  O   CYS B 166     135.506 159.621 172.588  1.00 65.56           O  
ATOM   3523  CB  CYS B 166     138.151 159.033 170.741  1.00 46.99           C  
ATOM   3524  SG  CYS B 166     139.160 159.027 169.246  1.00 60.20           S  
ATOM   3525  N   ALA B 167     135.526 157.554 171.702  1.00 55.06           N  
ATOM   3526  CA  ALA B 167     134.678 157.011 172.752  1.00 48.98           C  
ATOM   3527  C   ALA B 167     135.231 155.686 173.250  1.00 52.39           C  
ATOM   3528  O   ALA B 167     135.834 154.921 172.495  1.00 60.94           O  
ATOM   3529  CB  ALA B 167     133.239 156.820 172.264  1.00 44.43           C  
ATOM   3530  N   LEU B 168     135.025 155.429 174.540  1.00 53.95           N  
ATOM   3531  CA  LEU B 168     135.284 154.133 175.153  1.00 54.41           C  
ATOM   3532  C   LEU B 168     133.957 153.604 175.671  1.00 56.05           C  
ATOM   3533  O   LEU B 168     133.323 154.243 176.521  1.00 66.67           O  
ATOM   3534  CB  LEU B 168     136.306 154.245 176.285  1.00 51.94           C  
ATOM   3535  CG  LEU B 168     136.274 153.129 177.328  1.00 49.46           C  
ATOM   3536  CD1 LEU B 168     136.796 151.841 176.736  1.00 49.65           C  
ATOM   3537  CD2 LEU B 168     137.079 153.515 178.552  1.00 56.30           C  
ATOM   3538  N   TRP B 169     133.546 152.443 175.167  1.00 48.11           N  
ATOM   3539  CA  TRP B 169     132.205 151.927 175.369  1.00 56.07           C  
ATOM   3540  C   TRP B 169     132.188 150.839 176.438  1.00 59.73           C  
ATOM   3541  O   TRP B 169     133.188 150.562 177.105  1.00 59.96           O  
ATOM   3542  CB  TRP B 169     131.646 151.388 174.052  1.00 54.78           C  
ATOM   3543  CG  TRP B 169     131.563 152.394 172.959  1.00 56.22           C  
ATOM   3544  CD1 TRP B 169     132.583 152.836 172.175  1.00 52.82           C  
ATOM   3545  CD2 TRP B 169     130.388 153.075 172.511  1.00 62.09           C  
ATOM   3546  NE1 TRP B 169     132.120 153.757 171.270  1.00 57.80           N  
ATOM   3547  CE2 TRP B 169     130.773 153.921 171.456  1.00 62.79           C  
ATOM   3548  CE3 TRP B 169     129.047 153.054 172.902  1.00 59.09           C  
ATOM   3549  CZ2 TRP B 169     129.868 154.738 170.788  1.00 64.39           C  
ATOM   3550  CZ3 TRP B 169     128.151 153.865 172.238  1.00 61.08           C  
ATOM   3551  CH2 TRP B 169     128.564 154.695 171.193  1.00 60.81           C  
ATOM   3552  N   ASP B 170     131.023 150.214 176.601  1.00 76.10           N  
ATOM   3553  CA  ASP B 170     130.853 149.067 177.488  1.00 74.51           C  
ATOM   3554  C   ASP B 170     129.840 148.152 176.806  1.00 75.41           C  
ATOM   3555  O   ASP B 170     128.641 148.446 176.807  1.00 82.46           O  
ATOM   3556  CB  ASP B 170     130.386 149.498 178.871  1.00 78.13           C  
ATOM   3557  CG  ASP B 170     130.570 148.415 179.913  1.00 84.97           C  
ATOM   3558  OD1 ASP B 170     130.043 147.301 179.714  1.00 85.49           O  
ATOM   3559  OD2 ASP B 170     131.243 148.677 180.931  1.00 82.78           O  
ATOM   3560  N   ILE B 171     130.330 147.053 176.227  1.00 61.45           N  
ATOM   3561  CA  ILE B 171     129.495 146.213 175.371  1.00 64.51           C  
ATOM   3562  C   ILE B 171     128.312 145.640 176.138  1.00 72.58           C  
ATOM   3563  O   ILE B 171     127.240 145.418 175.562  1.00 75.32           O  
ATOM   3564  CB  ILE B 171     130.347 145.100 174.735  1.00 66.96           C  
ATOM   3565  CG1 ILE B 171     131.607 145.690 174.108  1.00 69.06           C  
ATOM   3566  CG2 ILE B 171     129.548 144.346 173.688  1.00 69.45           C  
ATOM   3567  CD1 ILE B 171     132.463 144.671 173.401  1.00 66.55           C  
ATOM   3568  N   GLU B 172     128.478 145.390 177.437  1.00 83.14           N  
ATOM   3569  CA  GLU B 172     127.385 144.840 178.233  1.00 84.32           C  
ATOM   3570  C   GLU B 172     126.202 145.802 178.276  1.00 83.55           C  
ATOM   3571  O   GLU B 172     125.115 145.498 177.773  1.00 78.94           O  
ATOM   3572  CB  GLU B 172     127.881 144.524 179.646  1.00 82.19           C  
ATOM   3573  CG  GLU B 172     126.970 143.637 180.507  1.00 86.31           C  
ATOM   3574  CD  GLU B 172     126.122 142.649 179.717  1.00 87.82           C  
ATOM   3575  OE1 GLU B 172     125.114 143.057 179.100  1.00 85.10           O  
ATOM   3576  OE2 GLU B 172     126.471 141.450 179.712  1.00 87.68           O  
ATOM   3577  N   THR B 173     126.403 146.982 178.868  1.00 82.54           N  
ATOM   3578  CA  THR B 173     125.315 147.949 178.972  1.00 81.13           C  
ATOM   3579  C   THR B 173     124.999 148.578 177.621  1.00 81.23           C  
ATOM   3580  O   THR B 173     123.829 148.824 177.304  1.00 83.17           O  
ATOM   3581  CB  THR B 173     125.667 149.027 179.995  1.00 81.70           C  
ATOM   3582  OG1 THR B 173     126.866 149.698 179.591  1.00 80.70           O  
ATOM   3583  CG2 THR B 173     125.883 148.406 181.365  1.00 78.64           C  
ATOM   3584  N   GLY B 174     126.021 148.843 176.813  1.00 79.65           N  
ATOM   3585  CA  GLY B 174     125.820 149.452 175.515  1.00 78.75           C  
ATOM   3586  C   GLY B 174     125.867 150.962 175.491  1.00 80.75           C  
ATOM   3587  O   GLY B 174     125.400 151.564 174.519  1.00 82.28           O  
ATOM   3588  N   GLN B 175     126.416 151.595 176.524  1.00 76.49           N  
ATOM   3589  CA  GLN B 175     126.462 153.045 176.624  1.00 79.34           C  
ATOM   3590  C   GLN B 175     127.905 153.530 176.680  1.00 77.02           C  
ATOM   3591  O   GLN B 175     128.817 152.797 177.071  1.00 68.25           O  
ATOM   3592  CB  GLN B 175     125.635 153.533 177.836  1.00 73.02           C  
ATOM   3593  CG  GLN B 175     125.937 152.902 179.213  1.00 77.79           C  
ATOM   3594  CD  GLN B 175     127.324 153.178 179.778  1.00 82.52           C  
ATOM   3595  OE1 GLN B 175     128.001 154.122 179.383  1.00 86.22           O  
ATOM   3596  NE2 GLN B 175     127.751 152.338 180.714  1.00 79.85           N  
ATOM   3597  N   GLN B 176     128.099 154.781 176.272  1.00 73.85           N  
ATOM   3598  CA  GLN B 176     129.426 155.392 176.213  1.00 66.18           C  
ATOM   3599  C   GLN B 176     129.957 155.567 177.627  1.00 65.14           C  
ATOM   3600  O   GLN B 176     129.532 156.464 178.357  1.00 72.51           O  
ATOM   3601  CB  GLN B 176     129.358 156.732 175.491  1.00 67.14           C  
ATOM   3602  CG  GLN B 176     129.556 156.651 173.992  1.00 68.89           C  
ATOM   3603  CD  GLN B 176     130.044 157.959 173.405  1.00 76.12           C  
ATOM   3604  OE1 GLN B 176     130.862 158.655 174.006  1.00 79.40           O  
ATOM   3605  NE2 GLN B 176     129.542 158.303 172.225  1.00 70.34           N  
ATOM   3606  N   THR B 177     130.895 154.705 178.025  1.00 54.84           N  
ATOM   3607  CA  THR B 177     131.481 154.828 179.355  1.00 58.73           C  
ATOM   3608  C   THR B 177     132.279 156.119 179.487  1.00 64.66           C  
ATOM   3609  O   THR B 177     132.161 156.828 180.493  1.00 69.62           O  
ATOM   3610  CB  THR B 177     132.364 153.619 179.659  1.00 63.58           C  
ATOM   3611  OG1 THR B 177     131.546 152.451 179.792  1.00 72.86           O  
ATOM   3612  CG2 THR B 177     133.135 153.833 180.951  1.00 56.87           C  
ATOM   3613  N   THR B 178     133.087 156.448 178.481  1.00 68.68           N  
ATOM   3614  CA  THR B 178     133.906 157.652 178.531  1.00 66.77           C  
ATOM   3615  C   THR B 178     133.995 158.257 177.137  1.00 64.61           C  
ATOM   3616  O   THR B 178     133.912 157.554 176.129  1.00 65.49           O  
ATOM   3617  CB  THR B 178     135.309 157.350 179.082  1.00 67.96           C  
ATOM   3618  OG1 THR B 178     135.193 156.606 180.301  1.00 67.62           O  
ATOM   3619  CG2 THR B 178     136.068 158.633 179.374  1.00 65.22           C  
ATOM   3620  N   THR B 179     134.165 159.577 177.086  1.00 61.32           N  
ATOM   3621  CA  THR B 179     134.300 160.297 175.827  1.00 65.44           C  
ATOM   3622  C   THR B 179     135.510 161.215 175.892  1.00 68.28           C  
ATOM   3623  O   THR B 179     135.667 161.974 176.854  1.00 68.81           O  
ATOM   3624  CB  THR B 179     133.040 161.109 175.514  1.00 65.40           C  
ATOM   3625  OG1 THR B 179     131.897 160.247 175.546  1.00 68.61           O  
ATOM   3626  CG2 THR B 179     133.146 161.740 174.139  1.00 60.03           C  
ATOM   3627  N   PHE B 180     136.360 161.145 174.871  1.00 66.98           N  
ATOM   3628  CA  PHE B 180     137.532 162.000 174.740  1.00 68.96           C  
ATOM   3629  C   PHE B 180     137.258 163.026 173.649  1.00 71.68           C  
ATOM   3630  O   PHE B 180     137.000 162.657 172.496  1.00 68.06           O  
ATOM   3631  CB  PHE B 180     138.779 161.185 174.402  1.00 64.56           C  
ATOM   3632  CG  PHE B 180     138.840 159.846 175.080  1.00 64.16           C  
ATOM   3633  CD1 PHE B 180     139.319 159.729 176.371  1.00 61.61           C  
ATOM   3634  CD2 PHE B 180     138.433 158.702 174.418  1.00 61.40           C  
ATOM   3635  CE1 PHE B 180     139.381 158.499 176.991  1.00 59.87           C  
ATOM   3636  CE2 PHE B 180     138.494 157.471 175.035  1.00 60.95           C  
ATOM   3637  CZ  PHE B 180     138.968 157.370 176.322  1.00 60.00           C  
ATOM   3638  N   THR B 181     137.318 164.307 174.013  1.00 78.19           N  
ATOM   3639  CA  THR B 181     137.033 165.415 173.102  1.00 77.12           C  
ATOM   3640  C   THR B 181     138.142 166.452 173.243  1.00 74.90           C  
ATOM   3641  O   THR B 181     138.108 167.281 174.157  1.00 77.45           O  
ATOM   3642  CB  THR B 181     135.672 166.041 173.397  1.00 75.60           C  
ATOM   3643  OG1 THR B 181     135.682 166.601 174.715  1.00 75.11           O  
ATOM   3644  CG2 THR B 181     134.565 165.006 173.302  1.00 72.38           C  
ATOM   3645  N   GLY B 182     139.125 166.405 172.349  1.00 61.56           N  
ATOM   3646  CA  GLY B 182     140.175 167.404 172.358  1.00 62.80           C  
ATOM   3647  C   GLY B 182     140.685 167.779 170.983  1.00 67.28           C  
ATOM   3648  O   GLY B 182     141.647 168.543 170.864  1.00 70.26           O  
ATOM   3649  N   HIS B 183     140.049 167.265 169.938  1.00 57.59           N  
ATOM   3650  CA  HIS B 183     140.497 167.483 168.572  1.00 55.48           C  
ATOM   3651  C   HIS B 183     139.737 168.639 167.933  1.00 58.18           C  
ATOM   3652  O   HIS B 183     138.820 169.218 168.519  1.00 60.46           O  
ATOM   3653  CB  HIS B 183     140.324 166.209 167.740  1.00 57.67           C  
ATOM   3654  CG  HIS B 183     141.525 165.316 167.739  1.00 57.73           C  
ATOM   3655  ND1 HIS B 183     142.796 165.778 167.473  1.00 62.41           N  
ATOM   3656  CD2 HIS B 183     141.648 163.987 167.965  1.00 55.91           C  
ATOM   3657  CE1 HIS B 183     143.650 164.773 167.541  1.00 60.02           C  
ATOM   3658  NE2 HIS B 183     142.979 163.675 167.837  1.00 52.54           N  
ATOM   3659  N   THR B 184     140.138 168.974 166.705  1.00 62.85           N  
ATOM   3660  CA  THR B 184     139.463 169.997 165.916  1.00 63.68           C  
ATOM   3661  C   THR B 184     139.186 169.539 164.489  1.00 61.59           C  
ATOM   3662  O   THR B 184     138.807 170.363 163.650  1.00 62.60           O  
ATOM   3663  CB  THR B 184     140.280 171.294 165.892  1.00 65.74           C  
ATOM   3664  OG1 THR B 184     141.669 170.984 165.727  1.00 69.66           O  
ATOM   3665  CG2 THR B 184     140.090 172.068 167.185  1.00 61.76           C  
ATOM   3666  N   GLY B 185     139.366 168.254 164.194  1.00 60.04           N  
ATOM   3667  CA  GLY B 185     139.100 167.711 162.880  1.00 61.47           C  
ATOM   3668  C   GLY B 185     138.749 166.244 162.997  1.00 62.68           C  
ATOM   3669  O   GLY B 185     138.757 165.670 164.087  1.00 70.80           O  
ATOM   3670  N   ASP B 186     138.435 165.636 161.856  1.00 53.07           N  
ATOM   3671  CA  ASP B 186     138.064 164.229 161.847  1.00 52.63           C  
ATOM   3672  C   ASP B 186     139.231 163.364 162.309  1.00 60.90           C  
ATOM   3673  O   ASP B 186     140.389 163.609 161.964  1.00 70.02           O  
ATOM   3674  CB  ASP B 186     137.620 163.803 160.449  1.00 59.61           C  
ATOM   3675  CG  ASP B 186     136.717 164.823 159.791  1.00 67.31           C  
ATOM   3676  OD1 ASP B 186     136.045 165.580 160.521  1.00 69.52           O  
ATOM   3677  OD2 ASP B 186     136.671 164.862 158.545  1.00 68.43           O  
ATOM   3678  N   VAL B 187     138.914 162.342 163.099  1.00 44.74           N  
ATOM   3679  CA  VAL B 187     139.904 161.414 163.633  1.00 45.54           C  
ATOM   3680  C   VAL B 187     139.898 160.174 162.752  1.00 44.80           C  
ATOM   3681  O   VAL B 187     138.850 159.546 162.565  1.00 58.58           O  
ATOM   3682  CB  VAL B 187     139.603 161.057 165.095  1.00 37.42           C  
ATOM   3683  CG1 VAL B 187     140.819 160.441 165.750  1.00 43.17           C  
ATOM   3684  CG2 VAL B 187     139.155 162.289 165.852  1.00 43.05           C  
ATOM   3685  N   MET B 188     141.059 159.813 162.204  1.00 39.71           N  
ATOM   3686  CA  MET B 188     141.114 158.761 161.200  1.00 44.82           C  
ATOM   3687  C   MET B 188     141.968 157.562 161.585  1.00 49.74           C  
ATOM   3688  O   MET B 188     142.177 156.682 160.743  1.00 57.06           O  
ATOM   3689  CB  MET B 188     141.622 159.328 159.867  1.00 54.54           C  
ATOM   3690  CG  MET B 188     140.920 160.595 159.419  1.00 50.60           C  
ATOM   3691  SD  MET B 188     139.546 160.249 158.309  1.00 64.12           S  
ATOM   3692  CE  MET B 188     140.403 159.456 156.955  1.00 61.73           C  
ATOM   3693  N   SER B 189     142.461 157.487 162.817  1.00 43.23           N  
ATOM   3694  CA  SER B 189     143.341 156.389 163.193  1.00 46.62           C  
ATOM   3695  C   SER B 189     143.223 156.143 164.689  1.00 49.38           C  
ATOM   3696  O   SER B 189     142.720 156.978 165.442  1.00 57.75           O  
ATOM   3697  CB  SER B 189     144.790 156.681 162.804  1.00 56.04           C  
ATOM   3698  OG  SER B 189     145.163 157.987 163.201  1.00 55.89           O  
ATOM   3699  N   LEU B 190     143.706 154.975 165.108  1.00 38.10           N  
ATOM   3700  CA  LEU B 190     143.641 154.562 166.503  1.00 39.81           C  
ATOM   3701  C   LEU B 190     144.602 153.408 166.752  1.00 45.78           C  
ATOM   3702  O   LEU B 190     144.636 152.449 165.975  1.00 55.56           O  
ATOM   3703  CB  LEU B 190     142.215 154.154 166.870  1.00 41.54           C  
ATOM   3704  CG  LEU B 190     141.932 153.854 168.339  1.00 36.47           C  
ATOM   3705  CD1 LEU B 190     141.463 155.108 169.041  1.00 31.81           C  
ATOM   3706  CD2 LEU B 190     140.903 152.754 168.461  1.00 48.44           C  
ATOM   3707  N   SER B 191     145.386 153.484 167.824  1.00 35.02           N  
ATOM   3708  CA  SER B 191     146.328 152.425 168.159  1.00 28.93           C  
ATOM   3709  C   SER B 191     146.419 152.284 169.668  1.00 39.29           C  
ATOM   3710  O   SER B 191     146.698 153.262 170.367  1.00 46.99           O  
ATOM   3711  CB  SER B 191     147.713 152.710 167.578  1.00 35.32           C  
ATOM   3712  OG  SER B 191     148.710 152.005 168.293  1.00 46.47           O  
ATOM   3713  N   LEU B 192     146.203 151.069 170.162  1.00 46.62           N  
ATOM   3714  CA  LEU B 192     146.228 150.796 171.591  1.00 45.95           C  
ATOM   3715  C   LEU B 192     147.629 150.399 172.033  1.00 43.71           C  
ATOM   3716  O   LEU B 192     148.334 149.673 171.328  1.00 52.36           O  
ATOM   3717  CB  LEU B 192     145.241 149.684 171.943  1.00 46.94           C  
ATOM   3718  CG  LEU B 192     143.826 150.110 172.328  1.00 46.07           C  
ATOM   3719  CD1 LEU B 192     142.890 148.921 172.273  1.00 50.74           C  
ATOM   3720  CD2 LEU B 192     143.816 150.733 173.709  1.00 43.44           C  
ATOM   3721  N   ALA B 193     148.024 150.874 173.213  1.00 41.83           N  
ATOM   3722  CA  ALA B 193     149.328 150.542 173.754  1.00 44.10           C  
ATOM   3723  C   ALA B 193     149.388 149.056 174.102  1.00 51.79           C  
ATOM   3724  O   ALA B 193     148.353 148.417 174.304  1.00 60.56           O  
ATOM   3725  CB  ALA B 193     149.620 151.389 174.990  1.00 49.31           C  
ATOM   3726  N   PRO B 194     150.592 148.479 174.156  1.00 59.35           N  
ATOM   3727  CA  PRO B 194     150.697 147.048 174.488  1.00 61.44           C  
ATOM   3728  C   PRO B 194     150.095 146.684 175.834  1.00 63.04           C  
ATOM   3729  O   PRO B 194     149.557 145.579 175.979  1.00 58.10           O  
ATOM   3730  CB  PRO B 194     152.210 146.798 174.458  1.00 58.39           C  
ATOM   3731  CG  PRO B 194     152.735 147.831 173.529  1.00 56.55           C  
ATOM   3732  CD  PRO B 194     151.893 149.047 173.764  1.00 59.39           C  
ATOM   3733  N   ASP B 195     150.164 147.571 176.823  1.00 69.09           N  
ATOM   3734  CA  ASP B 195     149.567 147.317 178.127  1.00 66.69           C  
ATOM   3735  C   ASP B 195     148.099 147.717 178.192  1.00 68.61           C  
ATOM   3736  O   ASP B 195     147.477 147.551 179.246  1.00 72.33           O  
ATOM   3737  CB  ASP B 195     150.348 148.049 179.223  1.00 72.15           C  
ATOM   3738  CG  ASP B 195     150.728 149.459 178.826  1.00 77.89           C  
ATOM   3739  OD1 ASP B 195     150.642 149.781 177.624  1.00 76.69           O  
ATOM   3740  OD2 ASP B 195     151.114 150.246 179.715  1.00 76.78           O  
ATOM   3741  N   THR B 196     147.541 148.233 177.096  1.00 74.16           N  
ATOM   3742  CA  THR B 196     146.127 148.607 177.012  1.00 72.30           C  
ATOM   3743  C   THR B 196     145.735 149.571 178.129  1.00 72.93           C  
ATOM   3744  O   THR B 196     144.673 149.449 178.743  1.00 73.40           O  
ATOM   3745  CB  THR B 196     145.225 147.371 177.021  1.00 74.18           C  
ATOM   3746  OG1 THR B 196     145.184 146.813 178.340  1.00 81.39           O  
ATOM   3747  CG2 THR B 196     145.741 146.324 176.045  1.00 70.09           C  
ATOM   3748  N   ARG B 197     146.603 150.538 178.396  1.00 77.75           N  
ATOM   3749  CA  ARG B 197     146.350 151.564 179.399  1.00 77.67           C  
ATOM   3750  C   ARG B 197     146.235 152.958 178.804  1.00 76.96           C  
ATOM   3751  O   ARG B 197     145.411 153.752 179.262  1.00 78.34           O  
ATOM   3752  CB  ARG B 197     147.459 151.543 180.459  1.00 79.09           C  
ATOM   3753  CG  ARG B 197     147.377 152.666 181.481  1.00 84.24           C  
ATOM   3754  CD  ARG B 197     148.521 152.612 182.504  1.00 85.90           C  
ATOM   3755  NE  ARG B 197     148.903 151.278 182.971  1.00 84.46           N  
ATOM   3756  CZ  ARG B 197     148.079 150.342 183.429  1.00 87.14           C  
ATOM   3757  NH1 ARG B 197     146.783 150.564 183.579  1.00 86.47           N  
ATOM   3758  NH2 ARG B 197     148.574 149.156 183.770  1.00 83.76           N  
ATOM   3759  N   LEU B 198     147.037 153.272 177.793  1.00 60.04           N  
ATOM   3760  CA  LEU B 198     146.939 154.511 177.039  1.00 55.16           C  
ATOM   3761  C   LEU B 198     146.746 154.177 175.567  1.00 57.15           C  
ATOM   3762  O   LEU B 198     146.853 153.022 175.152  1.00 67.59           O  
ATOM   3763  CB  LEU B 198     148.189 155.381 177.222  1.00 49.41           C  
ATOM   3764  CG  LEU B 198     148.705 155.615 178.641  1.00 57.88           C  
ATOM   3765  CD1 LEU B 198     149.783 154.607 178.991  1.00 65.67           C  
ATOM   3766  CD2 LEU B 198     149.229 157.031 178.788  1.00 56.99           C  
ATOM   3767  N   PHE B 199     146.452 155.200 174.770  1.00 42.51           N  
ATOM   3768  CA  PHE B 199     146.412 155.011 173.325  1.00 47.34           C  
ATOM   3769  C   PHE B 199     146.663 156.348 172.646  1.00 53.75           C  
ATOM   3770  O   PHE B 199     146.799 157.382 173.299  1.00 61.00           O  
ATOM   3771  CB  PHE B 199     145.093 154.373 172.869  1.00 39.37           C  
ATOM   3772  CG  PHE B 199     143.894 155.265 172.995  1.00 46.94           C  
ATOM   3773  CD1 PHE B 199     143.220 155.375 174.195  1.00 54.86           C  
ATOM   3774  CD2 PHE B 199     143.417 155.963 171.902  1.00 51.71           C  
ATOM   3775  CE1 PHE B 199     142.107 156.180 174.307  1.00 54.73           C  
ATOM   3776  CE2 PHE B 199     142.305 156.772 172.011  1.00 48.44           C  
ATOM   3777  CZ  PHE B 199     141.650 156.879 173.214  1.00 49.84           C  
ATOM   3778  N   VAL B 200     146.757 156.307 171.319  1.00 43.72           N  
ATOM   3779  CA  VAL B 200     147.032 157.493 170.520  1.00 39.76           C  
ATOM   3780  C   VAL B 200     145.997 157.597 169.413  1.00 44.83           C  
ATOM   3781  O   VAL B 200     145.459 156.591 168.940  1.00 49.30           O  
ATOM   3782  CB  VAL B 200     148.453 157.477 169.920  1.00 33.01           C  
ATOM   3783  CG1 VAL B 200     149.490 157.656 171.008  1.00 40.09           C  
ATOM   3784  CG2 VAL B 200     148.688 156.190 169.155  1.00 39.37           C  
ATOM   3785  N   SER B 201     145.721 158.828 169.001  1.00 33.96           N  
ATOM   3786  CA  SER B 201     144.773 159.092 167.928  1.00 32.82           C  
ATOM   3787  C   SER B 201     145.353 160.123 166.975  1.00 40.10           C  
ATOM   3788  O   SER B 201     145.956 161.107 167.408  1.00 47.77           O  
ATOM   3789  CB  SER B 201     143.437 159.589 168.477  1.00 42.72           C  
ATOM   3790  OG  SER B 201     143.576 160.872 169.059  1.00 52.35           O  
ATOM   3791  N   GLY B 202     145.164 159.896 165.678  1.00 39.01           N  
ATOM   3792  CA  GLY B 202     145.614 160.834 164.669  1.00 42.19           C  
ATOM   3793  C   GLY B 202     144.453 161.457 163.925  1.00 43.89           C  
ATOM   3794  O   GLY B 202     143.551 160.744 163.470  1.00 47.54           O  
ATOM   3795  N   ALA B 203     144.456 162.781 163.789  1.00 41.60           N  
ATOM   3796  CA  ALA B 203     143.307 163.483 163.243  1.00 44.72           C  
ATOM   3797  C   ALA B 203     143.660 164.187 161.941  1.00 42.20           C  
ATOM   3798  O   ALA B 203     144.832 164.397 161.619  1.00 53.12           O  
ATOM   3799  CB  ALA B 203     142.756 164.502 164.246  1.00 44.10           C  
ATOM   3800  N   CYS B 204     142.618 164.558 161.194  1.00 48.47           N  
ATOM   3801  CA  CYS B 204     142.784 165.403 160.018  1.00 54.83           C  
ATOM   3802  C   CYS B 204     143.232 166.809 160.383  1.00 55.83           C  
ATOM   3803  O   CYS B 204     143.605 167.578 159.492  1.00 59.67           O  
ATOM   3804  CB  CYS B 204     141.481 165.466 159.222  1.00 60.42           C  
ATOM   3805  SG  CYS B 204     141.191 164.044 158.150  1.00 77.42           S  
ATOM   3806  N   ASP B 205     143.196 167.155 161.670  1.00 53.92           N  
ATOM   3807  CA  ASP B 205     143.734 168.406 162.182  1.00 55.27           C  
ATOM   3808  C   ASP B 205     145.237 168.512 161.921  1.00 52.70           C  
ATOM   3809  O   ASP B 205     145.822 169.578 162.137  1.00 56.59           O  
ATOM   3810  CB  ASP B 205     143.377 168.464 163.681  1.00 56.44           C  
ATOM   3811  CG  ASP B 205     144.111 169.546 164.459  1.00 61.87           C  
ATOM   3812  OD1 ASP B 205     144.440 170.609 163.895  1.00 60.68           O  
ATOM   3813  OD2 ASP B 205     144.363 169.323 165.661  1.00 63.46           O  
ATOM   3814  N   ALA B 206     145.855 167.445 161.402  1.00 45.91           N  
ATOM   3815  CA  ALA B 206     147.305 167.337 161.224  1.00 47.06           C  
ATOM   3816  C   ALA B 206     148.008 167.313 162.579  1.00 48.19           C  
ATOM   3817  O   ALA B 206     148.949 168.066 162.830  1.00 51.74           O  
ATOM   3818  CB  ALA B 206     147.862 168.451 160.331  1.00 46.36           C  
ATOM   3819  N   SER B 207     147.537 166.430 163.453  1.00 41.19           N  
ATOM   3820  CA  SER B 207     148.114 166.274 164.779  1.00 41.72           C  
ATOM   3821  C   SER B 207     147.745 164.898 165.315  1.00 43.44           C  
ATOM   3822  O   SER B 207     146.888 164.196 164.765  1.00 42.27           O  
ATOM   3823  CB  SER B 207     147.644 167.378 165.729  1.00 39.53           C  
ATOM   3824  OG  SER B 207     146.494 166.973 166.447  1.00 40.07           O  
ATOM   3825  N   ALA B 208     148.431 164.513 166.388  1.00 42.01           N  
ATOM   3826  CA  ALA B 208     148.149 163.282 167.104  1.00 35.50           C  
ATOM   3827  C   ALA B 208     148.082 163.593 168.590  1.00 44.57           C  
ATOM   3828  O   ALA B 208     148.677 164.562 169.063  1.00 56.16           O  
ATOM   3829  CB  ALA B 208     149.210 162.213 166.835  1.00 35.88           C  
ATOM   3830  N   LYS B 209     147.343 162.771 169.323  1.00 45.58           N  
ATOM   3831  CA  LYS B 209     147.140 163.011 170.741  1.00 45.22           C  
ATOM   3832  C   LYS B 209     147.243 161.702 171.505  1.00 50.92           C  
ATOM   3833  O   LYS B 209     146.892 160.635 170.993  1.00 57.91           O  
ATOM   3834  CB  LYS B 209     145.789 163.681 171.005  1.00 46.24           C  
ATOM   3835  CG  LYS B 209     145.870 165.193 171.038  1.00 47.64           C  
ATOM   3836  CD  LYS B 209     144.500 165.830 171.003  1.00 52.05           C  
ATOM   3837  CE  LYS B 209     144.610 167.330 170.809  1.00 55.63           C  
ATOM   3838  NZ  LYS B 209     144.149 168.074 172.011  1.00 51.47           N  
ATOM   3839  N   LEU B 210     147.730 161.800 172.741  1.00 54.45           N  
ATOM   3840  CA  LEU B 210     147.927 160.650 173.617  1.00 57.93           C  
ATOM   3841  C   LEU B 210     146.864 160.685 174.708  1.00 58.98           C  
ATOM   3842  O   LEU B 210     146.913 161.535 175.603  1.00 52.25           O  
ATOM   3843  CB  LEU B 210     149.333 160.660 174.212  1.00 60.97           C  
ATOM   3844  CG  LEU B 210     149.669 159.600 175.260  1.00 57.21           C  
ATOM   3845  CD1 LEU B 210     149.800 158.238 174.614  1.00 59.29           C  
ATOM   3846  CD2 LEU B 210     150.946 159.967 175.990  1.00 51.56           C  
ATOM   3847  N   TRP B 211     145.912 159.761 174.635  1.00 58.53           N  
ATOM   3848  CA  TRP B 211     144.812 159.676 175.580  1.00 54.39           C  
ATOM   3849  C   TRP B 211     145.082 158.608 176.632  1.00 63.47           C  
ATOM   3850  O   TRP B 211     145.694 157.573 176.353  1.00 70.12           O  
ATOM   3851  CB  TRP B 211     143.501 159.348 174.868  1.00 53.64           C  
ATOM   3852  CG  TRP B 211     143.153 160.263 173.748  1.00 56.27           C  
ATOM   3853  CD1 TRP B 211     143.336 160.035 172.419  1.00 52.08           C  
ATOM   3854  CD2 TRP B 211     142.538 161.548 173.855  1.00 62.07           C  
ATOM   3855  NE1 TRP B 211     142.881 161.103 171.689  1.00 57.31           N  
ATOM   3856  CE2 TRP B 211     142.386 162.047 172.549  1.00 61.53           C  
ATOM   3857  CE3 TRP B 211     142.105 162.329 174.929  1.00 61.42           C  
ATOM   3858  CZ2 TRP B 211     141.821 163.288 172.289  1.00 66.15           C  
ATOM   3859  CZ3 TRP B 211     141.544 163.559 174.669  1.00 60.28           C  
ATOM   3860  CH2 TRP B 211     141.408 164.028 173.360  1.00 65.82           C  
ATOM   3861  N   ASP B 212     144.597 158.869 177.844  1.00 79.40           N  
ATOM   3862  CA  ASP B 212     144.647 157.917 178.945  1.00 78.20           C  
ATOM   3863  C   ASP B 212     143.272 157.279 179.104  1.00 80.97           C  
ATOM   3864  O   ASP B 212     142.273 157.985 179.266  1.00 85.01           O  
ATOM   3865  CB  ASP B 212     145.077 158.606 180.239  1.00 79.13           C  
ATOM   3866  CG  ASP B 212     144.949 157.705 181.449  1.00 85.68           C  
ATOM   3867  OD1 ASP B 212     143.837 157.614 182.011  1.00 87.86           O  
ATOM   3868  OD2 ASP B 212     145.960 157.087 181.842  1.00 87.89           O  
ATOM   3869  N   VAL B 213     143.227 155.947 179.063  1.00 78.29           N  
ATOM   3870  CA  VAL B 213     141.950 155.239 179.083  1.00 75.90           C  
ATOM   3871  C   VAL B 213     141.288 155.340 180.453  1.00 80.99           C  
ATOM   3872  O   VAL B 213     140.067 155.509 180.554  1.00 82.45           O  
ATOM   3873  CB  VAL B 213     142.154 153.774 178.654  1.00 73.51           C  
ATOM   3874  CG1 VAL B 213     141.033 152.896 179.178  1.00 75.75           C  
ATOM   3875  CG2 VAL B 213     142.239 153.675 177.145  1.00 72.35           C  
ATOM   3876  N   ARG B 214     142.080 155.252 181.525  1.00 96.94           N  
ATOM   3877  CA  ARG B 214     141.517 155.055 182.860  1.00 96.15           C  
ATOM   3878  C   ARG B 214     140.602 156.203 183.272  1.00 94.68           C  
ATOM   3879  O   ARG B 214     139.519 155.973 183.820  1.00 97.97           O  
ATOM   3880  CB  ARG B 214     142.642 154.879 183.879  1.00 97.70           C  
ATOM   3881  CG  ARG B 214     143.473 153.625 183.669  1.00 97.83           C  
ATOM   3882  CD  ARG B 214     142.876 152.439 184.406  1.00 97.52           C  
ATOM   3883  NE  ARG B 214     142.076 151.599 183.523  1.00101.45           N  
ATOM   3884  CZ  ARG B 214     142.553 150.583 182.819  1.00101.18           C  
ATOM   3885  NH1 ARG B 214     143.832 150.248 182.869  1.00 95.18           N  
ATOM   3886  NH2 ARG B 214     141.728 149.885 182.045  1.00101.35           N  
ATOM   3887  N   GLU B 215     141.013 157.444 183.019  1.00 97.40           N  
ATOM   3888  CA  GLU B 215     140.225 158.603 183.421  1.00101.30           C  
ATOM   3889  C   GLU B 215     139.844 159.549 182.291  1.00104.62           C  
ATOM   3890  O   GLU B 215     138.858 160.280 182.440  1.00105.07           O  
ATOM   3891  CB  GLU B 215     140.943 159.358 184.561  1.00102.16           C  
ATOM   3892  CG  GLU B 215     142.420 159.785 184.374  1.00101.19           C  
ATOM   3893  CD  GLU B 215     142.729 160.796 183.281  1.00103.27           C  
ATOM   3894  OE1 GLU B 215     141.829 161.276 182.573  1.00105.20           O  
ATOM   3895  OE2 GLU B 215     143.927 161.111 183.130  1.00102.43           O  
ATOM   3896  N   GLY B 216     140.573 159.568 181.178  1.00106.35           N  
ATOM   3897  CA  GLY B 216     140.084 160.221 179.978  1.00105.42           C  
ATOM   3898  C   GLY B 216     140.357 161.700 179.786  1.00104.82           C  
ATOM   3899  O   GLY B 216     139.415 162.484 179.644  1.00103.37           O  
ATOM   3900  N   MET B 217     141.627 162.103 179.776  1.00 93.16           N  
ATOM   3901  CA  MET B 217     141.979 163.425 179.278  1.00 94.40           C  
ATOM   3902  C   MET B 217     143.271 163.319 178.481  1.00 91.81           C  
ATOM   3903  O   MET B 217     144.065 162.397 178.682  1.00 92.56           O  
ATOM   3904  CB  MET B 217     142.109 164.467 180.403  1.00 93.82           C  
ATOM   3905  CG  MET B 217     142.829 164.024 181.671  1.00 95.59           C  
ATOM   3906  SD  MET B 217     144.568 163.594 181.471  1.00105.89           S  
ATOM   3907  CE  MET B 217     145.318 165.218 181.517  1.00 95.05           C  
ATOM   3908  N   CYS B 218     143.463 164.261 177.562  1.00 81.73           N  
ATOM   3909  CA  CYS B 218     144.651 164.250 176.719  1.00 80.42           C  
ATOM   3910  C   CYS B 218     145.881 164.623 177.534  1.00 84.00           C  
ATOM   3911  O   CYS B 218     145.870 165.607 178.279  1.00 88.67           O  
ATOM   3912  CB  CYS B 218     144.481 165.215 175.548  1.00 79.38           C  
ATOM   3913  SG  CYS B 218     146.005 165.558 174.647  1.00 87.36           S  
ATOM   3914  N   ARG B 219     146.946 163.838 177.387  1.00 81.01           N  
ATOM   3915  CA  ARG B 219     148.185 164.077 178.115  1.00 83.13           C  
ATOM   3916  C   ARG B 219     149.255 164.757 177.278  1.00 85.34           C  
ATOM   3917  O   ARG B 219     150.055 165.524 177.823  1.00 84.01           O  
ATOM   3918  CB  ARG B 219     148.748 162.759 178.656  1.00 82.72           C  
ATOM   3919  CG  ARG B 219     147.887 162.103 179.716  1.00 85.18           C  
ATOM   3920  CD  ARG B 219     148.722 161.223 180.631  1.00 84.51           C  
ATOM   3921  NE  ARG B 219     147.939 160.675 181.731  1.00 84.91           N  
ATOM   3922  CZ  ARG B 219     147.561 161.362 182.800  1.00 87.48           C  
ATOM   3923  NH1 ARG B 219     147.880 162.637 182.952  1.00 86.02           N  
ATOM   3924  NH2 ARG B 219     146.846 160.754 183.743  1.00 88.02           N  
ATOM   3925  N   GLN B 220     149.292 164.500 175.973  1.00 75.97           N  
ATOM   3926  CA  GLN B 220     150.325 165.059 175.115  1.00 69.07           C  
ATOM   3927  C   GLN B 220     149.773 165.232 173.710  1.00 69.63           C  
ATOM   3928  O   GLN B 220     148.994 164.400 173.233  1.00 73.69           O  
ATOM   3929  CB  GLN B 220     151.566 164.162 175.085  1.00 65.19           C  
ATOM   3930  CG  GLN B 220     152.662 164.583 176.043  1.00 74.11           C  
ATOM   3931  CD  GLN B 220     153.737 163.527 176.185  1.00 78.21           C  
ATOM   3932  OE1 GLN B 220     153.465 162.332 176.080  1.00 75.56           O  
ATOM   3933  NE2 GLN B 220     154.966 163.963 176.428  1.00 78.42           N  
ATOM   3934  N   THR B 221     150.185 166.315 173.055  1.00 56.71           N  
ATOM   3935  CA  THR B 221     149.795 166.614 171.683  1.00 55.39           C  
ATOM   3936  C   THR B 221     151.052 166.706 170.833  1.00 60.16           C  
ATOM   3937  O   THR B 221     151.954 167.492 171.139  1.00 66.66           O  
ATOM   3938  CB  THR B 221     149.000 167.917 171.606  1.00 58.06           C  
ATOM   3939  OG1 THR B 221     148.028 167.948 172.658  1.00 66.64           O  
ATOM   3940  CG2 THR B 221     148.292 168.026 170.268  1.00 56.76           C  
ATOM   3941  N   PHE B 222     151.106 165.910 169.770  1.00 58.18           N  
ATOM   3942  CA  PHE B 222     152.258 165.839 168.883  1.00 53.32           C  
ATOM   3943  C   PHE B 222     151.882 166.437 167.536  1.00 55.45           C  
ATOM   3944  O   PHE B 222     150.912 166.000 166.905  1.00 53.04           O  
ATOM   3945  CB  PHE B 222     152.729 164.396 168.717  1.00 50.66           C  
ATOM   3946  CG  PHE B 222     153.132 163.740 170.003  1.00 48.55           C  
ATOM   3947  CD1 PHE B 222     154.325 164.069 170.617  1.00 53.58           C  
ATOM   3948  CD2 PHE B 222     152.316 162.799 170.599  1.00 49.10           C  
ATOM   3949  CE1 PHE B 222     154.696 163.469 171.798  1.00 59.42           C  
ATOM   3950  CE2 PHE B 222     152.682 162.196 171.779  1.00 52.73           C  
ATOM   3951  CZ  PHE B 222     153.873 162.531 172.380  1.00 58.58           C  
ATOM   3952  N   THR B 223     152.654 167.429 167.102  1.00 56.39           N  
ATOM   3953  CA  THR B 223     152.438 168.105 165.834  1.00 56.82           C  
ATOM   3954  C   THR B 223     153.743 168.131 165.052  1.00 63.14           C  
ATOM   3955  O   THR B 223     154.818 167.850 165.586  1.00 71.38           O  
ATOM   3956  CB  THR B 223     151.923 169.535 166.035  1.00 55.51           C  
ATOM   3957  OG1 THR B 223     151.743 170.162 164.760  1.00 58.79           O  
ATOM   3958  CG2 THR B 223     152.913 170.343 166.855  1.00 49.93           C  
ATOM   3959  N   GLY B 224     153.637 168.479 163.774  1.00 56.36           N  
ATOM   3960  CA  GLY B 224     154.799 168.514 162.911  1.00 53.14           C  
ATOM   3961  C   GLY B 224     154.498 168.089 161.490  1.00 52.92           C  
ATOM   3962  O   GLY B 224     155.305 168.315 160.585  1.00 54.36           O  
ATOM   3963  N   HIS B 225     153.341 167.474 161.281  1.00 47.93           N  
ATOM   3964  CA  HIS B 225     152.924 167.071 159.945  1.00 49.91           C  
ATOM   3965  C   HIS B 225     152.474 168.306 159.168  1.00 55.56           C  
ATOM   3966  O   HIS B 225     152.549 169.442 159.644  1.00 55.80           O  
ATOM   3967  CB  HIS B 225     151.828 166.015 160.029  1.00 52.17           C  
ATOM   3968  CG  HIS B 225     152.333 164.610 159.944  1.00 49.93           C  
ATOM   3969  ND1 HIS B 225     152.922 164.097 158.808  1.00 45.63           N  
ATOM   3970  CD2 HIS B 225     152.337 163.608 160.853  1.00 53.78           C  
ATOM   3971  CE1 HIS B 225     153.267 162.841 159.023  1.00 43.32           C  
ATOM   3972  NE2 HIS B 225     152.923 162.519 160.256  1.00 50.54           N  
ATOM   3973  N   GLU B 226     151.995 168.092 157.943  1.00 57.55           N  
ATOM   3974  CA  GLU B 226     151.522 169.182 157.107  1.00 56.15           C  
ATOM   3975  C   GLU B 226     150.176 168.906 156.453  1.00 55.44           C  
ATOM   3976  O   GLU B 226     149.689 169.756 155.701  1.00 59.64           O  
ATOM   3977  CB  GLU B 226     152.555 169.508 156.017  1.00 57.92           C  
ATOM   3978  CG  GLU B 226     153.539 170.598 156.404  1.00 57.50           C  
ATOM   3979  CD  GLU B 226     154.969 170.248 156.043  1.00 68.07           C  
ATOM   3980  OE1 GLU B 226     155.183 169.196 155.405  1.00 67.87           O  
ATOM   3981  OE2 GLU B 226     155.880 171.024 156.399  1.00 70.29           O  
ATOM   3982  N   SER B 227     149.564 167.757 156.713  1.00 54.25           N  
ATOM   3983  CA  SER B 227     148.276 167.430 156.121  1.00 54.47           C  
ATOM   3984  C   SER B 227     147.597 166.382 157.000  1.00 54.72           C  
ATOM   3985  O   SER B 227     148.045 166.116 158.121  1.00 56.83           O  
ATOM   3986  CB  SER B 227     148.458 166.963 154.668  1.00 62.53           C  
ATOM   3987  OG  SER B 227     148.750 168.059 153.820  1.00 65.86           O  
ATOM   3988  N   ASP B 228     146.522 165.790 156.490  1.00 58.15           N  
ATOM   3989  CA  ASP B 228     145.753 164.827 157.263  1.00 53.93           C  
ATOM   3990  C   ASP B 228     146.588 163.590 157.568  1.00 60.81           C  
ATOM   3991  O   ASP B 228     147.415 163.160 156.763  1.00 73.97           O  
ATOM   3992  CB  ASP B 228     144.494 164.425 156.497  1.00 53.92           C  
ATOM   3993  CG  ASP B 228     143.900 165.575 155.714  1.00 65.33           C  
ATOM   3994  OD1 ASP B 228     143.762 166.676 156.285  1.00 67.11           O  
ATOM   3995  OD2 ASP B 228     143.574 165.379 154.526  1.00 69.15           O  
ATOM   3996  N   ILE B 229     146.361 163.015 158.745  1.00 47.56           N  
ATOM   3997  CA  ILE B 229     147.007 161.778 159.167  1.00 43.67           C  
ATOM   3998  C   ILE B 229     146.026 160.637 158.943  1.00 42.68           C  
ATOM   3999  O   ILE B 229     144.897 160.677 159.444  1.00 43.28           O  
ATOM   4000  CB  ILE B 229     147.448 161.841 160.638  1.00 32.00           C  
ATOM   4001  CG1 ILE B 229     148.603 162.823 160.809  1.00 26.61           C  
ATOM   4002  CG2 ILE B 229     147.850 160.467 161.130  1.00 32.41           C  
ATOM   4003  CD1 ILE B 229     149.216 162.793 162.185  1.00 32.84           C  
ATOM   4004  N   ASN B 230     146.451 159.623 158.191  1.00 48.80           N  
ATOM   4005  CA  ASN B 230     145.568 158.527 157.824  1.00 54.62           C  
ATOM   4006  C   ASN B 230     145.809 157.254 158.624  1.00 59.56           C  
ATOM   4007  O   ASN B 230     144.959 156.359 158.594  1.00 57.54           O  
ATOM   4008  CB  ASN B 230     145.707 158.211 156.332  1.00 50.92           C  
ATOM   4009  CG  ASN B 230     145.404 159.402 155.459  1.00 55.73           C  
ATOM   4010  OD1 ASN B 230     144.772 160.361 155.897  1.00 56.69           O  
ATOM   4011  ND2 ASN B 230     145.851 159.350 154.211  1.00 56.37           N  
ATOM   4012  N   ALA B 231     146.931 157.143 159.328  1.00 46.46           N  
ATOM   4013  CA  ALA B 231     147.221 155.920 160.061  1.00 38.73           C  
ATOM   4014  C   ALA B 231     148.185 156.221 161.195  1.00 36.45           C  
ATOM   4015  O   ALA B 231     148.885 157.235 161.190  1.00 50.54           O  
ATOM   4016  CB  ALA B 231     147.801 154.844 159.143  1.00 41.36           C  
ATOM   4017  N   ILE B 232     148.215 155.309 162.166  1.00 21.67           N  
ATOM   4018  CA  ILE B 232     149.088 155.436 163.325  1.00 31.19           C  
ATOM   4019  C   ILE B 232     149.327 154.038 163.874  1.00 43.49           C  
ATOM   4020  O   ILE B 232     148.516 153.131 163.673  1.00 45.35           O  
ATOM   4021  CB  ILE B 232     148.475 156.385 164.385  1.00 20.85           C  
ATOM   4022  CG1 ILE B 232     149.566 157.000 165.255  1.00 27.12           C  
ATOM   4023  CG2 ILE B 232     147.470 155.656 165.243  1.00 37.79           C  
ATOM   4024  CD1 ILE B 232     149.121 158.238 165.981  1.00 34.76           C  
ATOM   4025  N   CYS B 233     150.458 153.859 164.554  1.00 45.35           N  
ATOM   4026  CA  CYS B 233     150.813 152.558 165.102  1.00 33.69           C  
ATOM   4027  C   CYS B 233     151.826 152.747 166.221  1.00 38.53           C  
ATOM   4028  O   CYS B 233     152.676 153.635 166.148  1.00 44.17           O  
ATOM   4029  CB  CYS B 233     151.384 151.635 164.022  1.00 32.39           C  
ATOM   4030  SG  CYS B 233     151.633 149.932 164.556  1.00 66.82           S  
ATOM   4031  N   PHE B 234     151.732 151.903 167.245  1.00 36.42           N  
ATOM   4032  CA  PHE B 234     152.623 151.970 168.395  1.00 32.72           C  
ATOM   4033  C   PHE B 234     153.892 151.162 168.159  1.00 44.13           C  
ATOM   4034  O   PHE B 234     153.859 150.091 167.546  1.00 45.44           O  
ATOM   4035  CB  PHE B 234     151.924 151.457 169.654  1.00 31.46           C  
ATOM   4036  CG  PHE B 234     151.641 152.522 170.673  1.00 32.03           C  
ATOM   4037  CD1 PHE B 234     152.596 152.867 171.611  1.00 39.78           C  
ATOM   4038  CD2 PHE B 234     150.419 153.159 170.711  1.00 30.60           C  
ATOM   4039  CE1 PHE B 234     152.342 153.838 172.554  1.00 32.41           C  
ATOM   4040  CE2 PHE B 234     150.162 154.130 171.655  1.00 35.16           C  
ATOM   4041  CZ  PHE B 234     151.125 154.469 172.576  1.00 22.62           C  
ATOM   4042  N   PHE B 235     155.007 151.686 168.652  1.00 47.34           N  
ATOM   4043  CA  PHE B 235     156.244 150.923 168.686  1.00 39.90           C  
ATOM   4044  C   PHE B 235     156.075 149.733 169.629  1.00 49.44           C  
ATOM   4045  O   PHE B 235     155.361 149.839 170.633  1.00 60.96           O  
ATOM   4046  CB  PHE B 235     157.393 151.818 169.156  1.00 42.56           C  
ATOM   4047  CG  PHE B 235     158.761 151.280 168.856  1.00 44.21           C  
ATOM   4048  CD1 PHE B 235     159.263 151.300 167.570  1.00 50.68           C  
ATOM   4049  CD2 PHE B 235     159.557 150.781 169.868  1.00 39.75           C  
ATOM   4050  CE1 PHE B 235     160.526 150.816 167.300  1.00 46.40           C  
ATOM   4051  CE2 PHE B 235     160.818 150.298 169.604  1.00 39.75           C  
ATOM   4052  CZ  PHE B 235     161.303 150.315 168.319  1.00 39.20           C  
ATOM   4053  N   PRO B 236     156.695 148.587 169.336  1.00 40.78           N  
ATOM   4054  CA  PRO B 236     156.530 147.426 170.226  1.00 46.22           C  
ATOM   4055  C   PRO B 236     156.978 147.685 171.652  1.00 48.79           C  
ATOM   4056  O   PRO B 236     156.442 147.070 172.582  1.00 47.46           O  
ATOM   4057  CB  PRO B 236     157.384 146.347 169.549  1.00 41.76           C  
ATOM   4058  CG  PRO B 236     157.416 146.746 168.120  1.00 40.50           C  
ATOM   4059  CD  PRO B 236     157.458 148.243 168.126  1.00 42.93           C  
ATOM   4060  N   ASN B 237     157.948 148.577 171.856  1.00 48.70           N  
ATOM   4061  CA  ASN B 237     158.366 148.930 173.206  1.00 46.75           C  
ATOM   4062  C   ASN B 237     157.271 149.652 173.975  1.00 42.91           C  
ATOM   4063  O   ASN B 237     157.256 149.600 175.209  1.00 49.25           O  
ATOM   4064  CB  ASN B 237     159.626 149.796 173.148  1.00 51.27           C  
ATOM   4065  CG  ASN B 237     160.138 150.178 174.517  1.00 55.05           C  
ATOM   4066  OD1 ASN B 237     160.050 149.399 175.465  1.00 63.12           O  
ATOM   4067  ND2 ASN B 237     160.682 151.383 174.629  1.00 46.28           N  
ATOM   4068  N   GLY B 238     156.349 150.311 173.279  1.00 41.60           N  
ATOM   4069  CA  GLY B 238     155.313 151.083 173.930  1.00 38.16           C  
ATOM   4070  C   GLY B 238     155.712 152.485 174.327  1.00 44.81           C  
ATOM   4071  O   GLY B 238     154.946 153.152 175.029  1.00 49.24           O  
ATOM   4072  N   ASN B 239     156.889 152.954 173.904  1.00 48.27           N  
ATOM   4073  CA  ASN B 239     157.366 154.288 174.249  1.00 46.16           C  
ATOM   4074  C   ASN B 239     157.586 155.156 173.015  1.00 47.94           C  
ATOM   4075  O   ASN B 239     158.279 156.174 173.098  1.00 57.64           O  
ATOM   4076  CB  ASN B 239     158.656 154.206 175.067  1.00 53.83           C  
ATOM   4077  CG  ASN B 239     158.426 153.674 176.465  1.00 60.68           C  
ATOM   4078  OD1 ASN B 239     157.676 152.719 176.662  1.00 60.14           O  
ATOM   4079  ND2 ASN B 239     159.073 154.288 177.446  1.00 59.79           N  
ATOM   4080  N   ALA B 240     157.020 154.774 171.874  1.00 36.51           N  
ATOM   4081  CA  ALA B 240     157.130 155.561 170.654  1.00 38.54           C  
ATOM   4082  C   ALA B 240     156.014 155.138 169.714  1.00 45.23           C  
ATOM   4083  O   ALA B 240     155.370 154.107 169.918  1.00 48.38           O  
ATOM   4084  CB  ALA B 240     158.497 155.387 169.987  1.00 34.69           C  
ATOM   4085  N   PHE B 241     155.782 155.950 168.686  1.00 48.95           N  
ATOM   4086  CA  PHE B 241     154.784 155.596 167.685  1.00 40.00           C  
ATOM   4087  C   PHE B 241     155.134 156.255 166.359  1.00 43.38           C  
ATOM   4088  O   PHE B 241     156.024 157.104 166.275  1.00 62.85           O  
ATOM   4089  CB  PHE B 241     153.366 155.960 168.143  1.00 32.76           C  
ATOM   4090  CG  PHE B 241     153.121 157.430 168.290  1.00 38.67           C  
ATOM   4091  CD1 PHE B 241     153.509 158.098 169.433  1.00 41.61           C  
ATOM   4092  CD2 PHE B 241     152.469 158.138 167.299  1.00 46.04           C  
ATOM   4093  CE1 PHE B 241     153.273 159.446 169.575  1.00 43.86           C  
ATOM   4094  CE2 PHE B 241     152.231 159.486 167.437  1.00 42.99           C  
ATOM   4095  CZ  PHE B 241     152.634 160.140 168.575  1.00 45.26           C  
ATOM   4096  N   ALA B 242     154.445 155.819 165.308  1.00 18.57           N  
ATOM   4097  CA  ALA B 242     154.712 156.274 163.951  1.00 14.99           C  
ATOM   4098  C   ALA B 242     153.409 156.681 163.285  1.00 26.58           C  
ATOM   4099  O   ALA B 242     152.398 155.984 163.411  1.00 44.53           O  
ATOM   4100  CB  ALA B 242     155.406 155.188 163.129  1.00 30.18           C  
ATOM   4101  N   THR B 243     153.444 157.799 162.570  1.00 24.84           N  
ATOM   4102  CA  THR B 243     152.278 158.369 161.915  1.00 25.39           C  
ATOM   4103  C   THR B 243     152.520 158.477 160.417  1.00 26.44           C  
ATOM   4104  O   THR B 243     153.602 158.883 159.981  1.00 40.84           O  
ATOM   4105  CB  THR B 243     151.948 159.755 162.472  1.00 40.89           C  
ATOM   4106  OG1 THR B 243     152.998 160.667 162.132  1.00 49.46           O  
ATOM   4107  CG2 THR B 243     151.803 159.707 163.979  1.00 32.31           C  
ATOM   4108  N   GLY B 244     151.504 158.115 159.639  1.00 28.32           N  
ATOM   4109  CA  GLY B 244     151.536 158.292 158.202  1.00 45.54           C  
ATOM   4110  C   GLY B 244     150.492 159.290 157.748  1.00 44.57           C  
ATOM   4111  O   GLY B 244     149.333 159.208 158.163  1.00 48.81           O  
ATOM   4112  N   SER B 245     150.881 160.233 156.900  1.00 37.08           N  
ATOM   4113  CA  SER B 245     150.009 161.332 156.511  1.00 40.69           C  
ATOM   4114  C   SER B 245     149.913 161.422 154.990  1.00 43.74           C  
ATOM   4115  O   SER B 245     150.370 160.539 154.262  1.00 62.66           O  
ATOM   4116  CB  SER B 245     150.506 162.642 157.119  1.00 51.34           C  
ATOM   4117  OG  SER B 245     151.706 163.057 156.501  1.00 60.40           O  
ATOM   4118  N   ASP B 246     149.305 162.507 154.515  1.00 48.97           N  
ATOM   4119  CA  ASP B 246     149.035 162.703 153.098  1.00 56.23           C  
ATOM   4120  C   ASP B 246     150.088 163.542 152.389  1.00 60.21           C  
ATOM   4121  O   ASP B 246     149.937 163.810 151.194  1.00 67.39           O  
ATOM   4122  CB  ASP B 246     147.662 163.350 152.909  1.00 60.51           C  
ATOM   4123  CG  ASP B 246     146.578 162.337 152.627  1.00 69.50           C  
ATOM   4124  OD1 ASP B 246     146.703 161.189 153.098  1.00 69.01           O  
ATOM   4125  OD2 ASP B 246     145.602 162.685 151.931  1.00 71.80           O  
ATOM   4126  N   ASP B 247     151.144 163.966 153.082  1.00 58.34           N  
ATOM   4127  CA  ASP B 247     152.221 164.716 152.453  1.00 59.35           C  
ATOM   4128  C   ASP B 247     153.389 163.823 152.055  1.00 59.83           C  
ATOM   4129  O   ASP B 247     154.527 164.300 151.979  1.00 63.99           O  
ATOM   4130  CB  ASP B 247     152.703 165.838 153.373  1.00 57.15           C  
ATOM   4131  CG  ASP B 247     152.944 165.365 154.783  1.00 61.91           C  
ATOM   4132  OD1 ASP B 247     152.746 164.163 155.040  1.00 69.17           O  
ATOM   4133  OD2 ASP B 247     153.335 166.190 155.632  1.00 63.62           O  
ATOM   4134  N   ALA B 248     153.126 162.540 151.802  1.00 53.60           N  
ATOM   4135  CA  ALA B 248     154.138 161.589 151.344  1.00 58.89           C  
ATOM   4136  C   ALA B 248     155.312 161.505 152.317  1.00 64.00           C  
ATOM   4137  O   ALA B 248     156.478 161.495 151.919  1.00 68.07           O  
ATOM   4138  CB  ALA B 248     154.624 161.943 149.938  1.00 64.32           C  
ATOM   4139  N   THR B 249     154.996 161.443 153.607  1.00 50.06           N  
ATOM   4140  CA  THR B 249     156.034 161.325 154.621  1.00 49.84           C  
ATOM   4141  C   THR B 249     155.501 160.521 155.797  1.00 50.13           C  
ATOM   4142  O   THR B 249     154.300 160.544 156.078  1.00 56.65           O  
ATOM   4143  CB  THR B 249     156.523 162.707 155.079  1.00 42.36           C  
ATOM   4144  OG1 THR B 249     157.870 162.607 155.549  1.00 46.16           O  
ATOM   4145  CG2 THR B 249     155.654 163.266 156.188  1.00 40.86           C  
ATOM   4146  N   CYS B 250     156.391 159.781 156.447  1.00 50.93           N  
ATOM   4147  CA  CYS B 250     156.094 159.105 157.699  1.00 41.48           C  
ATOM   4148  C   CYS B 250     156.924 159.740 158.803  1.00 48.17           C  
ATOM   4149  O   CYS B 250     157.991 160.299 158.550  1.00 59.60           O  
ATOM   4150  CB  CYS B 250     156.397 157.609 157.610  1.00 39.38           C  
ATOM   4151  SG  CYS B 250     155.145 156.632 156.756  1.00 44.86           S  
ATOM   4152  N   ARG B 251     156.430 159.666 160.032  1.00 47.30           N  
ATOM   4153  CA  ARG B 251     157.157 160.276 161.133  1.00 44.45           C  
ATOM   4154  C   ARG B 251     157.165 159.348 162.334  1.00 42.74           C  
ATOM   4155  O   ARG B 251     156.187 158.652 162.608  1.00 47.39           O  
ATOM   4156  CB  ARG B 251     156.559 161.634 161.511  1.00 46.76           C  
ATOM   4157  CG  ARG B 251     156.984 162.749 160.579  1.00 48.31           C  
ATOM   4158  CD  ARG B 251     156.008 163.905 160.600  1.00 51.70           C  
ATOM   4159  NE  ARG B 251     156.081 164.691 159.375  1.00 57.98           N  
ATOM   4160  CZ  ARG B 251     156.959 165.661 159.160  1.00 58.26           C  
ATOM   4161  NH1 ARG B 251     157.856 165.995 160.072  1.00 54.30           N  
ATOM   4162  NH2 ARG B 251     156.935 166.313 158.002  1.00 58.15           N  
ATOM   4163  N   LEU B 252     158.288 159.343 163.045  1.00 41.27           N  
ATOM   4164  CA  LEU B 252     158.448 158.583 164.278  1.00 46.17           C  
ATOM   4165  C   LEU B 252     158.569 159.584 165.416  1.00 56.10           C  
ATOM   4166  O   LEU B 252     159.520 160.379 165.442  1.00 62.52           O  
ATOM   4167  CB  LEU B 252     159.670 157.670 164.214  1.00 52.15           C  
ATOM   4168  CG  LEU B 252     159.967 156.819 165.450  1.00 49.75           C  
ATOM   4169  CD1 LEU B 252     159.455 155.406 165.256  1.00 45.77           C  
ATOM   4170  CD2 LEU B 252     161.454 156.808 165.749  1.00 51.72           C  
ATOM   4171  N   PHE B 253     157.593 159.547 166.327  1.00 51.61           N  
ATOM   4172  CA  PHE B 253     157.526 160.377 167.520  1.00 39.81           C  
ATOM   4173  C   PHE B 253     157.788 159.525 168.754  1.00 41.35           C  
ATOM   4174  O   PHE B 253     157.546 158.314 168.755  1.00 49.59           O  
ATOM   4175  CB  PHE B 253     156.150 161.035 167.675  1.00 41.22           C  
ATOM   4176  CG  PHE B 253     155.785 161.978 166.569  1.00 49.13           C  
ATOM   4177  CD1 PHE B 253     156.322 163.248 166.519  1.00 52.40           C  
ATOM   4178  CD2 PHE B 253     154.878 161.601 165.596  1.00 48.86           C  
ATOM   4179  CE1 PHE B 253     155.977 164.116 165.510  1.00 52.01           C  
ATOM   4180  CE2 PHE B 253     154.531 162.465 164.586  1.00 44.79           C  
ATOM   4181  CZ  PHE B 253     155.081 163.724 164.542  1.00 49.00           C  
ATOM   4182  N   ASP B 254     158.250 160.176 169.818  1.00 57.83           N  
ATOM   4183  CA  ASP B 254     158.564 159.510 171.072  1.00 61.71           C  
ATOM   4184  C   ASP B 254     157.720 160.134 172.174  1.00 67.39           C  
ATOM   4185  O   ASP B 254     157.569 161.358 172.239  1.00 72.80           O  
ATOM   4186  CB  ASP B 254     160.077 159.616 171.371  1.00 62.85           C  
ATOM   4187  CG  ASP B 254     160.455 159.299 172.827  1.00 71.32           C  
ATOM   4188  OD2 ASP B 254     161.619 158.911 173.027  1.00 77.55           O  
ATOM   4189  OD1 ASP B 254     159.652 159.425 173.773  1.00 68.08           O  
ATOM   4190  N   LEU B 255     157.184 159.281 173.050  1.00 63.30           N  
ATOM   4191  CA  LEU B 255     156.330 159.755 174.135  1.00 58.79           C  
ATOM   4192  C   LEU B 255     157.131 160.515 175.185  1.00 65.23           C  
ATOM   4193  O   LEU B 255     156.748 161.616 175.596  1.00 69.45           O  
ATOM   4194  CB  LEU B 255     155.602 158.576 174.778  1.00 58.04           C  
ATOM   4195  CG  LEU B 255     154.190 158.248 174.296  1.00 61.82           C  
ATOM   4196  CD1 LEU B 255     154.175 157.996 172.808  1.00 58.65           C  
ATOM   4197  CD2 LEU B 255     153.649 157.046 175.045  1.00 67.60           C  
ATOM   4198  N   ARG B 256     158.248 159.939 175.635  1.00 81.26           N  
ATOM   4199  CA  ARG B 256     158.985 160.527 176.750  1.00 84.28           C  
ATOM   4200  C   ARG B 256     159.733 161.784 176.326  1.00 85.79           C  
ATOM   4201  O   ARG B 256     159.785 162.765 177.076  1.00 84.77           O  
ATOM   4202  CB  ARG B 256     159.950 159.501 177.340  1.00 83.03           C  
ATOM   4203  CG  ARG B 256     159.287 158.205 177.769  1.00 84.41           C  
ATOM   4204  CD  ARG B 256     160.184 157.412 178.700  1.00 83.06           C  
ATOM   4205  NE  ARG B 256     161.278 156.772 177.979  1.00 83.03           N  
ATOM   4206  CZ  ARG B 256     162.259 156.092 178.556  1.00 87.24           C  
ATOM   4207  NH1 ARG B 256     162.314 155.938 179.869  1.00 86.79           N  
ATOM   4208  NH2 ARG B 256     163.208 155.551 177.797  1.00 87.40           N  
ATOM   4209  N   ALA B 257     160.325 161.772 175.131  1.00 92.24           N  
ATOM   4210  CA  ALA B 257     161.044 162.946 174.655  1.00 92.11           C  
ATOM   4211  C   ALA B 257     160.109 164.097 174.315  1.00 93.23           C  
ATOM   4212  O   ALA B 257     160.558 165.248 174.281  1.00 94.95           O  
ATOM   4213  CB  ALA B 257     161.894 162.585 173.436  1.00 90.47           C  
ATOM   4214  N   ASP B 258     158.827 163.812 174.071  1.00 91.53           N  
ATOM   4215  CA  ASP B 258     157.839 164.831 173.715  1.00 88.96           C  
ATOM   4216  C   ASP B 258     158.300 165.637 172.504  1.00 91.14           C  
ATOM   4217  O   ASP B 258     158.182 166.863 172.458  1.00 95.28           O  
ATOM   4218  CB  ASP B 258     157.543 165.747 174.905  1.00 94.82           C  
ATOM   4219  CG  ASP B 258     156.154 166.350 174.847  1.00 96.79           C  
ATOM   4220  OD1 ASP B 258     155.636 166.548 173.729  1.00 97.41           O  
ATOM   4221  OD2 ASP B 258     155.581 166.628 175.920  1.00 95.76           O  
ATOM   4222  N   GLN B 259     158.835 164.932 171.511  1.00 80.60           N  
ATOM   4223  CA  GLN B 259     159.465 165.595 170.382  1.00 80.20           C  
ATOM   4224  C   GLN B 259     159.374 164.699 169.159  1.00 80.27           C  
ATOM   4225  O   GLN B 259     159.135 163.494 169.262  1.00 83.72           O  
ATOM   4226  CB  GLN B 259     160.929 165.929 170.684  1.00 77.97           C  
ATOM   4227  CG  GLN B 259     161.443 167.185 170.013  1.00 80.02           C  
ATOM   4228  CD  GLN B 259     162.403 167.948 170.897  1.00 87.02           C  
ATOM   4229  OE1 GLN B 259     162.449 167.736 172.108  1.00 86.76           O  
ATOM   4230  NE2 GLN B 259     163.177 168.843 170.297  1.00 91.25           N  
ATOM   4231  N   GLU B 260     159.570 165.312 167.997  1.00 74.05           N  
ATOM   4232  CA  GLU B 260     159.757 164.566 166.763  1.00 72.53           C  
ATOM   4233  C   GLU B 260     161.085 163.829 166.820  1.00 72.02           C  
ATOM   4234  O   GLU B 260     162.124 164.433 167.101  1.00 76.52           O  
ATOM   4235  CB  GLU B 260     159.742 165.514 165.567  1.00 75.54           C  
ATOM   4236  CG  GLU B 260     159.808 164.832 164.220  1.00 70.01           C  
ATOM   4237  CD  GLU B 260     159.012 165.565 163.166  1.00 79.52           C  
ATOM   4238  OE1 GLU B 260     159.025 166.814 163.167  1.00 84.47           O  
ATOM   4239  OE2 GLU B 260     158.384 164.896 162.326  1.00 76.64           O  
ATOM   4240  N   LEU B 261     161.059 162.526 166.549  1.00 61.41           N  
ATOM   4241  CA  LEU B 261     162.300 161.764 166.525  1.00 61.99           C  
ATOM   4242  C   LEU B 261     162.892 161.683 165.126  1.00 64.82           C  
ATOM   4243  O   LEU B 261     164.010 162.157 164.915  1.00 70.49           O  
ATOM   4244  CB  LEU B 261     162.088 160.357 167.095  1.00 61.78           C  
ATOM   4245  CG  LEU B 261     162.725 160.095 168.463  1.00 63.11           C  
ATOM   4246  CD1 LEU B 261     162.799 158.606 168.746  1.00 67.04           C  
ATOM   4247  CD2 LEU B 261     164.104 160.725 168.542  1.00 63.50           C  
ATOM   4248  N   MET B 262     162.156 161.146 164.152  1.00 70.75           N  
ATOM   4249  CA  MET B 262     162.704 161.131 162.795  1.00 70.09           C  
ATOM   4250  C   MET B 262     161.603 161.197 161.747  1.00 71.11           C  
ATOM   4251  O   MET B 262     160.421 161.002 162.037  1.00 73.05           O  
ATOM   4252  CB  MET B 262     163.585 159.906 162.518  1.00 66.42           C  
ATOM   4253  CG  MET B 262     164.990 160.002 163.085  1.00 78.30           C  
ATOM   4254  SD  MET B 262     166.185 159.001 162.187  1.00 98.81           S  
ATOM   4255  CE  MET B 262     165.786 159.477 160.514  1.00 76.80           C  
ATOM   4256  N   THR B 263     162.028 161.478 160.514  1.00 55.94           N  
ATOM   4257  CA  THR B 263     161.156 161.611 159.354  1.00 53.26           C  
ATOM   4258  C   THR B 263     161.621 160.669 158.251  1.00 50.80           C  
ATOM   4259  O   THR B 263     162.811 160.632 157.926  1.00 58.39           O  
ATOM   4260  CB  THR B 263     161.156 163.049 158.832  1.00 55.03           C  
ATOM   4261  OG1 THR B 263     160.798 163.948 159.889  1.00 59.51           O  
ATOM   4262  CG2 THR B 263     160.175 163.200 157.688  1.00 53.44           C  
ATOM   4263  N   TYR B 264     160.683 159.921 157.672  1.00 41.97           N  
ATOM   4264  CA  TYR B 264     160.951 159.001 156.571  1.00 52.32           C  
ATOM   4265  C   TYR B 264     160.278 159.551 155.320  1.00 56.84           C  
ATOM   4266  O   TYR B 264     159.046 159.545 155.221  1.00 58.81           O  
ATOM   4267  CB  TYR B 264     160.436 157.599 156.889  1.00 59.48           C  
ATOM   4268  CG  TYR B 264     160.824 157.092 158.258  1.00 63.61           C  
ATOM   4269  CD1 TYR B 264     162.142 157.113 158.677  1.00 61.56           C  
ATOM   4270  CD2 TYR B 264     159.871 156.588 159.128  1.00 59.40           C  
ATOM   4271  CE1 TYR B 264     162.501 156.653 159.923  1.00 54.17           C  
ATOM   4272  CE2 TYR B 264     160.221 156.127 160.376  1.00 54.23           C  
ATOM   4273  CZ  TYR B 264     161.537 156.162 160.767  1.00 52.54           C  
ATOM   4274  OH  TYR B 264     161.897 155.703 162.010  1.00 60.25           O  
ATOM   4275  N   SER B 265     161.083 160.020 154.368  1.00 70.45           N  
ATOM   4276  CA  SER B 265     160.557 160.589 153.136  1.00 67.88           C  
ATOM   4277  C   SER B 265     161.600 160.474 152.035  1.00 71.56           C  
ATOM   4278  O   SER B 265     162.805 160.532 152.292  1.00 74.66           O  
ATOM   4279  CB  SER B 265     160.160 162.057 153.316  1.00 71.40           C  
ATOM   4280  OG  SER B 265     161.305 162.891 153.321  1.00 73.55           O  
ATOM   4281  N   HIS B 266     161.120 160.316 150.803  1.00 90.74           N  
ATOM   4282  CA  HIS B 266     161.976 160.272 149.628  1.00 90.99           C  
ATOM   4283  C   HIS B 266     161.370 161.142 148.538  1.00 96.77           C  
ATOM   4284  O   HIS B 266     160.148 161.292 148.450  1.00 98.26           O  
ATOM   4285  CB  HIS B 266     162.168 158.838 149.120  1.00 89.90           C  
ATOM   4286  CG  HIS B 266     163.213 158.707 148.056  1.00 95.60           C  
ATOM   4287  ND1 HIS B 266     164.296 159.555 147.967  1.00 97.58           N  
ATOM   4288  CD2 HIS B 266     163.341 157.827 147.035  1.00 95.90           C  
ATOM   4289  CE1 HIS B 266     165.045 159.204 146.937  1.00 96.46           C  
ATOM   4290  NE2 HIS B 266     164.487 158.158 146.355  1.00 96.90           N  
ATOM   4291  N   ASP B 267     162.242 161.715 147.704  1.00106.27           N  
ATOM   4292  CA  ASP B 267     161.790 162.654 146.682  1.00105.16           C  
ATOM   4293  C   ASP B 267     160.908 161.986 145.637  1.00101.96           C  
ATOM   4294  O   ASP B 267     160.052 162.645 145.038  1.00102.66           O  
ATOM   4295  CB  ASP B 267     162.995 163.313 146.011  1.00104.36           C  
ATOM   4296  CG  ASP B 267     162.736 164.756 145.640  1.00106.08           C  
ATOM   4297  OD1 ASP B 267     161.555 165.119 145.459  1.00106.80           O  
ATOM   4298  OD2 ASP B 267     163.711 165.528 145.529  1.00107.01           O  
ATOM   4299  N   ASN B 268     161.107 160.689 145.394  1.00 97.92           N  
ATOM   4300  CA  ASN B 268     160.334 160.000 144.365  1.00101.35           C  
ATOM   4301  C   ASN B 268     158.858 159.947 144.746  1.00103.18           C  
ATOM   4302  O   ASN B 268     157.986 160.268 143.929  1.00102.81           O  
ATOM   4303  CB  ASN B 268     160.919 158.596 144.153  1.00101.83           C  
ATOM   4304  CG  ASN B 268     160.105 157.722 143.190  1.00103.42           C  
ATOM   4305  OD1 ASN B 268     158.969 158.020 142.830  1.00104.26           O  
ATOM   4306  ND2 ASN B 268     160.712 156.617 142.774  1.00102.62           N  
ATOM   4307  N   ILE B 269     158.558 159.572 145.986  1.00 92.93           N  
ATOM   4308  CA  ILE B 269     157.176 159.399 146.420  1.00 91.34           C  
ATOM   4309  C   ILE B 269     156.540 160.763 146.647  1.00 91.16           C  
ATOM   4310  O   ILE B 269     157.131 161.641 147.286  1.00 89.55           O  
ATOM   4311  CB  ILE B 269     157.107 158.538 147.690  1.00 89.14           C  
ATOM   4312  CG1 ILE B 269     157.966 157.283 147.536  1.00 87.54           C  
ATOM   4313  CG2 ILE B 269     155.671 158.160 147.992  1.00 88.56           C  
ATOM   4314  CD1 ILE B 269     159.074 157.178 148.547  1.00 85.76           C  
ATOM   4315  N   ILE B 270     155.329 160.943 146.120  1.00 86.91           N  
ATOM   4316  CA  ILE B 270     154.579 162.180 146.306  1.00 84.39           C  
ATOM   4317  C   ILE B 270     153.164 161.857 146.766  1.00 87.77           C  
ATOM   4318  O   ILE B 270     152.422 162.747 147.196  1.00 86.01           O  
ATOM   4319  CB  ILE B 270     154.562 163.022 145.018  1.00 83.46           C  
ATOM   4320  CG1 ILE B 270     154.256 162.137 143.809  1.00 86.68           C  
ATOM   4321  CG2 ILE B 270     155.885 163.748 144.841  1.00 83.97           C  
ATOM   4322  CD1 ILE B 270     154.370 162.853 142.483  1.00 84.54           C  
ATOM   4323  N   CYS B 271     152.778 160.588 146.676  1.00 75.32           N  
ATOM   4324  CA  CYS B 271     151.450 160.172 147.096  1.00 74.31           C  
ATOM   4325  C   CYS B 271     151.410 159.940 148.605  1.00 77.63           C  
ATOM   4326  O   CYS B 271     152.439 159.782 149.264  1.00 81.41           O  
ATOM   4327  CB  CYS B 271     151.027 158.903 146.360  1.00 72.40           C  
ATOM   4328  SG  CYS B 271     151.762 157.397 147.019  1.00 86.95           S  
ATOM   4329  N   GLY B 272     150.195 159.906 149.148  1.00 63.76           N  
ATOM   4330  CA  GLY B 272     150.006 159.777 150.577  1.00 58.47           C  
ATOM   4331  C   GLY B 272     150.216 158.362 151.081  1.00 57.83           C  
ATOM   4332  O   GLY B 272     150.559 157.441 150.342  1.00 65.30           O  
ATOM   4333  N   ILE B 273     150.001 158.197 152.384  1.00 46.28           N  
ATOM   4334  CA  ILE B 273     150.162 156.920 153.068  1.00 31.36           C  
ATOM   4335  C   ILE B 273     148.822 156.518 153.662  1.00 36.94           C  
ATOM   4336  O   ILE B 273     148.146 157.335 154.296  1.00 56.82           O  
ATOM   4337  CB  ILE B 273     151.242 156.996 154.164  1.00 20.31           C  
ATOM   4338  CG1 ILE B 273     152.612 157.243 153.541  1.00 32.77           C  
ATOM   4339  CG2 ILE B 273     151.261 155.725 154.981  1.00 31.56           C  
ATOM   4340  CD1 ILE B 273     153.111 158.648 153.718  1.00 38.95           C  
ATOM   4341  N   THR B 274     148.434 155.260 153.454  1.00 31.35           N  
ATOM   4342  CA  THR B 274     147.147 154.776 153.931  1.00 49.84           C  
ATOM   4343  C   THR B 274     147.239 153.934 155.197  1.00 50.18           C  
ATOM   4344  O   THR B 274     146.258 153.870 155.945  1.00 53.20           O  
ATOM   4345  CB  THR B 274     146.448 153.957 152.840  1.00 45.38           C  
ATOM   4346  OG1 THR B 274     147.169 152.741 152.616  1.00 43.00           O  
ATOM   4347  CG2 THR B 274     146.389 154.743 151.547  1.00 46.68           C  
ATOM   4348  N   SER B 275     148.377 153.294 155.461  1.00 36.90           N  
ATOM   4349  CA  SER B 275     148.508 152.448 156.639  1.00 29.79           C  
ATOM   4350  C   SER B 275     149.980 152.174 156.900  1.00 34.30           C  
ATOM   4351  O   SER B 275     150.756 152.007 155.958  1.00 54.34           O  
ATOM   4352  CB  SER B 275     147.750 151.129 156.460  1.00 40.27           C  
ATOM   4353  OG  SER B 275     148.104 150.506 155.240  1.00 47.06           O  
ATOM   4354  N   VAL B 276     150.355 152.129 158.180  1.00 14.95           N  
ATOM   4355  CA  VAL B 276     151.714 151.805 158.590  1.00 30.57           C  
ATOM   4356  C   VAL B 276     151.663 150.736 159.672  1.00 36.16           C  
ATOM   4357  O   VAL B 276     150.644 150.535 160.336  1.00 47.48           O  
ATOM   4358  CB  VAL B 276     152.496 153.036 159.099  1.00 26.86           C  
ATOM   4359  CG1 VAL B 276     152.269 154.230 158.197  1.00 29.05           C  
ATOM   4360  CG2 VAL B 276     152.108 153.360 160.524  1.00 33.78           C  
ATOM   4361  N   SER B 277     152.785 150.038 159.833  1.00 39.91           N  
ATOM   4362  CA  SER B 277     152.940 149.051 160.893  1.00 37.40           C  
ATOM   4363  C   SER B 277     154.421 148.767 161.083  1.00 38.10           C  
ATOM   4364  O   SER B 277     155.240 149.037 160.202  1.00 49.06           O  
ATOM   4365  CB  SER B 277     152.184 147.757 160.582  1.00 40.65           C  
ATOM   4366  OG  SER B 277     152.719 146.676 161.322  1.00 50.36           O  
ATOM   4367  N   PHE B 278     154.752 148.213 162.242  1.00 24.10           N  
ATOM   4368  CA  PHE B 278     156.125 147.915 162.607  1.00 25.61           C  
ATOM   4369  C   PHE B 278     156.402 146.425 162.427  1.00 35.21           C  
ATOM   4370  O   PHE B 278     155.572 145.669 161.917  1.00 43.13           O  
ATOM   4371  CB  PHE B 278     156.394 148.359 164.044  1.00 35.37           C  
ATOM   4372  CG  PHE B 278     156.898 149.764 164.163  1.00 39.44           C  
ATOM   4373  CD1 PHE B 278     158.246 150.041 164.050  1.00 37.32           C  
ATOM   4374  CD2 PHE B 278     156.025 150.806 164.405  1.00 31.63           C  
ATOM   4375  CE1 PHE B 278     158.712 151.332 164.165  1.00 31.18           C  
ATOM   4376  CE2 PHE B 278     156.486 152.097 164.522  1.00 35.26           C  
ATOM   4377  CZ  PHE B 278     157.830 152.360 164.404  1.00 32.24           C  
ATOM   4378  N   SER B 279     157.586 145.996 162.849  1.00 44.23           N  
ATOM   4379  CA  SER B 279     157.960 144.591 162.886  1.00 48.56           C  
ATOM   4380  C   SER B 279     158.015 144.118 164.333  1.00 56.72           C  
ATOM   4381  O   SER B 279     157.858 144.900 165.273  1.00 60.48           O  
ATOM   4382  CB  SER B 279     159.307 144.365 162.193  1.00 49.46           C  
ATOM   4383  OG  SER B 279     159.659 142.994 162.208  1.00 52.25           O  
ATOM   4384  N   LYS B 280     158.241 142.814 164.505  1.00 56.10           N  
ATOM   4385  CA  LYS B 280     158.250 142.244 165.849  1.00 52.06           C  
ATOM   4386  C   LYS B 280     159.376 142.828 166.691  1.00 51.26           C  
ATOM   4387  O   LYS B 280     159.186 143.118 167.878  1.00 58.51           O  
ATOM   4388  CB  LYS B 280     158.366 140.723 165.780  1.00 56.74           C  
ATOM   4389  CG  LYS B 280     158.389 140.056 167.144  1.00 57.99           C  
ATOM   4390  CD  LYS B 280     158.140 138.564 167.041  1.00 58.96           C  
ATOM   4391  CE  LYS B 280     158.268 137.893 168.396  1.00 57.69           C  
ATOM   4392  NZ  LYS B 280     157.291 138.441 169.375  1.00 60.03           N  
ATOM   4393  N   SER B 281     160.554 143.006 166.101  1.00 48.57           N  
ATOM   4394  CA  SER B 281     161.680 143.599 166.809  1.00 52.37           C  
ATOM   4395  C   SER B 281     161.702 145.117 166.726  1.00 56.47           C  
ATOM   4396  O   SER B 281     162.559 145.743 167.359  1.00 54.61           O  
ATOM   4397  CB  SER B 281     162.999 143.044 166.265  1.00 59.21           C  
ATOM   4398  OG  SER B 281     163.128 143.300 164.879  1.00 62.87           O  
ATOM   4399  N   GLY B 282     160.790 145.722 165.970  1.00 58.14           N  
ATOM   4400  CA  GLY B 282     160.779 147.163 165.827  1.00 53.09           C  
ATOM   4401  C   GLY B 282     161.888 147.724 164.968  1.00 55.93           C  
ATOM   4402  O   GLY B 282     162.297 148.869 165.172  1.00 58.59           O  
ATOM   4403  N   ARG B 283     162.389 146.948 164.008  1.00 56.25           N  
ATOM   4404  CA  ARG B 283     163.461 147.391 163.128  1.00 46.23           C  
ATOM   4405  C   ARG B 283     162.987 147.793 161.743  1.00 44.06           C  
ATOM   4406  O   ARG B 283     163.567 148.701 161.148  1.00 63.24           O  
ATOM   4407  CB  ARG B 283     164.522 146.292 162.986  1.00 49.23           C  
ATOM   4408  CG  ARG B 283     165.743 146.704 162.186  1.00 43.97           C  
ATOM   4409  CD  ARG B 283     166.441 147.886 162.824  1.00 47.42           C  
ATOM   4410  NE  ARG B 283     167.462 148.453 161.952  1.00 51.75           N  
ATOM   4411  CZ  ARG B 283     168.749 148.146 162.009  1.00 58.63           C  
ATOM   4412  NH1 ARG B 283     169.213 147.272 162.887  1.00 59.82           N  
ATOM   4413  NH2 ARG B 283     169.594 148.730 161.164  1.00 58.56           N  
ATOM   4414  N   LEU B 284     161.952 147.150 161.217  1.00 38.38           N  
ATOM   4415  CA  LEU B 284     161.411 147.473 159.905  1.00 45.51           C  
ATOM   4416  C   LEU B 284     160.078 148.187 160.072  1.00 50.86           C  
ATOM   4417  O   LEU B 284     159.195 147.700 160.784  1.00 65.90           O  
ATOM   4418  CB  LEU B 284     161.227 146.212 159.059  1.00 46.19           C  
ATOM   4419  CG  LEU B 284     162.463 145.357 158.785  1.00 44.99           C  
ATOM   4420  CD1 LEU B 284     162.121 144.255 157.807  1.00 49.74           C  
ATOM   4421  CD2 LEU B 284     163.599 146.207 158.254  1.00 47.95           C  
ATOM   4422  N   LEU B 285     159.936 149.335 159.420  1.00 41.13           N  
ATOM   4423  CA  LEU B 285     158.687 150.085 159.405  1.00 39.46           C  
ATOM   4424  C   LEU B 285     158.048 149.903 158.035  1.00 38.95           C  
ATOM   4425  O   LEU B 285     158.573 150.389 157.031  1.00 51.14           O  
ATOM   4426  CB  LEU B 285     158.933 151.561 159.708  1.00 39.77           C  
ATOM   4427  CG  LEU B 285     157.709 152.432 159.993  1.00 38.02           C  
ATOM   4428  CD1 LEU B 285     158.033 153.457 161.055  1.00 44.32           C  
ATOM   4429  CD2 LEU B 285     157.227 153.124 158.738  1.00 47.40           C  
ATOM   4430  N   LEU B 286     156.931 149.189 157.991  1.00 29.92           N  
ATOM   4431  CA  LEU B 286     156.220 149.016 156.737  1.00 35.12           C  
ATOM   4432  C   LEU B 286     155.242 150.167 156.532  1.00 40.82           C  
ATOM   4433  O   LEU B 286     154.730 150.756 157.485  1.00 55.56           O  
ATOM   4434  CB  LEU B 286     155.485 147.677 156.717  1.00 36.65           C  
ATOM   4435  CG  LEU B 286     156.353 146.427 156.555  1.00 36.97           C  
ATOM   4436  CD1 LEU B 286     156.877 145.939 157.892  1.00 36.27           C  
ATOM   4437  CD2 LEU B 286     155.571 145.331 155.864  1.00 43.18           C  
ATOM   4438  N   ALA B 287     154.990 150.494 155.266  1.00 32.67           N  
ATOM   4439  CA  ALA B 287     154.097 151.604 154.956  1.00 29.39           C  
ATOM   4440  C   ALA B 287     153.434 151.362 153.611  1.00 32.83           C  
ATOM   4441  O   ALA B 287     154.122 151.137 152.612  1.00 58.13           O  
ATOM   4442  CB  ALA B 287     154.858 152.931 154.941  1.00 30.28           C  
ATOM   4443  N   GLY B 288     152.105 151.423 153.586  1.00 24.66           N  
ATOM   4444  CA  GLY B 288     151.347 151.278 152.357  1.00 37.64           C  
ATOM   4445  C   GLY B 288     151.035 152.638 151.763  1.00 46.42           C  
ATOM   4446  O   GLY B 288     150.538 153.530 152.454  1.00 65.62           O  
ATOM   4447  N   TYR B 289     151.328 152.784 150.477  1.00 41.47           N  
ATOM   4448  CA  TYR B 289     151.166 154.039 149.761  1.00 42.57           C  
ATOM   4449  C   TYR B 289     150.022 153.929 148.760  1.00 49.24           C  
ATOM   4450  O   TYR B 289     149.407 152.875 148.590  1.00 59.61           O  
ATOM   4451  CB  TYR B 289     152.465 154.422 149.050  1.00 36.98           C  
ATOM   4452  CG  TYR B 289     153.600 154.787 149.972  1.00 36.10           C  
ATOM   4453  CD1 TYR B 289     154.385 153.809 150.557  1.00 50.55           C  
ATOM   4454  CD2 TYR B 289     153.896 156.111 150.246  1.00 47.43           C  
ATOM   4455  CE1 TYR B 289     155.427 154.139 151.397  1.00 54.18           C  
ATOM   4456  CE2 TYR B 289     154.937 156.451 151.082  1.00 57.65           C  
ATOM   4457  CZ  TYR B 289     155.698 155.461 151.656  1.00 55.22           C  
ATOM   4458  OH  TYR B 289     156.737 155.796 152.491  1.00 55.50           O  
ATOM   4459  N   ASP B 290     149.737 155.047 148.094  1.00 58.40           N  
ATOM   4460  CA  ASP B 290     148.835 155.059 146.953  1.00 61.61           C  
ATOM   4461  C   ASP B 290     149.550 154.761 145.644  1.00 66.04           C  
ATOM   4462  O   ASP B 290     148.896 154.683 144.599  1.00 67.52           O  
ATOM   4463  CB  ASP B 290     148.128 156.412 146.841  1.00 58.08           C  
ATOM   4464  CG  ASP B 290     147.576 156.890 148.164  1.00 69.75           C  
ATOM   4465  OD1 ASP B 290     146.480 156.440 148.550  1.00 80.98           O  
ATOM   4466  OD2 ASP B 290     148.234 157.727 148.815  1.00 67.76           O  
ATOM   4467  N   ASP B 291     150.872 154.590 145.681  1.00 70.18           N  
ATOM   4468  CA  ASP B 291     151.677 154.298 144.503  1.00 65.28           C  
ATOM   4469  C   ASP B 291     151.484 152.887 143.978  1.00 66.67           C  
ATOM   4470  O   ASP B 291     152.243 152.478 143.094  1.00 69.64           O  
ATOM   4471  CB  ASP B 291     153.154 154.565 144.794  1.00 67.84           C  
ATOM   4472  CG  ASP B 291     153.544 156.006 144.551  1.00 76.97           C  
ATOM   4473  OD1 ASP B 291     152.736 156.750 143.959  1.00 79.21           O  
ATOM   4474  OD2 ASP B 291     154.660 156.395 144.953  1.00 78.73           O  
ATOM   4475  N   PHE B 292     150.525 152.137 144.519  1.00 58.76           N  
ATOM   4476  CA  PHE B 292     150.140 150.782 144.134  1.00 65.38           C  
ATOM   4477  C   PHE B 292     151.066 149.762 144.787  1.00 68.72           C  
ATOM   4478  O   PHE B 292     150.908 148.564 144.533  1.00 73.79           O  
ATOM   4479  CB  PHE B 292     150.134 150.547 142.613  1.00 69.19           C  
ATOM   4480  CG  PHE B 292     148.991 151.209 141.893  1.00 67.86           C  
ATOM   4481  CD2 PHE B 292     148.172 150.479 141.053  1.00 67.88           C  
ATOM   4482  CD1 PHE B 292     148.738 152.560 142.054  1.00 67.37           C  
ATOM   4483  CE2 PHE B 292     147.126 151.082 140.385  1.00 70.51           C  
ATOM   4484  CE1 PHE B 292     147.691 153.167 141.393  1.00 69.89           C  
ATOM   4485  CZ  PHE B 292     146.884 152.427 140.558  1.00 69.31           C  
ATOM   4486  N   ASN B 293     152.017 150.185 145.616  1.00 59.16           N  
ATOM   4487  CA  ASN B 293     152.955 149.267 146.242  1.00 58.49           C  
ATOM   4488  C   ASN B 293     153.304 149.762 147.637  1.00 53.51           C  
ATOM   4489  O   ASN B 293     153.175 150.947 147.950  1.00 55.73           O  
ATOM   4490  CB  ASN B 293     154.231 149.101 145.405  1.00 59.67           C  
ATOM   4491  CG  ASN B 293     154.962 150.410 145.185  1.00 63.74           C  
ATOM   4492  OD1 ASN B 293     155.604 150.938 146.093  1.00 65.33           O  
ATOM   4493  ND2 ASN B 293     154.876 150.937 143.971  1.00 63.89           N  
ATOM   4494  N   CYS B 294     153.756 148.834 148.472  1.00 45.33           N  
ATOM   4495  CA  CYS B 294     154.167 149.131 149.835  1.00 34.83           C  
ATOM   4496  C   CYS B 294     155.685 149.213 149.924  1.00 36.53           C  
ATOM   4497  O   CYS B 294     156.407 148.648 149.104  1.00 58.36           O  
ATOM   4498  CB  CYS B 294     153.641 148.065 150.798  1.00 40.56           C  
ATOM   4499  SG  CYS B 294     154.511 147.987 152.375  1.00 52.88           S  
ATOM   4500  N   ASN B 295     156.166 149.923 150.939  1.00 31.97           N  
ATOM   4501  CA  ASN B 295     157.593 150.078 151.168  1.00 43.40           C  
ATOM   4502  C   ASN B 295     157.947 149.610 152.571  1.00 52.51           C  
ATOM   4503  O   ASN B 295     157.101 149.574 153.468  1.00 64.41           O  
ATOM   4504  CB  ASN B 295     158.040 151.535 150.990  1.00 44.33           C  
ATOM   4505  CG  ASN B 295     158.055 151.970 149.543  1.00 58.62           C  
ATOM   4506  OD1 ASN B 295     157.337 151.423 148.710  1.00 64.26           O  
ATOM   4507  ND2 ASN B 295     158.884 152.959 149.234  1.00 58.43           N  
ATOM   4508  N   VAL B 296     159.214 149.244 152.755  1.00 49.73           N  
ATOM   4509  CA  VAL B 296     159.758 148.951 154.075  1.00 48.42           C  
ATOM   4510  C   VAL B 296     160.946 149.872 154.315  1.00 44.48           C  
ATOM   4511  O   VAL B 296     161.747 150.121 153.408  1.00 55.91           O  
ATOM   4512  CB  VAL B 296     160.153 147.466 154.231  1.00 50.42           C  
ATOM   4513  CG1 VAL B 296     158.993 146.566 153.841  1.00 49.41           C  
ATOM   4514  CG2 VAL B 296     161.375 147.128 153.409  1.00 52.68           C  
ATOM   4515  N   TRP B 297     161.032 150.413 155.526  1.00 33.37           N  
ATOM   4516  CA  TRP B 297     162.071 151.361 155.897  1.00 40.29           C  
ATOM   4517  C   TRP B 297     162.867 150.802 157.062  1.00 39.13           C  
ATOM   4518  O   TRP B 297     162.290 150.252 158.004  1.00 52.04           O  
ATOM   4519  CB  TRP B 297     161.472 152.715 156.288  1.00 46.80           C  
ATOM   4520  CG  TRP B 297     160.645 153.361 155.224  1.00 47.81           C  
ATOM   4521  CD1 TRP B 297     159.343 153.096 154.926  1.00 47.56           C  
ATOM   4522  CD2 TRP B 297     161.061 154.393 154.326  1.00 50.68           C  
ATOM   4523  NE1 TRP B 297     158.923 153.893 153.891  1.00 52.33           N  
ATOM   4524  CE2 TRP B 297     159.961 154.698 153.504  1.00 53.62           C  
ATOM   4525  CE3 TRP B 297     162.259 155.084 154.132  1.00 43.36           C  
ATOM   4526  CZ2 TRP B 297     160.023 155.663 152.507  1.00 52.61           C  
ATOM   4527  CZ3 TRP B 297     162.318 156.041 153.143  1.00 45.53           C  
ATOM   4528  CH2 TRP B 297     161.208 156.322 152.342  1.00 54.55           C  
ATOM   4529  N   ASP B 298     164.185 150.942 156.999  1.00 38.74           N  
ATOM   4530  CA  ASP B 298     165.032 150.654 158.151  1.00 38.11           C  
ATOM   4531  C   ASP B 298     164.754 151.725 159.196  1.00 50.30           C  
ATOM   4532  O   ASP B 298     165.171 152.875 159.050  1.00 63.40           O  
ATOM   4533  CB  ASP B 298     166.499 150.629 157.742  1.00 48.71           C  
ATOM   4534  CG  ASP B 298     167.432 150.519 158.925  1.00 53.17           C  
ATOM   4535  OD1 ASP B 298     167.759 151.562 159.523  1.00 59.64           O  
ATOM   4536  OD2 ASP B 298     167.844 149.389 159.256  1.00 59.43           O  
ATOM   4537  N   ALA B 299     164.046 151.347 160.264  1.00 52.51           N  
ATOM   4538  CA  ALA B 299     163.482 152.328 161.185  1.00 38.49           C  
ATOM   4539  C   ALA B 299     164.538 153.178 161.873  1.00 39.99           C  
ATOM   4540  O   ALA B 299     164.207 154.246 162.395  1.00 62.86           O  
ATOM   4541  CB  ALA B 299     162.625 151.629 162.238  1.00 38.66           C  
ATOM   4542  N   LEU B 300     165.794 152.740 161.891  1.00 48.84           N  
ATOM   4543  CA  LEU B 300     166.836 153.508 162.559  1.00 56.45           C  
ATOM   4544  C   LEU B 300     167.551 154.462 161.606  1.00 64.44           C  
ATOM   4545  O   LEU B 300     167.712 155.645 161.919  1.00 71.13           O  
ATOM   4546  CB  LEU B 300     167.844 152.565 163.222  1.00 60.02           C  
ATOM   4547  CG  LEU B 300     167.548 152.121 164.658  1.00 60.97           C  
ATOM   4548  CD1 LEU B 300     166.265 151.313 164.746  1.00 58.23           C  
ATOM   4549  CD2 LEU B 300     168.715 151.327 165.217  1.00 64.81           C  
ATOM   4550  N   LYS B 301     167.983 153.971 160.447  1.00 72.78           N  
ATOM   4551  CA  LYS B 301     168.739 154.785 159.505  1.00 69.69           C  
ATOM   4552  C   LYS B 301     167.867 155.491 158.475  1.00 67.17           C  
ATOM   4553  O   LYS B 301     168.390 156.301 157.702  1.00 69.66           O  
ATOM   4554  CB  LYS B 301     169.776 153.925 158.778  1.00 69.50           C  
ATOM   4555  CG  LYS B 301     170.716 153.175 159.701  1.00 68.96           C  
ATOM   4556  CD  LYS B 301     172.080 153.002 159.067  1.00 72.36           C  
ATOM   4557  CE  LYS B 301     173.067 154.017 159.612  1.00 76.93           C  
ATOM   4558  NZ  LYS B 301     174.393 153.915 158.946  1.00 78.59           N  
ATOM   4559  N   ALA B 302     166.564 155.204 158.445  1.00 60.99           N  
ATOM   4560  CA  ALA B 302     165.628 155.842 157.516  1.00 61.92           C  
ATOM   4561  C   ALA B 302     166.031 155.631 156.060  1.00 64.96           C  
ATOM   4562  O   ALA B 302     165.929 156.538 155.233  1.00 72.41           O  
ATOM   4563  CB  ALA B 302     165.479 157.332 157.814  1.00 61.75           C  
ATOM   4564  N   ASP B 303     166.486 154.427 155.738  1.00 61.54           N  
ATOM   4565  CA  ASP B 303     166.837 154.063 154.375  1.00 61.87           C  
ATOM   4566  C   ASP B 303     165.868 153.008 153.866  1.00 60.06           C  
ATOM   4567  O   ASP B 303     165.513 152.077 154.595  1.00 68.94           O  
ATOM   4568  CB  ASP B 303     168.271 153.536 154.297  1.00 60.83           C  
ATOM   4569  CG  ASP B 303     169.301 154.616 154.549  1.00 67.97           C  
ATOM   4570  OD1 ASP B 303     168.916 155.802 154.614  1.00 68.41           O  
ATOM   4571  OD2 ASP B 303     170.496 154.279 154.683  1.00 65.59           O  
ATOM   4572  N   ARG B 304     165.433 153.161 152.619  1.00 61.97           N  
ATOM   4573  CA  ARG B 304     164.576 152.154 152.013  1.00 61.58           C  
ATOM   4574  C   ARG B 304     165.328 150.837 151.896  1.00 72.07           C  
ATOM   4575  O   ARG B 304     166.498 150.802 151.507  1.00 78.26           O  
ATOM   4576  CB  ARG B 304     164.100 152.615 150.637  1.00 62.15           C  
ATOM   4577  CG  ARG B 304     162.630 152.976 150.579  1.00 61.84           C  
ATOM   4578  CD  ARG B 304     162.317 153.783 149.334  1.00 70.53           C  
ATOM   4579  NE  ARG B 304     162.169 152.939 148.155  1.00 75.42           N  
ATOM   4580  CZ  ARG B 304     161.800 153.380 146.961  1.00 77.43           C  
ATOM   4581  NH1 ARG B 304     161.535 154.658 146.748  1.00 77.41           N  
ATOM   4582  NH2 ARG B 304     161.695 152.517 145.955  1.00 72.74           N  
ATOM   4583  N   ALA B 305     164.648 149.744 152.240  1.00 62.36           N  
ATOM   4584  CA  ALA B 305     165.266 148.424 152.223  1.00 58.34           C  
ATOM   4585  C   ALA B 305     164.382 147.392 151.537  1.00 66.13           C  
ATOM   4586  O   ALA B 305     164.578 146.191 151.735  1.00 74.10           O  
ATOM   4587  CB  ALA B 305     165.606 147.966 153.643  1.00 59.47           C  
ATOM   4588  N   GLY B 306     163.415 147.829 150.737  1.00 58.17           N  
ATOM   4589  CA  GLY B 306     162.575 146.892 150.021  1.00 54.79           C  
ATOM   4590  C   GLY B 306     161.211 147.431 149.652  1.00 51.28           C  
ATOM   4591  O   GLY B 306     160.621 148.229 150.388  1.00 57.69           O  
ATOM   4592  N   VAL B 307     160.702 146.994 148.504  1.00 38.88           N  
ATOM   4593  CA  VAL B 307     159.399 147.405 148.002  1.00 39.21           C  
ATOM   4594  C   VAL B 307     158.590 146.154 147.698  1.00 46.18           C  
ATOM   4595  O   VAL B 307     159.061 145.265 146.981  1.00 59.53           O  
ATOM   4596  CB  VAL B 307     159.524 148.283 146.743  1.00 44.74           C  
ATOM   4597  CG1 VAL B 307     158.153 148.721 146.265  1.00 43.65           C  
ATOM   4598  CG2 VAL B 307     160.409 149.485 147.021  1.00 50.30           C  
ATOM   4599  N   LEU B 308     157.380 146.085 148.242  1.00 39.79           N  
ATOM   4600  CA  LEU B 308     156.450 144.995 147.965  1.00 40.50           C  
ATOM   4601  C   LEU B 308     155.446 145.508 146.941  1.00 43.31           C  
ATOM   4602  O   LEU B 308     154.538 146.275 147.274  1.00 49.01           O  
ATOM   4603  CB  LEU B 308     155.761 144.522 149.241  1.00 46.10           C  
ATOM   4604  CG  LEU B 308     156.594 144.544 150.523  1.00 51.14           C  
ATOM   4605  CD1 LEU B 308     155.734 144.186 151.722  1.00 49.76           C  
ATOM   4606  CD2 LEU B 308     157.777 143.600 150.410  1.00 51.27           C  
ATOM   4607  N   ALA B 309     155.618 145.088 145.691  1.00 49.02           N  
ATOM   4608  CA  ALA B 309     154.788 145.534 144.575  1.00 52.13           C  
ATOM   4609  C   ALA B 309     154.120 144.314 143.955  1.00 54.94           C  
ATOM   4610  O   ALA B 309     154.733 143.599 143.156  1.00 57.51           O  
ATOM   4611  CB  ALA B 309     155.619 146.295 143.546  1.00 49.64           C  
ATOM   4612  N   GLY B 310     152.867 144.073 144.327  1.00 50.93           N  
ATOM   4613  CA  GLY B 310     152.106 142.979 143.760  1.00 51.21           C  
ATOM   4614  C   GLY B 310     150.641 143.319 143.589  1.00 51.46           C  
ATOM   4615  O   GLY B 310     149.826 142.446 143.281  1.00 50.21           O  
ATOM   4616  N   HIS B 311     150.297 144.587 143.786  1.00 57.19           N  
ATOM   4617  CA  HIS B 311     148.916 145.040 143.769  1.00 62.07           C  
ATOM   4618  C   HIS B 311     148.656 145.918 142.554  1.00 64.43           C  
ATOM   4619  O   HIS B 311     149.535 146.652 142.095  1.00 66.45           O  
ATOM   4620  CB  HIS B 311     148.578 145.811 145.047  1.00 56.96           C  
ATOM   4621  CG  HIS B 311     148.355 144.934 146.239  1.00 54.86           C  
ATOM   4622  ND1 HIS B 311     147.260 144.106 146.358  1.00 53.63           N  
ATOM   4623  CD2 HIS B 311     149.088 144.753 147.362  1.00 51.99           C  
ATOM   4624  CE1 HIS B 311     147.329 143.453 147.504  1.00 57.61           C  
ATOM   4625  NE2 HIS B 311     148.428 143.828 148.132  1.00 54.66           N  
ATOM   4626  N   ASP B 312     147.432 145.890 142.050  1.00 68.24           N  
ATOM   4627  CA  ASP B 312     147.094 146.678 140.873  1.00 65.66           C  
ATOM   4628  C   ASP B 312     146.230 147.866 141.214  1.00 68.53           C  
ATOM   4629  O   ASP B 312     145.625 148.458 140.332  1.00 76.66           O  
ATOM   4630  CB  ASP B 312     146.360 145.814 139.861  1.00 65.50           C  
ATOM   4631  CG  ASP B 312     147.008 144.464 139.674  1.00 76.51           C  
ATOM   4632  OD1 ASP B 312     148.247 144.379 139.794  1.00 73.95           O  
ATOM   4633  OD2 ASP B 312     146.280 143.486 139.407  1.00 85.48           O  
ATOM   4634  N   ASN B 313     146.148 148.209 142.486  1.00 59.21           N  
ATOM   4635  CA  ASN B 313     145.390 149.382 142.906  1.00 57.57           C  
ATOM   4636  C   ASN B 313     146.017 149.925 144.186  1.00 62.15           C  
ATOM   4637  O   ASN B 313     147.095 149.489 144.604  1.00 63.24           O  
ATOM   4638  CB  ASN B 313     143.908 149.041 143.084  1.00 60.31           C  
ATOM   4639  CG  ASN B 313     142.998 150.169 142.647  1.00 63.68           C  
ATOM   4640  OD1 ASN B 313     143.307 151.343 142.846  1.00 65.25           O  
ATOM   4641  ND2 ASN B 313     141.870 149.819 142.043  1.00 64.82           N  
ATOM   4642  N   ARG B 314     145.338 150.884 144.808  1.00 63.16           N  
ATOM   4643  CA  ARG B 314     145.866 151.532 146.001  1.00 56.06           C  
ATOM   4644  C   ARG B 314     145.789 150.595 147.199  1.00 55.79           C  
ATOM   4645  O   ARG B 314     144.743 150.000 147.467  1.00 66.26           O  
ATOM   4646  CB  ARG B 314     145.088 152.816 146.282  1.00 52.40           C  
ATOM   4647  CG  ARG B 314     145.177 153.301 147.714  1.00 53.62           C  
ATOM   4648  CD  ARG B 314     144.043 154.254 148.047  1.00 55.52           C  
ATOM   4649  NE  ARG B 314     144.198 155.545 147.386  1.00 57.41           N  
ATOM   4650  CZ  ARG B 314     143.623 156.667 147.795  1.00 61.15           C  
ATOM   4651  NH1 ARG B 314     142.855 156.698 148.872  1.00 65.50           N  
ATOM   4652  NH2 ARG B 314     143.829 157.788 147.110  1.00 60.49           N  
ATOM   4653  N   VAL B 315     146.897 150.472 147.925  1.00 49.10           N  
ATOM   4654  CA  VAL B 315     146.945 149.643 149.125  1.00 46.13           C  
ATOM   4655  C   VAL B 315     146.217 150.373 150.246  1.00 55.09           C  
ATOM   4656  O   VAL B 315     146.536 151.525 150.559  1.00 61.04           O  
ATOM   4657  CB  VAL B 315     148.393 149.325 149.519  1.00 41.35           C  
ATOM   4658  CG1 VAL B 315     148.452 148.787 150.935  1.00 43.26           C  
ATOM   4659  CG2 VAL B 315     148.996 148.332 148.548  1.00 46.36           C  
ATOM   4660  N   SER B 316     145.241 149.704 150.859  1.00 45.12           N  
ATOM   4661  CA  SER B 316     144.398 150.333 151.865  1.00 45.50           C  
ATOM   4662  C   SER B 316     144.624 149.822 153.278  1.00 51.34           C  
ATOM   4663  O   SER B 316     144.525 150.609 154.221  1.00 59.14           O  
ATOM   4664  CB  SER B 316     142.918 150.153 151.507  1.00 42.72           C  
ATOM   4665  OG  SER B 316     142.584 148.783 151.398  1.00 46.24           O  
ATOM   4666  N   CYS B 317     144.921 148.537 153.460  1.00 35.54           N  
ATOM   4667  CA  CYS B 317     145.130 147.980 154.788  1.00 31.77           C  
ATOM   4668  C   CYS B 317     146.400 147.142 154.809  1.00 36.86           C  
ATOM   4669  O   CYS B 317     146.769 146.521 153.810  1.00 51.27           O  
ATOM   4670  CB  CYS B 317     143.939 147.129 155.231  1.00 41.14           C  
ATOM   4671  SG  CYS B 317     143.280 146.053 153.945  1.00 66.80           S  
ATOM   4672  N   LEU B 318     147.058 147.120 155.964  1.00 30.76           N  
ATOM   4673  CA  LEU B 318     148.319 146.409 156.107  1.00 26.57           C  
ATOM   4674  C   LEU B 318     148.486 145.987 157.559  1.00 41.41           C  
ATOM   4675  O   LEU B 318     148.214 146.771 158.470  1.00 60.85           O  
ATOM   4676  CB  LEU B 318     149.490 147.286 155.650  1.00 29.27           C  
ATOM   4677  CG  LEU B 318     150.915 146.841 155.961  1.00 31.97           C  
ATOM   4678  CD1 LEU B 318     151.791 147.015 154.741  1.00 44.97           C  
ATOM   4679  CD2 LEU B 318     151.465 147.652 157.107  1.00 36.44           C  
ATOM   4680  N   GLY B 319     148.932 144.750 157.766  1.00 35.04           N  
ATOM   4681  CA  GLY B 319     149.081 144.222 159.110  1.00 34.81           C  
ATOM   4682  C   GLY B 319     150.220 143.230 159.206  1.00 38.52           C  
ATOM   4683  O   GLY B 319     150.671 142.667 158.205  1.00 54.22           O  
ATOM   4684  N   VAL B 320     150.678 143.018 160.438  1.00 39.83           N  
ATOM   4685  CA  VAL B 320     151.782 142.114 160.739  1.00 41.50           C  
ATOM   4686  C   VAL B 320     151.349 141.194 161.871  1.00 51.47           C  
ATOM   4687  O   VAL B 320     150.765 141.655 162.858  1.00 69.77           O  
ATOM   4688  CB  VAL B 320     153.060 142.885 161.123  1.00 35.03           C  
ATOM   4689  CG1 VAL B 320     154.121 141.940 161.652  1.00 30.35           C  
ATOM   4690  CG2 VAL B 320     153.585 143.660 159.932  1.00 37.41           C  
ATOM   4691  N   THR B 321     151.634 139.901 161.732  1.00 42.76           N  
ATOM   4692  CA  THR B 321     151.217 138.924 162.725  1.00 47.05           C  
ATOM   4693  C   THR B 321     151.924 139.168 164.058  1.00 49.85           C  
ATOM   4694  O   THR B 321     152.898 139.917 164.155  1.00 55.62           O  
ATOM   4695  CB  THR B 321     151.503 137.505 162.240  1.00 47.35           C  
ATOM   4696  OG1 THR B 321     152.899 137.224 162.390  1.00 51.94           O  
ATOM   4697  CG2 THR B 321     151.122 137.356 160.784  1.00 47.30           C  
ATOM   4698  N   ASP B 322     151.410 138.513 165.101  1.00 49.88           N  
ATOM   4699  CA  ASP B 322     151.953 138.689 166.443  1.00 56.90           C  
ATOM   4700  C   ASP B 322     153.352 138.106 166.586  1.00 59.67           C  
ATOM   4701  O   ASP B 322     154.177 138.668 167.315  1.00 60.80           O  
ATOM   4702  CB  ASP B 322     151.016 138.063 167.474  1.00 59.45           C  
ATOM   4703  CG  ASP B 322     149.816 138.935 167.770  1.00 67.56           C  
ATOM   4704  OD1 ASP B 322     148.809 138.829 167.040  1.00 68.40           O  
ATOM   4705  OD2 ASP B 322     149.880 139.727 168.734  1.00 70.08           O  
ATOM   4706  N   ASP B 323     153.639 136.992 165.919  1.00 59.45           N  
ATOM   4707  CA  ASP B 323     154.975 136.412 165.943  1.00 62.33           C  
ATOM   4708  C   ASP B 323     155.880 136.982 164.861  1.00 67.93           C  
ATOM   4709  O   ASP B 323     157.034 136.558 164.751  1.00 71.63           O  
ATOM   4710  CB  ASP B 323     154.899 134.888 165.810  1.00 65.51           C  
ATOM   4711  CG  ASP B 323     153.982 134.441 164.691  1.00 70.84           C  
ATOM   4712  OD1 ASP B 323     154.010 135.060 163.609  1.00 71.56           O  
ATOM   4713  OD2 ASP B 323     153.233 133.464 164.895  1.00 71.91           O  
ATOM   4714  N   GLY B 324     155.385 137.922 164.059  1.00 68.69           N  
ATOM   4715  CA  GLY B 324     156.214 138.582 163.073  1.00 66.22           C  
ATOM   4716  C   GLY B 324     156.644 137.716 161.916  1.00 63.83           C  
ATOM   4717  O   GLY B 324     157.629 138.038 161.251  1.00 68.05           O  
ATOM   4718  N   MET B 325     155.928 136.629 161.645  1.00 59.64           N  
ATOM   4719  CA  MET B 325     156.320 135.686 160.610  1.00 63.50           C  
ATOM   4720  C   MET B 325     155.655 135.953 159.266  1.00 67.82           C  
ATOM   4721  O   MET B 325     155.934 135.232 158.304  1.00 74.39           O  
ATOM   4722  CB  MET B 325     156.012 134.255 161.063  1.00 63.89           C  
ATOM   4723  CG  MET B 325     156.969 133.208 160.518  1.00 68.08           C  
ATOM   4724  SD  MET B 325     157.054 131.740 161.559  1.00 87.09           S  
ATOM   4725  CE  MET B 325     158.218 132.278 162.808  1.00 68.26           C  
ATOM   4726  N   ALA B 326     154.794 136.962 159.166  1.00 44.61           N  
ATOM   4727  CA  ALA B 326     154.101 137.225 157.913  1.00 37.67           C  
ATOM   4728  C   ALA B 326     153.616 138.667 157.893  1.00 43.96           C  
ATOM   4729  O   ALA B 326     153.572 139.346 158.921  1.00 62.21           O  
ATOM   4730  CB  ALA B 326     152.932 136.258 157.709  1.00 44.81           C  
ATOM   4731  N   VAL B 327     153.260 139.125 156.696  1.00 40.94           N  
ATOM   4732  CA  VAL B 327     152.660 140.435 156.475  1.00 28.76           C  
ATOM   4733  C   VAL B 327     151.437 140.241 155.594  1.00 36.03           C  
ATOM   4734  O   VAL B 327     151.457 139.421 154.673  1.00 64.84           O  
ATOM   4735  CB  VAL B 327     153.652 141.418 155.817  1.00 28.91           C  
ATOM   4736  CG1 VAL B 327     152.989 142.756 155.558  1.00 30.61           C  
ATOM   4737  CG2 VAL B 327     154.875 141.598 156.685  1.00 40.60           C  
ATOM   4738  N   ALA B 328     150.369 140.975 155.877  1.00 21.83           N  
ATOM   4739  CA  ALA B 328     149.158 140.897 155.074  1.00 19.56           C  
ATOM   4740  C   ALA B 328     148.839 142.276 154.523  1.00 36.53           C  
ATOM   4741  O   ALA B 328     148.802 143.253 155.276  1.00 56.35           O  
ATOM   4742  CB  ALA B 328     147.982 140.362 155.891  1.00 28.55           C  
ATOM   4743  N   THR B 329     148.615 142.353 153.214  1.00 38.37           N  
ATOM   4744  CA  THR B 329     148.312 143.607 152.541  1.00 39.34           C  
ATOM   4745  C   THR B 329     147.024 143.473 151.744  1.00 36.64           C  
ATOM   4746  O   THR B 329     146.836 142.501 151.005  1.00 49.49           O  
ATOM   4747  CB  THR B 329     149.448 144.034 151.606  1.00 44.05           C  
ATOM   4748  OG1 THR B 329     149.695 143.000 150.647  1.00 54.63           O  
ATOM   4749  CG2 THR B 329     150.718 144.302 152.392  1.00 41.18           C  
ATOM   4750  N   GLY B 330     146.142 144.457 151.891  1.00 23.09           N  
ATOM   4751  CA  GLY B 330     144.900 144.485 151.149  1.00 29.42           C  
ATOM   4752  C   GLY B 330     144.693 145.805 150.441  1.00 40.25           C  
ATOM   4753  O   GLY B 330     144.681 146.865 151.075  1.00 53.34           O  
ATOM   4754  N   SER B 331     144.530 145.752 149.126  1.00 49.48           N  
ATOM   4755  CA  SER B 331     144.414 146.935 148.291  1.00 51.92           C  
ATOM   4756  C   SER B 331     142.982 147.076 147.787  1.00 50.76           C  
ATOM   4757  O   SER B 331     142.090 146.309 148.154  1.00 55.12           O  
ATOM   4758  CB  SER B 331     145.407 146.867 147.132  1.00 58.15           C  
ATOM   4759  OG  SER B 331     145.338 145.611 146.481  1.00 60.64           O  
ATOM   4760  N   TRP B 332     142.767 148.078 146.934  1.00 56.99           N  
ATOM   4761  CA  TRP B 332     141.425 148.359 146.445  1.00 57.47           C  
ATOM   4762  C   TRP B 332     140.944 147.340 145.423  1.00 58.36           C  
ATOM   4763  O   TRP B 332     139.740 147.275 145.158  1.00 62.87           O  
ATOM   4764  CB  TRP B 332     141.357 149.769 145.858  1.00 55.18           C  
ATOM   4765  CG  TRP B 332     141.124 150.816 146.903  1.00 56.98           C  
ATOM   4766  CD1 TRP B 332     141.147 150.639 148.254  1.00 60.19           C  
ATOM   4767  CD2 TRP B 332     140.830 152.201 146.686  1.00 61.09           C  
ATOM   4768  NE1 TRP B 332     140.889 151.826 148.892  1.00 62.76           N  
ATOM   4769  CE2 TRP B 332     140.690 152.801 147.951  1.00 60.96           C  
ATOM   4770  CE3 TRP B 332     140.672 152.991 145.545  1.00 64.04           C  
ATOM   4771  CZ2 TRP B 332     140.400 154.152 148.108  1.00 57.43           C  
ATOM   4772  CZ3 TRP B 332     140.384 154.333 145.703  1.00 64.24           C  
ATOM   4773  CH2 TRP B 332     140.252 154.900 146.974  1.00 61.04           C  
ATOM   4774  N   ASP B 333     141.841 146.556 144.835  1.00 51.35           N  
ATOM   4775  CA  ASP B 333     141.407 145.350 144.150  1.00 55.30           C  
ATOM   4776  C   ASP B 333     141.101 144.277 145.187  1.00 62.83           C  
ATOM   4777  O   ASP B 333     141.646 144.281 146.293  1.00 68.95           O  
ATOM   4778  CB  ASP B 333     142.464 144.861 143.159  1.00 56.90           C  
ATOM   4779  CG  ASP B 333     143.818 144.672 143.796  1.00 63.44           C  
ATOM   4780  OD1 ASP B 333     144.246 145.570 144.544  1.00 67.38           O  
ATOM   4781  OD2 ASP B 333     144.456 143.629 143.548  1.00 59.75           O  
ATOM   4782  N   SER B 334     140.216 143.351 144.820  1.00 57.06           N  
ATOM   4783  CA  SER B 334     139.646 142.439 145.805  1.00 59.24           C  
ATOM   4784  C   SER B 334     140.683 141.524 146.447  1.00 57.23           C  
ATOM   4785  O   SER B 334     140.396 140.922 147.487  1.00 57.36           O  
ATOM   4786  CB  SER B 334     138.548 141.601 145.155  1.00 61.13           C  
ATOM   4787  OG  SER B 334     137.591 142.428 144.518  1.00 56.56           O  
ATOM   4788  N   PHE B 335     141.871 141.404 145.866  1.00 52.92           N  
ATOM   4789  CA  PHE B 335     142.849 140.440 146.346  1.00 50.44           C  
ATOM   4790  C   PHE B 335     143.494 140.892 147.651  1.00 48.09           C  
ATOM   4791  O   PHE B 335     143.729 142.080 147.882  1.00 50.82           O  
ATOM   4792  CB  PHE B 335     143.930 140.190 145.292  1.00 54.78           C  
ATOM   4793  CG  PHE B 335     143.394 139.952 143.908  1.00 58.77           C  
ATOM   4794  CD1 PHE B 335     142.152 139.369 143.715  1.00 55.18           C  
ATOM   4795  CD2 PHE B 335     144.132 140.320 142.798  1.00 60.41           C  
ATOM   4796  CE1 PHE B 335     141.660 139.155 142.446  1.00 60.94           C  
ATOM   4797  CE2 PHE B 335     143.645 140.108 141.525  1.00 63.79           C
[truncated: 322,385 more chars]
