# Supplementary material for: Structural insights into ligand recognition and selectivity of the human hydroxycarboxylic acid receptor HCAR2
Source: Cell Discov. 2023 Nov 28;9:118. doi: 10.1038/s41421-023-00610-7 (PMC10682194; doi:10.1038/s41421-023-00610-7)
Supplement: Supplementary file 3 — PDB-niacin [file 41421_2023_610_MOESM3_ESM.txt]

ATOM      1  N   ASP A   8     126.365 113.247 185.874  1.00150.55           N1+
ATOM      2  CA  ASP A   8     126.258 114.673 185.593  1.00151.59           C  
ATOM      3  C   ASP A   8     125.734 114.919 184.183  1.00151.12           C  
ATOM      4  O   ASP A   8     124.525 114.921 183.951  1.00149.07           O  
ATOM      5  CB  ASP A   8     127.614 115.360 185.775  1.00150.96           C  
ATOM      6  CG  ASP A   8     128.149 115.231 187.187  1.00150.07           C  
ATOM      7  OD1 ASP A   8     128.364 114.088 187.640  1.00149.02           O  
ATOM      8  OD2 ASP A   8     128.355 116.274 187.843  1.00149.11           O1-
ATOM      9  N   HIS A   9     126.656 115.126 183.240  1.00141.94           N  
ATOM     10  CA  HIS A   9     126.276 115.411 181.863  1.00140.53           C  
ATOM     11  C   HIS A   9     127.064 114.589 180.850  1.00140.21           C  
ATOM     12  O   HIS A   9     126.924 114.826 179.644  1.00140.79           O  
ATOM     13  CB  HIS A   9     126.453 116.903 181.559  1.00139.85           C  
ATOM     14  CG  HIS A   9     125.225 117.721 181.805  1.00140.49           C  
ATOM     15  CD2 HIS A   9     124.374 118.110 180.792  1.00140.73           C  
ATOM     16  ND1 HIS A   9     124.705 118.228 182.948  1.00140.30           N  
ATOM     17  CE1 HIS A   9     123.560 118.907 182.607  1.00141.36           C  
ATOM     18  NE2 HIS A   9     123.383 118.820 181.301  1.00140.32           N  
ATOM     19  N   PHE A  10     127.881 113.638 181.293  1.00139.27           N  
ATOM     20  CA  PHE A  10     128.721 112.872 180.387  1.00138.55           C  
ATOM     21  C   PHE A  10     127.898 111.845 179.613  1.00138.70           C  
ATOM     22  O   PHE A  10     126.804 111.443 180.020  1.00138.32           O  
ATOM     23  CB  PHE A  10     129.851 112.174 181.149  1.00137.89           C  
ATOM     24  CG  PHE A  10     129.480 111.749 182.543  1.00139.85           C  
ATOM     25  CD1 PHE A  10     129.609 112.624 183.610  1.00138.68           C  
ATOM     26  CD2 PHE A  10     129.008 110.470 182.787  1.00140.41           C  
ATOM     27  CE1 PHE A  10     129.269 112.233 184.891  1.00138.51           C  
ATOM     28  CE2 PHE A  10     128.668 110.073 184.067  1.00139.62           C  
ATOM     29  CZ  PHE A  10     128.798 110.957 185.120  1.00139.18           C  
ATOM     30  N   LEU A  11     128.447 111.424 178.477  1.00135.89           N  
ATOM     31  CA  LEU A  11     127.802 110.450 177.612  1.00137.66           C  
ATOM     32  C   LEU A  11     128.881 109.697 176.845  1.00138.43           C  
ATOM     33  O   LEU A  11     130.057 110.072 176.858  1.00138.33           O  
ATOM     34  CB  LEU A  11     126.810 111.124 176.661  1.00136.03           C  
ATOM     35  CG  LEU A  11     125.556 110.317 176.329  1.00136.60           C  
ATOM     36  CD1 LEU A  11     124.719 110.090 177.577  1.00137.35           C  
ATOM     37  CD2 LEU A  11     124.749 111.035 175.277  1.00135.92           C  
ATOM     38  N   GLU A  12     128.457 108.653 176.133  1.00143.73           N  
ATOM     39  CA  GLU A  12     129.375 107.646 175.614  1.00143.57           C  
ATOM     40  C   GLU A  12     129.275 107.488 174.101  1.00144.19           C  
ATOM     41  O   GLU A  12     129.113 106.371 173.600  1.00144.49           O  
ATOM     42  CB  GLU A  12     129.107 106.302 176.295  1.00144.72           C  
ATOM     43  N   ILE A  13     129.362 108.594 173.365  1.00146.25           N  
ATOM     44  CA  ILE A  13     129.240 108.544 171.912  1.00146.07           C  
ATOM     45  C   ILE A  13     130.496 107.925 171.311  1.00148.19           C  
ATOM     46  O   ILE A  13     131.598 108.472 171.442  1.00148.55           O  
ATOM     47  CB  ILE A  13     128.991 109.942 171.336  1.00145.63           C  
ATOM     48  CG1 ILE A  13     127.876 110.640 172.114  1.00147.72           C  
ATOM     49  CG2 ILE A  13     128.661 109.851 169.856  1.00145.80           C  
ATOM     50  CD1 ILE A  13     128.221 112.038 172.554  1.00145.44           C  
ATOM     51  N   ASP A  14     130.327 106.786 170.634  1.00151.62           N  
ATOM     52  CA  ASP A  14     131.397 106.140 169.869  1.00150.75           C  
ATOM     53  C   ASP A  14     132.647 105.919 170.716  1.00151.59           C  
ATOM     54  O   ASP A  14     133.772 106.165 170.275  1.00150.79           O  
ATOM     55  CB  ASP A  14     131.730 106.944 168.611  1.00150.40           C  
ATOM     56  CG  ASP A  14     130.512 107.215 167.754  1.00151.73           C  
ATOM     57  OD1 ASP A  14     129.718 106.276 167.535  1.00151.72           O  
ATOM     58  OD2 ASP A  14     130.346 108.366 167.300  1.00152.49           O1-
ATOM     59  N   LYS A  15     132.442 105.443 171.945  1.00150.23           N  
ATOM     60  CA  LYS A  15     133.524 105.195 172.897  1.00149.90           C  
ATOM     61  C   LYS A  15     134.337 106.486 173.081  1.00149.84           C  
ATOM     62  O   LYS A  15     135.472 106.633 172.630  1.00151.11           O  
ATOM     63  CB  LYS A  15     134.356 103.973 172.448  1.00149.74           C  
ATOM     64  CG  LYS A  15     135.861 103.873 172.764  1.00149.40           C  
ATOM     65  CD  LYS A  15     136.164 104.026 174.251  1.00149.92           C  
ATOM     66  CE  LYS A  15     137.455 104.799 174.474  1.00149.28           C  
ATOM     67  NZ  LYS A  15     137.570 105.315 175.867  1.00148.38           N1+
ATOM     68  N   LYS A  16     133.664 107.470 173.676  1.00143.06           N  
ATOM     69  CA  LYS A  16     134.233 108.763 174.033  1.00142.87           C  
ATOM     70  C   LYS A  16     133.379 109.365 175.138  1.00141.96           C  
ATOM     71  O   LYS A  16     132.150 109.280 175.091  1.00143.84           O  
ATOM     72  CB  LYS A  16     134.296 109.724 172.836  1.00144.13           C  
ATOM     73  CG  LYS A  16     135.559 109.643 171.988  1.00144.08           C  
ATOM     74  CD  LYS A  16     136.784 109.341 172.839  1.00144.23           C  
ATOM     75  CE  LYS A  16     137.941 108.850 171.986  1.00143.30           C  
ATOM     76  NZ  LYS A  16     137.892 107.377 171.775  1.00143.74           N1+
ATOM     77  N   ASN A  17     134.034 109.972 176.122  1.00138.63           N  
ATOM     78  CA  ASN A  17     133.342 110.613 177.238  1.00141.75           C  
ATOM     79  C   ASN A  17     133.052 112.056 176.845  1.00143.08           C  
ATOM     80  O   ASN A  17     133.883 112.944 177.047  1.00142.54           O  
ATOM     81  CB  ASN A  17     134.184 110.537 178.506  1.00141.53           C  
ATOM     82  CG  ASN A  17     134.031 109.216 179.227  1.00142.32           C  
ATOM     83  ND2 ASN A  17     133.289 109.112 180.203  1.00142.52           N  
ATOM     84  OD1 ASN A  17     134.735 108.195 178.750  1.00141.34           O  
ATOM     85  N   CYS A  18     131.865 112.296 176.293  1.00138.09           N  
ATOM     86  CA  CYS A  18     131.507 113.598 175.744  1.00134.26           C  
ATOM     87  C   CYS A  18     130.487 114.282 176.641  1.00133.78           C  
ATOM     88  O   CYS A  18     129.498 113.665 177.043  1.00137.04           O  
ATOM     89  CB  CYS A  18     130.965 113.467 174.316  1.00135.55           C  
ATOM     90  SG  CYS A  18     132.016 112.538 173.130  1.00141.82           S  
ATOM     91  N   CYS A  19     130.735 115.552 176.963  1.00133.72           N  
ATOM     92  CA  CYS A  19     129.848 116.325 177.833  1.00135.37           C  
ATOM     93  C   CYS A  19     128.841 117.069 176.965  1.00134.80           C  
ATOM     94  O   CYS A  19     129.096 118.175 176.487  1.00137.07           O  
ATOM     95  CB  CYS A  19     130.645 117.284 178.709  1.00135.20           C  
ATOM     96  SG  CYS A  19     132.008 116.535 179.627  1.00141.38           S  
ATOM     97  N   VAL A  20     127.683 116.453 176.758  1.00126.17           N  
ATOM     98  CA  VAL A  20     126.582 117.066 176.024  1.00123.67           C  
ATOM     99  C   VAL A  20     125.656 117.748 177.019  1.00124.79           C  
ATOM    100  O   VAL A  20     125.437 117.245 178.127  1.00125.68           O  
ATOM    101  CB  VAL A  20     125.834 116.017 175.184  1.00121.95           C  
ATOM    102  CG1 VAL A  20     126.644 115.654 173.953  1.00122.64           C  
ATOM    103  CG2 VAL A  20     125.564 114.783 176.018  1.00125.73           C  
ATOM    104  N   PHE A  21     125.109 118.899 176.632  1.00128.46           N  
ATOM    105  CA  PHE A  21     124.388 119.756 177.561  1.00128.99           C  
ATOM    106  C   PHE A  21     123.006 120.109 177.031  1.00130.88           C  
ATOM    107  O   PHE A  21     122.782 120.191 175.820  1.00130.08           O  
ATOM    108  CB  PHE A  21     125.172 121.041 177.848  1.00127.29           C  
ATOM    109  CG  PHE A  21     126.339 120.839 178.763  1.00128.85           C  
ATOM    110  CD1 PHE A  21     127.524 120.312 178.285  1.00129.38           C  
ATOM    111  CD2 PHE A  21     126.248 121.166 180.104  1.00130.32           C  
ATOM    112  CE1 PHE A  21     128.597 120.119 179.124  1.00128.87           C  
ATOM    113  CE2 PHE A  21     127.320 120.975 180.947  1.00130.56           C  
ATOM    114  CZ  PHE A  21     128.494 120.448 180.456  1.00130.45           C  
ATOM    115  N   ARG A  22     122.082 120.318 177.966  1.00137.84           N  
ATOM    116  CA  ARG A  22     120.727 120.783 177.687  1.00138.02           C  
ATOM    117  C   ARG A  22     120.503 122.059 178.487  1.00138.17           C  
ATOM    118  O   ARG A  22     120.361 122.009 179.713  1.00137.78           O  
ATOM    119  CB  ARG A  22     119.695 119.717 178.055  1.00137.65           C  
ATOM    120  CG  ARG A  22     119.231 118.854 176.896  1.00137.45           C  
ATOM    121  CD  ARG A  22     118.451 117.645 177.391  1.00137.25           C  
ATOM    122  NE  ARG A  22     117.421 117.235 176.444  1.00138.07           N  
ATOM    123  CZ  ARG A  22     116.150 117.607 176.516  1.00138.84           C  
ATOM    124  NH1 ARG A  22     115.708 118.374 177.500  1.00137.36           N1+
ATOM    125  NH2 ARG A  22     115.300 117.202 175.576  1.00137.88           N1+
ATOM    126  N   ASP A  23     120.472 123.200 177.802  1.00138.67           N  
ATOM    127  CA  ASP A  23     120.356 124.497 178.453  1.00139.55           C  
ATOM    128  C   ASP A  23     119.123 125.237 177.953  1.00139.93           C  
ATOM    129  O   ASP A  23     118.753 125.129 176.780  1.00138.89           O  
ATOM    130  CB  ASP A  23     121.607 125.349 178.212  1.00139.34           C  
ATOM    131  CG  ASP A  23     121.820 126.390 179.294  1.00139.80           C  
ATOM    132  OD1 ASP A  23     120.863 127.127 179.610  1.00139.61           O  
ATOM    133  OD2 ASP A  23     122.945 126.470 179.830  1.00139.03           O1-
ATOM    134  N   ASP A  24     118.491 125.992 178.856  1.00143.27           N  
ATOM    135  CA  ASP A  24     117.325 126.786 178.483  1.00143.31           C  
ATOM    136  C   ASP A  24     117.710 127.972 177.608  1.00142.74           C  
ATOM    137  O   ASP A  24     116.907 128.418 176.778  1.00142.81           O  
ATOM    138  CB  ASP A  24     116.596 127.268 179.736  1.00142.32           C  
ATOM    139  CG  ASP A  24     116.472 126.185 180.790  1.00142.83           C  
ATOM    140  OD1 ASP A  24     116.065 125.057 180.441  1.00142.15           O  
ATOM    141  OD2 ASP A  24     116.783 126.462 181.967  1.00142.79           O1-
ATOM    142  N   PHE A  25     118.920 128.505 177.786  1.00137.94           N  
ATOM    143  CA  PHE A  25     119.377 129.582 176.915  1.00138.12           C  
ATOM    144  C   PHE A  25     119.442 129.116 175.466  1.00137.72           C  
ATOM    145  O   PHE A  25     119.149 129.889 174.546  1.00137.31           O  
ATOM    146  CB  PHE A  25     120.735 130.096 177.386  1.00137.11           C  
ATOM    147  CG  PHE A  25     120.651 131.250 178.343  1.00138.66           C  
ATOM    148  CD1 PHE A  25     120.094 132.455 177.948  1.00138.71           C  
ATOM    149  CD2 PHE A  25     121.135 131.133 179.635  1.00138.01           C  
ATOM    150  CE1 PHE A  25     120.017 133.520 178.825  1.00138.40           C  
ATOM    151  CE2 PHE A  25     121.061 132.195 180.517  1.00138.76           C  
ATOM    152  CZ  PHE A  25     120.501 133.390 180.111  1.00138.67           C  
ATOM    153  N   ILE A  26     119.787 127.842 175.250  1.00134.42           N  
ATOM    154  CA  ILE A  26     119.806 127.279 173.902  1.00134.90           C  
ATOM    155  C   ILE A  26     118.445 127.433 173.237  1.00135.12           C  
ATOM    156  O   ILE A  26     118.353 127.776 172.053  1.00133.94           O  
ATOM    157  CB  ILE A  26     120.245 125.802 173.945  1.00136.48           C  
ATOM    158  CG1 ILE A  26     121.713 125.675 174.356  1.00134.21           C  
ATOM    159  CG2 ILE A  26     120.010 125.127 172.598  1.00134.66           C  
ATOM    160  CD1 ILE A  26     122.697 126.144 173.281  1.00132.89           C  
ATOM    161  N   VAL A  27     117.365 127.187 173.983  1.00143.85           N  
ATOM    162  CA  VAL A  27     116.030 127.261 173.396  1.00144.87           C  
ATOM    163  C   VAL A  27     115.436 128.660 173.437  1.00144.01           C  
ATOM    164  O   VAL A  27     114.457 128.923 172.720  1.00142.10           O  
ATOM    165  CB  VAL A  27     115.055 126.283 174.083  1.00142.13           C  
ATOM    166  CG1 VAL A  27     115.675 124.906 174.179  1.00140.91           C  
ATOM    167  CG2 VAL A  27     114.639 126.792 175.453  1.00139.90           C  
ATOM    168  N   LYS A  28     115.989 129.571 174.242  1.00142.86           N  
ATOM    169  CA  LYS A  28     115.381 130.885 174.393  1.00141.36           C  
ATOM    170  C   LYS A  28     116.116 132.016 173.683  1.00141.06           C  
ATOM    171  O   LYS A  28     115.513 133.073 173.474  1.00140.99           O  
ATOM    172  CB  LYS A  28     115.228 131.234 175.883  1.00141.53           C  
ATOM    173  CG  LYS A  28     116.299 132.143 176.446  1.00141.59           C  
ATOM    174  CD  LYS A  28     116.086 132.392 177.929  1.00142.43           C  
ATOM    175  CE  LYS A  28     115.019 133.450 178.157  1.00141.29           C  
ATOM    176  NZ  LYS A  28     115.410 134.415 179.221  1.00141.45           N1+
ATOM    177  N   VAL A  29     117.379 131.837 173.296  1.00136.53           N  
ATOM    178  CA  VAL A  29     118.090 132.870 172.552  1.00135.81           C  
ATOM    179  C   VAL A  29     118.506 132.429 171.156  1.00134.16           C  
ATOM    180  O   VAL A  29     118.829 133.295 170.325  1.00130.59           O  
ATOM    181  CB  VAL A  29     119.324 133.383 173.327  1.00134.75           C  
ATOM    182  CG1 VAL A  29     119.000 133.586 174.792  1.00134.78           C  
ATOM    183  CG2 VAL A  29     120.499 132.433 173.157  1.00133.69           C  
ATOM    184  N   LEU A  30     118.522 131.136 170.852  1.00132.35           N  
ATOM    185  CA  LEU A  30     119.007 130.701 169.548  1.00131.67           C  
ATOM    186  C   LEU A  30     117.932 130.893 168.476  1.00132.86           C  
ATOM    187  O   LEU A  30     118.221 131.501 167.437  1.00132.19           O  
ATOM    188  CB  LEU A  30     119.457 129.236 169.590  1.00130.61           C  
ATOM    189  CG  LEU A  30     120.946 128.884 169.699  1.00129.70           C  
ATOM    190  CD1 LEU A  30     121.842 129.516 168.639  1.00129.91           C  
ATOM    191  CD2 LEU A  30     121.469 129.287 171.054  1.00131.87           C  
ATOM    192  N   PRO A  31     116.695 130.420 168.678  1.00136.05           N  
ATOM    193  CA  PRO A  31     115.688 130.486 167.600  1.00134.84           C  
ATOM    194  C   PRO A  31     115.453 131.896 167.077  1.00133.81           C  
ATOM    195  O   PRO A  31     115.260 132.060 165.866  1.00131.20           O  
ATOM    196  CB  PRO A  31     114.424 129.916 168.261  1.00133.07           C  
ATOM    197  CG  PRO A  31     114.936 129.007 169.294  1.00131.91           C  
ATOM    198  CD  PRO A  31     116.169 129.660 169.833  1.00132.66           C  
ATOM    199  N   PRO A  32     115.440 132.941 167.922  1.00131.97           N  
ATOM    200  CA  PRO A  32     115.276 134.294 167.350  1.00131.81           C  
ATOM    201  C   PRO A  32     116.380 134.686 166.379  1.00134.12           C  
ATOM    202  O   PRO A  32     116.091 135.183 165.278  1.00134.21           O  
ATOM    203  CB  PRO A  32     115.247 135.200 168.592  1.00131.25           C  
ATOM    204  CG  PRO A  32     115.799 134.381 169.696  1.00131.50           C  
ATOM    205  CD  PRO A  32     115.370 132.992 169.393  1.00132.04           C  
ATOM    206  N   VAL A  33     117.645 134.479 166.754  1.00134.85           N  
ATOM    207  CA  VAL A  33     118.738 134.867 165.869  1.00133.53           C  
ATOM    208  C   VAL A  33     118.747 133.996 164.618  1.00132.26           C  
ATOM    209  O   VAL A  33     119.014 134.483 163.513  1.00132.50           O  
ATOM    210  CB  VAL A  33     120.085 134.838 166.621  1.00132.84           C  
ATOM    211  CG1 VAL A  33     119.927 135.449 168.005  1.00133.01           C  
ATOM    212  CG2 VAL A  33     120.653 133.431 166.723  1.00131.68           C  
ATOM    213  N   LEU A  34     118.422 132.706 164.759  1.00131.32           N  
ATOM    214  CA  LEU A  34     118.348 131.845 163.581  1.00131.84           C  
ATOM    215  C   LEU A  34     117.211 132.256 162.657  1.00132.46           C  
ATOM    216  O   LEU A  34     117.349 132.177 161.436  1.00132.23           O  
ATOM    217  CB  LEU A  34     118.214 130.381 163.994  1.00133.13           C  
ATOM    218  CG  LEU A  34     119.563 129.661 164.155  1.00131.73           C  
ATOM    219  CD1 LEU A  34     120.089 129.752 165.583  1.00131.33           C  
ATOM    220  CD2 LEU A  34     119.408 128.171 163.841  1.00129.55           C  
ATOM    221  N   GLY A  35     116.085 132.706 163.211  1.00131.41           N  
ATOM    222  CA  GLY A  35     115.008 133.197 162.367  1.00131.83           C  
ATOM    223  C   GLY A  35     115.375 134.478 161.642  1.00131.88           C  
ATOM    224  O   GLY A  35     115.036 134.658 160.468  1.00132.17           O  
ATOM    225  N   LEU A  36     116.061 135.390 162.333  1.00130.77           N  
ATOM    226  CA  LEU A  36     116.499 136.624 161.686  1.00131.22           C  
ATOM    227  C   LEU A  36     117.467 136.324 160.546  1.00131.19           C  
ATOM    228  O   LEU A  36     117.344 136.878 159.442  1.00130.17           O  
ATOM    229  CB  LEU A  36     117.142 137.556 162.714  1.00131.90           C  
ATOM    230  CG  LEU A  36     116.256 138.586 163.424  1.00131.44           C  
ATOM    231  CD1 LEU A  36     116.140 139.855 162.596  1.00132.40           C  
ATOM    232  CD2 LEU A  36     114.873 138.031 163.746  1.00129.23           C  
ATOM    233  N   GLU A  37     118.435 135.436 160.798  1.00125.35           N  
ATOM    234  CA  GLU A  37     119.360 135.031 159.745  1.00123.81           C  
ATOM    235  C   GLU A  37     118.624 134.333 158.611  1.00126.00           C  
ATOM    236  O   GLU A  37     118.898 134.596 157.436  1.00123.92           O  
ATOM    237  CB  GLU A  37     120.455 134.133 160.318  1.00120.46           C  
ATOM    238  CG  GLU A  37     121.206 134.763 161.476  1.00122.48           C  
ATOM    239  CD  GLU A  37     122.363 133.919 161.959  1.00122.87           C  
ATOM    240  OE1 GLU A  37     122.239 132.678 161.958  1.00123.86           O  
ATOM    241  OE2 GLU A  37     123.388 134.500 162.364  1.00121.75           O1-
ATOM    242  N   PHE A  38     117.682 133.448 158.944  1.00136.66           N  
ATOM    243  CA  PHE A  38     116.802 132.854 157.946  1.00136.24           C  
ATOM    244  C   PHE A  38     116.227 133.909 157.019  1.00136.78           C  
ATOM    245  O   PHE A  38     116.438 133.867 155.807  1.00136.12           O  
ATOM    246  CB  PHE A  38     115.663 132.101 158.632  1.00134.07           C  
ATOM    247  CG  PHE A  38     115.184 130.906 157.870  1.00135.81           C  
ATOM    248  CD1 PHE A  38     115.134 130.925 156.486  1.00135.26           C  
ATOM    249  CD2 PHE A  38     114.785 129.766 158.530  1.00136.37           C  
ATOM    250  CE1 PHE A  38     114.692 129.830 155.779  1.00135.17           C  
ATOM    251  CE2 PHE A  38     114.330 128.677 157.830  1.00136.68           C  
ATOM    252  CZ  PHE A  38     114.290 128.705 156.451  1.00136.32           C  
ATOM    253  N   ILE A  39     115.491 134.864 157.584  1.00140.75           N  
ATOM    254  CA  ILE A  39     114.753 135.812 156.754  1.00140.71           C  
ATOM    255  C   ILE A  39     115.713 136.627 155.896  1.00140.55           C  
ATOM    256  O   ILE A  39     115.563 136.707 154.665  1.00139.37           O  
ATOM    257  CB  ILE A  39     113.871 136.717 157.633  1.00139.53           C  
ATOM    258  CG1 ILE A  39     112.820 135.884 158.369  1.00139.17           C  
ATOM    259  CG2 ILE A  39     113.214 137.797 156.792  1.00139.77           C  
ATOM    260  CD1 ILE A  39     112.100 134.881 157.489  1.00137.89           C  
ATOM    261  N   PHE A  40     116.749 137.192 156.475  1.00139.78           N  
ATOM    262  CA  PHE A  40     117.694 137.896 155.613  1.00140.20           C  
ATOM    263  C   PHE A  40     118.414 136.931 154.668  1.00140.96           C  
ATOM    264  O   PHE A  40     118.901 137.346 153.622  1.00139.93           O  
ATOM    265  CB  PHE A  40     118.665 138.706 156.454  1.00140.57           C  
ATOM    266  CG  PHE A  40     117.984 139.579 157.462  1.00141.35           C  
ATOM    267  CD1 PHE A  40     116.801 140.219 157.145  1.00140.34           C  
ATOM    268  CD2 PHE A  40     118.513 139.750 158.726  1.00140.23           C  
ATOM    269  CE1 PHE A  40     116.161 141.020 158.067  1.00140.50           C  
ATOM    270  CE2 PHE A  40     117.881 140.551 159.654  1.00139.96           C  
ATOM    271  CZ  PHE A  40     116.702 141.187 159.325  1.00140.85           C  
ATOM    272  N   GLY A  41     118.448 135.648 155.011  1.00137.89           N  
ATOM    273  CA  GLY A  41     119.067 134.649 154.154  1.00137.62           C  
ATOM    274  C   GLY A  41     118.742 134.423 152.693  1.00136.88           C  
ATOM    275  O   GLY A  41     119.641 134.390 151.857  1.00137.59           O  
ATOM    276  N   LEU A  42     117.464 134.250 152.367  1.00135.36           N  
ATOM    277  CA  LEU A  42     117.089 133.966 150.977  1.00136.44           C  
ATOM    278  C   LEU A  42     116.729 135.353 150.545  1.00135.75           C  
ATOM    279  O   LEU A  42     116.688 135.635 149.357  1.00134.60           O  
ATOM    280  CB  LEU A  42     115.897 133.031 150.749  1.00136.75           C  
ATOM    281  CG  LEU A  42     115.723 132.007 151.870  1.00135.34           C  
ATOM    282  CD1 LEU A  42     114.643 132.435 152.852  1.00134.36           C  
ATOM    283  CD2 LEU A  42     115.443 130.623 151.310  1.00134.56           C  
ATOM    284  N   LEU A  43     116.454 136.231 151.500  1.00138.74           N  
ATOM    285  CA  LEU A  43     116.205 137.602 151.128  1.00140.36           C  
ATOM    286  C   LEU A  43     117.310 138.053 150.194  1.00141.54           C  
ATOM    287  O   LEU A  43     117.069 138.375 149.028  1.00139.68           O  
ATOM    288  CB  LEU A  43     116.200 138.505 152.352  1.00140.43           C  
ATOM    289  N   GLY A  44     118.537 138.042 150.695  1.00140.01           N  
ATOM    290  CA  GLY A  44     119.655 138.459 149.879  1.00138.05           C  
ATOM    291  C   GLY A  44     120.101 137.369 148.938  1.00138.28           C  
ATOM    292  O   GLY A  44     120.312 137.621 147.754  1.00137.42           O  
ATOM    293  N   ASN A  45     120.226 136.149 149.439  1.00133.72           N  
ATOM    294  CA  ASN A  45     120.769 135.083 148.603  1.00133.88           C  
ATOM    295  C   ASN A  45     119.831 134.667 147.500  1.00133.75           C  
ATOM    296  O   ASN A  45     120.269 134.163 146.470  1.00133.08           O  
ATOM    297  CB  ASN A  45     121.161 133.876 149.460  1.00133.93           C  
ATOM    298  CG  ASN A  45     122.479 134.081 150.175  1.00132.70           C  
ATOM    299  ND2 ASN A  45     122.450 134.027 151.500  1.00132.16           N  
ATOM    300  OD1 ASN A  45     123.509 134.299 149.541  1.00130.58           O  
ATOM    301  N   GLY A  46     118.542 134.874 147.704  1.00139.54           N  
ATOM    302  CA  GLY A  46     117.589 134.563 146.656  1.00139.76           C  
ATOM    303  C   GLY A  46     117.758 135.612 145.590  1.00139.67           C  
ATOM    304  O   GLY A  46     118.159 135.309 144.468  1.00138.71           O  
ATOM    305  N   LEU A  47     117.476 136.856 145.951  1.00141.51           N  
ATOM    306  CA  LEU A  47     117.639 137.953 145.005  1.00141.86           C  
ATOM    307  C   LEU A  47     118.941 137.815 144.224  1.00144.23           C  
ATOM    308  O   LEU A  47     118.967 138.021 143.004  1.00143.22           O  
ATOM    309  CB  LEU A  47     117.588 139.286 145.754  1.00140.92           C  
ATOM    310  CG  LEU A  47     117.026 140.543 145.082  1.00141.56           C  
ATOM    311  CD1 LEU A  47     116.980 141.685 146.085  1.00140.87           C  
ATOM    312  CD2 LEU A  47     117.835 140.949 143.862  1.00141.16           C  
ATOM    313  N   ALA A  48     120.031 137.455 144.908  1.00142.96           N  
ATOM    314  CA  ALA A  48     121.321 137.326 144.237  1.00141.50           C  
ATOM    315  C   ALA A  48     121.299 136.208 143.201  1.00141.23           C  
ATOM    316  O   ALA A  48     121.760 136.388 142.068  1.00142.38           O  
ATOM    317  CB  ALA A  48     122.423 137.084 145.268  1.00141.32           C  
ATOM    318  N   LEU A  49     120.760 135.044 143.570  1.00134.83           N  
ATOM    319  CA  LEU A  49     120.693 133.928 142.633  1.00136.20           C  
ATOM    320  C   LEU A  49     119.761 134.237 141.469  1.00138.59           C  
ATOM    321  O   LEU A  49     120.044 133.861 140.325  1.00137.01           O  
ATOM    322  CB  LEU A  49     120.245 132.661 143.360  1.00136.37           C  
ATOM    323  CG  LEU A  49     121.354 131.793 143.958  1.00135.02           C  
ATOM    324  CD1 LEU A  49     120.796 130.457 144.420  1.00133.64           C  
ATOM    325  CD2 LEU A  49     122.475 131.589 142.953  1.00134.65           C  
ATOM    326  N   TRP A  50     118.641 134.914 141.742  1.00150.85           N  
ATOM    327  CA  TRP A  50     117.722 135.294 140.676  1.00150.39           C  
ATOM    328  C   TRP A  50     118.384 136.253 139.697  1.00149.48           C  
ATOM    329  O   TRP A  50     118.222 136.115 138.480  1.00150.05           O  
ATOM    330  CB  TRP A  50     116.459 135.913 141.278  1.00150.90           C  
ATOM    331  N   ILE A  51     119.141 137.227 140.208  1.00144.13           N  
ATOM    332  CA  ILE A  51     119.859 138.140 139.324  1.00145.95           C  
ATOM    333  C   ILE A  51     120.912 137.383 138.523  1.00146.14           C  
ATOM    334  O   ILE A  51     121.095 137.627 137.324  1.00147.46           O  
ATOM    335  CB  ILE A  51     120.480 139.296 140.130  1.00146.91           C  
ATOM    336  CG1 ILE A  51     119.408 140.318 140.510  1.00146.33           C  
ATOM    337  CG2 ILE A  51     121.578 139.977 139.328  1.00147.41           C  
ATOM    338  CD1 ILE A  51     119.969 141.645 140.983  1.00145.37           C  
ATOM    339  N   PHE A  52     121.615 136.450 139.171  1.00141.44           N  
ATOM    340  CA  PHE A  52     122.647 135.682 138.481  1.00142.49           C  
ATOM    341  C   PHE A  52     122.063 134.886 137.320  1.00142.67           C  
ATOM    342  O   PHE A  52     122.564 134.954 136.192  1.00143.09           O  
ATOM    343  CB  PHE A  52     123.353 134.747 139.466  1.00141.62           C  
ATOM    344  CG  PHE A  52     124.582 135.340 140.097  1.00141.50           C  
ATOM    345  CD1 PHE A  52     125.632 135.787 139.315  1.00140.92           C  
ATOM    346  CD2 PHE A  52     124.691 135.437 141.474  1.00140.41           C  
ATOM    347  CE1 PHE A  52     126.764 136.329 139.893  1.00140.32           C  
ATOM    348  CE2 PHE A  52     125.820 135.977 142.058  1.00139.97           C  
ATOM    349  CZ  PHE A  52     126.858 136.424 141.266  1.00140.25           C  
ATOM    350  N   CYS A  53     120.995 134.127 137.575  1.00150.35           N  
ATOM    351  CA  CYS A  53     120.461 133.253 136.534  1.00151.22           C  
ATOM    352  C   CYS A  53     119.656 134.017 135.488  1.00152.42           C  
ATOM    353  O   CYS A  53     119.664 133.635 134.313  1.00150.12           O  
ATOM    354  CB  CYS A  53     119.608 132.140 137.149  1.00150.21           C  
ATOM    355  SG  CYS A  53     118.246 132.686 138.195  1.00154.62           S  
ATOM    356  N   PHE A  54     119.023 135.124 135.872  1.00156.38           N  
ATOM    357  CA  PHE A  54     118.162 135.838 134.893  1.00155.19           C  
ATOM    358  C   PHE A  54     118.978 136.902 134.159  1.00154.83           C  
ATOM    359  O   PHE A  54     119.015 136.870 132.920  1.00154.28           O  
ATOM    360  CB  PHE A  54     116.957 136.463 135.597  1.00154.56           C  
ATOM    361  CG  PHE A  54     116.121 135.476 136.371  1.00156.27           C  
ATOM    362  CD1 PHE A  54     116.004 134.163 135.945  1.00154.99           C  
ATOM    363  CD2 PHE A  54     115.456 135.855 137.525  1.00157.03           C  
ATOM    364  CE1 PHE A  54     115.239 133.253 136.655  1.00154.33           C  
ATOM    365  CE2 PHE A  54     114.693 134.944 138.236  1.00156.27           C  
ATOM    366  CZ  PHE A  54     114.586 133.644 137.800  1.00155.43           C  
ATOM    367  N   HIS A  55     119.627 137.797 134.900  1.00159.02           N  
ATOM    368  CA  HIS A  55     120.364 138.898 134.307  1.00159.16           C  
ATOM    369  C   HIS A  55     121.864 138.606 134.344  1.00159.31           C  
ATOM    370  O   HIS A  55     122.299 137.512 134.718  1.00158.19           O  
ATOM    371  CB  HIS A  55     120.023 140.205 135.028  1.00158.09           C  
ATOM    372  N   LEU A  56     122.665 139.599 133.950  1.00155.70           N  
ATOM    373  CA  LEU A  56     124.125 139.503 133.918  1.00155.24           C  
ATOM    374  C   LEU A  56     124.558 138.331 133.026  1.00155.19           C  
ATOM    375  O   LEU A  56     125.058 137.298 133.468  1.00153.83           O  
ATOM    376  CB  LEU A  56     124.689 139.426 135.348  1.00155.38           C  
ATOM    377  CG  LEU A  56     126.141 139.066 135.689  1.00155.39           C  
ATOM    378  CD1 LEU A  56     126.668 140.027 136.735  1.00153.23           C  
ATOM    379  CD2 LEU A  56     126.243 137.645 136.223  1.00154.08           C  
ATOM    380  N   LYS A  57     124.289 138.514 131.732  1.00155.41           N  
ATOM    381  CA  LYS A  57     124.605 137.497 130.737  1.00155.87           C  
ATOM    382  C   LYS A  57     126.096 137.389 130.442  1.00155.76           C  
ATOM    383  O   LYS A  57     126.501 136.455 129.741  1.00154.55           O  
ATOM    384  CB  LYS A  57     123.848 137.786 129.440  1.00154.81           C  
ATOM    385  N   SER A  58     126.916 138.317 130.943  1.00150.31           N  
ATOM    386  CA  SER A  58     128.344 138.286 130.642  1.00149.18           C  
ATOM    387  C   SER A  58     128.999 137.026 131.195  1.00149.12           C  
ATOM    388  O   SER A  58     129.671 136.290 130.463  1.00147.54           O  
ATOM    389  CB  SER A  58     129.021 139.538 131.200  1.00147.80           C  
ATOM    390  OG  SER A  58     130.428 139.455 131.074  1.00147.19           O  
ATOM    391  N   TRP A  59     128.801 136.757 132.486  1.00142.03           N  
ATOM    392  CA  TRP A  59     129.324 135.561 133.149  1.00140.63           C  
ATOM    393  C   TRP A  59     130.823 135.387 132.905  1.00140.85           C  
ATOM    394  O   TRP A  59     131.290 134.334 132.468  1.00139.44           O  
ATOM    395  CB  TRP A  59     128.555 134.312 132.716  1.00140.81           C  
ATOM    396  CG  TRP A  59     127.247 134.136 133.423  1.00142.13           C  
ATOM    397  CD1 TRP A  59     126.017 134.517 132.977  1.00142.14           C  
ATOM    398  CD2 TRP A  59     127.040 133.535 134.707  1.00143.09           C  
ATOM    399  CE2 TRP A  59     125.658 133.586 134.974  1.00144.33           C  
ATOM    400  CE3 TRP A  59     127.889 132.958 135.656  1.00141.39           C  
ATOM    401  NE1 TRP A  59     125.055 134.190 133.902  1.00144.33           N  
ATOM    402  CZ2 TRP A  59     125.105 133.082 136.150  1.00142.15           C  
ATOM    403  CZ3 TRP A  59     127.338 132.459 136.823  1.00140.01           C  
ATOM    404  CH2 TRP A  59     125.960 132.525 137.060  1.00140.01           C  
ATOM    405  N   LYS A  60     131.584 136.441 133.192  1.00127.95           N  
ATOM    406  CA  LYS A  60     133.033 136.338 133.132  1.00125.30           C  
ATOM    407  C   LYS A  60     133.543 135.477 134.285  1.00124.48           C  
ATOM    408  O   LYS A  60     132.810 135.142 135.220  1.00126.12           O  
ATOM    409  CB  LYS A  60     133.675 137.723 133.171  1.00124.02           C  
ATOM    410  N   SER A  61     134.824 135.119 134.219  1.00112.99           N  
ATOM    411  CA  SER A  61     135.372 134.213 135.220  1.00113.74           C  
ATOM    412  C   SER A  61     135.747 134.958 136.493  1.00114.07           C  
ATOM    413  O   SER A  61     136.850 134.789 137.022  1.00115.50           O  
ATOM    414  CB  SER A  61     136.591 133.478 134.663  1.00114.58           C  
ATOM    415  OG  SER A  61     137.392 132.969 135.712  1.00115.66           O  
ATOM    416  N   SER A  62     134.830 135.784 136.989  1.00109.91           N  
ATOM    417  CA  SER A  62     134.920 136.357 138.324  1.00107.79           C  
ATOM    418  C   SER A  62     133.550 136.265 138.976  1.00108.79           C  
ATOM    419  O   SER A  62     133.434 136.184 140.203  1.00107.38           O  
ATOM    420  CB  SER A  62     135.406 137.805 138.269  1.00108.50           C  
ATOM    421  OG  SER A  62     136.818 137.864 138.191  1.00107.47           O  
ATOM    422  N   ARG A  63     132.505 136.279 138.145  1.00118.07           N  
ATOM    423  CA  ARG A  63     131.142 136.106 138.623  1.00116.04           C  
ATOM    424  C   ARG A  63     130.804 134.648 138.894  1.00114.31           C  
ATOM    425  O   ARG A  63     129.843 134.375 139.617  1.00114.66           O  
ATOM    426  CB  ARG A  63     130.151 136.681 137.608  1.00116.41           C  
ATOM    427  CG  ARG A  63     130.140 138.201 137.522  1.00115.81           C  
ATOM    428  CD  ARG A  63     130.345 138.843 138.884  1.00117.20           C  
ATOM    429  NE  ARG A  63     130.220 140.294 138.828  1.00118.93           N  
ATOM    430  CZ  ARG A  63     129.493 141.016 139.670  1.00118.61           C  
ATOM    431  NH1 ARG A  63     128.805 140.451 140.648  1.00118.03           N1+
ATOM    432  NH2 ARG A  63     129.456 142.337 139.526  1.00116.09           N1+
ATOM    433  N   ILE A  64     131.569 133.712 138.332  1.00108.29           N  
ATOM    434  CA  ILE A  64     131.310 132.296 138.568  1.00110.85           C  
ATOM    435  C   ILE A  64     131.627 131.924 140.012  1.00112.02           C  
ATOM    436  O   ILE A  64     130.861 131.206 140.667  1.00110.46           O  
ATOM    437  CB  ILE A  64     132.108 131.441 137.568  1.00109.74           C  
ATOM    438  CG1 ILE A  64     131.606 131.696 136.145  1.00107.96           C  
ATOM    439  CG2 ILE A  64     132.013 129.966 137.923  1.00108.31           C  
ATOM    440  CD1 ILE A  64     132.195 130.770 135.108  1.00110.12           C  
ATOM    441  N   PHE A  65     132.760 132.402 140.533  1.00101.95           N  
ATOM    442  CA  PHE A  65     133.111 132.120 141.921  1.00 96.21           C  
ATOM    443  C   PHE A  65     132.135 132.786 142.883  1.00 98.37           C  
ATOM    444  O   PHE A  65     131.760 132.199 143.906  1.00101.65           O  
ATOM    445  CB  PHE A  65     134.543 132.573 142.197  1.00 96.74           C  
ATOM    446  CG  PHE A  65     135.564 131.912 141.318  1.00 98.86           C  
ATOM    447  CD1 PHE A  65     135.558 130.539 141.139  1.00 97.91           C  
ATOM    448  CD2 PHE A  65     136.525 132.663 140.663  1.00 99.39           C  
ATOM    449  CE1 PHE A  65     136.494 129.929 140.328  1.00 99.31           C  
ATOM    450  CE2 PHE A  65     137.462 132.057 139.851  1.00 98.21           C  
ATOM    451  CZ  PHE A  65     137.446 130.689 139.684  1.00 98.67           C  
ATOM    452  N   LEU A  66     131.709 134.011 142.568  1.00102.00           N  
ATOM    453  CA  LEU A  66     130.702 134.676 143.389  1.00103.95           C  
ATOM    454  C   LEU A  66     129.379 133.923 143.346  1.00105.75           C  
ATOM    455  O   LEU A  66     128.680 133.819 144.360  1.00105.47           O  
ATOM    456  CB  LEU A  66     130.519 136.119 142.924  1.00104.46           C  
ATOM    457  CG  LEU A  66     131.674 137.070 143.236  1.00103.31           C  
ATOM    458  CD1 LEU A  66     131.573 138.328 142.392  1.00103.18           C  
ATOM    459  CD2 LEU A  66     131.699 137.415 144.715  1.00102.57           C  
ATOM    460  N   PHE A  67     129.021 133.385 142.179  1.00108.57           N  
ATOM    461  CA  PHE A  67     127.813 132.575 142.067  1.00109.29           C  
ATOM    462  C   PHE A  67     127.916 131.311 142.910  1.00108.10           C  
ATOM    463  O   PHE A  67     126.946 130.908 143.559  1.00109.13           O  
ATOM    464  CB  PHE A  67     127.555 132.233 140.599  1.00110.71           C  
ATOM    465  CG  PHE A  67     126.660 131.042 140.395  1.00113.65           C  
ATOM    466  CD1 PHE A  67     125.284 131.175 140.460  1.00112.94           C  
ATOM    467  CD2 PHE A  67     127.196 129.795 140.113  1.00111.27           C  
ATOM    468  CE1 PHE A  67     124.460 130.085 140.267  1.00110.91           C  
ATOM    469  CE2 PHE A  67     126.376 128.702 139.919  1.00110.14           C  
ATOM    470  CZ  PHE A  67     125.006 128.847 139.995  1.00110.78           C  
ATOM    471  N   ASN A  68     129.082 130.664 142.900  1.00 94.77           N  
ATOM    472  CA  ASN A  68     129.276 129.477 143.728  1.00 95.09           C  
ATOM    473  C   ASN A  68     129.167 129.817 145.209  1.00 92.79           C  
ATOM    474  O   ASN A  68     128.573 129.062 145.990  1.00 96.11           O  
ATOM    475  CB  ASN A  68     130.629 128.840 143.422  1.00 91.51           C  
ATOM    476  CG  ASN A  68     130.632 128.081 142.113  1.00 95.45           C  
ATOM    477  ND2 ASN A  68     130.488 128.804 141.010  1.00 95.10           N  
ATOM    478  OD1 ASN A  68     130.766 126.859 142.093  1.00 96.84           O  
ATOM    479  N   LEU A  69     129.735 130.953 145.613  1.00 91.32           N  
ATOM    480  CA  LEU A  69     129.579 131.409 146.990  1.00 91.91           C  
ATOM    481  C   LEU A  69     128.110 131.651 147.319  1.00 97.16           C  
ATOM    482  O   LEU A  69     127.643 131.319 148.417  1.00 96.90           O  
ATOM    483  CB  LEU A  69     130.404 132.678 147.204  1.00 91.37           C  
ATOM    484  CG  LEU A  69     130.189 133.480 148.484  1.00 94.43           C  
ATOM    485  CD1 LEU A  69     130.625 132.670 149.682  1.00 96.31           C  
ATOM    486  CD2 LEU A  69     130.949 134.790 148.416  1.00 92.06           C  
ATOM    487  N   ALA A  70     127.367 132.224 146.368  1.00105.89           N  
ATOM    488  CA  ALA A  70     125.945 132.475 146.574  1.00105.42           C  
ATOM    489  C   ALA A  70     125.167 131.179 146.754  1.00106.41           C  
ATOM    490  O   ALA A  70     124.295 131.090 147.623  1.00104.94           O  
ATOM    491  CB  ALA A  70     125.381 133.280 145.404  1.00104.64           C  
ATOM    492  N   VAL A  71     125.460 130.163 145.937  1.00104.62           N  
ATOM    493  CA  VAL A  71     124.748 128.895 146.091  1.00102.82           C  
ATOM    494  C   VAL A  71     125.143 128.205 147.392  1.00103.29           C  
ATOM    495  O   VAL A  71     124.313 127.535 148.014  1.00105.49           O  
ATOM    496  CB  VAL A  71     124.943 127.970 144.870  1.00101.88           C  
ATOM    497  CG1 VAL A  71     124.819 128.749 143.578  1.00104.55           C  
ATOM    498  CG2 VAL A  71     126.270 127.232 144.929  1.00 98.83           C  
ATOM    499  N   ALA A  72     126.393 128.358 147.837  1.00102.02           N  
ATOM    500  CA  ALA A  72     126.772 127.799 149.132  1.00100.97           C  
ATOM    501  C   ALA A  72     125.992 128.459 150.264  1.00100.22           C  
ATOM    502  O   ALA A  72     125.465 127.774 151.154  1.00104.19           O  
ATOM    503  CB  ALA A  72     128.276 127.952 149.352  1.00101.56           C  
ATOM    504  N   ASP A  73     125.890 129.790 150.235  1.00106.57           N  
ATOM    505  CA  ASP A  73     125.109 130.492 151.249  1.00109.85           C  
ATOM    506  C   ASP A  73     123.637 130.099 151.181  1.00113.59           C  
ATOM    507  O   ASP A  73     122.977 129.941 152.217  1.00111.77           O  
ATOM    508  CB  ASP A  73     125.267 132.003 151.083  1.00112.84           C  
ATOM    509  CG  ASP A  73     126.703 132.459 151.231  1.00115.17           C  
ATOM    510  OD1 ASP A  73     127.385 131.989 152.165  1.00114.75           O  
ATOM    511  OD2 ASP A  73     127.150 133.291 150.415  1.00112.98           O1-
ATOM    512  N   PHE A  74     123.104 129.952 149.966  1.00122.25           N  
ATOM    513  CA  PHE A  74     121.709 129.563 149.797  1.00121.78           C  
ATOM    514  C   PHE A  74     121.451 128.175 150.365  1.00118.01           C  
ATOM    515  O   PHE A  74     120.437 127.948 151.032  1.00119.83           O  
ATOM    516  CB  PHE A  74     121.333 129.620 148.317  1.00122.67           C  
ATOM    517  CG  PHE A  74     119.861 129.482 148.057  1.00126.10           C  
ATOM    518  CD1 PHE A  74     118.959 130.370 148.616  1.00124.81           C  
ATOM    519  CD2 PHE A  74     119.381 128.468 147.246  1.00123.70           C  
ATOM    520  CE1 PHE A  74     117.606 130.246 148.376  1.00123.61           C  
ATOM    521  CE2 PHE A  74     118.029 128.340 147.001  1.00122.00           C  
ATOM    522  CZ  PHE A  74     117.140 129.230 147.567  1.00122.84           C  
ATOM    523  N   LEU A  75     122.359 127.233 150.117  1.00105.54           N  
ATOM    524  CA  LEU A  75     122.202 125.898 150.682  1.00107.53           C  
ATOM    525  C   LEU A  75     122.275 125.933 152.204  1.00106.84           C  
ATOM    526  O   LEU A  75     121.512 125.238 152.886  1.00109.46           O  
ATOM    527  CB  LEU A  75     123.261 124.959 150.107  1.00106.47           C  
ATOM    528  CG  LEU A  75     122.914 124.140 148.861  1.00109.09           C  
ATOM    529  CD1 LEU A  75     122.295 125.005 147.775  1.00108.96           C  
ATOM    530  CD2 LEU A  75     124.152 123.434 148.335  1.00107.96           C  
ATOM    531  N   LEU A  76     123.180 126.743 152.760  1.00107.62           N  
ATOM    532  CA  LEU A  76     123.270 126.838 154.215  1.00109.98           C  
ATOM    533  C   LEU A  76     121.978 127.390 154.816  1.00114.24           C  
ATOM    534  O   LEU A  76     121.446 126.844 155.793  1.00116.05           O  
ATOM    535  CB  LEU A  76     124.469 127.701 154.609  1.00110.94           C  
ATOM    536  CG  LEU A  76     124.803 127.635 156.110  1.00109.02           C  
ATOM    537  CD1 LEU A  76     126.283 127.340 156.366  1.00109.64           C  
ATOM    538  CD2 LEU A  76     124.479 128.995 156.717  1.00109.58           C  
ATOM    539  N   ILE A  77     121.444 128.468 154.235  1.00118.88           N  
ATOM    540  CA  ILE A  77     120.197 129.019 154.762  1.00118.72           C  
ATOM    541  C   ILE A  77     119.036 128.059 154.520  1.00119.37           C  
ATOM    542  O   ILE A  77     118.045 128.075 155.260  1.00119.02           O  
ATOM    543  CB  ILE A  77     119.918 130.417 154.176  1.00123.02           C  
ATOM    544  CG1 ILE A  77     119.536 130.324 152.698  1.00121.93           C  
ATOM    545  CG2 ILE A  77     121.114 131.335 154.392  1.00120.09           C  
ATOM    546  CD1 ILE A  77     119.443 131.656 152.001  1.00118.88           C  
ATOM    547  N   ILE A  78     119.132 127.213 153.491  1.00117.54           N  
ATOM    548  CA  ILE A  78     118.150 126.153 153.291  1.00116.35           C  
ATOM    549  C   ILE A  78     118.227 125.134 154.420  1.00117.47           C  
ATOM    550  O   ILE A  78     117.207 124.567 154.831  1.00118.36           O  
ATOM    551  CB  ILE A  78     118.363 125.502 151.908  1.00116.76           C  
ATOM    552  CG1 ILE A  78     117.562 126.246 150.837  1.00116.48           C  
ATOM    553  CG2 ILE A  78     118.001 124.023 151.923  1.00116.32           C  
ATOM    554  CD1 ILE A  78     117.757 125.696 149.442  1.00117.21           C  
ATOM    555  N   CYS A  79     119.433 124.871 154.924  1.00115.82           N  
ATOM    556  CA  CYS A  79     119.607 123.970 156.062  1.00113.66           C  
ATOM    557  C   CYS A  79     119.219 124.603 157.392  1.00112.70           C  
ATOM    558  O   CYS A  79     119.009 123.873 158.366  1.00112.35           O  
ATOM    559  CB  CYS A  79     121.053 123.492 156.135  1.00113.40           C  
ATOM    560  SG  CYS A  79     121.641 122.778 154.603  1.00117.91           S  
ATOM    561  N   LEU A  80     119.145 125.932 157.451  1.00123.08           N  
ATOM    562  CA  LEU A  80     118.810 126.621 158.701  1.00126.01           C  
ATOM    563  C   LEU A  80     117.561 126.102 159.419  1.00126.46           C  
ATOM    564  O   LEU A  80     117.624 125.917 160.649  1.00126.90           O  
ATOM    565  CB  LEU A  80     118.682 128.124 158.429  1.00124.38           C  
ATOM    566  CG  LEU A  80     119.815 129.057 158.866  1.00124.43           C  
ATOM    567  CD1 LEU A  80     119.919 129.082 160.375  1.00123.27           C  
ATOM    568  CD2 LEU A  80     121.146 128.656 158.265  1.00122.28           C  
ATOM    569  N   PRO A  81     116.410 125.881 158.759  1.00130.16           N  
ATOM    570  CA  PRO A  81     115.187 125.563 159.526  1.00127.74           C  
ATOM    571  C   PRO A  81     115.288 124.316 160.385  1.00126.90           C  
ATOM    572  O   PRO A  81     114.728 124.282 161.489  1.00125.77           O  
ATOM    573  CB  PRO A  81     114.122 125.395 158.433  1.00127.89           C  
ATOM    574  CG  PRO A  81     114.886 125.091 157.199  1.00128.28           C  
ATOM    575  CD  PRO A  81     116.137 125.899 157.313  1.00128.95           C  
ATOM    576  N   PHE A  82     115.972 123.277 159.902  1.00128.06           N  
ATOM    577  CA  PHE A  82     116.097 122.056 160.689  1.00128.61           C  
ATOM    578  C   PHE A  82     116.858 122.321 161.980  1.00130.20           C  
ATOM    579  O   PHE A  82     116.475 121.836 163.052  1.00130.02           O  
ATOM    580  CB  PHE A  82     116.789 120.965 159.870  1.00129.05           C  
ATOM    581  CG  PHE A  82     116.033 120.547 158.635  1.00130.02           C  
ATOM    582  CD1 PHE A  82     114.729 120.964 158.417  1.00129.35           C  
ATOM    583  CD2 PHE A  82     116.634 119.731 157.690  1.00130.02           C  
ATOM    584  CE1 PHE A  82     114.043 120.577 157.283  1.00129.89           C  
ATOM    585  CE2 PHE A  82     115.953 119.340 156.554  1.00129.71           C  
ATOM    586  CZ  PHE A  82     114.656 119.764 156.350  1.00131.52           C  
ATOM    587  N   LEU A  83     117.952 123.088 161.904  1.00133.18           N  
ATOM    588  CA  LEU A  83     118.730 123.458 163.084  1.00132.20           C  
ATOM    589  C   LEU A  83     117.949 124.421 163.982  1.00132.19           C  
ATOM    590  O   LEU A  83     118.044 124.314 165.201  1.00132.38           O  
ATOM    591  CB  LEU A  83     120.092 124.022 162.654  1.00131.56           C  
ATOM    592  CG  LEU A  83     120.968 124.492 163.832  1.00131.62           C  
ATOM    593  CD1 LEU A  83     121.180 123.419 164.903  1.00129.20           C  
ATOM    594  CD2 LEU A  83     122.341 124.899 163.321  1.00130.32           C  
ATOM    595  N   MET A  84     117.081 125.270 163.424  1.00134.45           N  
ATOM    596  CA  MET A  84     116.188 126.047 164.303  1.00135.12           C  
ATOM    597  C   MET A  84     115.195 125.180 165.066  1.00136.30           C  
ATOM    598  O   MET A  84     114.924 125.424 166.248  1.00136.41           O  
ATOM    599  CB  MET A  84     115.447 127.092 163.471  1.00134.74           C  
ATOM    600  CG  MET A  84     114.622 128.049 164.322  1.00135.06           C  
ATOM    601  SD  MET A  84     114.576 129.739 163.702  1.00138.69           S  
ATOM    602  CE  MET A  84     114.565 129.448 161.939  1.00135.34           C  
ATOM    603  N   ASP A  85     114.632 124.170 164.400  1.00136.28           N  
ATOM    604  CA  ASP A  85     113.751 123.234 165.092  1.00135.53           C  
ATOM    605  C   ASP A  85     114.509 122.460 166.163  1.00135.29           C  
ATOM    606  O   ASP A  85     113.974 122.195 167.245  1.00135.65           O  
ATOM    607  CB  ASP A  85     113.104 122.273 164.097  1.00135.02           C  
ATOM    608  CG  ASP A  85     112.169 121.287 164.771  1.00136.81           C  
ATOM    609  OD1 ASP A  85     111.250 121.733 165.488  1.00136.25           O  
ATOM    610  OD2 ASP A  85     112.361 120.066 164.597  1.00137.60           O1-
ATOM    611  N   ASN A  86     115.751 122.070 165.869  1.00127.89           N  
ATOM    612  CA  ASN A  86     116.618 121.438 166.872  1.00128.26           C  
ATOM    613  C   ASN A  86     116.882 122.373 168.074  1.00128.69           C  
ATOM    614  O   ASN A  86     116.957 121.926 169.214  1.00128.33           O  
ATOM    615  CB  ASN A  86     117.933 121.028 166.178  1.00129.13           C  
ATOM    616  CG  ASN A  86     118.621 119.806 166.762  1.00129.99           C  
ATOM    617  ND2 ASN A  86     119.277 119.028 165.932  1.00130.34           N  
ATOM    618  OD1 ASN A  86     118.603 119.507 167.941  1.00129.20           O  
ATOM    619  N   TYR A  87     116.967 123.687 167.853  1.00131.13           N  
ATOM    620  CA  TYR A  87     117.191 124.636 168.941  1.00131.38           C  
ATOM    621  C   TYR A  87     115.944 125.010 169.739  1.00132.86           C  
ATOM    622  O   TYR A  87     116.093 125.249 170.942  1.00133.78           O  
ATOM    623  CB  TYR A  87     117.922 125.883 168.426  1.00132.59           C  
ATOM    624  CG  TYR A  87     119.405 125.710 168.133  1.00131.95           C  
ATOM    625  CD1 TYR A  87     120.223 124.931 168.974  1.00132.61           C  
ATOM    626  CD2 TYR A  87     119.992 126.402 167.058  1.00130.96           C  
ATOM    627  CE1 TYR A  87     121.605 124.863 168.755  1.00132.58           C  
ATOM    628  CE2 TYR A  87     121.383 126.342 166.834  1.00132.82           C  
ATOM    629  CZ  TYR A  87     122.194 125.571 167.692  1.00132.85           C  
ATOM    630  OH  TYR A  87     123.536 125.494 167.504  1.00132.74           O  
ATOM    631  N   VAL A  88     114.744 125.059 169.151  1.00139.23           N  
ATOM    632  CA  VAL A  88     113.570 125.446 169.936  1.00139.14           C  
ATOM    633  C   VAL A  88     113.340 124.467 171.080  1.00137.56           C  
ATOM    634  O   VAL A  88     112.736 124.821 172.101  1.00135.13           O  
ATOM    635  CB  VAL A  88     112.318 125.573 169.043  1.00138.34           C  
ATOM    636  CG1 VAL A  88     112.530 126.625 167.966  1.00136.92           C  
ATOM    637  CG2 VAL A  88     111.947 124.236 168.430  1.00136.54           C  
ATOM    638  N   ARG A  89     113.810 123.234 170.934  1.00136.44           N  
ATOM    639  CA  ARG A  89     113.832 122.246 172.000  1.00136.33           C  
ATOM    640  C   ARG A  89     115.267 122.032 172.463  1.00136.74           C  
ATOM    641  O   ARG A  89     116.223 122.419 171.788  1.00136.53           O  
ATOM    642  CB  ARG A  89     113.215 120.926 171.529  1.00135.42           C  
ATOM    643  CG  ARG A  89     112.326 121.091 170.312  1.00134.64           C  
ATOM    644  CD  ARG A  89     111.958 119.763 169.685  1.00135.33           C  
ATOM    645  NE  ARG A  89     111.352 119.955 168.374  1.00136.48           N  
ATOM    646  CZ  ARG A  89     110.495 119.115 167.811  1.00136.51           C  
ATOM    647  NH1 ARG A  89     110.129 117.995 168.413  1.00135.57           N1+
ATOM    648  NH2 ARG A  89     109.988 119.408 166.619  1.00135.49           N1+
ATOM    649  N   ARG A  90     115.413 121.420 173.638  1.00136.13           N  
ATOM    650  CA  ARG A  90     116.736 121.200 174.224  1.00133.76           C  
ATOM    651  C   ARG A  90     117.375 119.984 173.558  1.00131.74           C  
ATOM    652  O   ARG A  90     117.498 118.903 174.140  1.00131.85           O  
ATOM    653  CB  ARG A  90     116.639 121.027 175.734  1.00133.97           C  
ATOM    654  CG  ARG A  90     116.419 122.318 176.497  1.00133.52           C  
ATOM    655  CD  ARG A  90     115.134 122.269 177.312  1.00133.92           C  
ATOM    656  NE  ARG A  90     115.168 121.264 178.371  1.00134.52           N  
ATOM    657  CZ  ARG A  90     116.032 121.243 179.379  1.00134.47           C  
ATOM    658  NH1 ARG A  90     116.942 122.191 179.536  1.00134.05           N1+
ATOM    659  NH2 ARG A  90     115.970 120.252 180.264  1.00133.54           N1+
ATOM    660  N   TRP A  91     117.791 120.179 172.306  1.00124.32           N  
ATOM    661  CA  TRP A  91     118.479 119.154 171.522  1.00125.44           C  
ATOM    662  C   TRP A  91     117.629 117.887 171.407  1.00126.32           C  
ATOM    663  O   TRP A  91     118.005 116.806 171.865  1.00125.85           O  
ATOM    664  CB  TRP A  91     119.854 118.871 172.129  1.00124.71           C  
ATOM    665  CG  TRP A  91     120.780 120.039 172.185  1.00124.47           C  
ATOM    666  CD1 TRP A  91     121.075 120.776 173.281  1.00124.20           C  
ATOM    667  CD2 TRP A  91     121.567 120.596 171.090  1.00122.36           C  
ATOM    668  CE2 TRP A  91     122.413 121.611 171.621  1.00122.03           C  
ATOM    669  CE3 TRP A  91     121.650 120.340 169.702  1.00120.88           C  
ATOM    670  NE1 TRP A  91     122.075 121.677 172.959  1.00122.69           N  
ATOM    671  CZ2 TRP A  91     123.338 122.299 170.823  1.00122.74           C  
ATOM    672  CZ3 TRP A  91     122.559 121.041 168.887  1.00120.47           C  
ATOM    673  CH2 TRP A  91     123.421 121.999 169.451  1.00122.04           C  
ATOM    674  N   ASP A  92     116.462 118.040 170.781  1.00132.78           N  
ATOM    675  CA  ASP A  92     115.496 116.952 170.625  1.00132.71           C  
ATOM    676  C   ASP A  92     115.156 116.812 169.143  1.00132.73           C  
ATOM    677  O   ASP A  92     114.206 117.425 168.649  1.00133.38           O  
ATOM    678  CB  ASP A  92     114.254 117.200 171.473  1.00133.58           C  
ATOM    679  CG  ASP A  92     113.558 115.916 171.872  1.00133.94           C  
ATOM    680  OD1 ASP A  92     113.267 115.093 170.978  1.00132.69           O  
ATOM    681  OD2 ASP A  92     113.310 115.724 173.081  1.00133.09           O1-
ATOM    682  N   TRP A  93     115.942 116.002 168.441  1.00126.72           N  
ATOM    683  CA  TRP A  93     115.682 115.709 167.038  1.00124.85           C  
ATOM    684  C   TRP A  93     114.470 114.794 166.908  1.00128.12           C  
ATOM    685  O   TRP A  93     114.228 113.935 167.759  1.00127.06           O  
ATOM    686  CB  TRP A  93     116.913 115.050 166.416  1.00124.18           C  
ATOM    687  CG  TRP A  93     116.945 114.995 164.919  1.00125.93           C  
ATOM    688  CD1 TRP A  93     116.953 113.873 164.144  1.00127.16           C  
ATOM    689  CD2 TRP A  93     117.033 116.104 164.016  1.00126.66           C  
ATOM    690  CE2 TRP A  93     117.067 115.579 162.710  1.00128.48           C  
ATOM    691  CE3 TRP A  93     117.074 117.490 164.185  1.00125.14           C  
ATOM    692  NE1 TRP A  93     117.015 114.214 162.815  1.00129.45           N  
ATOM    693  CZ2 TRP A  93     117.142 116.390 161.580  1.00126.84           C  
ATOM    694  CZ3 TRP A  93     117.148 118.293 163.062  1.00125.77           C  
ATOM    695  CH2 TRP A  93     117.180 117.741 161.777  1.00125.49           C  
ATOM    696  N   LYS A  94     113.690 114.995 165.847  1.00139.78           N  
ATOM    697  CA  LYS A  94     112.594 114.087 165.528  1.00138.76           C  
ATOM    698  C   LYS A  94     112.491 113.727 164.054  1.00138.49           C  
ATOM    699  O   LYS A  94     111.727 112.813 163.720  1.00139.45           O  
ATOM    700  CB  LYS A  94     111.246 114.660 166.010  1.00137.44           C  
ATOM    701  CG  LYS A  94     110.929 116.127 165.680  1.00137.08           C  
ATOM    702  CD  LYS A  94     110.835 116.409 164.188  1.00136.74           C  
ATOM    703  CE  LYS A  94     110.131 117.721 163.911  1.00138.03           C  
ATOM    704  NZ  LYS A  94     109.976 117.965 162.454  1.00138.49           N1+
ATOM    705  N   PHE A  95     113.220 114.409 163.167  1.00133.79           N  
ATOM    706  CA  PHE A  95     113.113 114.127 161.739  1.00134.70           C  
ATOM    707  C   PHE A  95     113.548 112.703 161.421  1.00135.70           C  
ATOM    708  O   PHE A  95     112.932 112.028 160.589  1.00137.04           O  
ATOM    709  CB  PHE A  95     113.956 115.118 160.937  1.00133.47           C  
ATOM    710  CG  PHE A  95     113.407 116.516 160.904  1.00135.68           C  
ATOM    711  CD1 PHE A  95     113.532 117.351 162.002  1.00135.82           C  
ATOM    712  CD2 PHE A  95     112.791 117.005 159.765  1.00135.16           C  
ATOM    713  CE1 PHE A  95     113.040 118.640 161.967  1.00135.44           C  
ATOM    714  CE2 PHE A  95     112.295 118.293 159.726  1.00136.32           C  
ATOM    715  CZ  PHE A  95     112.421 119.111 160.829  1.00136.13           C  
ATOM    716  N   GLY A  96     114.615 112.235 162.062  1.00130.83           N  
ATOM    717  CA  GLY A  96     115.118 110.900 161.807  1.00130.19           C  
ATOM    718  C   GLY A  96     116.610 110.866 161.554  1.00129.38           C  
ATOM    719  O   GLY A  96     117.270 111.909 161.554  1.00132.38           O  
ATOM    720  N   ASP A  97     117.151 109.667 161.333  1.00129.89           N  
ATOM    721  CA  ASP A  97     118.592 109.514 161.155  1.00131.46           C  
ATOM    722  C   ASP A  97     119.063 110.152 159.852  1.00132.73           C  
ATOM    723  O   ASP A  97     120.043 110.906 159.833  1.00134.09           O  
ATOM    724  CB  ASP A  97     118.962 108.030 161.198  1.00131.07           C  
ATOM    725  CG  ASP A  97     120.327 107.753 160.606  1.00134.21           C  
ATOM    726  OD1 ASP A  97     121.323 107.814 161.356  1.00133.79           O  
ATOM    727  OD2 ASP A  97     120.403 107.472 159.391  1.00135.36           O1-
ATOM    728  N   ILE A  98     118.379 109.849 158.746  1.00129.24           N  
ATOM    729  CA  ILE A  98     118.788 110.393 157.448  1.00129.84           C  
ATOM    730  C   ILE A  98     118.702 111.915 157.407  1.00130.18           C  
ATOM    731  O   ILE A  98     119.667 112.553 156.949  1.00130.88           O  
ATOM    732  CB  ILE A  98     117.990 109.717 156.319  1.00131.84           C  
ATOM    733  CG1 ILE A  98     118.730 108.482 155.794  1.00130.91           C  
ATOM    734  CG2 ILE A  98     117.730 110.686 155.175  1.00130.38           C  
ATOM    735  CD1 ILE A  98     120.238 108.556 155.919  1.00128.48           C  
ATOM    736  N   PRO A  99     117.605 112.559 157.833  1.00129.50           N  
ATOM    737  CA  PRO A  99     117.605 114.031 157.824  1.00130.25           C  
ATOM    738  C   PRO A  99     118.689 114.625 158.702  1.00130.58           C  
ATOM    739  O   PRO A  99     119.254 115.668 158.355  1.00129.77           O  
ATOM    740  CB  PRO A  99     116.199 114.389 158.326  1.00128.87           C  
ATOM    741  CG  PRO A  99     115.380 113.184 158.063  1.00128.85           C  
ATOM    742  CD  PRO A  99     116.301 112.028 158.270  1.00128.31           C  
ATOM    743  N   CYS A 100     119.004 113.983 159.829  1.00122.88           N  
ATOM    744  CA  CYS A 100     120.104 114.451 160.665  1.00120.54           C  
ATOM    745  C   CYS A 100     121.432 114.374 159.923  1.00121.50           C  
ATOM    746  O   CYS A 100     122.223 115.328 159.944  1.00123.36           O  
ATOM    747  CB  CYS A 100     120.163 113.640 161.957  1.00121.84           C  
ATOM    748  SG  CYS A 100     121.392 114.245 163.118  1.00127.10           S  
ATOM    749  N   ARG A 101     121.696 113.242 159.263  1.00121.21           N  
ATOM    750  CA  ARG A 101     122.909 113.111 158.463  1.00122.68           C  
ATOM    751  C   ARG A 101     123.011 114.233 157.440  1.00120.42           C  
ATOM    752  O   ARG A 101     124.032 114.929 157.355  1.00121.44           O  
ATOM    753  CB  ARG A 101     122.939 111.758 157.748  1.00125.55           C  
ATOM    754  N   LEU A 102     121.953 114.418 156.647  1.00117.44           N  
ATOM    755  CA  LEU A 102     122.011 115.428 155.595  1.00118.44           C  
ATOM    756  C   LEU A 102     122.148 116.833 156.161  1.00118.30           C  
ATOM    757  O   LEU A 102     122.908 117.640 155.623  1.00118.14           O  
ATOM    758  CB  LEU A 102     120.806 115.335 154.657  1.00117.80           C  
ATOM    759  CG  LEU A 102     120.831 114.232 153.589  1.00118.80           C  
ATOM    760  CD1 LEU A 102     122.224 114.145 152.975  1.00117.01           C  
ATOM    761  CD2 LEU A 102     120.388 112.875 154.079  1.00117.95           C  
ATOM    762  N   MET A 103     121.441 117.154 157.246  1.00112.80           N  
ATOM    763  CA  MET A 103     121.507 118.519 157.756  1.00109.36           C  
ATOM    764  C   MET A 103     122.894 118.841 158.353  1.00114.92           C  
ATOM    765  O   MET A 103     123.420 119.923 158.103  1.00118.09           O  
ATOM    766  CB  MET A 103     120.404 118.757 158.788  1.00109.37           C  
ATOM    767  CG  MET A 103     120.264 120.186 159.333  1.00111.38           C  
ATOM    768  SD  MET A 103     119.993 120.319 161.127  1.00115.90           S  
ATOM    769  CE  MET A 103     121.543 119.642 161.756  1.00113.72           C  
ATOM    770  N   LEU A 104     123.536 117.894 159.056  1.00108.22           N  
ATOM    771  CA  LEU A 104     124.908 118.039 159.577  1.00 98.39           C  
ATOM    772  C   LEU A 104     125.941 118.211 158.472  1.00 99.87           C  
ATOM    773  O   LEU A 104     126.757 119.132 158.515  1.00103.67           O  
ATOM    774  CB  LEU A 104     125.298 116.787 160.388  1.00 99.06           C  
ATOM    775  CG  LEU A 104     125.418 117.017 161.893  1.00101.80           C  
ATOM    776  CD1 LEU A 104     124.131 117.576 162.489  1.00102.33           C  
ATOM    777  CD2 LEU A 104     125.749 115.669 162.519  1.00105.67           C  
ATOM    778  N   PHE A 105     125.932 117.279 157.521  1.00100.34           N  
ATOM    779  CA  PHE A 105     126.865 117.298 156.412  1.00100.85           C  
ATOM    780  C   PHE A 105     126.688 118.556 155.584  1.00100.61           C  
ATOM    781  O   PHE A 105     127.676 119.229 155.307  1.00102.87           O  
ATOM    782  CB  PHE A 105     126.665 116.052 155.566  1.00101.86           C  
ATOM    783  CG  PHE A 105     127.123 116.245 154.145  1.00 99.93           C  
ATOM    784  CD1 PHE A 105     128.455 116.090 153.807  1.00100.36           C  
ATOM    785  CD2 PHE A 105     126.217 116.556 153.143  1.00 98.76           C  
ATOM    786  CE1 PHE A 105     128.878 116.259 152.504  1.00 99.77           C  
ATOM    787  CE2 PHE A 105     126.636 116.727 151.839  1.00 97.96           C  
ATOM    788  CZ  PHE A 105     127.967 116.578 151.520  1.00 98.30           C  
ATOM    789  N   MET A 106     125.441 118.917 155.277  1.00104.03           N  
ATOM    790  CA  MET A 106     125.163 120.119 154.519  1.00106.98           C  
ATOM    791  C   MET A 106     125.656 121.343 155.311  1.00106.96           C  
ATOM    792  O   MET A 106     126.490 122.071 154.791  1.00105.27           O  
ATOM    793  CB  MET A 106     123.677 120.197 154.131  1.00105.17           C  
ATOM    794  CG  MET A 106     123.299 119.393 152.903  1.00107.96           C  
ATOM    795  SD  MET A 106     124.541 119.472 151.604  1.00115.75           S  
ATOM    796  CE  MET A 106     123.658 120.421 150.371  1.00107.89           C  
ATOM    797  N   LEU A 107     125.293 121.551 156.585  1.00 93.88           N  
ATOM    798  CA  LEU A 107     125.787 122.704 157.367  1.00 92.22           C  
ATOM    799  C   LEU A 107     127.319 122.834 157.344  1.00 99.18           C  
ATOM    800  O   LEU A 107     127.831 123.883 156.943  1.00 98.47           O  
ATOM    801  CB  LEU A 107     125.304 122.619 158.825  1.00 88.13           C  
ATOM    802  CG  LEU A 107     123.849 123.061 159.054  1.00 92.67           C  
ATOM    803  CD1 LEU A 107     123.490 122.777 160.508  1.00 93.63           C  
ATOM    804  CD2 LEU A 107     123.643 124.558 158.806  1.00 96.35           C  
ATOM    805  N   ALA A 108     128.046 121.751 157.632  1.00 92.59           N  
ATOM    806  CA  ALA A 108     129.506 121.742 157.572  1.00 80.61           C  
ATOM    807  C   ALA A 108     130.039 122.014 156.156  1.00 86.64           C  
ATOM    808  O   ALA A 108     130.907 122.870 155.977  1.00 95.73           O  
ATOM    809  CB  ALA A 108     130.005 120.402 158.125  1.00 87.47           C  
ATOM    810  N   MET A 109     129.469 121.366 155.139  1.00 93.73           N  
ATOM    811  CA  MET A 109     129.924 121.482 153.757  1.00 96.53           C  
ATOM    812  C   MET A 109     129.660 122.861 153.170  1.00 98.35           C  
ATOM    813  O   MET A 109     130.500 123.394 152.445  1.00 96.65           O  
ATOM    814  CB  MET A 109     129.297 120.385 152.896  1.00 95.77           C  
ATOM    815  CG  MET A 109     129.691 120.411 151.434  1.00 99.64           C  
ATOM    816  SD  MET A 109     128.327 119.966 150.344  1.00114.08           S  
ATOM    817  CE  MET A 109     127.532 121.548 150.119  1.00 97.02           C  
ATOM    818  N   ASN A 110     128.514 123.470 153.478  1.00 96.42           N  
ATOM    819  CA  ASN A 110     128.259 124.814 152.979  1.00 93.12           C  
ATOM    820  C   ASN A 110     129.070 125.867 153.715  1.00 93.45           C  
ATOM    821  O   ASN A 110     129.481 126.852 153.096  1.00 98.58           O  
ATOM    822  CB  ASN A 110     126.770 125.145 153.046  1.00 99.91           C  
ATOM    823  CG  ASN A 110     125.928 124.157 152.277  1.00102.24           C  
ATOM    824  ND2 ASN A 110     125.097 123.405 152.983  1.00104.23           N  
ATOM    825  OD1 ASN A 110     126.012 124.085 151.054  1.00100.13           O  
ATOM    826  N   ARG A 111     129.344 125.693 155.011  1.00 82.97           N  
ATOM    827  CA  ARG A 111     130.280 126.580 155.700  1.00 79.66           C  
ATOM    828  C   ARG A 111     131.635 126.521 154.983  1.00 80.09           C  
ATOM    829  O   ARG A 111     132.204 127.561 154.616  1.00 89.80           O  
ATOM    830  CB  ARG A 111     130.374 126.161 157.176  1.00 77.46           C  
ATOM    831  CG  ARG A 111     130.852 127.316 158.067  1.00 76.99           C  
ATOM    832  CD  ARG A 111     131.213 126.945 159.521  1.00 82.22           C  
ATOM    833  NE  ARG A 111     131.119 125.505 159.824  1.00 85.71           N  
ATOM    834  CZ  ARG A 111     130.102 124.871 160.382  1.00 87.28           C  
ATOM    835  NH1 ARG A 111     129.027 125.483 160.801  1.00 84.88           N1+
ATOM    836  NH2 ARG A 111     130.151 123.582 160.530  1.00 87.11           N1+
ATOM    837  N   GLN A 112     132.150 125.307 154.759  1.00 77.22           N  
ATOM    838  CA  GLN A 112     133.436 125.165 154.084  1.00 74.63           C  
ATOM    839  C   GLN A 112     133.399 125.741 152.675  1.00 78.82           C  
ATOM    840  O   GLN A 112     134.358 126.383 152.238  1.00 83.74           O  
ATOM    841  CB  GLN A 112     133.848 123.698 154.028  1.00 84.19           C  
ATOM    842  CG  GLN A 112     135.292 123.451 154.393  1.00 82.91           C  
ATOM    843  CD  GLN A 112     135.662 121.993 154.284  1.00 91.43           C  
ATOM    844  NE2 GLN A 112     135.453 121.251 155.358  1.00 93.07           N  
ATOM    845  OE1 GLN A 112     136.112 121.533 153.235  1.00 91.96           O  
ATOM    846  N   GLY A 113     132.314 125.501 151.939  1.00 80.92           N  
ATOM    847  CA  GLY A 113     132.233 125.982 150.571  1.00 77.63           C  
ATOM    848  C   GLY A 113     132.180 127.493 150.484  1.00 81.27           C  
ATOM    849  O   GLY A 113     132.836 128.096 149.633  1.00 87.94           O  
ATOM    850  N   SER A 114     131.401 128.126 151.362  1.00 72.07           N  
ATOM    851  CA  SER A 114     131.367 129.582 151.397  1.00 70.75           C  
ATOM    852  C   SER A 114     132.742 130.145 151.724  1.00 80.09           C  
ATOM    853  O   SER A 114     133.210 131.087 151.071  1.00 84.26           O  
ATOM    854  CB  SER A 114     130.329 130.059 152.412  1.00 75.99           C  
ATOM    855  OG  SER A 114     130.526 129.440 153.669  1.00 80.09           O  
ATOM    856  N   ILE A 115     133.417 129.563 152.721  1.00 66.72           N  
ATOM    857  CA  ILE A 115     134.749 130.043 153.086  1.00 55.74           C  
ATOM    858  C   ILE A 115     135.711 129.887 151.914  1.00 64.50           C  
ATOM    859  O   ILE A 115     136.457 130.813 151.568  1.00 81.20           O  
ATOM    860  CB  ILE A 115     135.260 129.303 154.333  1.00 55.71           C  
ATOM    861  CG1 ILE A 115     134.446 129.704 155.560  1.00 61.83           C  
ATOM    862  CG2 ILE A 115     136.726 129.593 154.557  1.00 65.93           C  
ATOM    863  CD1 ILE A 115     134.649 128.790 156.738  1.00 67.59           C  
ATOM    864  N   ILE A 116     135.689 128.719 151.271  1.00 65.40           N  
ATOM    865  CA  ILE A 116     136.614 128.435 150.179  1.00 67.82           C  
ATOM    866  C   ILE A 116     136.372 129.378 149.011  1.00 71.59           C  
ATOM    867  O   ILE A 116     137.317 129.904 148.414  1.00 71.27           O  
ATOM    868  CB  ILE A 116     136.491 126.960 149.753  1.00 70.45           C  
ATOM    869  CG1 ILE A 116     137.265 126.061 150.717  1.00 73.66           C  
ATOM    870  CG2 ILE A 116     136.983 126.765 148.330  1.00 70.30           C  
ATOM    871  CD1 ILE A 116     136.888 124.603 150.619  1.00 71.24           C  
ATOM    872  N   PHE A 117     135.107 129.618 148.669  1.00 73.94           N  
ATOM    873  CA  PHE A 117     134.830 130.442 147.501  1.00 68.45           C  
ATOM    874  C   PHE A 117     135.056 131.922 147.770  1.00 76.72           C  
ATOM    875  O   PHE A 117     135.471 132.648 146.861  1.00 81.08           O  
ATOM    876  CB  PHE A 117     133.413 130.181 146.998  1.00 68.11           C  
ATOM    877  CG  PHE A 117     133.305 128.949 146.153  1.00 73.01           C  
ATOM    878  CD1 PHE A 117     133.921 128.892 144.916  1.00 74.96           C  
ATOM    879  CD2 PHE A 117     132.609 127.841 146.600  1.00 73.82           C  
ATOM    880  CE1 PHE A 117     133.838 127.759 144.138  1.00 77.91           C  
ATOM    881  CE2 PHE A 117     132.521 126.706 145.826  1.00 78.98           C  
ATOM    882  CZ  PHE A 117     133.135 126.664 144.593  1.00 82.23           C  
ATOM    883  N   LEU A 118     134.835 132.397 148.998  1.00 66.61           N  
ATOM    884  CA  LEU A 118     135.210 133.779 149.276  1.00 65.55           C  
ATOM    885  C   LEU A 118     136.727 133.941 149.319  1.00 70.32           C  
ATOM    886  O   LEU A 118     137.248 134.986 148.909  1.00 74.16           O  
ATOM    887  CB  LEU A 118     134.552 134.267 150.569  1.00 59.40           C  
ATOM    888  CG  LEU A 118     135.005 133.793 151.945  1.00 60.20           C  
ATOM    889  CD1 LEU A 118     135.958 134.796 152.537  1.00 63.44           C  
ATOM    890  CD2 LEU A 118     133.803 133.630 152.852  1.00 64.97           C  
ATOM    891  N   THR A 119     137.457 132.913 149.763  1.00 56.63           N  
ATOM    892  CA  THR A 119     138.913 132.950 149.657  1.00 49.11           C  
ATOM    893  C   THR A 119     139.360 132.969 148.199  1.00 59.51           C  
ATOM    894  O   THR A 119     140.321 133.660 147.841  1.00 68.83           O  
ATOM    895  CB  THR A 119     139.523 131.754 150.387  1.00 52.53           C  
ATOM    896  CG2 THR A 119     141.034 131.862 150.412  1.00 55.53           C  
ATOM    897  OG1 THR A 119     139.032 131.714 151.731  1.00 65.23           O  
ATOM    898  N   VAL A 120     138.676 132.207 147.345  1.00 66.20           N  
ATOM    899  CA  VAL A 120     138.998 132.204 145.920  1.00 65.34           C  
ATOM    900  C   VAL A 120     138.723 133.571 145.310  1.00 62.26           C  
ATOM    901  O   VAL A 120     139.484 134.055 144.466  1.00 70.50           O  
ATOM    902  CB  VAL A 120     138.220 131.087 145.201  1.00 64.75           C  
ATOM    903  CG1 VAL A 120     138.172 131.337 143.704  1.00 58.87           C  
ATOM    904  CG2 VAL A 120     138.854 129.741 145.491  1.00 66.33           C  
ATOM    905  N   VAL A 121     137.633 134.216 145.729  1.00 63.82           N  
ATOM    906  CA  VAL A 121     137.344 135.574 145.271  1.00 59.13           C  
ATOM    907  C   VAL A 121     138.450 136.528 145.704  1.00 59.02           C  
ATOM    908  O   VAL A 121     138.890 137.387 144.929  1.00 72.66           O  
ATOM    909  CB  VAL A 121     135.966 136.029 145.787  1.00 65.55           C  
ATOM    910  CG1 VAL A 121     135.796 137.526 145.612  1.00 64.66           C  
ATOM    911  CG2 VAL A 121     134.859 135.281 145.067  1.00 65.18           C  
ATOM    912  N   ALA A 122     138.914 136.397 146.949  1.00 54.21           N  
ATOM    913  CA  ALA A 122     139.999 137.249 147.428  1.00 48.69           C  
ATOM    914  C   ALA A 122     141.269 137.049 146.608  1.00 53.36           C  
ATOM    915  O   ALA A 122     141.936 138.022 146.234  1.00 70.75           O  
ATOM    916  CB  ALA A 122     140.269 136.975 148.906  1.00 48.98           C  
ATOM    917  N   VAL A 123     141.617 135.795 146.313  1.00 59.14           N  
ATOM    918  CA  VAL A 123     142.816 135.525 145.522  1.00 55.17           C  
ATOM    919  C   VAL A 123     142.651 136.048 144.099  1.00 60.50           C  
ATOM    920  O   VAL A 123     143.606 136.546 143.490  1.00 63.10           O  
ATOM    921  CB  VAL A 123     143.145 134.022 145.541  1.00 57.24           C  
ATOM    922  CG1 VAL A 123     144.359 133.731 144.678  1.00 56.13           C  
ATOM    923  CG2 VAL A 123     143.392 133.559 146.960  1.00 60.33           C  
ATOM    924  N   ASP A 124     141.442 135.939 143.545  1.00 66.67           N  
ATOM    925  CA  ASP A 124     141.185 136.472 142.213  1.00 61.03           C  
ATOM    926  C   ASP A 124     141.375 137.982 142.181  1.00 69.49           C  
ATOM    927  O   ASP A 124     141.994 138.516 141.255  1.00 81.27           O  
ATOM    928  CB  ASP A 124     139.772 136.098 141.768  1.00 64.69           C  
ATOM    929  CG  ASP A 124     139.380 136.750 140.461  1.00 78.54           C  
ATOM    930  OD1 ASP A 124     140.249 136.882 139.575  1.00 81.09           O  
ATOM    931  OD2 ASP A 124     138.199 137.130 140.317  1.00 78.75           O1-
ATOM    932  N   ARG A 125     140.858 138.685 143.189  1.00 66.93           N  
ATOM    933  CA  ARG A 125     141.061 140.128 143.261  1.00 60.44           C  
ATOM    934  C   ARG A 125     142.538 140.468 143.416  1.00 64.91           C  
ATOM    935  O   ARG A 125     143.033 141.428 142.807  1.00 74.19           O  
ATOM    936  CB  ARG A 125     140.249 140.716 144.413  1.00 58.70           C  
ATOM    937  CG  ARG A 125     138.755 140.506 144.281  1.00 62.80           C  
ATOM    938  CD  ARG A 125     138.021 140.962 145.525  1.00 65.60           C  
ATOM    939  NE  ARG A 125     136.588 141.086 145.291  1.00 71.29           N  
ATOM    940  CZ  ARG A 125     135.707 141.448 146.212  1.00 73.57           C  
ATOM    941  NH1 ARG A 125     136.079 141.730 147.450  1.00 71.35           N1+
ATOM    942  NH2 ARG A 125     134.421 141.530 145.884  1.00 68.37           N1+
ATOM    943  N   TYR A 126     143.258 139.693 144.231  1.00 57.22           N  
ATOM    944  CA  TYR A 126     144.687 139.933 144.399  1.00 52.46           C  
ATOM    945  C   TYR A 126     145.426 139.788 143.079  1.00 61.15           C  
ATOM    946  O   TYR A 126     146.289 140.606 142.751  1.00 71.79           O  
ATOM    947  CB  TYR A 126     145.266 138.982 145.445  1.00 58.63           C  
ATOM    948  CG  TYR A 126     146.772 138.831 145.381  1.00 57.70           C  
ATOM    949  CD1 TYR A 126     147.367 137.874 144.567  1.00 61.84           C  
ATOM    950  CD2 TYR A 126     147.600 139.659 146.124  1.00 58.19           C  
ATOM    951  CE1 TYR A 126     148.736 137.744 144.502  1.00 58.69           C  
ATOM    952  CE2 TYR A 126     148.970 139.532 146.066  1.00 62.84           C  
ATOM    953  CZ  TYR A 126     149.533 138.575 145.254  1.00 64.76           C  
ATOM    954  OH  TYR A 126     150.900 138.448 145.195  1.00 71.40           O  
ATOM    955  N   PHE A 127     145.116 138.743 142.315  1.00 68.99           N  
ATOM    956  CA  PHE A 127     145.789 138.570 141.034  1.00 67.04           C  
ATOM    957  C   PHE A 127     145.355 139.623 140.025  1.00 66.25           C  
ATOM    958  O   PHE A 127     146.135 139.988 139.142  1.00 69.99           O  
ATOM    959  CB  PHE A 127     145.543 137.166 140.487  1.00 71.94           C  
ATOM    960  CG  PHE A 127     146.645 136.200 140.801  1.00 74.40           C  
ATOM    961  CD1 PHE A 127     147.781 136.150 140.013  1.00 71.38           C  
ATOM    962  CD2 PHE A 127     146.554 135.353 141.889  1.00 71.32           C  
ATOM    963  CE1 PHE A 127     148.801 135.269 140.301  1.00 69.72           C  
ATOM    964  CE2 PHE A 127     147.571 134.469 142.181  1.00 69.41           C  
ATOM    965  CZ  PHE A 127     148.695 134.428 141.386  1.00 69.29           C  
ATOM    966  N   ARG A 128     144.126 140.127 140.138  1.00 62.12           N  
ATOM    967  CA  ARG A 128     143.669 141.143 139.199  1.00 58.84           C  
ATOM    968  C   ARG A 128     144.299 142.500 139.480  1.00 65.80           C  
ATOM    969  O   ARG A 128     144.438 143.317 138.564  1.00 70.04           O  
ATOM    970  CB  ARG A 128     142.147 141.246 139.237  1.00 57.39           C  
ATOM    971  CG  ARG A 128     141.449 140.103 138.534  1.00 65.84           C  
ATOM    972  CD  ARG A 128     139.945 140.274 138.547  1.00 66.20           C  
ATOM    973  NE  ARG A 128     139.395 140.303 137.198  1.00 71.00           N  
ATOM    974  CZ  ARG A 128     139.269 139.239 136.417  1.00 75.94           C  
ATOM    975  NH1 ARG A 128     139.628 138.034 136.827  1.00 78.20           N1+
ATOM    976  NH2 ARG A 128     138.768 139.388 135.195  1.00 77.39           N1+
ATOM    977  N   VAL A 129     144.680 142.763 140.728  1.00 63.78           N  
ATOM    978  CA  VAL A 129     145.256 144.061 141.066  1.00 60.04           C  
ATOM    979  C   VAL A 129     146.780 144.002 141.054  1.00 57.38           C  
ATOM    980  O   VAL A 129     147.435 144.757 140.328  1.00 65.60           O  
ATOM    981  CB  VAL A 129     144.743 144.555 142.430  1.00 62.18           C  
ATOM    982  CG1 VAL A 129     145.478 145.811 142.842  1.00 55.57           C  
ATOM    983  CG2 VAL A 129     143.255 144.808 142.369  1.00 59.15           C  
ATOM    984  N   VAL A 130     147.353 143.110 141.863  1.00 56.06           N  
ATOM    985  CA  VAL A 130     148.801 143.075 142.050  1.00 60.10           C  
ATOM    986  C   VAL A 130     149.509 142.606 140.783  1.00 65.53           C  
ATOM    987  O   VAL A 130     150.591 143.099 140.444  1.00 70.36           O  
ATOM    988  CB  VAL A 130     149.151 142.192 143.262  1.00 57.26           C  
ATOM    989  CG1 VAL A 130     150.654 142.021 143.388  1.00 60.81           C  
ATOM    990  CG2 VAL A 130     148.576 142.795 144.528  1.00 60.99           C  
ATOM    991  N   HIS A 131     148.913 141.661 140.057  1.00 70.30           N  
ATOM    992  CA  HIS A 131     149.510 141.084 138.854  1.00 65.15           C  
ATOM    993  C   HIS A 131     148.558 141.302 137.684  1.00 72.66           C  
ATOM    994  O   HIS A 131     147.923 140.356 137.199  1.00 72.55           O  
ATOM    995  CB  HIS A 131     149.811 139.598 139.037  1.00 69.70           C  
ATOM    996  CG  HIS A 131     150.782 139.307 140.138  1.00 73.81           C  
ATOM    997  CD2 HIS A 131     150.626 138.658 141.315  1.00 71.62           C  
ATOM    998  ND1 HIS A 131     152.103 139.695 140.088  1.00 78.39           N  
ATOM    999  CE1 HIS A 131     152.718 139.303 141.189  1.00 74.72           C  
ATOM   1000  NE2 HIS A 131     151.843 138.670 141.951  1.00 74.08           N  
ATOM   1001  N   PRO A 132     148.456 142.539 137.192  1.00 70.08           N  
ATOM   1002  CA  PRO A 132     147.433 142.846 136.180  1.00 62.79           C  
ATOM   1003  C   PRO A 132     147.588 142.057 134.897  1.00 72.63           C  
ATOM   1004  O   PRO A 132     146.582 141.739 134.250  1.00 76.60           O  
ATOM   1005  CB  PRO A 132     147.622 144.352 135.936  1.00 60.45           C  
ATOM   1006  CG  PRO A 132     148.564 144.826 137.001  1.00 62.71           C  
ATOM   1007  CD  PRO A 132     149.384 143.659 137.395  1.00 60.50           C  
ATOM   1008  N   HIS A 133     148.816 141.729 134.508  1.00 73.87           N  
ATOM   1009  CA  HIS A 133     149.089 141.084 133.233  1.00 72.31           C  
ATOM   1010  C   HIS A 133     149.261 139.578 133.359  1.00 80.82           C  
ATOM   1011  O   HIS A 133     149.660 138.926 132.389  1.00 84.13           O  
ATOM   1012  CB  HIS A 133     150.329 141.709 132.597  1.00 69.82           C  
ATOM   1013  CG  HIS A 133     150.243 143.196 132.457  1.00 73.92           C  
ATOM   1014  CD2 HIS A 133     151.105 144.055 133.102  1.00 78.50           C  
ATOM   1015  ND1 HIS A 133     149.389 143.977 131.756  1.00 74.01           N  
ATOM   1016  CE1 HIS A 133     149.751 145.281 131.984  1.00 77.28           C  
ATOM   1017  NE2 HIS A 133     150.789 145.301 132.800  1.00 77.63           N  
ATOM   1018  N   HIS A 134     148.972 139.013 134.526  1.00 84.57           N  
ATOM   1019  CA  HIS A 134     149.055 137.572 134.705  1.00 80.97           C  
ATOM   1020  C   HIS A 134     147.987 136.870 133.875  1.00 84.76           C  
ATOM   1021  O   HIS A 134     146.927 137.429 133.581  1.00 87.73           O  
ATOM   1022  CB  HIS A 134     148.896 137.210 136.180  1.00 83.25           C  
ATOM   1023  CG  HIS A 134     149.554 135.921 136.561  1.00 89.05           C  
ATOM   1024  CD2 HIS A 134     150.717 135.671 137.207  1.00 87.47           C  
ATOM   1025  ND1 HIS A 134     149.000 134.691 136.280  1.00 87.93           N  
ATOM   1026  CE1 HIS A 134     149.795 133.739 136.734  1.00 87.31           C  
ATOM   1027  NE2 HIS A 134     150.844 134.307 137.300  1.00 88.96           N  
ATOM   1028  N   ALA A 135     148.281 135.627 133.490  1.00 90.92           N  
ATOM   1029  CA  ALA A 135     147.332 134.860 132.691  1.00 92.45           C  
ATOM   1030  C   ALA A 135     146.095 134.478 133.493  1.00 93.43           C  
ATOM   1031  O   ALA A 135     145.026 134.258 132.912  1.00 93.50           O  
ATOM   1032  CB  ALA A 135     148.006 133.609 132.130  1.00 91.83           C  
ATOM   1033  N   LEU A 136     146.217 134.400 134.822  1.00 83.50           N  
ATOM   1034  CA  LEU A 136     145.084 134.002 135.650  1.00 81.11           C  
ATOM   1035  C   LEU A 136     143.928 134.985 135.538  1.00 87.10           C  
ATOM   1036  O   LEU A 136     142.771 134.610 135.755  1.00 91.77           O  
ATOM   1037  CB  LEU A 136     145.520 133.865 137.108  1.00 81.47           C  
ATOM   1038  CG  LEU A 136     146.070 132.500 137.519  1.00 88.32           C  
ATOM   1039  CD1 LEU A 136     146.938 132.622 138.758  1.00 85.35           C  
ATOM   1040  CD2 LEU A 136     144.935 131.518 137.754  1.00 87.83           C  
ATOM   1041  N   ASN A 137     144.216 136.244 135.203  1.00 87.17           N  
ATOM   1042  CA  ASN A 137     143.162 137.233 135.031  1.00 85.57           C  
ATOM   1043  C   ASN A 137     142.362 137.024 133.754  1.00 87.33           C  
ATOM   1044  O   ASN A 137     141.334 137.685 133.575  1.00 87.23           O  
ATOM   1045  CB  ASN A 137     143.758 138.640 135.038  1.00 79.20           C  
ATOM   1046  CG  ASN A 137     144.632 138.892 136.244  1.00 79.39           C  
ATOM   1047  ND2 ASN A 137     145.741 139.587 136.038  1.00 78.57           N  
ATOM   1048  OD1 ASN A 137     144.315 138.465 137.351  1.00 86.44           O  
ATOM   1049  N   LYS A 138     142.802 136.132 132.871  1.00 94.09           N  
ATOM   1050  CA  LYS A 138     142.139 135.883 131.595  1.00 94.79           C  
ATOM   1051  C   LYS A 138     141.933 134.389 131.383  1.00 93.07           C  
ATOM   1052  O   LYS A 138     142.203 133.843 130.312  1.00 94.41           O  
ATOM   1053  CB  LYS A 138     142.936 136.490 130.444  1.00 92.78           C  
ATOM   1054  CG  LYS A 138     142.622 137.952 130.180  1.00 92.34           C  
ATOM   1055  CD  LYS A 138     143.690 138.603 129.320  1.00 92.47           C  
ATOM   1056  CE  LYS A 138     145.069 138.439 129.936  1.00 95.08           C  
ATOM   1057  NZ  LYS A 138     145.282 139.370 131.079  1.00 94.06           N1+
ATOM   1058  N   ILE A 139     141.451 133.703 132.414  1.00 98.79           N  
ATOM   1059  CA  ILE A 139     141.127 132.286 132.305  1.00102.17           C  
ATOM   1060  C   ILE A 139     139.715 132.148 131.757  1.00107.07           C  
ATOM   1061  O   ILE A 139     138.833 132.971 132.026  1.00104.82           O  
ATOM   1062  CB  ILE A 139     141.288 131.560 133.658  1.00102.28           C  
ATOM   1063  CG1 ILE A 139     140.411 132.203 134.731  1.00103.91           C  
ATOM   1064  CG2 ILE A 139     142.745 131.545 134.088  1.00100.19           C  
ATOM   1065  CD1 ILE A 139     140.126 131.290 135.903  1.00100.91           C  
ATOM   1066  N   SER A 140     139.501 131.096 130.972  1.00120.90           N  
ATOM   1067  CA  SER A 140     138.232 130.899 130.292  1.00120.47           C  
ATOM   1068  C   SER A 140     137.131 130.524 131.281  1.00120.81           C  
ATOM   1069  O   SER A 140     137.387 130.042 132.388  1.00120.25           O  
ATOM   1070  CB  SER A 140     138.364 129.815 129.223  1.00120.46           C  
ATOM   1071  OG  SER A 140     139.359 128.871 129.579  1.00119.59           O  
ATOM   1072  N   ASN A 141     135.884 130.761 130.862  1.00121.76           N  
ATOM   1073  CA  ASN A 141     134.741 130.390 131.690  1.00121.67           C  
ATOM   1074  C   ASN A 141     134.692 128.889 131.932  1.00122.23           C  
ATOM   1075  O   ASN A 141     134.258 128.446 133.002  1.00121.87           O  
ATOM   1076  CB  ASN A 141     133.442 130.864 131.039  1.00120.36           C  
ATOM   1077  CG  ASN A 141     133.306 132.371 131.041  1.00122.12           C  
ATOM   1078  ND2 ASN A 141     132.088 132.855 130.835  1.00121.94           N  
ATOM   1079  OD1 ASN A 141     134.285 133.093 131.228  1.00123.36           O  
ATOM   1080  N   ARG A 142     135.126 128.091 130.953  1.00123.91           N  
ATOM   1081  CA  ARG A 142     135.236 126.654 131.171  1.00125.43           C  
ATOM   1082  C   ARG A 142     136.250 126.345 132.263  1.00124.22           C  
ATOM   1083  O   ARG A 142     136.015 125.478 133.112  1.00124.41           O  
ATOM   1084  CB  ARG A 142     135.617 125.951 129.867  1.00125.71           C  
ATOM   1085  N   THR A 143     137.383 127.052 132.261  1.00116.27           N  
ATOM   1086  CA  THR A 143     138.371 126.866 133.319  1.00118.51           C  
ATOM   1087  C   THR A 143     137.802 127.260 134.675  1.00118.38           C  
ATOM   1088  O   THR A 143     138.047 126.583 135.680  1.00117.45           O  
ATOM   1089  CB  THR A 143     139.632 127.674 133.013  1.00118.40           C  
ATOM   1090  CG2 THR A 143     140.840 127.053 133.700  1.00115.38           C  
ATOM   1091  OG1 THR A 143     139.855 127.699 131.598  1.00119.08           O  
ATOM   1092  N   ALA A 144     137.041 128.356 134.723  1.00113.29           N  
ATOM   1093  CA  ALA A 144     136.427 128.774 135.979  1.00112.10           C  
ATOM   1094  C   ALA A 144     135.438 127.732 136.484  1.00114.31           C  
ATOM   1095  O   ALA A 144     135.406 127.428 137.681  1.00114.89           O  
ATOM   1096  CB  ALA A 144     135.737 130.125 135.803  1.00109.70           C  
ATOM   1097  N   ALA A 145     134.624 127.173 135.585  1.00116.15           N  
ATOM   1098  CA  ALA A 145     133.682 126.133 135.987  1.00113.82           C  
ATOM   1099  C   ALA A 145     134.411 124.886 136.471  1.00112.36           C  
ATOM   1100  O   ALA A 145     133.996 124.254 137.450  1.00110.41           O  
ATOM   1101  CB  ALA A 145     132.746 125.795 134.828  1.00110.11           C  
ATOM   1102  N   ILE A 146     135.503 124.517 135.798  1.00108.95           N  
ATOM   1103  CA  ILE A 146     136.283 123.354 136.216  1.00108.66           C  
ATOM   1104  C   ILE A 146     136.858 123.577 137.609  1.00111.15           C  
ATOM   1105  O   ILE A 146     136.805 122.692 138.471  1.00108.56           O  
ATOM   1106  CB  ILE A 146     137.389 123.053 135.189  1.00109.36           C  
ATOM   1107  CG1 ILE A 146     136.790 122.445 133.920  1.00109.97           C  
ATOM   1108  CG2 ILE A 146     138.436 122.121 135.782  1.00108.26           C  
ATOM   1109  CD1 ILE A 146     137.742 122.422 132.747  1.00110.42           C  
ATOM   1110  N   ILE A 147     137.413 124.767 137.850  1.00113.31           N  
ATOM   1111  CA  ILE A 147     137.985 125.069 139.159  1.00112.11           C  
ATOM   1112  C   ILE A 147     136.900 125.081 140.229  1.00109.71           C  
ATOM   1113  O   ILE A 147     137.113 124.604 141.348  1.00107.98           O  
ATOM   1114  CB  ILE A 147     138.758 126.400 139.114  1.00111.16           C  
ATOM   1115  CG1 ILE A 147     139.962 126.287 138.179  1.00110.45           C  
ATOM   1116  CG2 ILE A 147     139.217 126.803 140.505  1.00108.79           C  
ATOM   1117  CD1 ILE A 147     140.454 127.619 137.655  1.00109.92           C  
ATOM   1118  N   SER A 148     135.724 125.626 139.909  1.00103.15           N  
ATOM   1119  CA  SER A 148     134.629 125.646 140.873  1.00102.12           C  
ATOM   1120  C   SER A 148     134.189 124.232 141.232  1.00105.58           C  
ATOM   1121  O   SER A 148     133.977 123.913 142.408  1.00105.28           O  
ATOM   1122  CB  SER A 148     133.456 126.450 140.314  1.00101.21           C  
ATOM   1123  OG  SER A 148     133.908 127.456 139.425  1.00102.17           O  
ATOM   1124  N   CYS A 149     134.053 123.365 140.225  1.00113.83           N  
ATOM   1125  CA  CYS A 149     133.676 121.980 140.490  1.00110.75           C  
ATOM   1126  C   CYS A 149     134.752 121.260 141.293  1.00108.62           C  
ATOM   1127  O   CYS A 149     134.444 120.457 142.178  1.00108.35           O  
ATOM   1128  CB  CYS A 149     133.402 121.248 139.177  1.00110.88           C  
ATOM   1129  SG  CYS A 149     132.014 121.911 138.229  1.00118.45           S  
ATOM   1130  N   LEU A 150     136.024 121.538 141.003  1.00101.23           N  
ATOM   1131  CA  LEU A 150     137.107 120.889 141.733  1.00102.33           C  
ATOM   1132  C   LEU A 150     137.123 121.343 143.192  1.00101.99           C  
ATOM   1133  O   LEU A 150     137.333 120.531 144.103  1.00102.57           O  
ATOM   1134  CB  LEU A 150     138.433 121.187 141.024  1.00105.30           C  
ATOM   1135  CG  LEU A 150     139.741 120.397 141.197  1.00104.02           C  
ATOM   1136  CD1 LEU A 150     140.864 121.099 140.441  1.00104.40           C  
ATOM   1137  CD2 LEU A 150     140.152 120.145 142.628  1.00102.88           C  
ATOM   1138  N   LEU A 151     136.885 122.636 143.433  1.00 99.95           N  
ATOM   1139  CA  LEU A 151     136.794 123.142 144.800  1.00 98.42           C  
ATOM   1140  C   LEU A 151     135.599 122.545 145.531  1.00 99.32           C  
ATOM   1141  O   LEU A 151     135.687 122.227 146.722  1.00 97.96           O  
ATOM   1142  CB  LEU A 151     136.711 124.667 144.796  1.00 97.84           C  
ATOM   1143  CG  LEU A 151     137.958 125.423 144.341  1.00 97.91           C  
ATOM   1144  CD1 LEU A 151     137.574 126.788 143.804  1.00 97.78           C  
ATOM   1145  CD2 LEU A 151     138.959 125.550 145.475  1.00 96.78           C  
ATOM   1146  N   TRP A 152     134.470 122.393 144.837  1.00 97.50           N  
ATOM   1147  CA  TRP A 152     133.348 121.662 145.416  1.00 94.06           C  
ATOM   1148  C   TRP A 152     133.758 120.238 145.767  1.00 94.33           C  
ATOM   1149  O   TRP A 152     133.332 119.694 146.791  1.00 89.34           O  
ATOM   1150  CB  TRP A 152     132.166 121.654 144.446  1.00 91.36           C  
ATOM   1151  CG  TRP A 152     131.296 122.872 144.519  1.00 91.87           C  
ATOM   1152  CD1 TRP A 152     131.078 123.781 143.527  1.00 91.74           C  
ATOM   1153  CD2 TRP A 152     130.512 123.304 145.638  1.00 91.70           C  
ATOM   1154  CE2 TRP A 152     129.852 124.486 145.252  1.00 90.34           C  
ATOM   1155  CE3 TRP A 152     130.308 122.809 146.928  1.00 92.20           C  
ATOM   1156  NE1 TRP A 152     130.215 124.757 143.960  1.00 90.44           N  
ATOM   1157  CZ2 TRP A 152     129.003 125.180 146.110  1.00 89.68           C  
ATOM   1158  CZ3 TRP A 152     129.465 123.499 147.777  1.00 95.02           C  
ATOM   1159  CH2 TRP A 152     128.823 124.671 147.365  1.00 91.84           C  
ATOM   1160  N   GLY A 153     134.579 119.618 144.918  1.00105.25           N  
ATOM   1161  CA  GLY A 153     135.073 118.284 145.213  1.00102.41           C  
ATOM   1162  C   GLY A 153     135.895 118.236 146.486  1.00101.71           C  
ATOM   1163  O   GLY A 153     135.740 117.323 147.300  1.00105.69           O  
ATOM   1164  N   ILE A 154     136.780 119.218 146.677  1.00 98.18           N  
ATOM   1165  CA  ILE A 154     137.470 119.330 147.964  1.00 99.78           C  
ATOM   1166  C   ILE A 154     136.455 119.461 149.090  1.00102.81           C  
ATOM   1167  O   ILE A 154     136.544 118.777 150.115  1.00103.24           O  
ATOM   1168  CB  ILE A 154     138.462 120.509 147.986  1.00100.25           C  
ATOM   1169  CG1 ILE A 154     139.661 120.279 147.068  1.00102.05           C  
ATOM   1170  CG2 ILE A 154     138.937 120.783 149.406  1.00 99.39           C  
ATOM   1171  CD1 ILE A 154     139.683 121.171 145.880  1.00 99.95           C  
ATOM   1172  N   THR A 155     135.457 120.326 148.901  1.00102.93           N  
ATOM   1173  CA  THR A 155     134.517 120.626 149.975  1.00101.62           C  
ATOM   1174  C   THR A 155     133.772 119.376 150.430  1.00102.49           C  
ATOM   1175  O   THR A 155     133.588 119.160 151.634  1.00101.44           O  
ATOM   1176  CB  THR A 155     133.536 121.703 149.518  1.00100.78           C  
ATOM   1177  CG2 THR A 155     132.721 122.188 150.687  1.00 97.72           C  
ATOM   1178  OG1 THR A 155     134.263 122.810 148.975  1.00102.43           O  
ATOM   1179  N   ILE A 156     133.335 118.540 149.486  1.00106.05           N  
ATOM   1180  CA  ILE A 156     132.736 117.264 149.876  1.00102.66           C  
ATOM   1181  C   ILE A 156     133.784 116.255 150.330  1.00100.59           C  
ATOM   1182  O   ILE A 156     133.439 115.278 151.005  1.00101.52           O  
ATOM   1183  CB  ILE A 156     131.898 116.615 148.759  1.00100.71           C  
ATOM   1184  CG1 ILE A 156     131.486 117.632 147.699  1.00100.58           C  
ATOM   1185  CG2 ILE A 156     130.675 115.927 149.346  1.00101.92           C  
ATOM   1186  CD1 ILE A 156     130.122 118.238 147.902  1.00 99.06           C  
ATOM   1187  N   GLY A 157     135.056 116.465 149.982  1.00104.63           N  
ATOM   1188  CA  GLY A 157     136.073 115.476 150.300  1.00106.33           C  
ATOM   1189  C   GLY A 157     136.300 115.300 151.790  1.00108.72           C  
ATOM   1190  O   GLY A 157     136.505 114.182 152.266  1.00111.44           O  
ATOM   1191  N   LEU A 158     136.272 116.397 152.547  1.00107.40           N  
ATOM   1192  CA  LEU A 158     136.538 116.350 153.979  1.00108.56           C  
ATOM   1193  C   LEU A 158     135.272 116.513 154.815  1.00109.65           C  
ATOM   1194  O   LEU A 158     135.359 116.774 156.018  1.00109.22           O  
ATOM   1195  CB  LEU A 158     137.574 117.405 154.378  1.00107.86           C  
ATOM   1196  CG  LEU A 158     138.797 117.639 153.482  1.00108.46           C  
ATOM   1197  CD1 LEU A 158     138.520 118.660 152.399  1.00106.20           C  
ATOM   1198  CD2 LEU A 158     140.003 118.058 154.292  1.00108.96           C  
ATOM   1199  N   THR A 159     134.096 116.361 154.204  1.00112.42           N  
ATOM   1200  CA  THR A 159     132.839 116.474 154.930  1.00112.42           C  
ATOM   1201  C   THR A 159     131.934 115.255 154.804  1.00113.21           C  
ATOM   1202  O   THR A 159     130.927 115.190 155.516  1.00111.50           O  
ATOM   1203  CB  THR A 159     132.056 117.715 154.470  1.00112.11           C  
ATOM   1204  CG2 THR A 159     132.540 118.950 155.207  1.00109.52           C  
ATOM   1205  OG1 THR A 159     132.237 117.904 153.062  1.00112.35           O  
ATOM   1206  N   VAL A 160     132.253 114.294 153.934  1.00116.82           N  
ATOM   1207  CA  VAL A 160     131.425 113.100 153.807  1.00114.89           C  
ATOM   1208  C   VAL A 160     131.510 112.214 155.040  1.00114.08           C  
ATOM   1209  O   VAL A 160     130.643 111.354 155.238  1.00112.41           O  
ATOM   1210  CB  VAL A 160     131.812 112.296 152.553  1.00114.02           C  
ATOM   1211  CG1 VAL A 160     131.207 112.926 151.312  1.00112.77           C  
ATOM   1212  CG2 VAL A 160     133.325 112.201 152.432  1.00112.70           C  
ATOM   1213  N   HIS A 161     132.575 112.393 155.825  1.00114.76           N  
ATOM   1214  CA  HIS A 161     132.744 111.610 157.072  1.00115.14           C  
ATOM   1215  C   HIS A 161     131.506 111.800 157.943  1.00116.13           C  
ATOM   1216  O   HIS A 161     131.174 110.907 158.745  1.00116.14           O  
ATOM   1217  CB  HIS A 161     133.983 112.080 157.830  1.00115.31           C  
ATOM   1218  CG  HIS A 161     133.878 113.460 158.386  1.00118.59           C  
ATOM   1219  CD2 HIS A 161     133.646 113.888 159.632  1.00117.34           C  
ATOM   1220  ND1 HIS A 161     134.033 114.592 157.616  1.00119.79           N  
ATOM   1221  CE1 HIS A 161     133.895 115.663 158.384  1.00118.99           C  
ATOM   1222  NE2 HIS A 161     133.659 115.258 159.612  1.00119.46           N  
ATOM   1223  N   LEU A 162     130.839 112.941 157.786  1.00116.08           N  
ATOM   1224  CA  LEU A 162     129.654 113.239 158.627  1.00117.03           C  
ATOM   1225  C   LEU A 162     128.508 112.332 158.182  1.00117.98           C  
ATOM   1226  O   LEU A 162     127.652 112.017 159.024  1.00119.20           O  
ATOM   1227  CB  LEU A 162     129.281 114.715 158.454  1.00115.21           C  
ATOM   1228  CG  LEU A 162     130.190 115.723 159.155  1.00112.62           C  
ATOM   1229  CD1 LEU A 162     130.575 116.845 158.207  1.00111.18           C  
ATOM   1230  CD2 LEU A 162     129.510 116.286 160.392  1.00112.91           C  
ATOM   1231  N   LEU A 163     128.490 111.944 156.905  1.00119.87           N  
ATOM   1232  CA  LEU A 163     127.347 111.144 156.390  1.00120.75           C  
ATOM   1233  C   LEU A 163     127.564 109.630 156.460  1.00122.15           C  
ATOM   1234  O   LEU A 163     126.600 108.885 156.201  1.00118.87           O  
ATOM   1235  CB  LEU A 163     127.251 111.329 154.873  1.00117.86           C  
ATOM   1236  CG  LEU A 163     126.651 112.655 154.414  1.00116.68           C  
ATOM   1237  CD1 LEU A 163     126.641 112.745 152.897  1.00115.60           C  
ATOM   1238  CD2 LEU A 163     125.248 112.832 154.971  1.00116.54           C  
ATOM   1239  N   LYS A 164     128.778 109.204 156.812  1.00123.25           N  
ATOM   1240  CA  LYS A 164     129.097 107.759 156.925  1.00121.64           C  
ATOM   1241  C   LYS A 164     128.974 107.372 158.398  1.00122.28           C  
ATOM   1242  O   LYS A 164     129.622 106.393 158.805  1.00121.98           O  
ATOM   1243  CB  LYS A 164     130.417 107.357 156.267  1.00122.91           C  
ATOM   1244  CG  LYS A 164     131.500 108.427 156.281  1.00123.98           C  
ATOM   1245  CD  LYS A 164     132.742 108.031 155.520  1.00121.91           C  
ATOM   1246  CE  LYS A 164     132.905 108.797 154.226  1.00121.68           C  
ATOM   1247  NZ  LYS A 164     132.816 107.903 153.048  1.00121.98           N1+
ATOM   1248  N   LYS A 165     128.191 108.119 159.189  1.00132.22           N  
ATOM   1249  CA  LYS A 165     128.117 107.834 160.652  1.00133.10           C  
ATOM   1250  C   LYS A 165     126.740 107.761 161.340  1.00133.49           C  
ATOM   1251  O   LYS A 165     126.724 107.407 162.533  1.00132.73           O  
ATOM   1252  CB  LYS A 165     128.813 109.096 161.167  1.00131.49           C  
ATOM   1253  N   LYS A 166     125.640 108.104 160.658  1.00138.64           N  
ATOM   1254  CA  LYS A 166     124.273 107.979 161.252  1.00138.31           C  
ATOM   1255  C   LYS A 166     124.180 108.583 162.660  1.00138.32           C  
ATOM   1256  O   LYS A 166     123.736 107.846 163.572  1.00137.14           O  
ATOM   1257  CB  LYS A 166     123.911 106.492 161.254  1.00137.83           C  
ATOM   1258  CG  LYS A 166     123.402 105.954 159.924  1.00137.74           C  
ATOM   1259  CD  LYS A 166     123.404 106.993 158.823  1.00137.33           C  
ATOM   1260  CE  LYS A 166     124.470 106.746 157.777  1.00136.90           C  
ATOM   1261  NZ  LYS A 166     125.708 106.193 158.374  1.00136.23           N1+
ATOM   1262  N   MET A 167     124.454 109.885 162.804  1.00137.59           N  
ATOM   1263  CA  MET A 167     124.545 110.584 164.124  1.00137.99           C  
ATOM   1264  C   MET A 167     123.525 110.176 165.199  1.00138.60           C  
ATOM   1265  O   MET A 167     123.989 109.702 166.253  1.00138.85           O  
ATOM   1266  CB  MET A 167     124.471 112.101 163.901  1.00134.11           C  
ATOM   1267  CG  MET A 167     123.767 112.859 165.003  1.00134.09           C  
ATOM   1268  SD  MET A 167     124.761 113.009 166.496  1.00138.57           S  
ATOM   1269  CE  MET A 167     126.253 113.745 165.829  1.00136.93           C  
ATOM   1270  N   PRO A 168     122.190 110.304 165.031  1.00134.53           N  
ATOM   1271  CA  PRO A 168     121.222 110.111 166.123  1.00132.41           C  
ATOM   1272  C   PRO A 168     121.867 109.612 167.426  1.00133.37           C  
ATOM   1273  O   PRO A 168     121.925 108.419 167.618  1.00134.07           O  
ATOM   1274  CB  PRO A 168     120.296 109.108 165.440  1.00131.30           C  
ATOM   1275  CG  PRO A 168     120.186 109.661 164.030  1.00132.93           C  
ATOM   1276  CD  PRO A 168     121.466 110.433 163.767  1.00132.78           C  
ATOM   1277  N   ILE A 169     122.338 110.527 168.281  1.00133.47           N  
ATOM   1278  CA  ILE A 169     122.897 110.151 169.616  1.00132.67           C  
ATOM   1279  C   ILE A 169     121.719 110.240 170.592  1.00133.63           C  
ATOM   1280  O   ILE A 169     120.785 111.010 170.298  1.00132.58           O  
ATOM   1281  CB  ILE A 169     124.038 111.099 170.036  1.00132.27           C  
ATOM   1282  CG1 ILE A 169     125.244 111.014 169.100  1.00131.87           C  
ATOM   1283  CG2 ILE A 169     124.441 110.869 171.484  1.00132.94           C  
ATOM   1284  CD1 ILE A 169     126.221 112.150 169.286  1.00129.74           C  
ATOM   1285  N   GLN A 170     121.759 109.512 171.715  1.00136.43           N  
ATOM   1286  CA  GLN A 170     120.576 109.491 172.618  1.00136.37           C  
ATOM   1287  C   GLN A 170     120.887 110.093 173.989  1.00136.65           C  
ATOM   1288  O   GLN A 170     121.782 109.574 174.671  1.00137.49           O  
ATOM   1289  CB  GLN A 170     120.066 108.064 172.810  1.00136.61           C  
ATOM   1290  CG  GLN A 170     119.143 107.914 174.009  1.00136.24           C  
ATOM   1291  CD  GLN A 170     117.869 107.197 173.643  1.00137.70           C  
ATOM   1292  NE2 GLN A 170     117.002 107.013 174.625  1.00137.52           N  
ATOM   1293  OE1 GLN A 170     117.662 106.810 172.496  1.00138.21           O  
ATOM   1294  N   ASN A 171     120.132 111.115 174.388  1.00137.05           N  
ATOM   1295  CA  ASN A 171     120.295 111.741 175.699  1.00136.53           C  
ATOM   1296  C   ASN A 171     118.970 111.591 176.442  1.00136.42           C  
ATOM   1297  O   ASN A 171     118.093 112.452 176.356  1.00137.25           O  
ATOM   1298  CB  ASN A 171     120.695 113.206 175.567  1.00136.63           C  
ATOM   1299  CG  ASN A 171     122.193 113.403 175.581  1.00136.83           C  
ATOM   1300  ND2 ASN A 171     122.796 113.248 176.754  1.00135.49           N  
ATOM   1301  OD1 ASN A 171     122.803 113.695 174.554  1.00137.38           O  
ATOM   1302  N   GLY A 172     118.835 110.497 177.180  1.00137.58           N  
ATOM   1303  CA  GLY A 172     117.583 110.228 177.867  1.00136.90           C  
ATOM   1304  C   GLY A 172     116.539 110.157 176.770  1.00139.24           C  
ATOM   1305  O   GLY A 172     116.770 109.595 175.694  1.00137.31           O  
ATOM   1306  N   GLY A 173     115.370 110.736 177.035  1.00143.61           N  
ATOM   1307  CA  GLY A 173     114.311 110.805 176.027  1.00141.25           C  
ATOM   1308  C   GLY A 173     114.832 112.156 175.583  1.00140.72           C  
ATOM   1309  O   GLY A 173     114.486 113.187 176.166  1.00141.42           O  
ATOM   1310  N   ALA A 174     115.669 112.160 174.550  1.00138.79           N  
ATOM   1311  CA  ALA A 174     116.002 113.296 173.702  1.00138.41           C  
ATOM   1312  C   ALA A 174     116.880 112.704 172.622  1.00137.61           C  
ATOM   1313  O   ALA A 174     117.805 111.935 172.902  1.00138.84           O  
ATOM   1314  CB  ALA A 174     116.707 114.491 174.361  1.00137.02           C  
ATOM   1315  N   ASN A 175     116.575 113.052 171.377  1.00130.49           N  
ATOM   1316  CA  ASN A 175     117.420 112.701 170.247  1.00131.82           C  
ATOM   1317  C   ASN A 175     118.306 113.891 169.900  1.00133.36           C  
ATOM   1318  O   ASN A 175     117.804 114.970 169.570  1.00134.20           O  
ATOM   1319  CB  ASN A 175     116.569 112.294 169.045  1.00132.51           C  
ATOM   1320  CG  ASN A 175     117.339 111.472 168.038  1.00133.52           C  
ATOM   1321  ND2 ASN A 175     117.242 110.152 168.148  1.00131.91           N  
ATOM   1322  OD1 ASN A 175     118.015 112.017 167.167  1.00132.76           O  
ATOM   1323  N   LEU A 176     119.620 113.691 169.971  1.00125.53           N  
ATOM   1324  CA  LEU A 176     120.590 114.768 169.820  1.00124.54           C  
ATOM   1325  C   LEU A 176     121.375 114.518 168.539  1.00123.22           C  
ATOM   1326  O   LEU A 176     121.728 113.377 168.235  1.00125.34           O  
ATOM   1327  CB  LEU A 176     121.497 114.857 171.054  1.00124.76           C  
ATOM   1328  CG  LEU A 176     122.725 115.786 171.037  1.00123.76           C  
ATOM   1329  CD1 LEU A 176     123.028 116.283 172.453  1.00123.79           C  
ATOM   1330  CD2 LEU A 176     123.971 115.036 170.563  1.00123.08           C  
ATOM   1331  N   CYS A 177     121.699 115.612 167.846  1.00122.31           N  
ATOM   1332  CA  CYS A 177     122.403 115.597 166.564  1.00124.87           C  
ATOM   1333  C   CYS A 177     123.743 116.367 166.556  1.00126.23           C  
ATOM   1334  O   CYS A 177     124.348 116.474 165.499  1.00125.17           O  
ATOM   1335  CB  CYS A 177     121.442 116.098 165.468  1.00121.77           C  
ATOM   1336  SG  CYS A 177     120.348 114.833 164.761  1.00134.03           S  
ATOM   1337  N   SER A 178     124.207 116.890 167.670  1.00113.34           N  
ATOM   1338  CA  SER A 178     125.393 117.735 167.623  1.00109.22           C  
ATOM   1339  C   SER A 178     126.661 117.084 167.104  1.00108.77           C  
ATOM   1340  O   SER A 178     127.123 116.109 167.679  1.00107.70           O  
ATOM   1341  CB  SER A 178     125.637 118.258 169.022  1.00111.57           C  
ATOM   1342  OG  SER A 178     124.413 118.501 169.690  1.00112.09           O  
ATOM   1343  N   SER A 179     127.248 117.612 166.028  1.00105.80           N  
ATOM   1344  CA  SER A 179     128.556 117.082 165.596  1.00107.35           C  
ATOM   1345  C   SER A 179     129.740 117.715 166.334  1.00107.58           C  
ATOM   1346  O   SER A 179     130.724 117.034 166.600  1.00107.17           O  
ATOM   1347  CB  SER A 179     128.756 117.234 164.086  1.00103.57           C  
ATOM   1348  OG  SER A 179     128.655 118.587 163.688  1.00100.70           O  
ATOM   1349  N   PHE A 180     129.610 118.969 166.776  1.00102.92           N  
ATOM   1350  CA  PHE A 180     130.617 119.690 167.570  1.00 96.60           C  
ATOM   1351  C   PHE A 180     130.332 119.333 169.041  1.00100.85           C  
ATOM   1352  O   PHE A 180     129.877 120.158 169.838  1.00103.72           O  
ATOM   1353  CB  PHE A 180     130.456 121.190 167.311  1.00 91.86           C  
ATOM   1354  CG  PHE A 180     131.046 121.634 165.995  1.00 92.84           C  
ATOM   1355  CD1 PHE A 180     132.416 121.435 165.753  1.00 98.64           C  
ATOM   1356  CD2 PHE A 180     130.248 122.274 165.034  1.00 92.40           C  
ATOM   1357  CE1 PHE A 180     132.980 121.842 164.537  1.00 97.87           C  
ATOM   1358  CE2 PHE A 180     130.820 122.710 163.828  1.00 95.26           C  
ATOM   1359  CZ  PHE A 180     132.185 122.485 163.572  1.00 98.61           C  
ATOM   1360  N   SER A 181     130.587 118.078 169.406  1.00112.36           N  
ATOM   1361  CA  SER A 181     130.295 117.550 170.736  1.00113.50           C  
ATOM   1362  C   SER A 181     131.641 117.614 171.450  1.00114.37           C  
ATOM   1363  O   SER A 181     132.686 117.297 170.874  1.00112.34           O  
ATOM   1364  CB  SER A 181     129.752 116.130 170.730  1.00109.66           C  
ATOM   1365  OG  SER A 181     129.735 115.590 172.040  1.00113.93           O  
ATOM   1366  N   ILE A 182     131.603 118.019 172.716  1.00122.95           N  
ATOM   1367  CA  ILE A 182     132.809 118.317 173.480  1.00124.23           C  
ATOM   1368  C   ILE A 182     133.299 117.018 174.114  1.00124.75           C  
ATOM   1369  O   ILE A 182     132.654 116.471 175.009  1.00126.23           O  
ATOM   1370  CB  ILE A 182     132.552 119.393 174.535  1.00122.96           C  
ATOM   1371  CG1 ILE A 182     132.454 120.770 173.881  1.00124.31           C  
ATOM   1372  CG2 ILE A 182     133.661 119.397 175.563  1.00123.56           C  
ATOM   1373  CD1 ILE A 182     132.079 121.873 174.843  1.00124.93           C  
ATOM   1374  N   CYS A 183     134.447 116.525 173.650  1.00134.93           N  
ATOM   1375  CA  CYS A 183     135.119 115.411 174.310  1.00137.78           C  
ATOM   1376  C   CYS A 183     136.559 115.283 173.831  1.00138.16           C  
ATOM   1377  O   CYS A 183     137.045 116.065 173.010  1.00138.05           O  
ATOM   1378  CB  CYS A 183     134.355 114.095 174.139  1.00137.39           C  
ATOM   1379  SG  CYS A 183     133.535 113.782 172.580  1.00136.57           S  
ATOM   1380  N   HIS A 184     137.230 114.266 174.374  1.00147.07           N  
ATOM   1381  CA  HIS A 184     138.690 114.177 174.409  1.00147.63           C  
ATOM   1382  C   HIS A 184     139.237 113.318 173.267  1.00148.04           C  
ATOM   1383  O   HIS A 184     139.738 112.210 173.466  1.00148.28           O  
ATOM   1384  CB  HIS A 184     139.129 113.635 175.766  1.00147.63           C  
ATOM   1385  N   THR A 185     139.154 113.862 172.055  1.00140.84           N  
ATOM   1386  CA  THR A 185     139.753 113.237 170.882  1.00140.97           C  
ATOM   1387  C   THR A 185     139.741 114.236 169.732  1.00141.22           C  
ATOM   1388  O   THR A 185     139.213 115.346 169.848  1.00139.84           O  
ATOM   1389  CB  THR A 185     139.023 111.952 170.484  1.00139.01           C  
ATOM   1390  CG2 THR A 185     137.550 112.225 170.272  1.00138.22           C  
ATOM   1391  OG1 THR A 185     139.589 111.438 169.272  1.00137.63           O  
ATOM   1392  N   PHE A 186     140.335 113.825 168.614  1.00137.79           N  
ATOM   1393  CA  PHE A 186     140.299 114.570 167.363  1.00135.87           C  
ATOM   1394  C   PHE A 186     139.689 113.678 166.292  1.00137.81           C  
ATOM   1395  O   PHE A 186     140.312 112.698 165.868  1.00137.12           O  
ATOM   1396  CB  PHE A 186     141.698 115.028 166.949  1.00135.46           C  
ATOM   1397  CG  PHE A 186     142.038 116.421 167.392  1.00139.11           C  
ATOM   1398  CD1 PHE A 186     141.970 116.771 168.730  1.00138.91           C  
ATOM   1399  CD2 PHE A 186     142.431 117.379 166.472  1.00139.97           C  
ATOM   1400  CE1 PHE A 186     142.284 118.053 169.142  1.00138.31           C  
ATOM   1401  CE2 PHE A 186     142.747 118.662 166.878  1.00137.12           C  
ATOM   1402  CZ  PHE A 186     142.673 118.999 168.214  1.00137.31           C  
ATOM   1403  N   GLN A 187     138.473 114.014 165.861  1.00136.59           N  
ATOM   1404  CA  GLN A 187     137.770 113.279 164.817  1.00135.92           C  
ATOM   1405  C   GLN A 187     137.885 113.971 163.465  1.00135.24           C  
ATOM   1406  O   GLN A 187     137.102 113.683 162.554  1.00133.21           O  
ATOM   1407  CB  GLN A 187     136.298 113.088 165.189  1.00133.61           C  
ATOM   1408  CG  GLN A 187     136.020 112.824 166.668  1.00133.10           C  
ATOM   1409  CD  GLN A 187     136.020 114.086 167.512  1.00134.68           C  
ATOM   1410  NE2 GLN A 187     135.376 114.023 168.671  1.00136.25           N  
ATOM   1411  OE1 GLN A 187     136.578 115.109 167.119  1.00132.55           O  
ATOM   1412  N   TRP A 188     138.828 114.909 163.345  1.00120.25           N  
ATOM   1413  CA  TRP A 188     139.101 115.705 162.151  1.00118.24           C  
ATOM   1414  C   TRP A 188     138.014 116.748 161.913  1.00117.39           C  
ATOM   1415  O   TRP A 188     138.185 117.646 161.086  1.00120.06           O  
ATOM   1416  CB  TRP A 188     139.274 114.815 160.911  1.00118.19           C  
ATOM   1417  CG  TRP A 188     139.453 115.592 159.636  1.00118.32           C  
ATOM   1418  CD1 TRP A 188     138.752 115.436 158.477  1.00116.40           C  
ATOM   1419  CD2 TRP A 188     140.381 116.661 159.402  1.00121.08           C  
ATOM   1420  CE2 TRP A 188     140.188 117.099 158.079  1.00120.07           C  
ATOM   1421  CE3 TRP A 188     141.356 117.289 160.184  1.00119.31           C  
ATOM   1422  NE1 TRP A 188     139.189 116.335 157.535  1.00116.90           N  
ATOM   1423  CZ2 TRP A 188     140.935 118.134 157.521  1.00118.04           C  
ATOM   1424  CZ3 TRP A 188     142.094 118.316 159.627  1.00119.49           C  
ATOM   1425  CH2 TRP A 188     141.881 118.727 158.308  1.00118.74           C  
ATOM   1426  N   HIS A 189     136.910 116.677 162.655  1.00111.40           N  
ATOM   1427  CA  HIS A 189     135.955 117.778 162.616  1.00110.15           C  
ATOM   1428  C   HIS A 189     136.489 118.973 163.392  1.00110.89           C  
ATOM   1429  O   HIS A 189     136.391 120.120 162.936  1.00111.46           O  
ATOM   1430  CB  HIS A 189     134.620 117.303 163.207  1.00110.75           C  
ATOM   1431  CG  HIS A 189     133.410 118.088 162.783  1.00111.19           C  
ATOM   1432  CD2 HIS A 189     132.496 118.642 163.630  1.00111.87           C  
ATOM   1433  ND1 HIS A 189     132.949 118.207 161.467  1.00110.28           N  
ATOM   1434  CE1 HIS A 189     131.785 118.871 161.558  1.00112.62           C  
ATOM   1435  NE2 HIS A 189     131.484 119.135 162.840  1.00111.80           N  
ATOM   1436  N   GLU A 190     137.096 118.709 164.548  1.00108.16           N  
ATOM   1437  CA  GLU A 190     137.636 119.741 165.418  1.00105.46           C  
ATOM   1438  C   GLU A 190     138.871 120.417 164.844  1.00107.68           C  
ATOM   1439  O   GLU A 190     139.195 121.533 165.262  1.00110.31           O  
ATOM   1440  CB  GLU A 190     137.969 119.130 166.777  1.00108.59           C  
ATOM   1441  CG  GLU A 190     136.856 118.276 167.345  1.00112.28           C  
ATOM   1442  CD  GLU A 190     135.772 119.098 168.004  1.00110.63           C  
ATOM   1443  OE1 GLU A 190     135.963 119.514 169.166  1.00110.79           O  
ATOM   1444  OE2 GLU A 190     134.727 119.330 167.361  1.00108.10           O1-
ATOM   1445  N   ALA A 191     139.564 119.776 163.905  1.00108.37           N  
ATOM   1446  CA  ALA A 191     140.692 120.386 163.217  1.00108.65           C  
ATOM   1447  C   ALA A 191     140.320 120.970 161.866  1.00104.07           C  
ATOM   1448  O   ALA A 191     140.917 121.966 161.453  1.00102.70           O  
ATOM   1449  CB  ALA A 191     141.821 119.365 163.029  1.00107.72           C  
ATOM   1450  N   MET A 192     139.304 120.445 161.215  1.00105.67           N  
ATOM   1451  CA  MET A 192     138.845 121.070 159.988  1.00104.29           C  
ATOM   1452  C   MET A 192     138.198 122.387 160.362  1.00106.78           C  
ATOM   1453  O   MET A 192     138.365 123.366 159.656  1.00109.61           O  
ATOM   1454  CB  MET A 192     137.864 120.175 159.247  1.00104.47           C  
ATOM   1455  CG  MET A 192     137.252 120.775 157.999  1.00103.91           C  
ATOM   1456  SD  MET A 192     136.157 119.596 157.183  1.00119.00           S  
ATOM   1457  CE  MET A 192     134.762 119.601 158.304  1.00108.87           C  
ATOM   1458  N   PHE A 193     137.479 122.437 161.483  1.00 93.29           N  
ATOM   1459  CA  PHE A 193     136.910 123.704 161.928  1.00 89.73           C  
ATOM   1460  C   PHE A 193     137.996 124.747 162.159  1.00 96.75           C  
ATOM   1461  O   PHE A 193     137.828 125.920 161.804  1.00 96.82           O  
ATOM   1462  CB  PHE A 193     136.098 123.481 163.203  1.00 90.51           C  
ATOM   1463  CG  PHE A 193     135.238 124.646 163.590  1.00 90.26           C  
ATOM   1464  CD1 PHE A 193     134.284 125.121 162.672  1.00 87.94           C  
ATOM   1465  CD2 PHE A 193     135.403 125.267 164.815  1.00 89.50           C  
ATOM   1466  CE1 PHE A 193     133.493 126.223 163.006  1.00 91.26           C  
ATOM   1467  CE2 PHE A 193     134.613 126.335 165.176  1.00 88.26           C  
ATOM   1468  CZ  PHE A 193     133.658 126.828 164.258  1.00 89.80           C  
ATOM   1469  N   LEU A 194     139.117 124.340 162.758  1.00 96.96           N  
ATOM   1470  CA  LEU A 194     140.197 125.279 163.044  1.00 95.76           C  
ATOM   1471  C   LEU A 194     140.880 125.745 161.762  1.00 98.50           C  
ATOM   1472  O   LEU A 194     141.082 126.950 161.550  1.00100.22           O  
ATOM   1473  CB  LEU A 194     141.213 124.621 163.977  1.00 93.54           C  
ATOM   1474  CG  LEU A 194     141.016 124.748 165.488  1.00 95.76           C  
ATOM   1475  CD1 LEU A 194     142.351 124.633 166.210  1.00 97.02           C  
ATOM   1476  CD2 LEU A 194     140.310 126.034 165.854  1.00 93.27           C  
ATOM   1477  N   LEU A 195     141.247 124.798 160.894  1.00 97.94           N  
ATOM   1478  CA  LEU A 195     142.005 125.137 159.695  1.00 96.44           C  
ATOM   1479  C   LEU A 195     141.171 125.959 158.722  1.00 96.88           C  
ATOM   1480  O   LEU A 195     141.675 126.926 158.135  1.00100.86           O  
ATOM   1481  CB  LEU A 195     142.520 123.864 159.024  1.00 97.17           C  
ATOM   1482  CG  LEU A 195     143.230 124.023 157.679  1.00 97.17           C  
ATOM   1483  CD1 LEU A 195     144.535 123.250 157.681  1.00 97.13           C  
ATOM   1484  CD2 LEU A 195     142.338 123.558 156.538  1.00 96.28           C  
ATOM   1485  N   GLU A 196     139.890 125.606 158.556  1.00 87.81           N  
ATOM   1486  CA  GLU A 196     139.011 126.316 157.635  1.00 86.73           C  
ATOM   1487  C   GLU A 196     138.875 127.787 157.986  1.00 87.44           C  
ATOM   1488  O   GLU A 196     138.488 128.585 157.127  1.00 90.43           O  
ATOM   1489  CB  GLU A 196     137.633 125.651 157.620  1.00 90.92           C  
ATOM   1490  CG  GLU A 196     136.612 126.323 158.523  1.00 92.40           C  
ATOM   1491  CD  GLU A 196     135.347 125.509 158.690  1.00 94.51           C  
ATOM   1492  OE1 GLU A 196     135.294 124.374 158.173  1.00 93.99           O  
ATOM   1493  OE2 GLU A 196     134.406 126.005 159.343  1.00 96.17           O1-
ATOM   1494  N   PHE A 197     139.164 128.165 159.228  1.00 84.33           N  
ATOM   1495  CA  PHE A 197     139.252 129.576 159.564  1.00 86.97           C  
ATOM   1496  C   PHE A 197     140.671 130.100 159.408  1.00 89.56           C  
ATOM   1497  O   PHE A 197     140.885 131.119 158.747  1.00 93.59           O  
ATOM   1498  CB  PHE A 197     138.767 129.825 160.992  1.00 88.00           C  
ATOM   1499  CG  PHE A 197     139.048 131.216 161.487  1.00 89.47           C  
ATOM   1500  CD1 PHE A 197     138.355 132.299 160.977  1.00 90.14           C  
ATOM   1501  CD2 PHE A 197     140.011 131.443 162.454  1.00 87.80           C  
ATOM   1502  CE1 PHE A 197     138.610 133.578 161.425  1.00 85.62           C  
ATOM   1503  CE2 PHE A 197     140.270 132.721 162.907  1.00 85.70           C  
ATOM   1504  CZ  PHE A 197     139.568 133.789 162.391  1.00 83.35           C  
ATOM   1505  N   PHE A 198     141.649 129.407 159.996  1.00 90.19           N  
ATOM   1506  CA  PHE A 198     142.988 129.979 160.106  1.00 89.04           C  
ATOM   1507  C   PHE A 198     143.654 130.143 158.744  1.00 89.85           C  
ATOM   1508  O   PHE A 198     144.165 131.222 158.424  1.00 89.93           O  
ATOM   1509  CB  PHE A 198     143.847 129.126 161.036  1.00 89.54           C  
ATOM   1510  CG  PHE A 198     143.646 129.438 162.489  1.00 92.37           C  
ATOM   1511  CD1 PHE A 198     143.482 130.747 162.908  1.00 88.98           C  
ATOM   1512  CD2 PHE A 198     143.612 128.428 163.434  1.00 91.78           C  
ATOM   1513  CE1 PHE A 198     143.293 131.043 164.241  1.00 89.84           C  
ATOM   1514  CE2 PHE A 198     143.423 128.719 164.770  1.00 91.75           C  
ATOM   1515  CZ  PHE A 198     143.264 130.028 165.174  1.00 91.24           C  
ATOM   1516  N   LEU A 199     143.672 129.084 157.925  1.00 84.40           N  
ATOM   1517  CA  LEU A 199     144.371 129.188 156.643  1.00 86.71           C  
ATOM   1518  C   LEU A 199     143.711 130.198 155.709  1.00 86.59           C  
ATOM   1519  O   LEU A 199     144.421 131.075 155.177  1.00 86.32           O  
ATOM   1520  CB  LEU A 199     144.501 127.801 156.007  1.00 81.98           C  
ATOM   1521  CG  LEU A 199     144.889 127.751 154.530  1.00 85.48           C  
ATOM   1522  CD1 LEU A 199     146.354 128.111 154.347  1.00 84.95           C  
ATOM   1523  CD2 LEU A 199     144.594 126.379 153.949  1.00 84.59           C  
ATOM   1524  N   PRO A 200     142.394 130.154 155.464  1.00 75.30           N  
ATOM   1525  CA  PRO A 200     141.780 131.225 154.669  1.00 70.39           C  
ATOM   1526  C   PRO A 200     141.934 132.595 155.295  1.00 74.05           C  
ATOM   1527  O   PRO A 200     141.998 133.585 154.562  1.00 76.83           O  
ATOM   1528  CB  PRO A 200     140.310 130.796 154.589  1.00 72.67           C  
ATOM   1529  CG  PRO A 200     140.363 129.327 154.719  1.00 75.31           C  
ATOM   1530  CD  PRO A 200     141.412 129.096 155.759  1.00 73.66           C  
ATOM   1531  N   LEU A 201     142.000 132.688 156.624  1.00 79.36           N  
ATOM   1532  CA  LEU A 201     142.270 133.976 157.254  1.00 75.83           C  
ATOM   1533  C   LEU A 201     143.601 134.542 156.783  1.00 78.94           C  
ATOM   1534  O   LEU A 201     143.686 135.708 156.383  1.00 83.98           O  
ATOM   1535  CB  LEU A 201     142.265 133.838 158.774  1.00 75.13           C  
ATOM   1536  CG  LEU A 201     142.737 135.075 159.532  1.00 76.11           C  
ATOM   1537  CD1 LEU A 201     141.745 136.200 159.352  1.00 75.70           C  
ATOM   1538  CD2 LEU A 201     142.936 134.759 161.003  1.00 82.16           C  
ATOM   1539  N   GLY A 202     144.652 133.722 156.819  1.00 76.04           N  
ATOM   1540  CA  GLY A 202     145.948 134.180 156.350  1.00 72.52           C  
ATOM   1541  C   GLY A 202     145.936 134.552 154.881  1.00 74.40           C  
ATOM   1542  O   GLY A 202     146.469 135.594 154.491  1.00 76.22           O  
ATOM   1543  N   ILE A 203     145.313 133.714 154.047  1.00 70.56           N  
ATOM   1544  CA  ILE A 203     145.286 133.992 152.611  1.00 61.82           C  
ATOM   1545  C   ILE A 203     144.555 135.302 152.332  1.00 66.49           C  
ATOM   1546  O   ILE A 203     145.033 136.151 151.570  1.00 78.53           O  
ATOM   1547  CB  ILE A 203     144.650 132.819 151.847  1.00 64.18           C  
ATOM   1548  CG1 ILE A 203     145.454 131.538 152.072  1.00 69.14           C  
ATOM   1549  CG2 ILE A 203     144.554 133.145 150.369  1.00 60.77           C  
ATOM   1550  CD1 ILE A 203     145.228 130.476 151.019  1.00 69.08           C  
ATOM   1551  N   ILE A 204     143.390 135.489 152.955  1.00 67.36           N  
ATOM   1552  CA  ILE A 204     142.583 136.679 152.717  1.00 65.87           C  
ATOM   1553  C   ILE A 204     143.286 137.923 153.240  1.00 68.48           C  
ATOM   1554  O   ILE A 204     143.286 138.970 152.584  1.00 70.48           O  
ATOM   1555  CB  ILE A 204     141.190 136.505 153.347  1.00 69.46           C  
ATOM   1556  CG1 ILE A 204     140.324 135.602 152.472  1.00 69.89           C  
ATOM   1557  CG2 ILE A 204     140.512 137.849 153.550  1.00 71.77           C  
ATOM   1558  CD1 ILE A 204     139.386 134.736 153.255  1.00 71.71           C  
ATOM   1559  N   LEU A 205     143.891 137.836 154.428  1.00 71.85           N  
ATOM   1560  CA  LEU A 205     144.603 138.986 154.973  1.00 72.66           C  
ATOM   1561  C   LEU A 205     145.780 139.375 154.090  1.00 76.41           C  
ATOM   1562  O   LEU A 205     145.992 140.562 153.818  1.00 81.49           O  
ATOM   1563  CB  LEU A 205     145.073 138.683 156.395  1.00 74.19           C  
ATOM   1564  CG  LEU A 205     144.065 138.955 157.512  1.00 75.34           C  
ATOM   1565  CD1 LEU A 205     144.770 139.031 158.854  1.00 78.10           C  
ATOM   1566  CD2 LEU A 205     143.287 140.230 157.240  1.00 70.11           C  
ATOM   1567  N   PHE A 206     146.552 138.390 153.622  1.00 73.99           N  
ATOM   1568  CA  PHE A 206     147.678 138.693 152.745  1.00 76.82           C  
ATOM   1569  C   PHE A 206     147.207 139.316 151.437  1.00 77.27           C  
ATOM   1570  O   PHE A 206     147.782 140.308 150.971  1.00 78.93           O  
ATOM   1571  CB  PHE A 206     148.485 137.422 152.480  1.00 75.62           C  
ATOM   1572  CG  PHE A 206     149.371 137.502 151.270  1.00 78.95           C  
ATOM   1573  CD1 PHE A 206     150.597 138.140 151.336  1.00 78.99           C  
ATOM   1574  CD2 PHE A 206     148.986 136.926 150.071  1.00 80.69           C  
ATOM   1575  CE1 PHE A 206     151.419 138.209 150.229  1.00 81.05           C  
ATOM   1576  CE2 PHE A 206     149.802 136.995 148.959  1.00 84.62           C  
ATOM   1577  CZ  PHE A 206     151.020 137.637 149.038  1.00 80.76           C  
ATOM   1578  N   CYS A 207     146.155 138.755 150.833  1.00 74.65           N  
ATOM   1579  CA  CYS A 207     145.653 139.296 149.575  1.00 67.93           C  
ATOM   1580  C   CYS A 207     145.135 140.717 149.751  1.00 70.44           C  
ATOM   1581  O   CYS A 207     145.408 141.590 148.922  1.00 82.21           O  
ATOM   1582  CB  CYS A 207     144.558 138.389 149.016  1.00 67.36           C  
ATOM   1583  SG  CYS A 207     145.165 136.835 148.331  1.00 82.92           S  
ATOM   1584  N   SER A 208     144.391 140.970 150.830  1.00 74.39           N  
ATOM   1585  CA  SER A 208     143.865 142.308 151.076  1.00 76.88           C  
ATOM   1586  C   SER A 208     144.987 143.307 151.319  1.00 78.34           C  
ATOM   1587  O   SER A 208     144.966 144.423 150.781  1.00 80.85           O  
ATOM   1588  CB  SER A 208     142.912 142.274 152.269  1.00 80.94           C  
ATOM   1589  OG  SER A 208     141.725 141.570 151.951  1.00 81.67           O  
ATOM   1590  N   ALA A 209     145.983 142.920 152.121  1.00 78.06           N  
ATOM   1591  CA  ALA A 209     147.099 143.814 152.398  1.00 81.74           C  
ATOM   1592  C   ALA A 209     147.868 144.140 151.128  1.00 81.54           C  
ATOM   1593  O   ALA A 209     148.235 145.296 150.899  1.00 86.54           O  
ATOM   1594  CB  ALA A 209     148.025 143.190 153.441  1.00 81.16           C  
ATOM   1595  N   ARG A 210     148.113 143.137 150.282  1.00 78.20           N  
ATOM   1596  CA  ARG A 210     148.868 143.393 149.062  1.00 75.87           C  
ATOM   1597  C   ARG A 210     148.059 144.214 148.066  1.00 72.72           C  
ATOM   1598  O   ARG A 210     148.616 145.066 147.369  1.00 82.69           O  
ATOM   1599  CB  ARG A 210     149.330 142.080 148.439  1.00 79.25           C  
ATOM   1600  CG  ARG A 210     150.409 141.387 149.242  1.00 77.50           C  
ATOM   1601  CD  ARG A 210     151.792 141.737 148.724  1.00 80.28           C  
ATOM   1602  NE  ARG A 210     152.192 140.894 147.605  1.00 85.87           N  
ATOM   1603  CZ  ARG A 210     153.067 141.251 146.675  1.00 89.54           C  
ATOM   1604  NH1 ARG A 210     153.653 142.437 146.697  1.00 86.30           N1+
ATOM   1605  NH2 ARG A 210     153.364 140.396 145.701  1.00 86.21           N1+
ATOM   1606  N   ILE A 211     146.745 143.988 147.992  1.00 61.75           N  
ATOM   1607  CA  ILE A 211     145.906 144.811 147.125  1.00 65.88           C  
ATOM   1608  C   ILE A 211     145.972 146.266 147.561  1.00 72.51           C  
ATOM   1609  O   ILE A 211     146.156 147.173 146.741  1.00 84.10           O  
ATOM   1610  CB  ILE A 211     144.455 144.296 147.124  1.00 70.26           C  
ATOM   1611  CG1 ILE A 211     144.315 143.059 146.243  1.00 70.51           C  
ATOM   1612  CG2 ILE A 211     143.504 145.380 146.646  1.00 68.42           C  
ATOM   1613  CD1 ILE A 211     142.929 142.461 146.283  1.00 73.45           C  
ATOM   1614  N   ILE A 212     145.834 146.509 148.867  1.00 87.97           N  
ATOM   1615  CA  ILE A 212     145.863 147.879 149.372  1.00 87.07           C  
ATOM   1616  C   ILE A 212     147.228 148.509 149.121  1.00 85.63           C  
ATOM   1617  O   ILE A 212     147.332 149.650 148.655  1.00 90.66           O  
ATOM   1618  CB  ILE A 212     145.492 147.904 150.865  1.00 88.53           C  
ATOM   1619  CG1 ILE A 212     143.979 147.766 151.036  1.00 89.36           C  
ATOM   1620  CG2 ILE A 212     145.988 149.181 151.521  1.00 92.24           C  
ATOM   1621  CD1 ILE A 212     143.529 147.728 152.478  1.00 90.17           C  
ATOM   1622  N   TRP A 213     148.298 147.763 149.407  1.00 88.36           N  
ATOM   1623  CA  TRP A 213     149.642 148.308 149.259  1.00 91.31           C  
ATOM   1624  C   TRP A 213     149.957 148.621 147.803  1.00 95.70           C  
ATOM   1625  O   TRP A 213     150.599 149.634 147.506  1.00103.23           O  
ATOM   1626  CB  TRP A 213     150.668 147.333 149.835  1.00 95.64           C  
ATOM   1627  CG  TRP A 213     152.090 147.695 149.530  1.00 98.18           C  
ATOM   1628  CD1 TRP A 213     153.028 146.901 148.936  1.00 98.06           C  
ATOM   1629  CD2 TRP A 213     152.743 148.939 149.819  1.00 99.97           C  
ATOM   1630  CE2 TRP A 213     154.072 148.827 149.365  1.00 99.65           C  
ATOM   1631  CE3 TRP A 213     152.333 150.136 150.415  1.00 95.79           C  
ATOM   1632  NE1 TRP A 213     154.220 147.575 148.829  1.00 98.28           N  
ATOM   1633  CZ2 TRP A 213     154.992 149.866 149.487  1.00 97.49           C  
ATOM   1634  CZ3 TRP A 213     153.247 151.166 150.535  1.00 96.50           C  
ATOM   1635  CH2 TRP A 213     154.561 151.024 150.073  1.00 98.00           C  
ATOM   1636  N   SER A 214     149.521 147.762 146.878  1.00 85.51           N  
ATOM   1637  CA  SER A 214     149.774 148.019 145.466  1.00 84.31           C  
ATOM   1638  C   SER A 214     148.937 149.185 144.956  1.00 81.18           C  
ATOM   1639  O   SER A 214     149.442 150.036 144.217  1.00 88.71           O  
ATOM   1640  CB  SER A 214     149.498 146.762 144.645  1.00 84.08           C  
ATOM   1641  OG  SER A 214     148.179 146.779 144.136  1.00 86.09           O  
ATOM   1642  N   LEU A 215     147.659 149.247 145.338  1.00 76.32           N  
ATOM   1643  CA  LEU A 215     146.823 150.363 144.914  1.00 81.78           C  
ATOM   1644  C   LEU A 215     147.286 151.686 145.507  1.00 89.28           C  
ATOM   1645  O   LEU A 215     146.992 152.742 144.937  1.00 93.31           O  
ATOM   1646  CB  LEU A 215     145.364 150.106 145.290  1.00 83.22           C  
ATOM   1647  CG  LEU A 215     144.527 149.338 144.267  1.00 82.89           C  
ATOM   1648  CD1 LEU A 215     143.108 149.145 144.770  1.00 85.58           C  
ATOM   1649  CD2 LEU A 215     144.528 150.052 142.931  1.00 84.29           C  
ATOM   1650  N   ARG A 216     147.996 151.656 146.634  1.00103.51           N  
ATOM   1651  CA  ARG A 216     148.522 152.885 147.216  1.00104.19           C  
ATOM   1652  C   ARG A 216     149.877 153.272 146.635  1.00102.78           C  
ATOM   1653  O   ARG A 216     150.129 154.457 146.393  1.00101.43           O  
ATOM   1654  CB  ARG A 216     148.627 152.742 148.738  1.00102.86           C  
ATOM   1655  CG  ARG A 216     147.283 152.723 149.446  1.00102.63           C  
ATOM   1656  CD  ARG A 216     147.436 152.667 150.954  1.00102.67           C  
ATOM   1657  NE  ARG A 216     146.671 153.723 151.607  1.00106.90           N  
ATOM   1658  CZ  ARG A 216     145.442 153.574 152.083  1.00106.62           C  
ATOM   1659  NH1 ARG A 216     144.801 152.421 151.991  1.00103.04           N1+
ATOM   1660  NH2 ARG A 216     144.841 154.609 152.663  1.00105.64           N1+
ATOM   1661  N   GLN A 217     150.757 152.296 146.403  1.00102.91           N  
ATOM   1662  CA  GLN A 217     152.088 152.589 145.885  1.00101.09           C  
ATOM   1663  C   GLN A 217     152.070 152.999 144.418  1.00103.63           C  
ATOM   1664  O   GLN A 217     153.065 153.545 143.930  1.00105.40           O  
ATOM   1665  CB  GLN A 217     153.002 151.378 146.076  1.00 99.07           C  
ATOM   1666  CG  GLN A 217     153.103 150.477 144.857  1.00102.87           C  
ATOM   1667  CD  GLN A 217     154.466 149.831 144.722  1.00107.44           C  
ATOM   1668  NE2 GLN A 217     154.567 148.843 143.841  1.00106.27           N  
ATOM   1669  OE1 GLN A 217     155.417 150.214 145.402  1.00106.74           O  
ATOM   1670  N   ARG A 218     150.972 152.753 143.709  1.00 99.46           N  
ATOM   1671  CA  ARG A 218     150.841 153.137 142.311  1.00100.38           C  
ATOM   1672  C   ARG A 218     150.225 154.516 142.137  1.00 99.96           C  
ATOM   1673  O   ARG A 218     149.889 154.890 141.009  1.00103.45           O  
ATOM   1674  CB  ARG A 218     150.000 152.106 141.553  1.00 99.58           C  
ATOM   1675  CG  ARG A 218     150.663 150.754 141.379  1.00 99.39           C  
ATOM   1676  CD  ARG A 218     149.905 149.910 140.368  1.00 97.82           C  
ATOM   1677  NE  ARG A 218     149.759 150.593 139.089  1.00 98.92           N  
ATOM   1678  CZ  ARG A 218     150.615 150.484 138.082  1.00101.60           C  
ATOM   1679  NH1 ARG A 218     151.690 149.719 138.170  1.00101.93           N1+
ATOM   1680  NH2 ARG A 218     150.387 151.160 136.960  1.00 95.53           N1+
ATOM   1681  N   GLN A 219     150.056 155.268 143.226  1.00105.64           N  
ATOM   1682  CA  GLN A 219     149.376 156.561 143.221  1.00108.24           C  
ATOM   1683  C   GLN A 219     147.940 156.452 142.726  1.00108.29           C  
ATOM   1684  O   GLN A 219     147.360 157.439 142.262  1.00108.82           O  
ATOM   1685  CB  GLN A 219     150.147 157.599 142.396  1.00108.46           C  
ATOM   1686  CG  GLN A 219     151.166 158.385 143.201  1.00108.75           C  
ATOM   1687  CD  GLN A 219     152.304 157.519 143.703  1.00109.70           C  
ATOM   1688  NE2 GLN A 219     153.301 157.299 142.854  1.00107.68           N  
ATOM   1689  OE1 GLN A 219     152.288 157.056 144.843  1.00109.48           O  
ATOM   1690  N   MET A 220     147.355 155.260 142.824  1.00100.96           N  
ATOM   1691  CA  MET A 220     146.024 154.996 142.299  1.00100.44           C  
ATOM   1692  C   MET A 220     144.911 155.359 143.274  1.00101.91           C  
ATOM   1693  O   MET A 220     143.745 155.393 142.866  1.00100.84           O  
ATOM   1694  CB  MET A 220     145.916 153.518 141.912  1.00 99.69           C  
ATOM   1695  CG  MET A 220     144.840 153.195 140.893  1.00 98.42           C  
ATOM   1696  SD  MET A 220     145.395 151.933 139.733  1.00100.10           S  
ATOM   1697  CE  MET A 220     144.005 151.874 138.612  1.00 94.35           C  
ATOM   1698  N   ASP A 221     145.231 155.642 144.537  1.00118.53           N  
ATOM   1699  CA  ASP A 221     144.191 155.901 145.527  1.00118.67           C  
ATOM   1700  C   ASP A 221     143.725 157.350 145.490  1.00118.89           C  
ATOM   1701  O   ASP A 221     143.594 157.991 146.538  1.00118.21           O  
ATOM   1702  CB  ASP A 221     144.700 155.563 146.928  1.00117.88           C  
ATOM   1703  CG  ASP A 221     146.151 155.955 147.127  1.00119.01           C  
ATOM   1704  OD1 ASP A 221     146.668 156.754 146.319  1.00118.84           O  
ATOM   1705  OD2 ASP A 221     146.772 155.473 148.094  1.00117.48           O1-
ATOM   1706  N   ARG A 222     143.447 157.863 144.297  1.00120.41           N  
ATOM   1707  CA  ARG A 222     142.872 159.189 144.084  1.00120.16           C  
ATOM   1708  C   ARG A 222     141.487 159.138 143.466  1.00121.94           C  
ATOM   1709  O   ARG A 222     140.654 159.997 143.765  1.00123.29           O  
ATOM   1710  CB  ARG A 222     143.791 160.077 143.210  1.00118.76           C  
ATOM   1711  N   HIS A 223     141.217 158.161 142.605  1.00118.75           N  
ATOM   1712  CA  HIS A 223     139.850 157.936 142.163  1.00116.20           C  
ATOM   1713  C   HIS A 223     138.993 157.507 143.346  1.00118.74           C  
ATOM   1714  O   HIS A 223     139.422 156.717 144.191  1.00119.18           O  
ATOM   1715  CB  HIS A 223     139.813 156.872 141.067  1.00115.75           C  
ATOM   1716  CG  HIS A 223     138.657 157.014 140.128  1.00118.15           C  
ATOM   1717  CD2 HIS A 223     138.480 156.579 138.859  1.00118.95           C  
ATOM   1718  ND1 HIS A 223     137.495 157.670 140.472  1.00119.94           N  
ATOM   1719  CE1 HIS A 223     136.654 157.639 139.454  1.00120.55           C  
ATOM   1720  NE2 HIS A 223     137.227 156.981 138.462  1.00120.90           N  
ATOM   1721  N   ALA A 224     137.773 158.045 143.411  1.00117.61           N  
ATOM   1722  CA  ALA A 224     136.864 157.679 144.491  1.00117.86           C  
ATOM   1723  C   ALA A 224     136.508 156.200 144.444  1.00117.76           C  
ATOM   1724  O   ALA A 224     136.330 155.569 145.493  1.00117.27           O  
ATOM   1725  CB  ALA A 224     135.597 158.532 144.426  1.00117.58           C  
ATOM   1726  N   LYS A 225     136.401 155.633 143.240  1.00111.53           N  
ATOM   1727  CA  LYS A 225     136.065 154.219 143.113  1.00112.22           C  
ATOM   1728  C   LYS A 225     137.162 153.335 143.692  1.00110.75           C  
ATOM   1729  O   LYS A 225     136.875 152.289 144.282  1.00113.66           O  
ATOM   1730  CB  LYS A 225     135.807 153.871 141.648  1.00111.48           C  
ATOM   1731  CG  LYS A 225     135.024 154.932 140.895  1.00111.88           C  
ATOM   1732  CD  LYS A 225     134.279 154.340 139.711  1.00112.31           C  
ATOM   1733  CE  LYS A 225     133.504 153.098 140.114  1.00112.30           C  
ATOM   1734  NZ  LYS A 225     132.444 153.410 141.110  1.00111.59           N1+
ATOM   1735  N   ILE A 226     138.425 153.737 143.538  1.00104.21           N  
ATOM   1736  CA  ILE A 226     139.519 152.948 144.098  1.00106.11           C  
ATOM   1737  C   ILE A 226     139.452 152.945 145.622  1.00110.37           C  
ATOM   1738  O   ILE A 226     139.644 151.904 146.262  1.00113.07           O  
ATOM   1739  CB  ILE A 226     140.878 153.463 143.588  1.00108.03           C  
ATOM   1740  CG1 ILE A 226     141.334 152.673 142.359  1.00109.78           C  
ATOM   1741  CG2 ILE A 226     141.936 153.330 144.664  1.00106.86           C  
ATOM   1742  CD1 ILE A 226     140.390 152.735 141.190  1.00107.68           C  
ATOM   1743  N   LYS A 227     139.181 154.103 146.229  1.00114.52           N  
ATOM   1744  CA  LYS A 227     139.065 154.159 147.683  1.00112.50           C  
ATOM   1745  C   LYS A 227     137.852 153.377 148.169  1.00109.60           C  
ATOM   1746  O   LYS A 227     137.903 152.731 149.223  1.00111.76           O  
ATOM   1747  CB  LYS A 227     138.994 155.613 148.154  1.00113.10           C  
ATOM   1748  CG  LYS A 227     140.346 156.311 148.382  1.00114.15           C  
ATOM   1749  CD  LYS A 227     141.462 155.420 148.954  1.00114.65           C  
ATOM   1750  CE  LYS A 227     141.084 154.734 150.270  1.00112.84           C  
ATOM   1751  NZ  LYS A 227     141.158 155.668 151.426  1.00113.25           N1+
ATOM   1752  N   ARG A 228     136.753 153.421 147.413  1.00105.43           N  
ATOM   1753  CA  ARG A 228     135.594 152.605 147.754  1.00107.49           C  
ATOM   1754  C   ARG A 228     135.937 151.121 147.692  1.00112.22           C  
ATOM   1755  O   ARG A 228     135.523 150.343 148.558  1.00113.38           O  
ATOM   1756  CB  ARG A 228     134.430 152.935 146.821  1.00107.37           C  
ATOM   1757  CG  ARG A 228     133.382 151.842 146.712  1.00108.34           C  
ATOM   1758  CD  ARG A 228     132.238 152.267 145.809  1.00108.98           C  
ATOM   1759  NE  ARG A 228     130.941 151.893 146.360  1.00110.36           N  
ATOM   1760  CZ  ARG A 228     130.107 151.033 145.793  1.00110.73           C  
ATOM   1761  NH1 ARG A 228     130.401 150.438 144.649  1.00108.70           N1+
ATOM   1762  NH2 ARG A 228     128.949 150.763 146.389  1.00109.00           N1+
ATOM   1763  N   ALA A 229     136.709 150.717 146.682  1.00104.22           N  
ATOM   1764  CA  ALA A 229     137.138 149.327 146.577  1.00 99.49           C  
ATOM   1765  C   ALA A 229     138.039 148.935 147.740  1.00 99.66           C  
ATOM   1766  O   ALA A 229     137.954 147.812 148.248  1.00110.54           O  
ATOM   1767  CB  ALA A 229     137.854 149.100 145.247  1.00100.53           C  
ATOM   1768  N   ILE A 230     138.923 149.839 148.164  1.00 88.38           N  
ATOM   1769  CA  ILE A 230     139.787 149.555 149.308  1.00 93.74           C  
ATOM   1770  C   ILE A 230     138.956 149.372 150.573  1.00100.60           C  
ATOM   1771  O   ILE A 230     139.175 148.434 151.355  1.00103.23           O  
ATOM   1772  CB  ILE A 230     140.836 150.670 149.474  1.00 97.52           C  
ATOM   1773  CG1 ILE A 230     141.810 150.663 148.293  1.00102.35           C  
ATOM   1774  CG2 ILE A 230     141.574 150.518 150.796  1.00100.14           C  
ATOM   1775  CD1 ILE A 230     143.147 151.311 148.587  1.00102.62           C  
ATOM   1776  N   THR A 231     137.986 150.263 150.792  1.00109.20           N  
ATOM   1777  CA  THR A 231     137.107 150.123 151.949  1.00107.02           C  
ATOM   1778  C   THR A 231     136.313 148.827 151.879  1.00104.25           C  
ATOM   1779  O   THR A 231     136.077 148.180 152.903  1.00105.67           O  
ATOM   1780  CB  THR A 231     136.161 151.319 152.050  1.00107.44           C  
ATOM   1781  CG2 THR A 231     136.944 152.598 152.308  1.00104.83           C  
ATOM   1782  OG1 THR A 231     135.419 151.448 150.831  1.00105.96           O  
ATOM   1783  N   PHE A 232     135.899 148.425 150.677  1.00 98.21           N  
ATOM   1784  CA  PHE A 232     135.133 147.193 150.529  1.00 97.99           C  
ATOM   1785  C   PHE A 232     135.994 145.961 150.777  1.00 96.41           C  
ATOM   1786  O   PHE A 232     135.513 144.970 151.333  1.00103.02           O  
ATOM   1787  CB  PHE A 232     134.512 147.147 149.137  1.00101.71           C  
ATOM   1788  CG  PHE A 232     133.070 147.545 149.111  1.00106.77           C  
ATOM   1789  CD1 PHE A 232     132.513 148.233 150.176  1.00104.90           C  
ATOM   1790  CD2 PHE A 232     132.270 147.232 148.030  1.00106.22           C  
ATOM   1791  CE1 PHE A 232     131.185 148.605 150.161  1.00103.46           C  
ATOM   1792  CE2 PHE A 232     130.945 147.607 148.005  1.00104.96           C  
ATOM   1793  CZ  PHE A 232     130.400 148.290 149.074  1.00103.46           C  
ATOM   1794  N   ILE A 233     137.263 146.005 150.371  1.00 84.95           N  
ATOM   1795  CA  ILE A 233     138.196 144.923 150.679  1.00 86.25           C  
ATOM   1796  C   ILE A 233     138.380 144.801 152.187  1.00 91.17           C  
ATOM   1797  O   ILE A 233     138.353 143.697 152.757  1.00 97.82           O  
ATOM   1798  CB  ILE A 233     139.537 145.165 149.962  1.00 88.04           C  
ATOM   1799  CG1 ILE A 233     139.409 144.883 148.464  1.00 85.02           C  
ATOM   1800  CG2 ILE A 233     140.633 144.324 150.572  1.00 89.90           C  
ATOM   1801  CD1 ILE A 233     139.053 143.455 148.144  1.00 93.10           C  
ATOM   1802  N   MET A 234     138.566 145.941 152.858  1.00 93.42           N  
ATOM   1803  CA  MET A 234     138.677 145.928 154.313  1.00 93.65           C  
ATOM   1804  C   MET A 234     137.400 145.400 154.955  1.00 92.30           C  
ATOM   1805  O   MET A 234     137.453 144.673 155.952  1.00 91.62           O  
ATOM   1806  CB  MET A 234     138.999 147.329 154.830  1.00 97.25           C  
ATOM   1807  CG  MET A 234     140.332 147.876 154.356  1.00 98.71           C  
ATOM   1808  SD  MET A 234     141.101 148.964 155.568  1.00111.41           S  
ATOM   1809  CE  MET A 234     141.620 147.778 156.806  1.00 95.34           C  
ATOM   1810  N   VAL A 235     136.244 145.762 154.396  1.00 92.18           N  
ATOM   1811  CA  VAL A 235     134.965 145.277 154.903  1.00 90.60           C  
ATOM   1812  C   VAL A 235     134.875 143.765 154.762  1.00 92.96           C  
ATOM   1813  O   VAL A 235     134.406 143.072 155.668  1.00 94.40           O  
ATOM   1814  CB  VAL A 235     133.806 145.986 154.178  1.00 93.96           C  
ATOM   1815  CG1 VAL A 235     132.547 145.133 154.203  1.00 90.59           C  
ATOM   1816  CG2 VAL A 235     133.544 147.346 154.804  1.00 95.88           C  
ATOM   1817  N   VAL A 236     135.313 143.232 153.620  1.00 88.15           N  
ATOM   1818  CA  VAL A 236     135.305 141.785 153.412  1.00 81.31           C  
ATOM   1819  C   VAL A 236     136.151 141.095 154.474  1.00 80.06           C  
ATOM   1820  O   VAL A 236     135.710 140.136 155.124  1.00 86.92           O  
ATOM   1821  CB  VAL A 236     135.802 141.447 151.994  1.00 84.95           C  
ATOM   1822  CG1 VAL A 236     136.336 140.025 151.939  1.00 88.09           C  
ATOM   1823  CG2 VAL A 236     134.699 141.647 150.976  1.00 84.04           C  
ATOM   1824  N   ALA A 237     137.381 141.578 154.668  1.00 79.23           N  
ATOM   1825  CA  ALA A 237     138.269 140.943 155.640  1.00 79.44           C  
ATOM   1826  C   ALA A 237     137.703 141.036 157.054  1.00 81.10           C  
ATOM   1827  O   ALA A 237     137.722 140.053 157.809  1.00 87.06           O  
ATOM   1828  CB  ALA A 237     139.659 141.574 155.574  1.00 80.62           C  
ATOM   1829  N   ILE A 238     137.179 142.207 157.423  1.00 87.39           N  
ATOM   1830  CA  ILE A 238     136.652 142.407 158.767  1.00 84.40           C  
ATOM   1831  C   ILE A 238     135.415 141.547 158.993  1.00 85.01           C  
ATOM   1832  O   ILE A 238     135.230 140.981 160.074  1.00 84.86           O  
ATOM   1833  CB  ILE A 238     136.364 143.901 159.002  1.00 90.60           C  
ATOM   1834  CG1 ILE A 238     137.672 144.669 159.194  1.00 89.68           C  
ATOM   1835  CG2 ILE A 238     135.464 144.100 160.205  1.00 90.50           C  
ATOM   1836  CD1 ILE A 238     137.487 146.162 159.341  1.00 88.63           C  
ATOM   1837  N   VAL A 239     134.548 141.438 157.984  1.00 82.09           N  
ATOM   1838  CA  VAL A 239     133.351 140.614 158.113  1.00 79.30           C  
ATOM   1839  C   VAL A 239     133.731 139.152 158.288  1.00 82.74           C  
ATOM   1840  O   VAL A 239     133.169 138.451 159.136  1.00 88.38           O  
ATOM   1841  CB  VAL A 239     132.426 140.823 156.900  1.00 80.87           C  
ATOM   1842  CG1 VAL A 239     131.564 139.594 156.660  1.00 77.08           C  
ATOM   1843  CG2 VAL A 239     131.558 142.049 157.106  1.00 83.07           C  
ATOM   1844  N   PHE A 240     134.696 138.669 157.499  1.00 79.33           N  
ATOM   1845  CA  PHE A 240     135.155 137.293 157.669  1.00 71.15           C  
ATOM   1846  C   PHE A 240     135.679 137.065 159.081  1.00 73.50           C  
ATOM   1847  O   PHE A 240     135.299 136.093 159.749  1.00 84.61           O  
ATOM   1848  CB  PHE A 240     136.231 136.965 156.633  1.00 72.43           C  
ATOM   1849  CG  PHE A 240     136.770 135.563 156.734  1.00 76.94           C  
ATOM   1850  CD1 PHE A 240     136.183 134.529 156.029  1.00 76.03           C  
ATOM   1851  CD2 PHE A 240     137.877 135.284 157.519  1.00 78.64           C  
ATOM   1852  CE1 PHE A 240     136.679 133.243 156.114  1.00 73.94           C  
ATOM   1853  CE2 PHE A 240     138.374 134.001 157.608  1.00 75.68           C  
ATOM   1854  CZ  PHE A 240     137.775 132.980 156.904  1.00 72.22           C  
ATOM   1855  N   VAL A 241     136.537 137.969 159.562  1.00 78.76           N  
ATOM   1856  CA  VAL A 241     137.124 137.798 160.889  1.00 84.34           C  
ATOM   1857  C   VAL A 241     136.038 137.805 161.957  1.00 88.42           C  
ATOM   1858  O   VAL A 241     135.988 136.923 162.819  1.00 89.42           O  
ATOM   1859  CB  VAL A 241     138.179 138.886 161.157  1.00 86.87           C  
ATOM   1860  CG1 VAL A 241     138.575 138.885 162.624  1.00 84.02           C  
ATOM   1861  CG2 VAL A 241     139.391 138.677 160.275  1.00 85.34           C  
ATOM   1862  N   ILE A 242     135.140 138.790 161.903  1.00 90.81           N  
ATOM   1863  CA  ILE A 242     134.109 138.924 162.928  1.00 89.77           C  
ATOM   1864  C   ILE A 242     133.187 137.714 162.925  1.00 89.25           C  
ATOM   1865  O   ILE A 242     132.830 137.184 163.983  1.00 94.23           O  
ATOM   1866  CB  ILE A 242     133.323 140.234 162.726  1.00 89.40           C  
ATOM   1867  CG1 ILE A 242     134.124 141.427 163.247  1.00 89.22           C  
ATOM   1868  CG2 ILE A 242     131.972 140.168 163.416  1.00 89.55           C  
ATOM   1869  CD1 ILE A 242     133.483 142.761 162.946  1.00 86.47           C  
ATOM   1870  N   CYS A 243     132.793 137.251 161.740  1.00 88.50           N  
ATOM   1871  CA  CYS A 243     131.807 136.186 161.662  1.00 89.24           C  
ATOM   1872  C   CYS A 243     132.394 134.819 161.985  1.00 96.45           C  
ATOM   1873  O   CYS A 243     131.660 133.937 162.443  1.00105.85           O  
ATOM   1874  CB  CYS A 243     131.168 136.174 160.276  1.00 91.45           C  
ATOM   1875  SG  CYS A 243     129.585 137.041 160.211  1.00110.76           S  
ATOM   1876  N   PHE A 244     133.695 134.608 161.766  1.00 83.06           N  
ATOM   1877  CA  PHE A 244     134.261 133.284 161.972  1.00 76.95           C  
ATOM   1878  C   PHE A 244     135.230 133.179 163.142  1.00 82.23           C  
ATOM   1879  O   PHE A 244     135.702 132.074 163.423  1.00 88.44           O  
ATOM   1880  CB  PHE A 244     134.967 132.808 160.697  1.00 76.74           C  
ATOM   1881  CG  PHE A 244     134.026 132.368 159.620  1.00 81.35           C  
ATOM   1882  CD1 PHE A 244     133.404 131.136 159.690  1.00 80.38           C  
ATOM   1883  CD2 PHE A 244     133.765 133.183 158.535  1.00 84.69           C  
ATOM   1884  CE1 PHE A 244     132.535 130.729 158.702  1.00 81.83           C  
ATOM   1885  CE2 PHE A 244     132.901 132.779 157.544  1.00 83.07           C  
ATOM   1886  CZ  PHE A 244     132.285 131.551 157.627  1.00 82.78           C  
ATOM   1887  N   LEU A 245     135.542 134.271 163.833  1.00 87.48           N  
ATOM   1888  CA  LEU A 245     136.530 134.188 164.901  1.00 91.20           C  
ATOM   1889  C   LEU A 245     135.974 133.671 166.226  1.00 90.39           C  
ATOM   1890  O   LEU A 245     136.583 132.770 166.813  1.00 93.79           O  
ATOM   1891  CB  LEU A 245     137.189 135.554 165.112  1.00 91.50           C  
ATOM   1892  CG  LEU A 245     138.242 135.624 166.220  1.00 91.51           C  
ATOM   1893  CD1 LEU A 245     139.546 134.996 165.762  1.00 89.23           C  
ATOM   1894  CD2 LEU A 245     138.464 137.061 166.661  1.00 91.27           C  
ATOM   1895  N   PRO A 246     134.857 134.205 166.748  1.00 89.00           N  
ATOM   1896  CA  PRO A 246     134.458 133.823 168.116  1.00 91.26           C  
ATOM   1897  C   PRO A 246     134.216 132.334 168.300  1.00 91.09           C  
ATOM   1898  O   PRO A 246     134.598 131.775 169.337  1.00 93.82           O  
ATOM   1899  CB  PRO A 246     133.176 134.635 168.347  1.00 93.40           C  
ATOM   1900  CG  PRO A 246     133.223 135.737 167.371  1.00 89.31           C  
ATOM   1901  CD  PRO A 246     133.932 135.201 166.177  1.00 88.24           C  
ATOM   1902  N   SER A 247     133.595 131.670 167.323  1.00 91.34           N  
ATOM   1903  CA  SER A 247     133.374 130.233 167.441  1.00 88.44           C  
ATOM   1904  C   SER A 247     134.696 129.484 167.497  1.00 95.16           C  
ATOM   1905  O   SER A 247     134.860 128.551 168.291  1.00 98.43           O  
ATOM   1906  CB  SER A 247     132.521 129.733 166.276  1.00 90.51           C  
ATOM   1907  OG  SER A 247     132.798 130.459 165.093  1.00 93.15           O  
ATOM   1908  N   VAL A 248     135.658 129.898 166.672  1.00 94.97           N  
ATOM   1909  CA  VAL A 248     136.983 129.288 166.690  1.00 88.81           C  
ATOM   1910  C   VAL A 248     137.653 129.501 168.040  1.00 87.50           C  
ATOM   1911  O   VAL A 248     138.264 128.581 168.597  1.00 94.12           O  
ATOM   1912  CB  VAL A 248     137.830 129.850 165.534  1.00 86.87           C  
ATOM   1913  CG1 VAL A 248     139.261 129.376 165.635  1.00 95.29           C  
ATOM   1914  CG2 VAL A 248     137.232 129.428 164.208  1.00 86.43           C  
ATOM   1915  N   VAL A 249     137.547 130.713 168.588  1.00 93.02           N  
ATOM   1916  CA  VAL A 249     138.181 131.015 169.868  1.00 97.81           C  
ATOM   1917  C   VAL A 249     137.591 130.153 170.974  1.00102.00           C  
ATOM   1918  O   VAL A 249     138.320 129.610 171.813  1.00102.23           O  
ATOM   1919  CB  VAL A 249     138.055 132.515 170.191  1.00 99.58           C  
ATOM   1920  CG1 VAL A 249     138.625 132.809 171.568  1.00 97.75           C  
ATOM   1921  CG2 VAL A 249     138.767 133.341 169.137  1.00 99.82           C  
ATOM   1922  N   VAL A 250     136.264 130.010 170.998  1.00104.63           N  
ATOM   1923  CA  VAL A 250     135.656 129.151 172.011  1.00 99.47           C  
ATOM   1924  C   VAL A 250     136.037 127.692 171.781  1.00 96.54           C  
ATOM   1925  O   VAL A 250     136.172 126.923 172.739  1.00100.45           O  
ATOM   1926  CB  VAL A 250     134.128 129.338 172.056  1.00101.62           C  
ATOM   1927  CG1 VAL A 250     133.558 128.646 173.279  1.00102.36           C  
ATOM   1928  CG2 VAL A 250     133.776 130.809 172.102  1.00 99.36           C  
ATOM   1929  N   ARG A 251     136.206 127.280 170.522  1.00 97.27           N  
ATOM   1930  CA  ARG A 251     136.662 125.919 170.256  1.00 98.37           C  
ATOM   1931  C   ARG A 251     138.055 125.682 170.828  1.00104.36           C  
ATOM   1932  O   ARG A 251     138.307 124.645 171.450  1.00104.91           O  
ATOM   1933  CB  ARG A 251     136.638 125.634 168.755  1.00100.12           C  
ATOM   1934  CG  ARG A 251     136.349 124.179 168.403  1.00102.50           C  
ATOM   1935  CD  ARG A 251     134.952 123.758 168.840  1.00101.32           C  
ATOM   1936  NE  ARG A 251     134.867 122.329 169.120  1.00102.38           N  
ATOM   1937  CZ  ARG A 251     133.817 121.732 169.668  1.00101.70           C  
ATOM   1938  NH1 ARG A 251     132.731 122.409 169.998  1.00103.57           N1+
ATOM   1939  NH2 ARG A 251     133.860 120.424 169.900  1.00101.56           N1+
ATOM   1940  N   ILE A 252     138.972 126.637 170.647  1.00111.66           N  
ATOM   1941  CA  ILE A 252     140.298 126.477 171.244  1.00108.34           C  
ATOM   1942  C   ILE A 252     140.210 126.529 172.766  1.00111.76           C  
ATOM   1943  O   ILE A 252     140.971 125.853 173.466  1.00115.93           O  
ATOM   1944  CB  ILE A 252     141.316 127.507 170.712  1.00108.27           C  
ATOM   1945  CG1 ILE A 252     141.271 127.641 169.191  1.00110.37           C  
ATOM   1946  CG2 ILE A 252     142.727 127.135 171.146  1.00108.31           C  
ATOM   1947  CD1 ILE A 252     141.192 129.076 168.716  1.00108.29           C  
ATOM   1948  N   ARG A 253     139.296 127.337 173.306  1.00112.16           N  
ATOM   1949  CA  ARG A 253     139.142 127.397 174.757  1.00110.94           C  
ATOM   1950  C   ARG A 253     138.714 126.048 175.321  1.00110.75           C  
ATOM   1951  O   ARG A 253     139.307 125.547 176.284  1.00111.09           O  
ATOM   1952  CB  ARG A 253     138.138 128.483 175.140  1.00110.31           C  
ATOM   1953  CG  ARG A 253     138.008 128.694 176.641  1.00112.31           C  
ATOM   1954  CD  ARG A 253     136.753 129.477 176.973  1.00112.65           C  
ATOM   1955  NE  ARG A 253     136.951 130.907 176.773  1.00115.31           N  
ATOM   1956  CZ  ARG A 253     136.447 131.595 175.759  1.00114.41           C  
ATOM   1957  NH1 ARG A 253     135.708 131.013 174.830  1.00113.72           N1+
ATOM   1958  NH2 ARG A 253     136.695 132.899 175.672  1.00112.36           N1+
ATOM   1959  N   ILE A 254     137.682 125.441 174.730  1.00114.67           N  
ATOM   1960  CA  ILE A 254     137.237 124.137 175.210  1.00114.50           C  
ATOM   1961  C   ILE A 254     138.282 123.071 174.914  1.00114.49           C  
ATOM   1962  O   ILE A 254     138.366 122.068 175.629  1.00116.31           O  
ATOM   1963  CB  ILE A 254     135.859 123.763 174.633  1.00113.08           C  
ATOM   1964  CG1 ILE A 254     135.961 123.413 173.150  1.00113.62           C  
ATOM   1965  CG2 ILE A 254     134.858 124.879 174.874  1.00111.28           C  
ATOM   1966  CD1 ILE A 254     134.636 123.430 172.449  1.00112.03           C  
ATOM   1967  N   PHE A 255     139.096 123.261 173.872  1.00114.98           N  
ATOM   1968  CA  PHE A 255     140.263 122.405 173.695  1.00115.67           C  
ATOM   1969  C   PHE A 255     141.191 122.512 174.895  1.00116.55           C  
ATOM   1970  O   PHE A 255     141.689 121.502 175.403  1.00118.39           O  
ATOM   1971  CB  PHE A 255     141.014 122.789 172.423  1.00116.86           C  
ATOM   1972  CG  PHE A 255     140.346 122.339 171.164  1.00117.31           C  
ATOM   1973  CD1 PHE A 255     139.455 121.282 171.176  1.00115.76           C  
ATOM   1974  CD2 PHE A 255     140.610 122.976 169.965  1.00116.88           C  
ATOM   1975  CE1 PHE A 255     138.838 120.871 170.014  1.00116.01           C  
ATOM   1976  CE2 PHE A 255     139.998 122.569 168.801  1.00115.58           C  
ATOM   1977  CZ  PHE A 255     139.111 121.518 168.827  1.00116.30           C  
ATOM   1978  N   TRP A 256     141.428 123.738 175.360  1.00130.53           N  
ATOM   1979  CA  TRP A 256     142.286 123.950 176.519  1.00133.25           C  
ATOM   1980  C   TRP A 256     141.708 123.271 177.759  1.00135.30           C  
ATOM   1981  O   TRP A 256     142.430 122.597 178.503  1.00135.15           O  
ATOM   1982  CB  TRP A 256     142.477 125.453 176.748  1.00132.46           C  
ATOM   1983  CG  TRP A 256     143.490 125.797 177.796  1.00136.07           C  
ATOM   1984  CD1 TRP A 256     144.621 125.100 178.106  1.00134.88           C  
ATOM   1985  CD2 TRP A 256     143.454 126.921 178.685  1.00137.42           C  
ATOM   1986  CE2 TRP A 256     144.599 126.843 179.502  1.00136.78           C  
ATOM   1987  CE3 TRP A 256     142.566 127.985 178.868  1.00134.59           C  
ATOM   1988  NE1 TRP A 256     145.296 125.724 179.128  1.00134.10           N  
ATOM   1989  CZ2 TRP A 256     144.879 127.789 180.486  1.00135.50           C  
ATOM   1990  CZ3 TRP A 256     142.846 128.924 179.846  1.00133.43           C  
ATOM   1991  CH2 TRP A 256     143.993 128.819 180.642  1.00134.35           C  
ATOM   1992  N   LEU A 257     140.397 123.421 177.990  1.00130.75           N  
ATOM   1993  CA  LEU A 257     139.801 122.782 179.167  1.00128.55           C  
ATOM   1994  C   LEU A 257     139.812 121.260 179.055  1.00128.04           C  
ATOM   1995  O   LEU A 257     140.062 120.570 180.048  1.00126.80           O  
ATOM   1996  CB  LEU A 257     138.377 123.280 179.454  1.00128.40           C  
ATOM   1997  CG  LEU A 257     138.008 124.737 179.768  1.00128.54           C  
ATOM   1998  CD1 LEU A 257     137.457 125.492 178.591  1.00127.36           C  
ATOM   1999  CD2 LEU A 257     137.018 124.768 180.926  1.00128.01           C  
ATOM   2000  N   LEU A 258     139.552 120.710 177.867  1.00135.13           N  
ATOM   2001  CA  LEU A 258     139.582 119.259 177.719  1.00135.79           C  
ATOM   2002  C   LEU A 258     140.998 118.716 177.876  1.00135.81           C  
ATOM   2003  O   LEU A 258     141.191 117.604 178.380  1.00135.00           O  
ATOM   2004  CB  LEU A 258     138.973 118.847 176.376  1.00135.23           C  
ATOM   2005  CG  LEU A 258     139.773 118.824 175.069  1.00135.92           C  
ATOM   2006  CD1 LEU A 258     140.455 117.483 174.839  1.00135.00           C  
ATOM   2007  CD2 LEU A 258     138.849 119.122 173.905  1.00135.93           C  
ATOM   2008  N   HIS A 259     142.006 119.486 177.456  1.00141.82           N  
ATOM   2009  CA  HIS A 259     143.380 119.038 177.652  1.00141.47           C  
ATOM   2010  C   HIS A 259     143.790 119.127 179.116  1.00141.61           C  
ATOM   2011  O   HIS A 259     144.513 118.254 179.608  1.00140.92           O  
ATOM   2012  CB  HIS A 259     144.338 119.852 176.780  1.00141.07           C  
ATOM   2013  CG  HIS A 259     145.785 119.642 177.112  1.00142.26           C  
ATOM   2014  CD2 HIS A 259     146.434 120.357 178.095  1.00142.85           C  
ATOM   2015  ND1 HIS A 259     146.710 118.807 176.581  1.00141.38           N  
ATOM   2016  CE1 HIS A 259     147.888 119.026 177.253  1.00141.40           C  
ATOM   2017  NE2 HIS A 259     147.694 119.964 178.162  1.00142.24           N  
ATOM   2018  N   THR A 260     143.332 120.158 179.828  1.00142.17           N  
ATOM   2019  CA  THR A 260     143.757 120.350 181.212  1.00142.43           C  
ATOM   2020  C   THR A 260     142.963 119.477 182.182  1.00143.44           C  
ATOM   2021  O   THR A 260     143.531 118.631 182.879  1.00142.36           O  
ATOM   2022  CB  THR A 260     143.631 121.825 181.597  1.00142.44           C  
ATOM   2023  CG2 THR A 260     144.068 122.036 183.034  1.00142.23           C  
ATOM   2024  OG1 THR A 260     144.454 122.617 180.734  1.00141.40           O  
ATOM   2025  N   SER A 261     141.650 119.675 182.245  1.00146.77           N  
ATOM   2026  CA  SER A 261     140.804 119.007 183.225  1.00146.32           C  
ATOM   2027  C   SER A 261     140.229 117.687 182.729  1.00145.48           C  
ATOM   2028  O   SER A 261     139.468 117.048 183.463  1.00143.53           O  
ATOM   2029  CB  SER A 261     139.662 119.936 183.648  1.00144.67           C  
ATOM   2030  OG  SER A 261     140.087 121.287 183.658  1.00143.75           O  
ATOM   2031  N   GLY A 262     140.572 117.260 181.515  1.00148.54           N  
ATOM   2032  CA  GLY A 262     140.033 116.013 181.010  1.00147.51           C  
ATOM   2033  C   GLY A 262     138.546 116.119 180.715  1.00148.59           C  
ATOM   2034  O   GLY A 262     138.026 117.177 180.348  1.00149.04           O  
ATOM   2035  N   THR A 263     137.848 114.994 180.885  1.00152.84           N  
ATOM   2036  CA  THR A 263     136.419 114.923 180.619  1.00152.98           C  
ATOM   2037  C   THR A 263     135.561 114.822 181.871  1.00152.15           C  
ATOM   2038  O   THR A 263     134.377 115.168 181.813  1.00150.26           O  
ATOM   2039  CB  THR A 263     136.103 113.726 179.712  1.00153.05           C  
ATOM   2040  CG2 THR A 263     136.759 112.464 180.250  1.00152.36           C  
ATOM   2041  OG1 THR A 263     134.684 113.537 179.646  1.00152.52           O  
ATOM   2042  N   GLN A 264     136.117 114.359 182.987  1.00154.76           N  
ATOM   2043  CA  GLN A 264     135.349 114.264 184.220  1.00154.43           C  
ATOM   2044  C   GLN A 264     134.984 115.652 184.732  1.00154.78           C  
ATOM   2045  O   GLN A 264     135.662 116.642 184.446  1.00155.15           O  
ATOM   2046  CB  GLN A 264     136.136 113.501 185.286  1.00154.07           C  
ATOM   2047  CG  GLN A 264     136.118 111.987 185.120  1.00154.49           C  
ATOM   2048  CD  GLN A 264     136.989 111.505 183.977  1.00154.51           C  
ATOM   2049  NE2 GLN A 264     136.926 110.209 183.691  1.00153.08           N  
ATOM   2050  OE1 GLN A 264     137.711 112.286 183.357  1.00154.74           O  
ATOM   2051  N   ASN A 265     133.892 115.712 185.497  1.00151.56           N  
ATOM   2052  CA  ASN A 265     133.350 116.960 186.033  1.00151.56           C  
ATOM   2053  C   ASN A 265     133.032 117.937 184.896  1.00152.05           C  
ATOM   2054  O   ASN A 265     133.646 118.994 184.739  1.00151.37           O  
ATOM   2055  CB  ASN A 265     134.304 117.584 187.059  1.00151.70           C  
ATOM   2056  CG  ASN A 265     133.660 118.712 187.846  1.00152.15           C  
ATOM   2057  ND2 ASN A 265     133.224 118.409 189.063  1.00152.35           N  
ATOM   2058  OD1 ASN A 265     133.553 119.840 187.365  1.00151.03           O  
ATOM   2059  N   CYS A 266     132.050 117.532 184.087  1.00150.27           N  
ATOM   2060  CA  CYS A 266     131.601 118.348 182.965  1.00149.39           C  
ATOM   2061  C   CYS A 266     130.990 119.673 183.404  1.00148.02           C  
ATOM   2062  O   CYS A 266     130.684 120.504 182.544  1.00147.95           O  
ATOM   2063  CB  CYS A 266     130.585 117.571 182.124  1.00149.46           C  
ATOM   2064  SG  CYS A 266     131.203 116.020 181.421  1.00156.26           S  
ATOM   2065  N   GLU A 267     130.807 119.886 184.711  1.00140.86           N  
ATOM   2066  CA  GLU A 267     130.227 121.134 185.197  1.00141.37           C  
ATOM   2067  C   GLU A 267     131.040 122.344 184.755  1.00140.96           C  
ATOM   2068  O   GLU A 267     130.472 123.412 184.500  1.00140.39           O  
ATOM   2069  CB  GLU A 267     130.120 121.096 186.723  1.00141.20           C  
ATOM   2070  CG  GLU A 267     129.237 122.176 187.339  1.00141.20           C  
ATOM   2071  CD  GLU A 267     128.142 122.659 186.405  1.00141.95           C  
ATOM   2072  OE1 GLU A 267     127.218 121.871 186.111  1.00142.51           O  
ATOM   2073  OE2 GLU A 267     128.195 123.831 185.977  1.00140.20           O1-
ATOM   2074  N   VAL A 268     132.364 122.200 184.651  1.00143.16           N  
ATOM   2075  CA  VAL A 268     133.196 123.317 184.211  1.00143.41           C  
ATOM   2076  C   VAL A 268     132.879 123.694 182.770  1.00142.13           C  
ATOM   2077  O   VAL A 268     133.170 124.815 182.336  1.00141.86           O  
ATOM   2078  CB  VAL A 268     134.692 122.989 184.397  1.00141.76           C  
ATOM   2079  CG1 VAL A 268     134.957 122.505 185.814  1.00141.24           C  
ATOM   2080  CG2 VAL A 268     135.150 121.960 183.380  1.00140.62           C  
ATOM   2081  N   TYR A 269     132.277 122.779 182.006  1.00135.46           N  
ATOM   2082  CA  TYR A 269     131.803 123.095 180.659  1.00134.05           C  
ATOM   2083  C   TYR A 269     130.433 123.773 180.747  1.00136.32           C  
ATOM   2084  O   TYR A 269     129.431 123.341 180.178  1.00137.28           O  
ATOM   2085  CB  TYR A 269     131.767 121.849 179.784  1.00135.56           C  
ATOM   2086  CG  TYR A 269     133.097 121.135 179.670  1.00136.05           C  
ATOM   2087  CD1 TYR A 269     133.583 120.351 180.708  1.00136.29           C  
ATOM   2088  CD2 TYR A 269     133.885 121.277 178.537  1.00134.50           C  
ATOM   2089  CE1 TYR A 269     134.799 119.707 180.608  1.00136.43           C  
ATOM   2090  CE2 TYR A 269     135.104 120.641 178.431  1.00135.60           C  
ATOM   2091  CZ  TYR A 269     135.555 119.857 179.468  1.00138.05           C  
ATOM   2092  OH  TYR A 269     136.770 119.219 179.365  1.00139.58           O  
ATOM   2093  N   ARG A 270     130.431 124.886 181.474  1.00133.42           N  
ATOM   2094  CA  ARG A 270     129.275 125.736 181.716  1.00132.95           C  
ATOM   2095  C   ARG A 270     128.312 126.543 180.849  1.00131.39           C  
ATOM   2096  O   ARG A 270     127.118 126.234 180.808  1.00129.51           O  
ATOM   2097  CB  ARG A 270     129.491 126.570 182.990  1.00130.62           C  
ATOM   2098  CG  ARG A 270     128.323 127.434 183.518  1.00131.23           C  
ATOM   2099  CD  ARG A 270     126.905 126.876 183.297  1.00131.98           C  
ATOM   2100  NE  ARG A 270     126.734 125.469 183.647  1.00132.66           N  
ATOM   2101  CZ  ARG A 270     126.362 124.523 182.796  1.00131.19           C  
ATOM   2102  NH1 ARG A 270     126.107 124.795 181.526  1.00128.54           N1+
ATOM   2103  NH2 ARG A 270     126.236 123.272 183.230  1.00132.02           N1+
ATOM   2104  N   SER A 271     128.798 127.595 180.196  1.00122.86           N  
ATOM   2105  CA  SER A 271     127.991 128.577 179.479  1.00122.11           C  
ATOM   2106  C   SER A 271     129.032 128.775 178.380  1.00121.55           C  
ATOM   2107  O   SER A 271     128.727 129.397 177.364  1.00121.55           O  
ATOM   2108  CB  SER A 271     127.550 129.944 180.008  1.00123.59           C  
ATOM   2109  OG  SER A 271     127.744 130.955 179.034  1.00123.34           O  
ATOM   2110  N   VAL A 272     130.272 128.324 178.587  1.00124.90           N  
ATOM   2111  CA  VAL A 272     131.261 128.368 177.510  1.00126.84           C  
ATOM   2112  C   VAL A 272     130.767 127.599 176.284  1.00126.31           C  
ATOM   2113  O   VAL A 272     130.880 128.079 175.151  1.00126.29           O  
ATOM   2114  CB  VAL A 272     132.625 127.844 178.005  1.00123.69           C  
ATOM   2115  CG1 VAL A 272     132.462 126.579 178.830  1.00122.40           C  
ATOM   2116  CG2 VAL A 272     133.562 127.604 176.836  1.00121.87           C  
ATOM   2117  N   ASP A 273     130.200 126.404 176.484  1.00117.91           N  
ATOM   2118  CA  ASP A 273     129.654 125.639 175.361  1.00116.53           C  
ATOM   2119  C   ASP A 273     128.442 126.336 174.744  1.00118.34           C  
ATOM   2120  O   ASP A 273     128.293 126.385 173.511  1.00118.50           O  
ATOM   2121  CB  ASP A 273     129.284 124.232 175.830  1.00114.44           C  
ATOM   2122  CG  ASP A 273     128.851 123.330 174.694  1.00116.70           C  
ATOM   2123  OD1 ASP A 273     129.209 123.616 173.534  1.00118.89           O  
ATOM   2124  OD2 ASP A 273     128.153 122.331 174.965  1.00117.37           O1-
ATOM   2125  N   LEU A 274     127.559 126.866 175.592  1.00112.93           N  
ATOM   2126  CA  LEU A 274     126.440 127.664 175.108  1.00112.18           C  
ATOM   2127  C   LEU A 274     126.925 128.788 174.204  1.00115.82           C  
ATOM   2128  O   LEU A 274     126.450 128.945 173.074  1.00117.22           O  
ATOM   2129  CB  LEU A 274     125.662 128.222 176.301  1.00112.61           C  
ATOM   2130  CG  LEU A 274     124.662 129.342 176.025  1.00115.92           C  
ATOM   2131  CD1 LEU A 274     123.365 128.772 175.509  1.00117.05           C  
ATOM   2132  CD2 LEU A 274     124.428 130.155 177.288  1.00114.09           C  
ATOM   2133  N   ALA A 275     127.903 129.559 174.682  1.00109.04           N  
ATOM   2134  CA  ALA A 275     128.468 130.647 173.897  1.00108.07           C  
ATOM   2135  C   ALA A 275     129.131 130.132 172.632  1.00107.95           C  
ATOM   2136  O   ALA A 275     129.126 130.823 171.611  1.00108.94           O  
ATOM   2137  CB  ALA A 275     129.468 131.438 174.739  1.00110.18           C  
ATOM   2138  N   PHE A 276     129.706 128.928 172.676  1.00 99.41           N  
ATOM   2139  CA  PHE A 276     130.234 128.334 171.454  1.00 97.58           C  
ATOM   2140  C   PHE A 276     129.139 128.192 170.412  1.00 99.51           C  
ATOM   2141  O   PHE A 276     129.303 128.542 169.249  1.00104.93           O  
ATOM   2142  CB  PHE A 276     130.856 126.968 171.731  1.00 93.43           C  
ATOM   2143  CG  PHE A 276     131.008 126.127 170.499  1.00 92.06           C  
ATOM   2144  CD1 PHE A 276     131.903 126.487 169.507  1.00 98.14           C  
ATOM   2145  CD2 PHE A 276     130.190 124.994 170.328  1.00 97.29           C  
ATOM   2146  CE1 PHE A 276     132.037 125.726 168.364  1.00 97.05           C  
ATOM   2147  CE2 PHE A 276     130.275 124.247 169.143  1.00101.03           C  
ATOM   2148  CZ  PHE A 276     131.212 124.609 168.159  1.00 98.41           C  
ATOM   2149  N   PHE A 277     127.941 127.749 170.855  1.00102.55           N  
ATOM   2150  CA  PHE A 277     126.822 127.592 169.915  1.00101.37           C  
ATOM   2151  C   PHE A 277     126.243 128.937 169.465  1.00102.00           C  
ATOM   2152  O   PHE A 277     125.930 129.091 168.283  1.00101.09           O  
ATOM   2153  CB  PHE A 277     125.745 126.658 170.476  1.00100.39           C  
ATOM   2154  CG  PHE A 277     126.145 125.195 170.444  1.00101.51           C  
ATOM   2155  CD1 PHE A 277     126.341 124.539 169.211  1.00100.70           C  
ATOM   2156  CD2 PHE A 277     126.349 124.494 171.644  1.00101.20           C  
ATOM   2157  CE1 PHE A 277     126.741 123.189 169.181  1.00 97.01           C  
ATOM   2158  CE2 PHE A 277     126.733 123.144 171.616  1.00100.83           C  
ATOM   2159  CZ  PHE A 277     126.933 122.491 170.388  1.00 97.06           C  
ATOM   2160  N   ILE A 278     126.238 129.956 170.335  1.00101.16           N  
ATOM   2161  CA  ILE A 278     125.849 131.312 169.936  1.00101.57           C  
ATOM   2162  C   ILE A 278     126.798 131.840 168.870  1.00100.69           C  
ATOM   2163  O   ILE A 278     126.373 132.446 167.880  1.00 99.86           O  
ATOM   2164  CB  ILE A 278     125.804 132.274 171.141  1.00101.23           C  
ATOM   2165  CG1 ILE A 278     125.367 131.583 172.429  1.00 99.88           C  
ATOM   2166  CG2 ILE A 278     124.889 133.452 170.842  1.00101.38           C  
ATOM   2167  CD1 ILE A 278     123.913 131.257 172.495  1.00 96.40           C  
ATOM   2168  N   THR A 279     128.100 131.630 169.064  1.00 97.16           N  
ATOM   2169  CA  THR A 279     129.093 132.122 168.119  1.00 95.03           C  
ATOM   2170  C   THR A 279     129.114 131.296 166.841  1.00 93.70           C  
ATOM   2171  O   THR A 279     129.481 131.809 165.779  1.00 97.77           O  
ATOM   2172  CB  THR A 279     130.467 132.125 168.781  1.00 95.88           C  
ATOM   2173  CG2 THR A 279     130.478 133.094 169.949  1.00 94.48           C  
ATOM   2174  OG1 THR A 279     130.758 130.811 169.269  1.00 95.45           O  
ATOM   2175  N   LEU A 280     128.732 130.016 166.896  1.00 90.44           N  
ATOM   2176  CA  LEU A 280     128.590 129.185 165.706  1.00 88.89           C  
ATOM   2177  C   LEU A 280     127.428 129.676 164.834  1.00 91.40           C  
ATOM   2178  O   LEU A 280     127.574 129.686 163.613  1.00 97.97           O  
ATOM   2179  CB  LEU A 280     128.457 127.712 166.123  1.00 93.27           C  
ATOM   2180  CG  LEU A 280     128.505 126.719 164.948  1.00 89.92           C  
ATOM   2181  CD1 LEU A 280     129.797 126.832 164.135  1.00 87.66           C  
ATOM   2182  CD2 LEU A 280     128.418 125.298 165.499  1.00 93.22           C  
ATOM   2183  N   SER A 281     126.403 130.295 165.439  1.00 95.97           N  
ATOM   2184  CA  SER A 281     125.409 131.091 164.701  1.00 97.44           C  
ATOM   2185  C   SER A 281     126.019 132.234 163.890  1.00 96.42           C  
ATOM   2186  O   SER A 281     125.437 132.621 162.868  1.00 97.50           O  
ATOM   2187  CB  SER A 281     124.325 131.665 165.620  1.00 95.19           C  
ATOM   2188  OG  SER A 281     124.785 132.807 166.320  1.00 96.78           O  
ATOM   2189  N   PHE A 282     127.172 132.774 164.294  1.00101.80           N  
ATOM   2190  CA  PHE A 282     127.800 133.830 163.506  1.00 97.79           C  
ATOM   2191  C   PHE A 282     128.291 133.304 162.162  1.00 94.92           C  
ATOM   2192  O   PHE A 282     128.389 134.067 161.194  1.00 97.70           O  
ATOM   2193  CB  PHE A 282     128.959 134.464 164.280  1.00 98.85           C  
ATOM   2194  CG  PHE A 282     128.560 135.091 165.594  1.00102.54           C  
ATOM   2195  CD1 PHE A 282     127.227 135.244 165.945  1.00100.65           C  
ATOM   2196  CD2 PHE A 282     129.529 135.534 166.478  1.00101.25           C  
ATOM   2197  CE1 PHE A 282     126.873 135.818 167.150  1.00100.36           C  
ATOM   2198  CE2 PHE A 282     129.181 136.111 167.683  1.00100.47           C  
ATOM   2199  CZ  PHE A 282     127.851 136.252 168.019  1.00101.02           C  
ATOM   2200  N   THR A 283     128.596 132.008 162.078  1.00 84.54           N  
ATOM   2201  CA  THR A 283     129.000 131.407 160.792  1.00 82.29           C  
ATOM   2202  C   THR A 283     127.850 131.412 159.789  1.00 90.69           C  
ATOM   2203  O   THR A 283     128.065 131.597 158.594  1.00 93.82           O  
ATOM   2204  CB  THR A 283     129.567 129.984 160.890  1.00 87.77           C  
ATOM   2205  CG2 THR A 283     130.810 129.951 161.760  1.00 87.63           C  
ATOM   2206  OG1 THR A 283     128.666 128.982 161.307  1.00101.65           O  
ATOM   2207  N   TYR A 284     126.608 131.333 160.266  1.00 99.81           N  
ATOM   2208  CA  TYR A 284     125.433 131.530 159.426  1.00 94.20           C  
ATOM   2209  C   TYR A 284     125.177 133.010 159.179  1.00 95.90           C  
ATOM   2210  O   TYR A 284     124.693 133.387 158.102  1.00 96.02           O  
ATOM   2211  CB  TYR A 284     124.198 130.876 160.060  1.00 95.26           C  
ATOM   2212  CG  TYR A 284     124.416 129.570 160.811  1.00 93.60           C  
ATOM   2213  CD1 TYR A 284     125.329 128.593 160.355  1.00 95.38           C  
ATOM   2214  CD2 TYR A 284     123.733 129.374 162.025  1.00 92.42           C  
ATOM   2215  CE1 TYR A 284     125.590 127.448 161.126  1.00 94.06           C  
ATOM   2216  CE2 TYR A 284     124.014 128.245 162.816  1.00 91.85           C  
ATOM   2217  CZ  TYR A 284     124.964 127.300 162.379  1.00 94.32           C  
ATOM   2218  OH  TYR A 284     125.296 126.270 163.189  1.00100.89           O  
ATOM   2219  N   MET A 285     125.483 133.857 160.166  1.00107.35           N  
ATOM   2220  CA  MET A 285     125.427 135.297 159.929  1.00105.82           C  
ATOM   2221  C   MET A 285     126.336 135.705 158.779  1.00105.51           C  
ATOM   2222  O   MET A 285     126.044 136.671 158.070  1.00108.64           O  
ATOM   2223  CB  MET A 285     125.818 136.078 161.183  1.00106.69           C  
ATOM   2224  CG  MET A 285     125.359 137.529 161.140  1.00107.16           C  
ATOM   2225  SD  MET A 285     126.167 138.636 162.311  1.00117.82           S  
ATOM   2226  CE  MET A 285     127.034 137.476 163.354  1.00105.95           C  
ATOM   2227  N   ASN A 286     127.455 135.002 158.601  1.00102.64           N  
ATOM   2228  CA  ASN A 286     128.342 135.294 157.477  1.00101.08           C  
ATOM   2229  C   ASN A 286     127.632 135.076 156.147  1.00 99.79           C  
ATOM   2230  O   ASN A 286     127.732 135.902 155.232  1.00102.90           O  
ATOM   2231  CB  ASN A 286     129.599 134.431 157.556  1.00101.44           C  
ATOM   2232  CG  ASN A 286     130.427 134.498 156.289  1.00102.03           C  
ATOM   2233  ND2 ASN A 286     130.400 133.425 155.508  1.00102.38           N  
ATOM   2234  OD1 ASN A 286     131.082 135.502 156.015  1.00103.45           O  
ATOM   2235  N   SER A 287     126.912 133.960 156.019  1.00106.03           N  
ATOM   2236  CA  SER A 287     126.144 133.717 154.804  1.00107.63           C  
ATOM   2237  C   SER A 287     125.017 134.728 154.653  1.00111.54           C  
ATOM   2238  O   SER A 287     124.652 135.086 153.528  1.00111.08           O  
ATOM   2239  CB  SER A 287     125.585 132.295 154.810  1.00108.15           C  
ATOM   2240  OG  SER A 287     124.723 132.095 155.916  1.00109.99           O  
ATOM   2241  N   MET A 288     124.448 135.182 155.771  1.00120.16           N  
ATOM   2242  CA  MET A 288     123.438 136.235 155.707  1.00117.31           C  
ATOM   2243  C   MET A 288     124.023 137.534 155.158  1.00117.79           C  
ATOM   2244  O   MET A 288     123.407 138.189 154.309  1.00118.15           O  
ATOM   2245  CB  MET A 288     122.831 136.463 157.092  1.00114.80           C  
ATOM   2246  CG  MET A 288     122.051 137.761 157.226  1.00115.31           C  
ATOM   2247  SD  MET A 288     121.149 137.886 158.783  1.00124.08           S  
ATOM   2248  CE  MET A 288     122.293 138.808 159.800  1.00117.43           C  
ATOM   2249  N   LEU A 289     125.210 137.919 155.631  1.00106.99           N  
ATOM   2250  CA  LEU A 289     125.836 139.176 155.234  1.00104.61           C  
ATOM   2251  C   LEU A 289     126.474 139.125 153.854  1.00106.96           C  
ATOM   2252  O   LEU A 289     126.679 140.181 153.248  1.00107.93           O  
ATOM   2253  CB  LEU A 289     126.902 139.595 156.251  1.00104.37           C  
ATOM   2254  CG  LEU A 289     126.515 140.380 157.508  1.00105.47           C  
ATOM   2255  CD1 LEU A 289     125.321 139.779 158.215  1.00105.76           C  
ATOM   2256  CD2 LEU A 289     127.702 140.473 158.455  1.00103.88           C  
ATOM   2257  N   ASP A 290     126.808 137.938 153.356  1.00113.15           N  
ATOM   2258  CA  ASP A 290     127.477 137.837 152.060  1.00113.13           C  
ATOM   2259  C   ASP A 290     126.742 138.537 150.921  1.00113.76           C  
ATOM   2260  O   ASP A 290     127.416 139.193 150.109  1.00114.16           O  
ATOM   2261  CB  ASP A 290     127.717 136.358 151.722  1.00111.35           C  
ATOM   2262  CG  ASP A 290     129.056 135.861 152.218  1.00111.24           C  
ATOM   2263  OD1 ASP A 290     129.656 136.529 153.086  1.00111.29           O  
ATOM   2264  OD2 ASP A 290     129.508 134.802 151.743  1.00113.27           O1-
ATOM   2265  N   PRO A 291     125.413 138.438 150.777  1.00119.59           N  
ATOM   2266  CA  PRO A 291     124.754 139.198 149.699  1.00119.86           C  
ATOM   2267  C   PRO A 291     124.962 140.700 149.786  1.00119.20           C  
ATOM   2268  O   PRO A 291     125.072 141.363 148.748  1.00117.57           O  
ATOM   2269  CB  PRO A 291     123.277 138.820 149.865  1.00121.20           C  
ATOM   2270  CG  PRO A 291     123.312 137.470 150.465  1.00120.77           C  
ATOM   2271  CD  PRO A 291     124.482 137.482 151.404  1.00118.18           C  
ATOM   2272  N   VAL A 292     125.021 141.261 150.995  1.00117.18           N  
ATOM   2273  CA  VAL A 292     125.143 142.709 151.126  1.00117.18           C  
ATOM   2274  C   VAL A 292     126.580 143.189 150.966  1.00117.87           C  
ATOM   2275  O   VAL A 292     126.811 144.400 150.862  1.00119.82           O  
ATOM   2276  CB  VAL A 292     124.575 143.186 152.474  1.00116.99           C  
ATOM   2277  CG1 VAL A 292     123.394 142.322 152.889  1.00116.92           C  
ATOM   2278  CG2 VAL A 292     125.651 143.182 153.551  1.00115.35           C  
ATOM   2279  N   VAL A 293     127.552 142.279 150.930  1.00107.70           N  
ATOM   2280  CA  VAL A 293     128.957 142.669 150.895  1.00107.30           C  
ATOM   2281  C   VAL A 293     129.539 142.461 149.502  1.00108.31           C  
ATOM   2282  O   VAL A 293     130.103 143.388 148.911  1.00111.20           O  
ATOM   2283  CB  VAL A 293     129.766 141.895 151.950  1.00103.72           C  
ATOM   2284  CG1 VAL A 293     131.248 142.111 151.735  1.00104.56           C  
ATOM   2285  CG2 VAL A 293     129.361 142.331 153.347  1.00104.91           C  
ATOM   2286  N   TYR A 294     129.410 141.247 148.967  1.00103.83           N  
ATOM   2287  CA  TYR A 294     130.042 140.932 147.689  1.00103.45           C  
ATOM   2288  C   TYR A 294     129.216 141.445 146.514  1.00103.31           C  
ATOM   2289  O   TYR A 294     129.680 142.282 145.734  1.00105.06           O  
ATOM   2290  CB  TYR A 294     130.275 139.424 147.579  1.00103.61           C  
ATOM   2291  CG  TYR A 294     131.390 138.931 148.470  1.00104.12           C  
ATOM   2292  CD1 TYR A 294     132.708 138.949 148.037  1.00102.78           C  
ATOM   2293  CD2 TYR A 294     131.128 138.462 149.749  1.00100.84           C  
ATOM   2294  CE1 TYR A 294     133.732 138.506 148.848  1.00 99.23           C  
ATOM   2295  CE2 TYR A 294     132.145 138.016 150.567  1.00 99.99           C  
ATOM   2296  CZ  TYR A 294     133.445 138.041 150.112  1.00102.92           C  
ATOM   2297  OH  TYR A 294     134.461 137.598 150.924  1.00105.60           O  
ATOM   2298  N   TYR A 295     127.991 140.951 146.370  1.00119.78           N  
ATOM   2299  CA  TYR A 295     127.092 141.432 145.333  1.00121.19           C  
ATOM   2300  C   TYR A 295     126.120 142.531 144.904  1.00123.85           C  
ATOM   2301  O   TYR A 295     126.112 142.959 143.747  1.00123.98           O  
ATOM   2302  CB  TYR A 295     126.248 140.285 144.779  1.00119.39           C  
ATOM   2303  CG  TYR A 295     126.515 138.949 145.434  1.00121.15           C  
ATOM   2304  CD1 TYR A 295     127.602 138.169 145.056  1.00121.14           C  
ATOM   2305  CD2 TYR A 295     125.683 138.470 146.433  1.00119.68           C  
ATOM   2306  CE1 TYR A 295     127.848 136.950 145.657  1.00120.54           C  
ATOM   2307  CE2 TYR A 295     125.921 137.254 147.038  1.00121.26           C  
ATOM   2308  CZ  TYR A 295     127.003 136.499 146.648  1.00123.06           C  
ATOM   2309  OH  TYR A 295     127.238 135.288 147.254  1.00122.03           O  
ATOM   2310  N   PHE A 296     125.272 142.979 145.834  1.00127.99           N  
ATOM   2311  CA  PHE A 296     124.296 144.036 145.580  1.00127.65           C  
ATOM   2312  C   PHE A 296     124.995 145.370 145.804  1.00127.32           C  
ATOM   2313  O   PHE A 296     124.691 146.364 145.138  1.00128.54           O  
ATOM   2314  CB  PHE A 296     123.573 143.665 146.880  1.00126.43           C  
ATOM   2315  CG  PHE A 296     122.563 142.566 146.729  1.00127.45           C  
ATOM   2316  CD1 PHE A 296     122.391 141.917 145.519  1.00127.03           C  
ATOM   2317  CD2 PHE A 296     121.790 142.174 147.809  1.00126.87           C  
ATOM   2318  CE1 PHE A 296     121.466 140.906 145.387  1.00127.19           C  
ATOM   2319  CE2 PHE A 296     120.864 141.164 147.682  1.00127.44           C  
ATOM   2320  CZ  PHE A 296     120.703 140.529 146.469  1.00127.87           C  
ATOM   2321  N   SER A 297     125.938 145.390 146.748  1.00118.39           N  
ATOM   2322  CA  SER A 297     126.690 146.599 147.053  1.00120.66           C  
ATOM   2323  C   SER A 297     127.721 146.887 145.968  1.00122.69           C  
ATOM   2324  O   SER A 297     128.310 147.973 145.961  1.00121.31           O  
ATOM   2325  CB  SER A 297     127.369 146.453 148.414  1.00118.55           C  
ATOM   2326  OG  SER A 297     128.625 145.815 148.288  1.00114.08           O  
ATOM   2327  N   SER A 298     127.956 145.942 145.062  1.00124.60           N  
ATOM   2328  CA  SER A 298     128.882 146.169 143.967  1.00122.33           C  
ATOM   2329  C   SER A 298     128.327 147.231 143.018  1.00124.23           C  
ATOM   2330  O   SER A 298     127.109 147.379 142.884  1.00125.58           O  
ATOM   2331  CB  SER A 298     129.124 144.868 143.205  1.00123.94           C  
ATOM   2332  OG  SER A 298     129.990 145.078 142.104  1.00123.90           O  
ATOM   2333  N   PRO A 299     129.208 147.998 142.335  1.00124.03           N  
ATOM   2334  CA  PRO A 299     128.762 148.954 141.311  1.00123.91           C  
ATOM   2335  C   PRO A 299     128.409 148.270 139.991  1.00122.90           C  
ATOM   2336  O   PRO A 299     128.812 148.709 138.913  1.00122.58           O  
ATOM   2337  CB  PRO A 299     129.967 149.888 141.172  1.00121.57           C  
ATOM   2338  CG  PRO A 299     131.137 149.034 141.498  1.00121.41           C  
ATOM   2339  CD  PRO A 299     130.673 147.994 142.488  1.00120.29           C  
ATOM   2340  N   SER A 300     127.650 147.186 140.085  1.00132.25           N  
ATOM   2341  CA  SER A 300     127.265 146.343 138.962  1.00133.12           C  
ATOM   2342  C   SER A 300     126.019 145.572 139.391  1.00134.78           C  
ATOM   2343  O   SER A 300     125.320 145.986 140.324  1.00133.57           O  
ATOM   2344  CB  SER A 300     128.430 145.431 138.544  1.00131.82           C  
ATOM   2345  OG  SER A 300     128.978 144.757 139.663  1.00131.41           O  
ATOM   2346  N   PHE A 301     125.716 144.487 138.682  1.00144.00           N  
ATOM   2347  CA  PHE A 301     124.686 143.537 139.106  1.00142.70           C  
ATOM   2348  C   PHE A 301     123.290 144.138 138.988  1.00142.34           C  
ATOM   2349  O   PHE A 301     122.562 143.855 138.037  1.00141.84           O  
ATOM   2350  CB  PHE A 301     124.948 143.078 140.547  1.00141.45           C  
ATOM   2351  CG  PHE A 301     124.728 141.613 140.775  1.00143.34           C  
ATOM   2352  CD1 PHE A 301     125.288 140.673 139.930  1.00143.11           C  
ATOM   2353  CD2 PHE A 301     123.979 141.176 141.855  1.00144.05           C  
ATOM   2354  CE1 PHE A 301     125.091 139.325 140.147  1.00143.51           C  
ATOM   2355  CE2 PHE A 301     123.781 139.829 142.078  1.00143.65           C  
ATOM   2356  CZ  PHE A 301     124.337 138.903 141.223  1.00142.67           C  
ATOM   2357  OXT PHE A 301     122.879 144.931 139.871  1.00142.97           O1-
TER    2358      PHE A 301                                                      
HETATM 2359  O1  YAN D   0     127.989 122.618 161.860  1.00  0.00           O1-
HETATM 2360  C2  YAN D   0     127.152 123.234 162.569  1.00  0.00           C  
HETATM 2361  O3  YAN D   0     126.940 124.449 162.294  1.00  0.00           O  
HETATM 2362  C4  YAN D   0     126.511 122.580 163.713  1.00  0.00           C  
HETATM 2363  C5  YAN D   0     125.491 123.190 164.444  1.00  0.00           C  
HETATM 2364  C6  YAN D   0     124.978 122.540 165.550  1.00  0.00           C  
HETATM 2365  C7  YAN D   0     125.473 121.293 165.906  1.00  0.00           C  
HETATM 2366  N8  YAN D   0     126.435 120.684 165.198  1.00  0.00           N  
HETATM 2367  C9  YAN D   0     126.937 121.313 164.122  1.00  0.00           C  
ATOM   2368  N   THR C   4     123.430 108.938 115.675  1.00 88.99      A    N  
ATOM   2369  CA  THR C   4     122.516 109.361 114.620  1.00 92.03      A    C  
ATOM   2370  C   THR C   4     123.267 110.048 113.485  1.00 94.99      A    C  
ATOM   2371  O   THR C   4     122.676 110.417 112.471  1.00 93.43      A    O  
ATOM   2372  CB  THR C   4     121.436 110.313 115.160  1.00 91.13      A    C  
ATOM   2373  CG2 THR C   4     122.066 111.411 116.002  1.00 90.16      A    C  
ATOM   2374  OG1 THR C   4     120.726 110.904 114.064  1.00 91.23      A    O  
ATOM   2375  N   LEU C   5     124.573 110.215 113.662  1.00 77.10      A    N  
ATOM   2376  CA  LEU C   5     125.429 110.846 112.668  1.00 70.32      A    C  
ATOM   2377  C   LEU C   5     126.199 109.786 111.895  1.00 76.66      A    C  
ATOM   2378  O   LEU C   5     126.735 108.842 112.481  1.00 82.46      A    O  
ATOM   2379  CB  LEU C   5     126.411 111.816 113.325  1.00 69.71      A    C  
ATOM   2380  CG  LEU C   5     125.850 113.124 113.878  1.00 74.87      A    C  
ATOM   2381  CD1 LEU C   5     126.953 113.925 114.545  1.00 73.48      A    C  
ATOM   2382  CD2 LEU C   5     125.192 113.931 112.777  1.00 77.34      A    C  
ATOM   2383  N   SER C   6     126.252 109.946 110.575  1.00 64.86      A    N  
ATOM   2384  CA  SER C   6     127.039 109.044 109.753  1.00 66.02      A    C  
ATOM   2385  C   SER C   6     128.529 109.296 109.973  1.00 66.25      A    C  
ATOM   2386  O   SER C   6     128.936 110.220 110.682  1.00 71.51      A    O  
ATOM   2387  CB  SER C   6     126.677 109.206 108.279  1.00 63.11      A    C  
ATOM   2388  OG  SER C   6     126.990 110.505 107.816  1.00 66.88      A    O  
ATOM   2389  N   ALA C   7     129.353 108.449 109.353  1.00 60.46      A    N  
ATOM   2390  CA  ALA C   7     130.797 108.562 109.529  1.00 61.40      A    C  
ATOM   2391  C   ALA C   7     131.315 109.896 109.010  1.00 69.79      A    C  
ATOM   2392  O   ALA C   7     132.139 110.550 109.662  1.00 71.40      A    O  
ATOM   2393  CB  ALA C   7     131.500 107.401 108.828  1.00 55.22      A    C  
ATOM   2394  N   GLU C   8     130.836 110.321 107.839  1.00 61.20      A    N  
ATOM   2395  CA  GLU C   8     131.271 111.596 107.281  1.00 56.51      A    C  
ATOM   2396  C   GLU C   8     130.806 112.765 108.138  1.00 56.32      A    C  
ATOM   2397  O   GLU C   8     131.554 113.726 108.340  1.00 65.48      A    O  
ATOM   2398  CB  GLU C   8     130.763 111.736 105.849  1.00 53.95      A    C  
ATOM   2399  CG  GLU C   8     131.140 110.572 104.957  1.00 52.06      A    C  
ATOM   2400  CD  GLU C   8     131.517 111.009 103.561  1.00 60.74      A    C  
ATOM   2401  OE1 GLU C   8     131.783 112.212 103.368  1.00 67.78      A    O  
ATOM   2402  OE2 GLU C   8     131.545 110.152 102.656  1.00 66.17      A    O1-
ATOM   2403  N   ASP C   9     129.576 112.703 108.653  1.00 56.57      A    N  
ATOM   2404  CA  ASP C   9     129.097 113.760 109.539  1.00 54.13      A    C  
ATOM   2405  C   ASP C   9     129.893 113.797 110.837  1.00 60.22      A    C  
ATOM   2406  O   ASP C   9     130.189 114.878 111.357  1.00 71.61      A    O  
ATOM   2407  CB  ASP C   9     127.609 113.575 109.826  1.00 58.87      A    C  
ATOM   2408  CG  ASP C   9     126.789 113.430 108.564  1.00 72.45      A    C  
ATOM   2409  OD1 ASP C   9     127.310 113.757 107.477  1.00 71.34      A    O  
ATOM   2410  OD2 ASP C   9     125.624 112.990 108.657  1.00 74.91      A    O1-
ATOM   2411  N   LYS C  10     130.245 112.628 111.377  1.00 60.11      A    N  
ATOM   2412  CA  LYS C  10     131.066 112.589 112.582  1.00 53.36      A    C  
ATOM   2413  C   LYS C  10     132.439 113.200 112.335  1.00 56.81      A    C  
ATOM   2414  O   LYS C  10     132.951 113.958 113.167  1.00 65.12      A    O  
ATOM   2415  CB  LYS C  10     131.200 111.150 113.076  1.00 54.52      A    C  
ATOM   2416  CG  LYS C  10     129.957 110.608 113.751  1.00 60.45      A    C  
ATOM   2417  CD  LYS C  10     130.267 109.352 114.540  1.00 63.99      A    C  
ATOM   2418  CE  LYS C  10     129.889 108.105 113.760  1.00 63.05      A    C  
ATOM   2419  NZ  LYS C  10     128.472 107.717 113.988  1.00 70.04      A    N1+
ATOM   2420  N   ALA C  11     133.050 112.885 111.191  1.00 57.09      A    N  
ATOM   2421  CA  ALA C  11     134.353 113.461 110.876  1.00 55.06      A    C  
ATOM   2422  C   ALA C  11     134.255 114.965 110.639  1.00 56.03      A    C  
ATOM   2423  O   ALA C  11     135.167 115.717 111.002  1.00 63.96      A    O  
ATOM   2424  CB  ALA C  11     134.953 112.754 109.665  1.00 51.93      A    C  
ATOM   2425  N   ALA C  12     133.156 115.423 110.035  1.00 52.28      A    N  
ATOM   2426  CA  ALA C  12     132.947 116.857 109.863  1.00 39.05      A    C  
ATOM   2427  C   ALA C  12     132.800 117.557 111.207  1.00 50.75      A    C  
ATOM   2428  O   ALA C  12     133.326 118.658 111.404  1.00 66.28      A    O  
ATOM   2429  CB  ALA C  12     131.720 117.107 108.989  1.00 40.58      A    C  
ATOM   2430  N   VAL C  13     132.082 116.934 112.144  1.00 55.91      A    N  
ATOM   2431  CA  VAL C  13     131.956 117.492 113.488  1.00 51.33      A    C  
ATOM   2432  C   VAL C  13     133.317 117.547 114.170  1.00 56.20      A    C  
ATOM   2433  O   VAL C  13     133.641 118.514 114.868  1.00 64.61      A    O  
ATOM   2434  CB  VAL C  13     130.940 116.678 114.309  1.00 52.22      A    C  
ATOM   2435  CG1 VAL C  13     131.027 117.040 115.780  1.00 54.10      A    C  
ATOM   2436  CG2 VAL C  13     129.535 116.910 113.787  1.00 55.46      A    C  
ATOM   2437  N   GLU C  14     134.132 116.507 113.985  1.00 52.27      A    N  
ATOM   2438  CA  GLU C  14     135.474 116.511 114.558  1.00 48.47      A    C  
ATOM   2439  C   GLU C  14     136.319 117.643 113.983  1.00 59.96      A    C  
ATOM   2440  O   GLU C  14     137.051 118.321 114.716  1.00 71.92      A    O  
ATOM   2441  CB  GLU C  14     136.145 115.159 114.319  1.00 52.50      A    C  
ATOM   2442  CG  GLU C  14     137.643 115.160 114.544  1.00 64.59      A    C  
ATOM   2443  CD  GLU C  14     138.155 113.826 115.044  1.00 72.83      A    C  
ATOM   2444  OE1 GLU C  14     137.344 112.886 115.165  1.00 69.76      A    O  
ATOM   2445  OE2 GLU C  14     139.369 113.719 115.317  1.00 69.33      A    O1-
ATOM   2446  N   ARG C  15     136.232 117.861 112.669  1.00 61.24      A    N  
ATOM   2447  CA  ARG C  15     136.955 118.970 112.053  1.00 55.39      A    C  
ATOM   2448  C   ARG C  15     136.464 120.311 112.586  1.00 54.23      A    C  
ATOM   2449  O   ARG C  15     137.263 121.223 112.832  1.00 65.23      A    O  
ATOM   2450  CB  ARG C  15     136.812 118.911 110.533  1.00 55.81      A    C  
ATOM   2451  CG  ARG C  15     137.107 120.226 109.836  1.00 51.52      A    C  
ATOM   2452  CD  ARG C  15     136.635 120.212 108.399  1.00 52.02      A    C  
ATOM   2453  NE  ARG C  15     137.109 121.378 107.665  1.00 49.98      A    N  
ATOM   2454  CZ  ARG C  15     138.282 121.449 107.053  1.00 54.50      A    C  
ATOM   2455  NH1 ARG C  15     139.132 120.437 107.070  1.00 55.63      A    N1+
ATOM   2456  NH2 ARG C  15     138.610 122.564 106.408  1.00 59.15      A    N  
ATOM   2457  N   SER C  16     135.150 120.449 112.768  1.00 54.74      A    N  
ATOM   2458  CA  SER C  16     134.604 121.682 113.325  1.00 54.34      A    C  
ATOM   2459  C   SER C  16     135.107 121.915 114.744  1.00 60.31      A    C  
ATOM   2460  O   SER C  16     135.392 123.053 115.129  1.00 69.63      A    O  
ATOM   2461  CB  SER C  16     133.079 121.640 113.296  1.00 53.33      A    C  
ATOM   2462  OG  SER C  16     132.530 122.780 113.931  1.00 65.80      A    O  
ATOM   2463  N   LYS C  17     135.221 120.849 115.537  1.00 61.27      A    N  
ATOM   2464  CA  LYS C  17     135.741 120.990 116.895  1.00 56.08      A    C  
ATOM   2465  C   LYS C  17     137.218 121.366 116.889  1.00 55.78      A    C  
ATOM   2466  O   LYS C  17     137.671 122.142 117.739  1.00 63.05      A    O  
ATOM   2467  CB  LYS C  17     135.513 119.701 117.682  1.00 61.75      A    C  
ATOM   2468  CG  LYS C  17     134.050 119.401 117.956  1.00 63.21      A    C  
ATOM   2469  CD  LYS C  17     133.858 118.791 119.332  1.00 65.98      A    C  
ATOM   2470  CE  LYS C  17     132.813 117.689 119.305  1.00 70.97      A    C  
ATOM   2471  NZ  LYS C  17     133.302 116.476 118.593  1.00 69.38      A    N1+
ATOM   2472  N   MET C  18     137.989 120.821 115.946  1.00 65.54      A    N  
ATOM   2473  CA  MET C  18     139.384 121.235 115.813  1.00 63.59      A    C  
ATOM   2474  C   MET C  18     139.485 122.709 115.440  1.00 68.87      A    C  
ATOM   2475  O   MET C  18     140.339 123.439 115.963  1.00 78.29      A    O  
ATOM   2476  CB  MET C  18     140.094 120.368 114.775  1.00 64.79      A    C  
ATOM   2477  CG  MET C  18     140.526 119.010 115.296  1.00 73.25      A    C  
ATOM   2478  SD  MET C  18     141.978 118.358 114.451  1.00 96.47      A    S  
ATOM   2479  CE  MET C  18     142.772 119.865 113.901  1.00 73.86      A    C  
ATOM   2480  N   ILE C  19     138.617 123.163 114.534  1.00 67.77      A    N  
ATOM   2481  CA  ILE C  19     138.575 124.579 114.178  1.00 63.28      A    C  
ATOM   2482  C   ILE C  19     138.210 125.420 115.394  1.00 63.91      A    C  
ATOM   2483  O   ILE C  19     138.765 126.503 115.608  1.00 68.42      A    O  
ATOM   2484  CB  ILE C  19     137.595 124.805 113.011  1.00 63.43      A    C  
ATOM   2485  CG1 ILE C  19     138.224 124.355 111.693  1.00 65.48      A    C  
ATOM   2486  CG2 ILE C  19     137.188 126.264 112.917  1.00 61.97      A    C  
ATOM   2487  CD1 ILE C  19     137.297 124.471 110.512  1.00 61.63      A    C  
ATOM   2488  N   ASP C  20     137.269 124.934 116.207  1.00 69.60      A    N  
ATOM   2489  CA  ASP C  20     136.896 125.630 117.435  1.00 64.37      A    C  
ATOM   2490  C   ASP C  20     138.081 125.759 118.380  1.00 68.00      A    C  
ATOM   2491  O   ASP C  20     138.298 126.820 118.976  1.00 73.51      A    O  
ATOM   2492  CB  ASP C  20     135.756 124.886 118.128  1.00 65.83      A    C  
ATOM   2493  CG  ASP C  20     134.396 125.343 117.665  1.00 74.17      A    C  
ATOM   2494  OD1 ASP C  20     134.248 126.544 117.370  1.00 79.67      A    O  
ATOM   2495  OD2 ASP C  20     133.476 124.503 117.597  1.00 73.94      A    O1-
ATOM   2496  N   ARG C  21     138.848 124.682 118.542  1.00 71.24      A    N  
ATOM   2497  CA  ARG C  21     140.018 124.728 119.412  1.00 69.41      A    C  
ATOM   2498  C   ARG C  21     141.047 125.725 118.895  1.00 69.81      A    C  
ATOM   2499  O   ARG C  21     141.628 126.493 119.674  1.00 77.41      A    O  
ATOM   2500  CB  ARG C  21     140.624 123.330 119.537  1.00 69.62      A    C  
ATOM   2501  CG  ARG C  21     142.139 123.295 119.622  1.00 75.48      A    C  
ATOM   2502  CD  ARG C  21     142.671 121.916 120.012  1.00 77.50      A    C  
ATOM   2503  NE  ARG C  21     141.918 120.815 119.418  1.00 81.26      A    N  
ATOM   2504  CZ  ARG C  21     140.982 120.116 120.045  1.00 82.21      A    C  
ATOM   2505  NH1 ARG C  21     140.649 120.375 121.299  1.00 80.20      A    N1+
ATOM   2506  NH2 ARG C  21     140.362 119.134 119.397  1.00 79.36      A    N  
ATOM   2507  N   ASN C  22     141.278 125.736 117.580  1.00 75.71      A    N  
ATOM   2508  CA  ASN C  22     142.224 126.690 117.009  1.00 76.39      A    C  
ATOM   2509  C   ASN C  22     141.747 128.127 117.195  1.00 79.56      A    C  
ATOM   2510  O   ASN C  22     142.544 129.017 117.514  1.00 81.53      A    O  
ATOM   2511  CB  ASN C  22     142.447 126.384 115.530  1.00 76.95      A    C  
ATOM   2512  CG  ASN C  22     143.652 125.500 115.297  1.00 80.12      A    C  
ATOM   2513  ND2 ASN C  22     144.794 126.118 115.022  1.00 84.19      A    N  
ATOM   2514  OD1 ASN C  22     143.560 124.276 115.364  1.00 81.92      A    O  
ATOM   2515  N   LEU C  23     140.449 128.372 116.999  1.00 75.65      A    N  
ATOM   2516  CA  LEU C  23     139.900 129.709 117.204  1.00 71.27      A    C  
ATOM   2517  C   LEU C  23     140.038 130.142 118.655  1.00 74.79      A    C  
ATOM   2518  O   LEU C  23     140.360 131.301 118.937  1.00 81.75      A    O  
ATOM   2519  CB  LEU C  23     138.432 129.748 116.783  1.00 63.87      A    C  
ATOM   2520  CG  LEU C  23     138.107 129.625 115.297  1.00 68.23      A    C  
ATOM   2521  CD1 LEU C  23     136.610 129.517 115.102  1.00 71.51      A    C  
ATOM   2522  CD2 LEU C  23     138.662 130.806 114.533  1.00 73.68      A    C  
ATOM   2523  N   ARG C  24     139.781 129.227 119.590  1.00 78.76      A    N  
ATOM   2524  CA  ARG C  24     139.920 129.546 121.006  1.00 76.62      A    C  
ATOM   2525  C   ARG C  24     141.363 129.889 121.352  1.00 77.92      A    C  
ATOM   2526  O   ARG C  24     141.621 130.852 122.084  1.00 85.30      A    O  
ATOM   2527  CB  ARG C  24     139.426 128.371 121.847  1.00 79.00      A    C  
ATOM   2528  CG  ARG C  24     139.193 128.689 123.309  1.00 81.93      A    C  
ATOM   2529  CD  ARG C  24     138.460 127.547 123.991  1.00 84.41      A    C  
ATOM   2530  NE  ARG C  24     139.122 126.267 123.769  1.00 84.19      A    N  
ATOM   2531  CZ  ARG C  24     138.583 125.248 123.115  1.00 83.39      A    C  
ATOM   2532  NH1 ARG C  24     137.368 125.323 122.597  1.00 82.06      A    N1+
ATOM   2533  NH2 ARG C  24     139.281 124.125 122.975  1.00 78.86      A    N  
ATOM   2534  N   GLU C  25     142.318 129.115 120.831  1.00 78.84      A    N  
ATOM   2535  CA  GLU C  25     143.724 129.414 121.084  1.00 79.67      A    C  
ATOM   2536  C   GLU C  25     144.117 130.764 120.495  1.00 84.15      A    C  
ATOM   2537  O   GLU C  25     144.832 131.546 121.135  1.00 94.04      A    O  
ATOM   2538  CB  GLU C  25     144.607 128.304 120.518  1.00 82.62      A    C  
ATOM   2539  CG  GLU C  25     144.473 126.978 121.244  1.00 87.61      A    C  
ATOM   2540  CD  GLU C  25     145.196 125.851 120.534  1.00 92.58      A    C  
ATOM   2541  OE1 GLU C  25     145.711 126.081 119.420  1.00 91.41      A    O  
ATOM   2542  OE2 GLU C  25     145.250 124.735 121.092  1.00 93.67      A    O1-
ATOM   2543  N   ASP C  26     143.659 131.056 119.276  1.00 82.36      A    N  
ATOM   2544  CA  ASP C  26     143.981 132.334 118.651  1.00 83.85      A    C  
ATOM   2545  C   ASP C  26     143.386 133.498 119.433  1.00 81.99      A    C  
ATOM   2546  O   ASP C  26     144.038 134.532 119.612  1.00 81.74      A    O  
ATOM   2547  CB  ASP C  26     143.488 132.350 117.205  1.00 86.96      A    C  
ATOM   2548  CG  ASP C  26     144.526 131.834 116.230  1.00 93.23      A    C  
ATOM   2549  OD1 ASP C  26     145.704 132.228 116.352  1.00 94.52      A    O  
ATOM   2550  OD2 ASP C  26     144.164 131.033 115.344  1.00 91.58      A    O1-
ATOM   2551  N   GLY C  27     142.149 133.348 119.907  1.00 79.93      A    N  
ATOM   2552  CA  GLY C  27     141.540 134.401 120.701  1.00 76.88      A    C  
ATOM   2553  C   GLY C  27     142.230 134.603 122.035  1.00 77.53      A    C  
ATOM   2554  O   GLY C  27     142.372 135.735 122.504  1.00 85.99      A    O  
ATOM   2555  N   GLU C  28     142.663 133.510 122.669  1.00 91.53      A    N  
ATOM   2556  CA  GLU C  28     143.421 133.633 123.909  1.00 91.83      A    C  
ATOM   2557  C   GLU C  28     144.740 134.355 123.676  1.00 90.04      A    C  
ATOM   2558  O   GLU C  28     145.150 135.193 124.487  1.00 89.80      A    O  
ATOM   2559  CB  GLU C  28     143.664 132.253 124.518  1.00 86.25      A    C  
ATOM   2560  CG  GLU C  28     142.733 131.915 125.668  1.00 91.32      A    C  
ATOM   2561  CD  GLU C  28     142.380 130.442 125.722  1.00 97.38      A    C  
ATOM   2562  OE1 GLU C  28     143.226 129.612 125.330  1.00 97.95      A    O  
ATOM   2563  OE2 GLU C  28     141.257 130.115 126.159  1.00 96.33      A    O1-
ATOM   2564  N   LYS C  29     145.422 134.041 122.573  1.00 91.09      A    N  
ATOM   2565  CA  LYS C  29     146.663 134.739 122.251  1.00 89.29      A    C  
ATOM   2566  C   LYS C  29     146.410 136.215 121.960  1.00 90.19      A    C  
ATOM   2567  O   LYS C  29     147.205 137.076 122.353  1.00 92.40      A    O  
ATOM   2568  CB  LYS C  29     147.349 134.062 121.064  1.00 87.62      A    C  
ATOM   2569  CG  LYS C  29     148.160 134.999 120.187  1.00 91.40      A    C  
ATOM   2570  CD  LYS C  29     149.415 134.320 119.670  1.00 95.12      A    C  
ATOM   2571  CE  LYS C  29     150.361 135.324 119.034  1.00 94.13      A    C  
ATOM   2572  NZ  LYS C  29     151.111 134.735 117.891  1.00 93.06      A    N1+
ATOM   2573  N   ALA C  30     145.306 136.524 121.277  1.00 88.59      A    N  
ATOM   2574  CA  ALA C  30     145.014 137.910 120.922  1.00 82.23      A    C  
ATOM   2575  C   ALA C  30     144.626 138.733 122.144  1.00 82.54      A    C  
ATOM   2576  O   ALA C  30     144.968 139.917 122.233  1.00 89.22      A    O  
ATOM   2577  CB  ALA C  30     143.906 137.959 119.872  1.00 84.14      A    C  
ATOM   2578  N   ALA C  31     143.906 138.130 123.093  1.00 86.39      A    N  
ATOM   2579  CA  ALA C  31     143.448 138.867 124.265  1.00 84.01      A    C  
ATOM   2580  C   ALA C  31     144.595 139.317 125.160  1.00 89.41      A    C  
ATOM   2581  O   ALA C  31     144.408 140.228 125.972  1.00 93.47      A    O  
ATOM   2582  CB  ALA C  31     142.466 138.018 125.072  1.00 83.46      A    C  
ATOM   2583  N   ARG C  32     145.769 138.703 125.032  1.00 94.15      A    N  
ATOM   2584  CA  ARG C  32     146.940 139.068 125.815  1.00 90.46      A    C  
ATOM   2585  C   ARG C  32     147.747 140.189 125.173  1.00 91.86      A    C  
ATOM   2586  O   ARG C  32     148.928 140.357 125.497  1.00 96.12      A    O  
ATOM   2587  CB  ARG C  32     147.829 137.842 126.028  1.00 91.50      A    C  
ATOM   2588  CG  ARG C  32     147.234 136.795 126.950  1.00 95.72      A    C  
ATOM   2589  CD  ARG C  32     148.201 135.644 127.157  1.00 95.89      A    C  
ATOM   2590  NE  ARG C  32     149.126 135.511 126.037  1.00 96.44      A    N  
ATOM   2591  CZ  ARG C  32     149.204 134.445 125.253  1.00 98.03      A    C  
ATOM   2592  NH1 ARG C  32     148.424 133.393 125.437  1.00 96.70      A    N1+
ATOM   2593  NH2 ARG C  32     150.086 134.435 124.258  1.00 95.27      A    N  
ATOM   2594  N   GLU C  33     147.139 140.956 124.273  1.00 88.17      A    N  
ATOM   2595  CA  GLU C  33     147.827 142.001 123.529  1.00 87.22      A    C  
ATOM   2596  C   GLU C  33     147.171 143.341 123.816  1.00 88.47      A    C  
ATOM   2597  O   GLU C  33     145.940 143.450 123.806  1.00 90.51      A    O  
ATOM   2598  CB  GLU C  33     147.802 141.704 122.029  1.00 83.68      A    C  
ATOM   2599  CG  GLU C  33     149.120 141.951 121.326  1.00 86.40      A    C  
ATOM   2600  CD  GLU C  33     149.403 140.923 120.251  1.00 94.29      A    C  
ATOM   2601  OE1 GLU C  33     148.533 140.715 119.381  1.00 91.87      A    O  
ATOM   2602  OE2 GLU C  33     150.498 140.322 120.278  1.00 97.37      A    O1-
ATOM   2603  N   VAL C  34     147.991 144.355 124.070  1.00 74.97      A    N  
ATOM   2604  CA  VAL C  34     147.491 145.697 124.345  1.00 70.10      A    C  
ATOM   2605  C   VAL C  34     147.305 146.425 123.022  1.00 68.85      A    C  
ATOM   2606  O   VAL C  34     148.258 146.601 122.257  1.00 70.74      A    O  
ATOM   2607  CB  VAL C  34     148.445 146.464 125.269  1.00 67.10      A    C  
ATOM   2608  CG1 VAL C  34     148.011 147.911 125.386  1.00 73.35      A    C  
ATOM   2609  CG2 VAL C  34     148.498 145.807 126.636  1.00 69.31      A    C  
ATOM   2610  N   LYS C  35     146.077 146.852 122.751  1.00 66.89      A    N  
ATOM   2611  CA  LYS C  35     145.743 147.548 121.517  1.00 63.83      A    C  
ATOM   2612  C   LYS C  35     145.647 149.041 121.801  1.00 62.05      A    C  
ATOM   2613  O   LYS C  35     144.851 149.466 122.644  1.00 74.70      A    O  
ATOM   2614  CB  LYS C  35     144.432 147.021 120.936  1.00 67.74      A    C  
ATOM   2615  CG  LYS C  35     144.535 145.620 120.360  1.00 68.23      A    C  
ATOM   2616  CD  LYS C  35     143.166 144.979 120.186  1.00 76.86      A    C  
ATOM   2617  CE  LYS C  35     142.119 145.994 119.757  1.00 75.71      A    C  
ATOM   2618  NZ  LYS C  35     141.166 145.419 118.770  1.00 73.70      A    N1+
ATOM   2619  N   LEU C  36     146.455 149.829 121.099  1.00 43.80      A    N  
ATOM   2620  CA  LEU C  36     146.490 151.274 121.264  1.00 47.68      A    C  
ATOM   2621  C   LEU C  36     146.102 151.934 119.952  1.00 55.40      A    C  
ATOM   2622  O   LEU C  36     146.590 151.542 118.888  1.00 62.89      A    O  
ATOM   2623  CB  LEU C  36     147.877 151.748 121.698  1.00 57.16      A    C  
ATOM   2624  CG  LEU C  36     148.480 151.065 122.921  1.00 56.12      A    C  
ATOM   2625  CD1 LEU C  36     149.976 151.300 122.967  1.00 53.90      A    C  
ATOM   2626  CD2 LEU C  36     147.815 151.575 124.183  1.00 52.58      A    C  
ATOM   2627  N   LEU C  37     145.232 152.934 120.027  1.00 53.14      A    N  
ATOM   2628  CA  LEU C  37     144.820 153.689 118.850  1.00 47.64      A    C  
ATOM   2629  C   LEU C  37     145.612 154.988 118.802  1.00 47.81      A    C  
ATOM   2630  O   LEU C  37     145.466 155.837 119.682  1.00 62.91      A    O  
ATOM   2631  CB  LEU C  37     143.319 153.969 118.873  1.00 52.79      A    C  
ATOM   2632  CG  LEU C  37     142.796 154.929 117.803  1.00 45.74      A    C  
ATOM   2633  CD1 LEU C  37     143.055 154.377 116.414  1.00 45.10      A    C  
ATOM   2634  CD2 LEU C  37     141.320 155.201 118.005  1.00 43.20      A    C  
ATOM   2635  N   LEU C  38     146.447 155.141 117.780  1.00 55.67      A    N  
ATOM   2636  CA  LEU C  38     147.303 156.313 117.658  1.00 52.14      A    C  
ATOM   2637  C   LEU C  38     146.604 157.381 116.827  1.00 62.32      A    C  
ATOM   2638  O   LEU C  38     146.129 157.105 115.722  1.00 72.88      A    O  
ATOM   2639  CB  LEU C  38     148.642 155.936 117.025  1.00 54.81      A    C  
ATOM   2640  CG  LEU C  38     149.668 157.055 116.848  1.00 62.18      A    C  
ATOM   2641  CD1 LEU C  38     150.175 157.540 118.192  1.00 60.73      A    C  
ATOM   2642  CD2 LEU C  38     150.822 156.583 115.983  1.00 69.28      A    C  
ATOM   2643  N   LEU C  39     146.541 158.597 117.365  1.00 63.22      A    N  
ATOM   2644  CA  LEU C  39     145.870 159.704 116.704  1.00 58.09      A    C  
ATOM   2645  C   LEU C  39     146.728 160.955 116.803  1.00 60.22      A    C  
ATOM   2646  O   LEU C  39     147.574 161.091 117.691  1.00 68.01      A    O  
ATOM   2647  CB  LEU C  39     144.483 159.967 117.302  1.00 57.10      A    C  
ATOM   2648  CG  LEU C  39     143.391 158.968 116.920  1.00 62.45      A    C  
ATOM   2649  CD1 LEU C  39     142.340 158.885 118.004  1.00 59.57      A    C  
ATOM   2650  CD2 LEU C  39     142.760 159.348 115.594  1.00 68.05      A    C  
ATOM   2651  N   GLY C  40     146.491 161.871 115.874  1.00 82.75      A    N  
ATOM   2652  CA  GLY C  40     147.249 163.104 115.825  1.00 86.90      A    C  
ATOM   2653  C   GLY C  40     146.764 163.966 114.682  1.00 93.01      A    C  
ATOM   2654  O   GLY C  40     145.782 163.643 114.011  1.00 95.01      A    O  
ATOM   2655  N   ALA C  41     147.471 165.069 114.460  1.00111.60      A    N  
ATOM   2656  CA  ALA C  41     147.095 166.051 113.450  1.00113.33      A    C  
ATOM   2657  C   ALA C  41     148.120 166.111 112.324  1.00114.73      A    C  
ATOM   2658  O   ALA C  41     148.445 167.184 111.812  1.00112.85      A    O  
ATOM   2659  CB  ALA C  41     146.905 167.429 114.079  1.00110.63      A    C  
ATOM   2660  N   GLY C  42     148.644 164.956 111.922  1.00118.58      A    N  
ATOM   2661  CA  GLY C  42     149.575 164.917 110.812  1.00120.51      A    C  
ATOM   2662  C   GLY C  42     151.010 165.139 111.236  1.00121.44      A    C  
ATOM   2663  O   GLY C  42     151.693 164.207 111.671  1.00118.73      A    O  
ATOM   2664  N   GLU C  43     151.478 166.380 111.110  1.00122.87      A    N  
ATOM   2665  CA  GLU C  43     152.830 166.758 111.496  1.00122.80      A    C  
ATOM   2666  C   GLU C  43     152.979 166.965 112.998  1.00123.54      A    C  
ATOM   2667  O   GLU C  43     153.945 167.605 113.430  1.00121.91      A    O  
ATOM   2668  CB  GLU C  43     153.256 168.024 110.749  1.00122.57      A    C  
ATOM   2669  N   SER C  44     152.041 166.449 113.795  1.00109.01      A    N  
ATOM   2670  CA  SER C  44     152.152 166.564 115.244  1.00105.29      A    C  
ATOM   2671  C   SER C  44     153.388 165.848 115.770  1.00106.14      A    C  
ATOM   2672  O   SER C  44     154.000 166.303 116.740  1.00108.85      A    O  
ATOM   2673  CB  SER C  44     150.894 166.013 115.913  1.00101.97      A    C  
ATOM   2674  OG  SER C  44     150.534 164.758 115.365  1.00101.78      A    O  
ATOM   2675  N   GLY C  45     153.783 164.749 115.137  1.00105.54      A    N  
ATOM   2676  CA  GLY C  45     154.940 164.003 115.590  1.00102.54      A    C  
ATOM   2677  C   GLY C  45     154.656 162.541 115.857  1.00102.32      A    C  
ATOM   2678  O   GLY C  45     155.357 161.900 116.645  1.00101.63      A    O  
ATOM   2679  N   LYS C  46     153.620 162.002 115.207  1.00101.10      A    N  
ATOM   2680  CA  LYS C  46     153.346 160.574 115.311  1.00 99.52      A    C  
ATOM   2681  C   LYS C  46     154.497 159.744 114.761  1.00103.55      A    C  
ATOM   2682  O   LYS C  46     154.758 158.641 115.254  1.00105.33      A    O  
ATOM   2683  CB  LYS C  46     152.055 160.226 114.572  1.00 97.38      A    C  
ATOM   2684  CG  LYS C  46     150.935 161.229 114.751  1.00 98.96      A    C  
ATOM   2685  CD  LYS C  46     149.582 160.556 114.613  1.00 99.30      A    C  
ATOM   2686  CE  LYS C  46     149.020 160.727 113.212  1.00 99.40      A    C  
ATOM   2687  NZ  LYS C  46     148.017 159.677 112.883  1.00 98.34      A    N1+
ATOM   2688  N   SER C  47     155.188 160.253 113.738  1.00110.15      A    N  
ATOM   2689  CA  SER C  47     156.300 159.515 113.149  1.00110.77      A    C  
ATOM   2690  C   SER C  47     157.419 159.308 114.162  1.00111.46      A    C  
ATOM   2691  O   SER C  47     157.965 158.207 114.283  1.00112.30      A    O  
ATOM   2692  CB  SER C  47     156.820 160.251 111.914  1.00108.72      A    C  
ATOM   2693  OG  SER C  47     157.758 161.249 112.274  1.00110.08      A    O  
ATOM   2694  N   THR C  48     157.769 160.358 114.909  1.00109.03      A    N  
ATOM   2695  CA  THR C  48     158.813 160.224 115.921  1.00109.97      A    C  
ATOM   2696  C   THR C  48     158.394 159.260 117.023  1.00107.60      A    C  
ATOM   2697  O   THR C  48     159.195 158.429 117.470  1.00107.89      A    O  
ATOM   2698  CB  THR C  48     159.156 161.593 116.510  1.00108.32      A    C  
ATOM   2699  CG2 THR C  48     159.747 162.499 115.441  1.00104.21      A    C  
ATOM   2700  OG1 THR C  48     157.970 162.197 117.042  1.00110.10      A    O  
ATOM   2701  N   ILE C  49     157.138 159.350 117.468  1.00101.23      A    N  
ATOM   2702  CA  ILE C  49     156.648 158.457 118.514  1.00102.78      A    C  
ATOM   2703  C   ILE C  49     156.719 157.009 118.052  1.00104.38      A    C  
ATOM   2704  O   ILE C  49     157.163 156.127 118.795  1.00103.86      A    O  
ATOM   2705  CB  ILE C  49     155.219 158.854 118.928  1.00101.94      A    C  
ATOM   2706  CG1 ILE C  49     155.247 160.140 119.752  1.00100.96      A    C  
ATOM   2707  CG2 ILE C  49     154.552 157.734 119.710  1.00 99.66      A    C  
ATOM   2708  CD1 ILE C  49     156.153 160.066 120.956  1.00102.62      A    C  
ATOM   2709  N   VAL C  50     156.294 156.743 116.815  1.00106.98      A    N  
ATOM   2710  CA  VAL C  50     156.412 155.397 116.260  1.00107.35      A    C  
ATOM   2711  C   VAL C  50     157.877 154.983 116.186  1.00110.14      A    C  
ATOM   2712  O   VAL C  50     158.226 153.824 116.443  1.00110.73      A    O  
ATOM   2713  CB  VAL C  50     155.724 155.333 114.883  1.00104.88      A    C  
ATOM   2714  CG1 VAL C  50     156.278 154.189 114.048  1.00108.09      A    C  
ATOM   2715  CG2 VAL C  50     154.219 155.201 115.048  1.00103.97      A    C  
ATOM   2716  N   LYS C  51     158.758 155.930 115.852  1.00110.20      A    N  
ATOM   2717  CA  LYS C  51     160.185 155.639 115.777  1.00110.32      A    C  
ATOM   2718  C   LYS C  51     160.753 155.237 117.133  1.00111.48      A    C  
ATOM   2719  O   LYS C  51     161.694 154.436 117.196  1.00111.45      A    O  
ATOM   2720  CB  LYS C  51     160.926 156.854 115.212  1.00109.14      A    C  
ATOM   2721  N   GLN C  52     160.195 155.769 118.226  1.00113.03      A    N  
ATOM   2722  CA  GLN C  52     160.676 155.385 119.552  1.00110.89      A    C  
ATOM   2723  C   GLN C  52     160.573 153.880 119.765  1.00111.67      A    C  
ATOM   2724  O   GLN C  52     161.481 153.263 120.333  1.00116.39      A    O  
ATOM   2725  CB  GLN C  52     159.904 156.128 120.645  1.00110.37      A    C  
ATOM   2726  CG  GLN C  52     159.648 157.596 120.365  1.00112.44      A    C  
ATOM   2727  CD  GLN C  52     160.829 158.483 120.710  1.00115.51      A    C  
ATOM   2728  NE2 GLN C  52     160.541 159.705 121.143  1.00113.25      A    N  
ATOM   2729  OE1 GLN C  52     161.985 158.081 120.581  1.00117.80      A    O  
ATOM   2730  N   MET C  53     159.480 153.271 119.318  1.00104.83      A    N  
ATOM   2731  CA  MET C  53     159.337 151.823 119.402  1.00107.62      A    C  
ATOM   2732  C   MET C  53     158.755 151.254 118.112  1.00106.79      A    C  
ATOM   2733  O   MET C  53     159.415 150.493 117.405  1.00105.07      A    O  
ATOM   2734  CB  MET C  53     158.457 151.432 120.591  1.00106.13      A    C  
ATOM   2735  CG  MET C  53     156.998 151.821 120.441  1.00107.56      A    C  
ATOM   2736  SD  MET C  53     156.720 153.598 120.424  1.00114.72      A    S  
ATOM   2737  CE  MET C  53     156.112 153.868 122.087  1.00104.78      A    C  
ATOM   2738  N   THR C 182     148.721 151.887 102.629  1.00 88.70      A    N  
ATOM   2739  CA  THR C 182     147.792 152.842 102.038  1.00 91.02      A    C  
ATOM   2740  C   THR C 182     146.661 153.175 103.004  1.00 90.62      A    C  
ATOM   2741  O   THR C 182     146.177 154.306 103.042  1.00 88.14      A    O  
ATOM   2742  CB  THR C 182     147.194 152.308 100.722  1.00 91.62      A    C  
ATOM   2743  CG2 THR C 182     146.884 150.822 100.839  1.00 87.74      A    C  
ATOM   2744  OG1 THR C 182     145.990 153.023 100.416  1.00 91.73      A    O  
ATOM   2745  N   GLY C 183     146.245 152.181 103.784  1.00 84.79      A    N  
ATOM   2746  CA  GLY C 183     145.179 152.371 104.745  1.00 81.56      A    C  
ATOM   2747  C   GLY C 183     145.682 152.456 106.170  1.00 87.99      A    C  
ATOM   2748  O   GLY C 183     146.483 153.335 106.502  1.00 89.68      A    O  
ATOM   2749  N   ILE C 184     145.219 151.545 107.024  1.00 74.32      A    N  
ATOM   2750  CA  ILE C 184     145.657 151.539 108.412  1.00 71.58      A    C  
ATOM   2751  C   ILE C 184     147.062 150.956 108.504  1.00 75.04      A    C  
ATOM   2752  O   ILE C 184     147.454 150.085 107.716  1.00 77.32      A    O  
ATOM   2753  CB  ILE C 184     144.660 150.758 109.289  1.00 70.73      A    C  
ATOM   2754  CG1 ILE C 184     144.919 151.030 110.771  1.00 76.04      A    C  
ATOM   2755  CG2 ILE C 184     144.726 149.269 108.991  1.00 77.32      A    C  
ATOM   2756  CD1 ILE C 184     144.064 150.207 111.696  1.00 78.48      A    C  
ATOM   2757  N   VAL C 185     147.838 151.454 109.463  1.00 78.97      A    N  
ATOM   2758  CA  VAL C 185     149.202 150.996 109.696  1.00 76.24      A    C  
ATOM   2759  C   VAL C 185     149.263 150.373 111.082  1.00 76.87      A    C  
ATOM   2760  O   VAL C 185     148.719 150.928 112.041  1.00 85.14      A    O  
ATOM   2761  CB  VAL C 185     150.220 152.144 109.566  1.00 75.38      A    C  
ATOM   2762  CG1 VAL C 185     151.637 151.601 109.599  1.00 75.79      A    C  
ATOM   2763  CG2 VAL C 185     149.975 152.924 108.287  1.00 80.54      A    C  
ATOM   2764  N   GLU C 186     149.907 149.216 111.184  1.00 78.52      A    N  
ATOM   2765  CA  GLU C 186     150.039 148.502 112.446  1.00 75.24      A    C  
ATOM   2766  C   GLU C 186     151.502 148.461 112.855  1.00 83.75      A    C  
ATOM   2767  O   GLU C 186     152.377 148.199 112.023  1.00 91.66      A    O  
ATOM   2768  CB  GLU C 186     149.483 147.083 112.333  1.00 79.60      A    C  
ATOM   2769  CG  GLU C 186     147.968 147.010 112.317  1.00 84.53      A    C  
ATOM   2770  CD  GLU C 186     147.455 145.596 112.493  1.00 89.71      A    C  
ATOM   2771  OE1 GLU C 186     147.854 144.938 113.476  1.00 90.31      A    O  
ATOM   2772  OE2 GLU C 186     146.655 145.143 111.648  1.00 87.96      A    O1-
ATOM   2773  N   THR C 187     151.764 148.723 114.132  1.00 78.99      A    N  
ATOM   2774  CA  THR C 187     153.107 148.654 114.693  1.00 77.32      A    C  
ATOM   2775  C   THR C 187     153.074 147.730 115.900  1.00 78.83      A    C  
ATOM   2776  O   THR C 187     152.309 147.959 116.842  1.00 85.88      A    O  
ATOM   2777  CB  THR C 187     153.614 150.043 115.088  1.00 77.62      A    C  
ATOM   2778  CG2 THR C 187     154.834 149.931 115.987  1.00 78.51      A    C  
ATOM   2779  OG1 THR C 187     153.965 150.776 113.908  1.00 81.03      A    O  
ATOM   2780  N   HIS C 188     153.896 146.690 115.871  1.00 80.18      A    N  
ATOM   2781  CA  HIS C 188     153.977 145.721 116.952  1.00 79.35      A    C  
ATOM   2782  C   HIS C 188     155.264 145.958 117.723  1.00 84.27      A    C  
ATOM   2783  O   HIS C 188     156.336 146.069 117.120  1.00 88.88      A    O  
ATOM   2784  CB  HIS C 188     153.951 144.292 116.408  1.00 83.61      A    C  
ATOM   2785  CG  HIS C 188     152.664 143.918 115.744  1.00 91.90      A    C  
ATOM   2786  CD2 HIS C 188     151.751 142.964 116.044  1.00 89.06      A    C  
ATOM   2787  ND1 HIS C 188     152.185 144.569 114.629  1.00 92.34      A    N  
ATOM   2788  CE1 HIS C 188     151.033 144.032 114.270  1.00 86.12      A    C  
ATOM   2789  NE2 HIS C 188     150.748 143.055 115.111  1.00 85.90      A    N  
ATOM   2790  N   PHE C 189     155.165 146.042 119.047  1.00 82.55      A    N  
ATOM   2791  CA  PHE C 189     156.382 146.098 119.847  1.00 81.17      A    C  
ATOM   2792  C   PHE C 189     156.150 145.406 121.181  1.00 85.49      A    C  
ATOM   2793  O   PHE C 189     155.039 144.989 121.506  1.00 85.55      A    O  
ATOM   2794  CB  PHE C 189     156.895 147.536 120.023  1.00 76.60      A    C  
ATOM   2795  CG  PHE C 189     155.942 148.464 120.722  1.00 79.90      A    C  
ATOM   2796  CD1 PHE C 189     154.886 149.042 120.038  1.00 85.98      A    C  
ATOM   2797  CD2 PHE C 189     156.132 148.796 122.052  1.00 84.08      A    C  
ATOM   2798  CE1 PHE C 189     154.023 149.913 120.675  1.00 85.15      A    C  
ATOM   2799  CE2 PHE C 189     155.272 149.666 122.694  1.00 84.97      A    C  
ATOM   2800  CZ  PHE C 189     154.220 150.228 122.004  1.00 83.37      A    C  
ATOM   2801  N   THR C 190     157.235 145.242 121.932  1.00 92.69      A    N  
ATOM   2802  CA  THR C 190     157.219 144.501 123.183  1.00 88.60      A    C  
ATOM   2803  C   THR C 190     157.905 145.313 124.268  1.00 90.10      A    C  
ATOM   2804  O   THR C 190     158.910 145.984 124.015  1.00 87.63      A    O  
ATOM   2805  CB  THR C 190     157.912 143.142 123.037  1.00 90.03      A    C  
ATOM   2806  CG2 THR C 190     157.431 142.181 124.111  1.00 89.95      A    C  
ATOM   2807  OG1 THR C 190     157.619 142.591 121.747  1.00 93.17      A    O  
ATOM   2808  N   PHE C 191     157.354 145.248 125.476  1.00 86.25      A    N  
ATOM   2809  CA  PHE C 191     157.920 145.951 126.622  1.00 84.28      A    C  
ATOM   2810  C   PHE C 191     157.540 145.195 127.883  1.00 84.78      A    C  
ATOM   2811  O   PHE C 191     156.350 145.055 128.183  1.00 86.12      A    O  
ATOM   2812  CB  PHE C 191     157.422 147.395 126.683  1.00 76.95      A    C  
ATOM   2813  CG  PHE C 191     158.287 148.298 127.512  1.00 79.95      A    C  
ATOM   2814  CD1 PHE C 191     159.542 148.673 127.068  1.00 79.99      A    C  
ATOM   2815  CD2 PHE C 191     157.843 148.774 128.732  1.00 80.67      A    C  
ATOM   2816  CE1 PHE C 191     160.339 149.505 127.828  1.00 81.42      A    C  
ATOM   2817  CE2 PHE C 191     158.635 149.605 129.496  1.00 80.81      A    C  
ATOM   2818  CZ  PHE C 191     159.884 149.972 129.043  1.00 78.56      A    C  
ATOM   2819  N   LYS C 192     158.548 144.714 128.611  1.00 85.27      A    N  
ATOM   2820  CA  LYS C 192     158.352 143.969 129.855  1.00 83.43      A    C  
ATOM   2821  C   LYS C 192     157.368 142.818 129.659  1.00 87.02      A    C  
ATOM   2822  O   LYS C 192     156.401 142.657 130.407  1.00 86.67      A    O  
ATOM   2823  CB  LYS C 192     157.901 144.898 130.982  1.00 78.72      A    C  
ATOM   2824  CG  LYS C 192     158.654 146.215 131.028  1.00 80.64      A    C  
ATOM   2825  CD  LYS C 192     158.214 147.067 132.203  1.00 85.51      A    C  
ATOM   2826  CE  LYS C 192     159.287 147.127 133.274  1.00 85.56      A    C  
ATOM   2827  NZ  LYS C 192     160.398 148.041 132.890  1.00 80.79      A    N1+
ATOM   2828  N   ASP C 193     157.621 142.020 128.621  1.00 86.19      A    N  
ATOM   2829  CA  ASP C 193     156.820 140.849 128.270  1.00 87.60      A    C  
ATOM   2830  C   ASP C 193     155.384 141.210 127.903  1.00 88.23      A    C  
ATOM   2831  O   ASP C 193     154.512 140.336 127.864  1.00 90.07      A    O  
ATOM   2832  CB  ASP C 193     156.830 139.805 129.394  1.00 84.30      A    C  
ATOM   2833  N   LEU C 194     155.117 142.482 127.628  1.00 79.26      A    N  
ATOM   2834  CA  LEU C 194     153.799 142.942 127.214  1.00 74.89      A    C  
ATOM   2835  C   LEU C 194     153.841 143.298 125.736  1.00 82.18      A    C  
ATOM   2836  O   LEU C 194     154.719 144.050 125.301  1.00 79.51      A    O  
ATOM   2837  CB  LEU C 194     153.353 144.148 128.041  1.00 72.74      A    C  
ATOM   2838  CG  LEU C 194     151.843 144.361 128.141  1.00 78.76      A    C  
ATOM   2839  CD1 LEU C 194     151.163 143.099 128.640  1.00 79.01      A    C  
ATOM   2840  CD2 LEU C 194     151.524 145.538 129.043  1.00 77.41      A    C  
ATOM   2841  N   HIS C 195     152.896 142.759 124.972  1.00 87.59      A    N  
ATOM   2842  CA  HIS C 195     152.842 142.956 123.530  1.00 85.23      A    C  
ATOM   2843  C   HIS C 195     151.876 144.090 123.215  1.00 85.18      A    C  
ATOM   2844  O   HIS C 195     150.695 144.021 123.569  1.00 83.86      A    O  
ATOM   2845  CB  HIS C 195     152.412 141.671 122.823  1.00 88.90      A    C  
ATOM   2846  CG  HIS C 195     153.496 140.646 122.719  1.00 94.22      A    C  
ATOM   2847  CD2 HIS C 195     153.504 139.324 123.014  1.00 89.99      A    C  
ATOM   2848  ND1 HIS C 195     154.763 140.944 122.265  1.00 89.05      A    N  
ATOM   2849  CE1 HIS C 195     155.504 139.851 122.282  1.00 88.15      A    C  
ATOM   2850  NE2 HIS C 195     154.764 138.854 122.733  1.00 91.57      A    N  
ATOM   2851  N   PHE C 196     152.378 145.125 122.549  1.00 75.99      A    N  
ATOM   2852  CA  PHE C 196     151.600 146.300 122.194  1.00 71.49      A    C  
ATOM   2853  C   PHE C 196     151.366 146.333 120.692  1.00 76.43      A    C  
ATOM   2854  O   PHE C 196     152.306 146.154 119.904  1.00 82.18      A    O  
ATOM   2855  CB  PHE C 196     152.311 147.581 122.623  1.00 71.39      A    C  
ATOM   2856  CG  PHE C 196     152.451 147.741 124.105  1.00 72.53      A    C  
ATOM   2857  CD1 PHE C 196     153.562 147.253 124.765  1.00 75.86      A    C  
ATOM   2858  CD2 PHE C 196     151.483 148.403 124.834  1.00 72.36      A    C  
ATOM   2859  CE1 PHE C 196     153.696 147.410 126.126  1.00 75.89      A    C  
ATOM   2860  CE2 PHE C 196     151.612 148.562 126.193  1.00 73.24      A    C  
ATOM   2861  CZ  PHE C 196     152.720 148.065 126.841  1.00 73.92      A    C  
ATOM   2862  N   LYS C 197     150.113 146.574 120.310  1.00 74.23      A    N  
ATOM   2863  CA  LYS C 197     149.695 146.793 118.930  1.00 65.93      A    C  
ATOM   2864  C   LYS C 197     149.220 148.236 118.820  1.00 68.63      A    C  
ATOM   2865  O   LYS C 197     148.207 148.604 119.422  1.00 77.53      A    O  
ATOM   2866  CB  LYS C 197     148.574 145.832 118.540  1.00 69.85      A    C  
ATOM   2867  CG  LYS C 197     149.010 144.539 117.889  1.00 76.05      A    C  
ATOM   2868  CD  LYS C 197     147.874 143.529 117.944  1.00 80.33      A    C  
ATOM   2869  CE  LYS C 197     147.691 142.801 116.623  1.00 80.94      A    C  
ATOM   2870  NZ  LYS C 197     146.271 142.813 116.174  1.00 81.14      A    N1+
ATOM   2871  N   MET C 198     149.942 149.052 118.059  1.00 71.50      A    N  
ATOM   2872  CA  MET C 198     149.579 150.445 117.838  1.00 66.70      A    C  
ATOM   2873  C   MET C 198     149.009 150.584 116.433  1.00 69.67      A    C  
ATOM   2874  O   MET C 198     149.671 150.230 115.453  1.00 82.79      A    O  
ATOM   2875  CB  MET C 198     150.787 151.360 118.024  1.00 66.38      A    C  
ATOM   2876  CG  MET C 198     150.454 152.714 118.624  1.00 72.71      A    C  
ATOM   2877  SD  MET C 198     151.899 153.552 119.298  1.00 92.37      A    S  
ATOM   2878  CE  MET C 198     153.177 152.976 118.186  1.00 73.74      A    C  
ATOM   2879  N   PHE C 199     147.788 151.096 116.337  1.00 64.90      A    N  
ATOM   2880  CA  PHE C 199     147.082 151.227 115.066  1.00 59.88      A    C  
ATOM   2881  C   PHE C 199     147.064 152.699 114.672  1.00 65.52      A    C  
ATOM   2882  O   PHE C 199     146.231 153.470 115.153  1.00 77.72      A    O  
ATOM   2883  CB  PHE C 199     145.670 150.663 115.167  1.00 54.81      A    C  
ATOM   2884  CG  PHE C 199     145.609 149.292 115.765  1.00 56.96      A    C  
ATOM   2885  CD1 PHE C 199     146.153 148.209 115.100  1.00 64.69      A    C  
ATOM   2886  CD2 PHE C 199     145.002 149.083 116.988  1.00 64.32      A    C  
ATOM   2887  CE1 PHE C 199     146.097 146.945 115.646  1.00 68.27      A    C  
ATOM   2888  CE2 PHE C 199     144.943 147.821 117.538  1.00 68.33      A    C  
ATOM   2889  CZ  PHE C 199     145.491 146.751 116.867  1.00 65.69      A    C  
ATOM   2890  N   ASP C 200     147.985 153.081 113.794  1.00 69.18      A    N  
ATOM   2891  CA  ASP C 200     148.020 154.429 113.238  1.00 68.86      A    C  
ATOM   2892  C   ASP C 200     147.083 154.455 112.039  1.00 76.72      A    C  
ATOM   2893  O   ASP C 200     147.399 153.916 110.975  1.00 81.33      A    O  
ATOM   2894  CB  ASP C 200     149.442 154.815 112.846  1.00 74.56      A    C  
ATOM   2895  CG  ASP C 200     149.506 156.138 112.111  1.00 83.59      A    C  
ATOM   2896  OD1 ASP C 200     148.634 156.999 112.348  1.00 83.24      A    O  
ATOM   2897  OD2 ASP C 200     150.431 156.319 111.292  1.00 85.88      A    O1-
ATOM   2898  N   VAL C 201     145.914 155.070 112.216  1.00 80.46      A    N  
ATOM   2899  CA  VAL C 201     144.989 155.222 111.099  1.00 77.58      A    C  
ATOM   2900  C   VAL C 201     145.484 156.658 111.008  1.00 83.96      A    C  
ATOM   2901  O   VAL C 201     145.068 157.524 111.789  1.00 91.15      A    O  
ATOM   2902  CB  VAL C 201     143.609 155.675 111.603  1.00 80.03      A    C  
ATOM   2903  CG1 VAL C 201     142.766 154.464 111.951  1.00 79.25      A    C  
ATOM   2904  CG2 VAL C 201     143.757 156.581 112.813  1.00 80.18      A    C  
ATOM   2905  N   GLY C 202     146.368 156.935 110.051  1.00 82.78      A    N  
ATOM   2906  CA  GLY C 202     146.701 158.300 109.693  1.00 83.48      A    C  
ATOM   2907  C   GLY C 202     146.679 158.835 108.279  1.00 86.62      A    C  
ATOM   2908  O   GLY C 202     146.746 160.046 108.053  1.00 89.34      A    O  
ATOM   2909  N   ALA C 203     146.596 157.919 107.310  1.00 97.86      A    N  
ATOM   2910  CA  ALA C 203     146.273 158.209 105.914  1.00 98.71      A    C  
ATOM   2911  C   ALA C 203     144.898 157.727 105.448  1.00 98.07      A    C  
ATOM   2912  O   ALA C 203     144.649 157.465 104.269  1.00 99.84      A    O  
ATOM   2913  CB  ALA C 203     147.382 157.802 104.954  1.00 95.03      A    C  
ATOM   2914  N   GLN C 204     143.991 157.606 106.419  1.00 91.82      A    N  
ATOM   2915  CA  GLN C 204     142.573 157.337 106.178  1.00 86.87      A    C  
ATOM   2916  C   GLN C 204     141.720 158.598 106.086  1.00 89.87      A    C  
ATOM   2917  O   GLN C 204     141.142 159.048 107.077  1.00 91.51      A    O  
ATOM   2918  CB  GLN C 204     142.114 156.407 107.302  1.00 86.37      A    C  
ATOM   2919  CG  GLN C 204     142.103 154.931 106.941  1.00 89.85      A    C  
ATOM   2920  CD  GLN C 204     140.953 154.558 106.028  1.00 92.30      A    C  
ATOM   2921  NE2 GLN C 204     141.103 153.454 105.308  1.00 87.75      A    N  
ATOM   2922  OE1 GLN C 204     139.939 155.252 105.973  1.00 93.54      A    O  
ATOM   2923  N   ARG C 205     141.648 159.169 104.887  1.00102.36      A    N  
ATOM   2924  CA  ARG C 205     141.009 160.469 104.691  1.00105.18      A    C  
ATOM   2925  C   ARG C 205     139.542 160.324 104.303  1.00103.49      A    C  
ATOM   2926  O   ARG C 205     139.069 160.907 103.330  1.00103.26      A    O  
ATOM   2927  CB  ARG C 205     141.779 161.269 103.648  1.00101.55      A    C  
ATOM   2928  CG  ARG C 205     143.197 161.621 104.072  1.00102.02      A    C  
ATOM   2929  CD  ARG C 205     143.237 162.883 104.925  1.00102.41      A    C  
ATOM   2930  NE  ARG C 205     142.850 162.631 106.309  1.00106.58      A    N  
ATOM   2931  CZ  ARG C 205     143.623 162.044 107.213  1.00105.74      A    C  
ATOM   2932  NH1 ARG C 205     144.844 161.630 106.915  1.00104.00      A    N1+
ATOM   2933  NH2 ARG C 205     143.161 161.869 108.448  1.00101.03      A    N  
ATOM   2934  N   SER C 206     138.811 159.543 105.084  1.00 90.47      A    N  
ATOM   2935  CA  SER C 206     137.384 159.338 104.901  1.00 90.18      A    C  
ATOM   2936  C   SER C 206     136.649 159.824 106.145  1.00 91.68      A    C  
ATOM   2937  O   SER C 206     137.247 160.375 107.072  1.00 95.34      A    O  
ATOM   2938  CB  SER C 206     137.078 157.867 104.610  1.00 86.76      A    C  
ATOM   2939  OG  SER C 206     137.901 157.013 105.383  1.00 86.88      A    O  
ATOM   2940  N   GLU C 207     135.335 159.620 106.158  1.00 88.17      A    N  
ATOM   2941  CA  GLU C 207     134.514 160.049 107.285  1.00 90.19      A    C  
ATOM   2942  C   GLU C 207     134.882 159.227 108.514  1.00 89.60      A    C  
ATOM   2943  O   GLU C 207     134.631 158.019 108.560  1.00 89.05      A    O  
ATOM   2944  CB  GLU C 207     133.034 159.905 106.948  1.00 92.55      A    C  
ATOM   2945  CG  GLU C 207     132.112 160.702 107.855  1.00 91.50      A    C  
ATOM   2946  CD  GLU C 207     132.764 161.961 108.396  1.00 94.79      A    C  
ATOM   2947  OE1 GLU C 207     133.032 162.885 107.599  1.00 92.09      A    O  
ATOM   2948  OE2 GLU C 207     133.008 162.026 109.618  1.00 93.89      A    O1-
ATOM   2949  N   ARG C 208     135.485 159.885 109.508  1.00 76.37      A    N  
ATOM   2950  CA  ARG C 208     135.944 159.184 110.703  1.00 72.22      A    C  
ATOM   2951  C   ARG C 208     134.794 158.519 111.444  1.00 73.68      A    C  
ATOM   2952  O   ARG C 208     134.981 157.468 112.065  1.00 74.71      A    O  
ATOM   2953  CB  ARG C 208     136.674 160.157 111.628  1.00 74.54      A    C  
ATOM   2954  CG  ARG C 208     137.461 159.497 112.746  1.00 77.80      A    C  
ATOM   2955  CD  ARG C 208     138.823 160.158 112.929  1.00 80.08      A    C  
ATOM   2956  NE  ARG C 208     138.748 161.616 112.954  1.00 81.06      A    N  
ATOM   2957  CZ  ARG C 208     138.085 162.331 113.854  1.00 85.14      A    C  
ATOM   2958  NH1 ARG C 208     137.464 161.762 114.875  1.00 84.32      A    N1+
ATOM   2959  NH2 ARG C 208     138.051 163.655 113.732  1.00 79.18      A    N  
ATOM   2960  N   LYS C 209     133.601 159.112 111.390  1.00 78.11      A    N  
ATOM   2961  CA  LYS C 209     132.451 158.559 112.095  1.00 78.89      A    C  
ATOM   2962  C   LYS C 209     132.064 157.180 111.574  1.00 80.66      A    C  
ATOM   2963  O   LYS C 209     131.481 156.385 112.320  1.00 81.58      A    O  
ATOM   2964  CB  LYS C 209     131.277 159.540 111.990  1.00 78.91      A    C  
ATOM   2965  CG  LYS C 209     129.889 158.930 112.092  1.00 80.69      A    C  
ATOM   2966  CD  LYS C 209     128.849 159.807 111.415  1.00 82.98      A    C  
ATOM   2967  CE  LYS C 209     129.266 160.169 110.000  1.00 84.82      A    C  
ATOM   2968  NZ  LYS C 209     128.147 160.767 109.223  1.00 86.44      A    N1+
ATOM   2969  N   LYS C 210     132.413 156.862 110.328  1.00 71.35      A    N  
ATOM   2970  CA  LYS C 210     131.991 155.610 109.716  1.00 71.22      A    C  
ATOM   2971  C   LYS C 210     132.890 154.428 110.056  1.00 74.07      A    C  
ATOM   2972  O   LYS C 210     132.515 153.289 109.761  1.00 80.44      A    O  
ATOM   2973  CB  LYS C 210     131.917 155.776 108.198  1.00 67.42      A    C  
ATOM   2974  CG  LYS C 210     130.599 156.346 107.714  1.00 70.41      A    C  
ATOM   2975  CD  LYS C 210     129.428 155.615 108.346  1.00 72.92      A    C  
ATOM   2976  CE  LYS C 210     128.122 156.340 108.096  1.00 72.67      A    C  
ATOM   2977  NZ  LYS C 210     126.982 155.646 108.749  1.00 72.85      A    N1+
ATOM   2978  N   TRP C 211     134.055 154.655 110.661  1.00 70.96      A    N  
ATOM   2979  CA  TRP C 211     134.937 153.550 111.009  1.00 63.42      A    C  
ATOM   2980  C   TRP C 211     135.560 153.662 112.391  1.00 69.42      A    C  
ATOM   2981  O   TRP C 211     136.313 152.762 112.776  1.00 73.44      A    O  
ATOM   2982  CB  TRP C 211     136.058 153.403 109.965  1.00 60.17      A    C  
ATOM   2983  CG  TRP C 211     136.824 154.662 109.697  1.00 64.17      A    C  
ATOM   2984  CD1 TRP C 211     136.673 155.496 108.631  1.00 68.29      A    C  
ATOM   2985  CD2 TRP C 211     137.871 155.222 110.499  1.00 69.76      A    C  
ATOM   2986  CE2 TRP C 211     138.301 156.399 109.860  1.00 70.82      A    C  
ATOM   2987  CE3 TRP C 211     138.484 154.843 111.697  1.00 66.82      A    C  
ATOM   2988  NE1 TRP C 211     137.554 156.544 108.722  1.00 69.80      A    N  
ATOM   2989  CZ2 TRP C 211     139.314 157.200 110.378  1.00 69.46      A    C  
ATOM   2990  CZ3 TRP C 211     139.485 155.642 112.209  1.00 65.18      A    C  
ATOM   2991  CH2 TRP C 211     139.892 156.805 111.551  1.00 63.33      A    C  
ATOM   2992  N   ILE C 212     135.287 154.727 113.147  1.00 71.71      A    N  
ATOM   2993  CA  ILE C 212     135.922 154.877 114.451  1.00 65.79      A    C  
ATOM   2994  C   ILE C 212     135.413 153.823 115.427  1.00 66.73      A    C  
ATOM   2995  O   ILE C 212     136.157 153.373 116.308  1.00 74.00      A    O  
ATOM   2996  CB  ILE C 212     135.719 156.311 114.981  1.00 70.88      A    C  
ATOM   2997  CG1 ILE C 212     136.761 156.640 116.050  1.00 72.21      A    C  
ATOM   2998  CG2 ILE C 212     134.307 156.516 115.509  1.00 72.90      A    C  
ATOM   2999  CD1 ILE C 212     138.161 156.800 115.508  1.00 69.66      A    C  
ATOM   3000  N   HIS C 213     134.159 153.387 115.276  1.00 69.50      A    N  
ATOM   3001  CA  HIS C 213     133.607 152.378 116.171  1.00 65.63      A    C  
ATOM   3002  C   HIS C 213     134.325 151.044 116.047  1.00 68.12      A    C  
ATOM   3003  O   HIS C 213     134.174 150.188 116.924  1.00 74.91      A    O  
ATOM   3004  CB  HIS C 213     132.114 152.191 115.899  1.00 68.89      A    C  
ATOM   3005  CG  HIS C 213     131.788 151.962 114.457  1.00 68.94      A    C  
ATOM   3006  CD2 HIS C 213     131.129 152.731 113.560  1.00 69.72      A    C  
ATOM   3007  ND1 HIS C 213     132.158 150.819 113.783  1.00 71.13      A    N  
ATOM   3008  CE1 HIS C 213     131.741 150.893 112.532  1.00 70.05      A    C  
ATOM   3009  NE2 HIS C 213     131.113 152.043 112.371  1.00 77.16      A    N  
ATOM   3010  N   CYS C 214     135.094 150.844 114.975  1.00 69.32      A    N  
ATOM   3011  CA  CYS C 214     135.908 149.642 114.859  1.00 63.75      A    C  
ATOM   3012  C   CYS C 214     136.958 149.563 115.954  1.00 70.44      A    C  
ATOM   3013  O   CYS C 214     137.410 148.463 116.286  1.00 75.57      A    O  
ATOM   3014  CB  CYS C 214     136.581 149.589 113.488  1.00 65.05      A    C  
ATOM   3015  SG  CYS C 214     135.441 149.449 112.098  1.00 87.91      A    S  
ATOM   3016  N   PHE C 215     137.352 150.700 116.523  1.00 66.90      A    N  
ATOM   3017  CA  PHE C 215     138.342 150.736 117.588  1.00 52.32      A    C  
ATOM   3018  C   PHE C 215     137.712 150.839 118.967  1.00 59.62      A    C  
ATOM   3019  O   PHE C 215     138.426 151.059 119.949  1.00 69.03      A    O  
ATOM   3020  CB  PHE C 215     139.316 151.890 117.358  1.00 51.08      A    C  
ATOM   3021  CG  PHE C 215     140.071 151.785 116.070  1.00 57.36      A    C  
ATOM   3022  CD1 PHE C 215     141.215 151.013 115.988  1.00 61.23      A    C  
ATOM   3023  CD2 PHE C 215     139.630 152.443 114.939  1.00 61.72      A    C  
ATOM   3024  CE1 PHE C 215     141.910 150.909 114.805  1.00 58.62      A    C  
ATOM   3025  CE2 PHE C 215     140.320 152.340 113.754  1.00 65.24      A    C  
ATOM   3026  CZ  PHE C 215     141.462 151.572 113.687  1.00 64.11      A    C  
ATOM   3027  N   GLU C 216     136.393 150.695 119.064  1.00 76.54      A    N  
ATOM   3028  CA  GLU C 216     135.738 150.604 120.360  1.00 73.33      A    C  
ATOM   3029  C   GLU C 216     136.213 149.353 121.083  1.00 76.16      A    C  
ATOM   3030  O   GLU C 216     135.887 148.233 120.680  1.00 84.49      A    O  
ATOM   3031  CB  GLU C 216     134.219 150.585 120.198  1.00 72.96      A    C  
ATOM   3032  CG  GLU C 216     133.461 150.965 121.451  1.00 80.61      A    C  
ATOM   3033  CD  GLU C 216     132.210 150.136 121.647  1.00 87.86      A    C  
ATOM   3034  OE1 GLU C 216     131.748 149.515 120.667  1.00 85.84      A    O  
ATOM   3035  OE2 GLU C 216     131.688 150.104 122.780  1.00 88.86      A    O1-
ATOM   3036  N   GLY C 217     136.984 149.532 122.150  1.00 61.22      A    N  
ATOM   3037  CA  GLY C 217     137.565 148.416 122.872  1.00 60.19      A    C  
ATOM   3038  C   GLY C 217     139.078 148.401 122.910  1.00 64.47      A    C  
ATOM   3039  O   GLY C 217     139.651 147.467 123.490  1.00 70.87      A    O  
ATOM   3040  N   VAL C 218     139.767 149.378 122.318  1.00 62.10      A    N  
ATOM   3041  CA  VAL C 218     141.213 149.451 122.466  1.00 58.52      A    C  
ATOM   3042  C   VAL C 218     141.550 149.782 123.913  1.00 65.42      A    C  
ATOM   3043  O   VAL C 218     140.747 150.374 124.646  1.00 70.28      A    O  
ATOM   3044  CB  VAL C 218     141.822 150.489 121.506  1.00 51.30      A    C  
ATOM   3045  CG1 VAL C 218     141.821 149.963 120.083  1.00 55.40      A    C  
ATOM   3046  CG2 VAL C 218     141.075 151.807 121.602  1.00 51.97      A    C  
ATOM   3047  N   THR C 219     142.750 149.384 124.336  1.00 58.53      A    N  
ATOM   3048  CA  THR C 219     143.165 149.642 125.710  1.00 49.25      A    C  
ATOM   3049  C   THR C 219     143.293 151.136 125.977  1.00 56.68      A    C  
ATOM   3050  O   THR C 219     142.870 151.623 127.032  1.00 68.97      A    O  
ATOM   3051  CB  THR C 219     144.483 148.928 126.003  1.00 53.05      A    C  
ATOM   3052  CG2 THR C 219     144.847 149.064 127.470  1.00 57.33      A    C  
ATOM   3053  OG1 THR C 219     144.353 147.539 125.678  1.00 57.44      A    O  
ATOM   3054  N   ALA C 220     143.858 151.881 125.032  1.00 47.34      A    N  
ATOM   3055  CA  ALA C 220     144.058 153.308 125.227  1.00 44.59      A    C  
ATOM   3056  C   ALA C 220     144.206 153.993 123.878  1.00 55.55      A    C  
ATOM   3057  O   ALA C 220     144.430 153.350 122.847  1.00 65.25      A    O  
ATOM   3058  CB  ALA C 220     145.280 153.587 126.107  1.00 52.07      A    C  
ATOM   3059  N   ILE C 221     144.072 155.314 123.905  1.00 45.77      A    N  
ATOM   3060  CA  ILE C 221     144.245 156.152 122.727  1.00 40.17      A    C  
ATOM   3061  C   ILE C 221     145.451 157.042 122.967  1.00 47.99      A    C  
ATOM   3062  O   ILE C 221     145.447 157.859 123.892  1.00 62.56      A    O  
ATOM   3063  CB  ILE C 221     142.997 156.998 122.437  1.00 43.72      A    C  
ATOM   3064  CG1 ILE C 221     141.833 156.108 122.010  1.00 42.15      A    C  
ATOM   3065  CG2 ILE C 221     143.296 158.034 121.375  1.00 47.97      A    C  
ATOM   3066  CD1 ILE C 221     140.546 156.858 121.849  1.00 47.15      A    C  
ATOM   3067  N   ILE C 222     146.475 156.894 122.137  1.00 50.12      A    N  
ATOM   3068  CA  ILE C 222     147.671 157.721 122.225  1.00 46.86      A    C  
ATOM   3069  C   ILE C 222     147.480 158.907 121.291  1.00 47.94      A    C  
ATOM   3070  O   ILE C 222     147.538 158.760 120.069  1.00 68.78      A    O  
ATOM   3071  CB  ILE C 222     148.932 156.928 121.867  1.00 47.99      A    C  
ATOM   3072  CG1 ILE C 222     149.122 155.764 122.840  1.00 53.95      A    C  
ATOM   3073  CG2 ILE C 222     150.143 157.838 121.874  1.00 42.47      A    C  
ATOM   3074  CD1 ILE C 222     150.488 155.132 122.772  1.00 57.00      A    C  
ATOM   3075  N   PHE C 223     147.258 160.085 121.863  1.00 53.78      A    N  
ATOM   3076  CA  PHE C 223     147.013 161.299 121.096  1.00 54.64      A    C  
ATOM   3077  C   PHE C 223     148.261 162.168 121.128  1.00 56.75      A    C  
ATOM   3078  O   PHE C 223     148.678 162.618 122.199  1.00 66.02      A    O  
ATOM   3079  CB  PHE C 223     145.812 162.062 121.651  1.00 58.87      A    C  
ATOM   3080  CG  PHE C 223     145.205 163.025 120.677  1.00 59.23      A    C  
ATOM   3081  CD1 PHE C 223     145.762 164.275 120.481  1.00 65.64      A    C  
ATOM   3082  CD2 PHE C 223     144.079 162.680 119.956  1.00 57.76      A    C  
ATOM   3083  CE1 PHE C 223     145.210 165.161 119.586  1.00 58.77      A    C  
ATOM   3084  CE2 PHE C 223     143.523 163.563 119.061  1.00 62.46      A    C  
ATOM   3085  CZ  PHE C 223     144.089 164.805 118.876  1.00 61.19      A    C  
ATOM   3086  N   CYS C 224     148.839 162.420 119.957  1.00 66.83      A    N  
ATOM   3087  CA  CYS C 224     150.076 163.180 119.837  1.00 71.20      A    C  
ATOM   3088  C   CYS C 224     149.773 164.590 119.353  1.00 74.24      A    C  
ATOM   3089  O   CYS C 224     149.020 164.772 118.392  1.00 87.24      A    O  
ATOM   3090  CB  CYS C 224     151.043 162.492 118.873  1.00 78.01      A    C  
ATOM   3091  SG  CYS C 224     151.771 160.966 119.505  1.00101.07      A    S  
ATOM   3092  N   VAL C 225     150.356 165.584 120.020  1.00 74.17      A    N  
ATOM   3093  CA  VAL C 225     150.220 166.979 119.620  1.00 76.75      A    C  
ATOM   3094  C   VAL C 225     151.587 167.642 119.716  1.00 74.78      A    C  
ATOM   3095  O   VAL C 225     152.362 167.367 120.640  1.00 79.01      A    O  
ATOM   3096  CB  VAL C 225     149.167 167.728 120.472  1.00 77.29      A    C  
ATOM   3097  CG1 VAL C 225     148.635 166.839 121.583  1.00 77.03      A    C  
ATOM   3098  CG2 VAL C 225     149.723 169.029 121.037  1.00 76.36      A    C  
ATOM   3099  N   ALA C 226     151.888 168.500 118.745  1.00 83.70      A    N  
ATOM   3100  CA  ALA C 226     153.134 169.250 118.725  1.00 88.01      A    C  
ATOM   3101  C   ALA C 226     152.940 170.565 119.466  1.00 93.24      A    C  
ATOM   3102  O   ALA C 226     152.077 171.369 119.098  1.00 95.03      A    O  
ATOM   3103  CB  ALA C 226     153.586 169.505 117.288  1.00 88.93      A    C  
ATOM   3104  N   LEU C 227     153.738 170.782 120.513  1.00 97.43      A    N  
ATOM   3105  CA  LEU C 227     153.677 172.043 121.240  1.00 93.47      A    C  
ATOM   3106  C   LEU C 227     154.158 173.214 120.397  1.00 95.70      A    C  
ATOM   3107  O   LEU C 227     153.749 174.352 120.648  1.00100.60      A    O  
ATOM   3108  CB  LEU C 227     154.503 171.952 122.523  1.00 93.35      A    C  
ATOM   3109  CG  LEU C 227     153.938 171.060 123.627  1.00 92.23      A    C  
ATOM   3110  CD1 LEU C 227     154.892 171.002 124.804  1.00 94.51      A    C  
ATOM   3111  CD2 LEU C 227     152.575 171.558 124.064  1.00 90.91      A    C  
ATOM   3112  N   SER C 228     155.009 172.962 119.404  1.00102.66      A    N  
ATOM   3113  CA  SER C 228     155.508 174.015 118.532  1.00105.49      A    C  
ATOM   3114  C   SER C 228     154.541 174.368 117.411  1.00104.32      A    C  
ATOM   3115  O   SER C 228     154.814 175.303 116.653  1.00106.77      A    O  
ATOM   3116  CB  SER C 228     156.852 173.604 117.930  1.00106.70      A    C  
ATOM   3117  OG  SER C 228     156.787 172.300 117.380  1.00107.61      A    O  
ATOM   3118  N   ASP C 229     153.424 173.653 117.288  1.00103.03      A    N  
ATOM   3119  CA  ASP C 229     152.458 173.890 116.226  1.00105.10      A    C  
ATOM   3120  C   ASP C 229     151.398 174.913 116.614  1.00106.96      A    C  
ATOM   3121  O   ASP C 229     150.282 174.865 116.087  1.00110.65      A    O  
ATOM   3122  CB  ASP C 229     151.793 172.575 115.815  1.00103.83      A    C  
ATOM   3123  N   TYR C 230     151.718 175.828 117.526  1.00112.64      A    N  
ATOM   3124  CA  TYR C 230     150.805 176.891 117.918  1.00113.51      A    C  
ATOM   3125  C   TYR C 230     151.061 178.188 117.162  1.00118.37      A    C  
ATOM   3126  O   TYR C 230     150.454 179.213 117.488  1.00120.09      A    O  
ATOM   3127  CB  TYR C 230     150.892 177.134 119.427  1.00111.29      A    C  
ATOM   3128  CG  TYR C 230     152.050 178.007 119.856  1.00113.96      A    C  
ATOM   3129  CD1 TYR C 230     153.362 177.620 119.623  1.00115.41      A    C  
ATOM   3130  CD2 TYR C 230     151.830 179.215 120.500  1.00115.69      A    C  
ATOM   3131  CE1 TYR C 230     154.422 178.414 120.015  1.00116.35      A    C  
ATOM   3132  CE2 TYR C 230     152.883 180.016 120.897  1.00117.77      A    C  
ATOM   3133  CZ  TYR C 230     154.177 179.610 120.652  1.00116.61      A    C  
ATOM   3134  OH  TYR C 230     155.229 180.404 121.044  1.00113.18      A    O  
ATOM   3135  N   ASP C 231     151.950 178.168 116.168  1.00117.34      A    N  
ATOM   3136  CA  ASP C 231     152.293 179.370 115.419  1.00114.60      A    C  
ATOM   3137  C   ASP C 231     151.106 179.926 114.639  1.00117.43      A    C  
ATOM   3138  O   ASP C 231     150.601 181.006 114.964  1.00116.90      A    O  
ATOM   3139  CB  ASP C 231     153.462 179.083 114.471  1.00115.95      A    C  
ATOM   3140  CG  ASP C 231     153.306 177.766 113.726  1.00117.92      A    C  
ATOM   3141  OD1 ASP C 231     152.161 177.400 113.389  1.00114.82      A    O  
ATOM   3142  OD2 ASP C 231     154.331 177.097 113.477  1.00118.90      A    O1-
ATOM   3143  N   LEU C 232     150.643 179.195 113.629  1.00124.67      A    N  
ATOM   3144  CA  LEU C 232     149.563 179.650 112.756  1.00124.91      A    C  
ATOM   3145  C   LEU C 232     149.170 178.498 111.838  1.00123.24      A    C  
ATOM   3146  O   LEU C 232     149.677 177.379 111.960  1.00120.17      A    O  
ATOM   3147  CB  LEU C 232     149.971 180.884 111.947  1.00122.22      A    C  
ATOM   3148  N   VAL C 233     148.255 178.792 110.915  1.00117.88      A    N  
ATOM   3149  CA  VAL C 233     147.817 177.854 109.881  1.00118.69      A    C  
ATOM   3150  C   VAL C 233     147.257 176.571 110.482  1.00117.78      A    C  
ATOM   3151  O   VAL C 233     146.775 175.698 109.760  1.00116.02      A    O  
ATOM   3152  CB  VAL C 233     148.962 177.532 108.902  1.00116.98      A    C  
ATOM   3153  N   ASN C 241     146.394 178.375 114.630  1.00108.47      A    N  
ATOM   3154  CA  ASN C 241     145.275 177.678 114.009  1.00111.63      A    C  
ATOM   3155  C   ASN C 241     145.497 176.168 114.027  1.00114.22      A    C  
ATOM   3156  O   ASN C 241     144.563 175.404 114.257  1.00112.71      A    O  
ATOM   3157  CB  ASN C 241     145.067 178.167 112.575  1.00114.78      A    C  
ATOM   3158  CG  ASN C 241     143.603 178.212 112.180  1.00114.59      A    C  
ATOM   3159  ND2 ASN C 241     143.331 178.036 110.892  1.00109.26      A    N  
ATOM   3160  OD1 ASN C 241     142.727 178.408 113.022  1.00113.71      A    O  
ATOM   3161  N   ARG C 242     146.741 175.745 113.780  1.00113.20      A    N  
ATOM   3162  CA  ARG C 242     147.078 174.328 113.889  1.00109.08      A    C  
ATOM   3163  C   ARG C 242     146.842 173.820 115.303  1.00108.52      A    C  
ATOM   3164  O   ARG C 242     146.325 172.713 115.501  1.00109.44      A    O  
ATOM   3165  CB  ARG C 242     148.535 174.097 113.495  1.00107.07      A    C  
ATOM   3166  CG  ARG C 242     148.797 173.956 112.011  1.00110.63      A    C  
ATOM   3167  CD  ARG C 242     150.295 173.901 111.747  1.00110.03      A    C  
ATOM   3168  NE  ARG C 242     150.624 174.013 110.331  1.00109.20      A    N  
ATOM   3169  CZ  ARG C 242     151.507 173.246 109.708  1.00110.15      A    C  
ATOM   3170  NH1 ARG C 242     152.179 172.304 110.349  1.00108.68      A    N1+
ATOM   3171  NH2 ARG C 242     151.728 173.434 108.410  1.00111.31      A    N  
ATOM   3172  N   MET C 243     147.228 174.618 116.299  1.00 99.99      A    N  
ATOM   3173  CA  MET C 243     147.055 174.212 117.686  1.00 99.22      A    C  
ATOM   3174  C   MET C 243     145.576 174.049 118.008  1.00 99.13      A    C  
ATOM   3175  O   MET C 243     145.174 173.089 118.675  1.00102.20      A    O  
ATOM   3176  CB  MET C 243     147.697 175.250 118.603  1.00102.97      A    C  
ATOM   3177  CG  MET C 243     147.348 175.101 120.059  1.00105.17      A    C  
ATOM   3178  SD  MET C 243     148.716 174.264 120.874  1.00102.79      A    S  
ATOM   3179  CE  MET C 243     148.052 172.620 121.006  1.00 98.95      A    C  
ATOM   3180  N   HIS C 244     144.745 174.973 117.515  1.00104.77      A    N  
ATOM   3181  CA  HIS C 244     143.300 174.849 117.670  1.00102.49      A    C  
ATOM   3182  C   HIS C 244     142.745 173.666 116.887  1.00102.25      A    C  
ATOM   3183  O   HIS C 244     141.767 173.048 117.319  1.00102.49      A    O  
ATOM   3184  CB  HIS C 244     142.607 176.139 117.233  1.00105.35      A    C  
ATOM   3185  CG  HIS C 244     142.898 177.313 118.115  1.00106.91      A    C  
ATOM   3186  CD2 HIS C 244     143.551 178.474 117.870  1.00105.48      A    C  
ATOM   3187  ND1 HIS C 244     142.484 177.376 119.427  1.00106.94      A    N  
ATOM   3188  CE1 HIS C 244     142.873 178.523 119.955  1.00106.86      A    C  
ATOM   3189  NE2 HIS C 244     143.523 179.207 119.031  1.00106.31      A    N  
ATOM   3190  N   GLU C 245     143.334 173.346 115.731  1.00100.42      A    N  
ATOM   3191  CA  GLU C 245     142.918 172.153 114.999  1.00100.00      A    C  
ATOM   3192  C   GLU C 245     143.138 170.905 115.843  1.00103.94      A    C  
ATOM   3193  O   GLU C 245     142.255 170.042 115.948  1.00101.30      A    O  
ATOM   3194  CB  GLU C 245     143.688 172.048 113.681  1.00 99.58      A    C  
ATOM   3195  N   SER C 246     144.314 170.806 116.467  1.00 97.48      A    N  
ATOM   3196  CA  SER C 246     144.590 169.687 117.362  1.00 92.26      A    C  
ATOM   3197  C   SER C 246     143.640 169.692 118.550  1.00 91.77      A    C  
ATOM   3198  O   SER C 246     143.197 168.633 119.005  1.00 91.99      A    O  
ATOM   3199  CB  SER C 246     146.041 169.742 117.835  1.00 90.88      A    C  
ATOM   3200  OG  SER C 246     146.935 169.441 116.778  1.00 92.28      A    O  
ATOM   3201  N   MET C 247     143.322 170.878 119.069  1.00 92.62      A    N  
ATOM   3202  CA  MET C 247     142.405 170.977 120.200  1.00 88.57      A    C  
ATOM   3203  C   MET C 247     141.023 170.447 119.840  1.00 93.16      A    C  
ATOM   3204  O   MET C 247     140.417 169.688 120.604  1.00 98.13      A    O  
ATOM   3205  CB  MET C 247     142.321 172.429 120.665  1.00 91.85      A    C  
ATOM   3206  CG  MET C 247     142.096 172.601 122.149  1.00 94.21      A    C  
ATOM   3207  SD  MET C 247     142.848 174.135 122.703  1.00107.96      A    S  
ATOM   3208  CE  MET C 247     144.461 173.967 121.943  1.00 97.81      A    C  
ATOM   3209  N   LYS C 248     140.506 170.834 118.673  1.00 97.91      A    N  
ATOM   3210  CA  LYS C 248     139.187 170.360 118.264  1.00 94.20      A    C  
ATOM   3211  C   LYS C 248     139.201 168.866 117.965  1.00 94.34      A    C  
ATOM   3212  O   LYS C 248     138.236 168.160 118.279  1.00 92.38      A    O  
ATOM   3213  CB  LYS C 248     138.680 171.151 117.059  1.00 95.83      A    C  
ATOM   3214  CG  LYS C 248     138.593 172.648 117.298  1.00 97.63      A    C  
ATOM   3215  CD  LYS C 248     137.847 173.347 116.174  1.00 96.44      A    C  
ATOM   3216  CE  LYS C 248     138.557 173.180 114.846  1.00 95.36      A    C  
ATOM   3217  NZ  LYS C 248     139.406 174.359 114.528  1.00 96.71      A    N1+
ATOM   3218  N   LEU C 249     140.282 168.363 117.362  1.00 86.12      A    N  
ATOM   3219  CA  LEU C 249     140.381 166.924 117.136  1.00 83.16      A    C  
ATOM   3220  C   LEU C 249     140.391 166.160 118.456  1.00 85.38      A    C  
ATOM   3221  O   LEU C 249     139.717 165.131 118.595  1.00 85.83      A    O  
ATOM   3222  CB  LEU C 249     141.634 166.607 116.321  1.00 78.14      A    C  
ATOM   3223  CG  LEU C 249     141.947 165.134 116.046  1.00 81.62      A    C  
ATOM   3224  CD1 LEU C 249     140.718 164.381 115.572  1.00 85.66      A    C  
ATOM   3225  CD2 LEU C 249     143.068 165.017 115.033  1.00 85.70      A    C  
ATOM   3226  N   PHE C 250     141.146 166.656 119.439  1.00 74.93      A    N  
ATOM   3227  CA  PHE C 250     141.179 166.019 120.750  1.00 70.88      A    C  
ATOM   3228  C   PHE C 250     139.816 166.068 121.421  1.00 73.37      A    C  
ATOM   3229  O   PHE C 250     139.398 165.100 122.062  1.00 77.86      A    O  
ATOM   3230  CB  PHE C 250     142.231 166.688 121.631  1.00 71.71      A    C  
ATOM   3231  CG  PHE C 250     142.397 166.041 122.975  1.00 76.36      A    C  
ATOM   3232  CD1 PHE C 250     143.248 164.964 123.137  1.00 73.79      A    C  
ATOM   3233  CD2 PHE C 250     141.704 166.510 124.077  1.00 75.82      A    C  
ATOM   3234  CE1 PHE C 250     143.402 164.368 124.366  1.00 74.16      A    C  
ATOM   3235  CE2 PHE C 250     141.855 165.915 125.309  1.00 70.45      A    C  
ATOM   3236  CZ  PHE C 250     142.705 164.845 125.453  1.00 74.59      A    C  
ATOM   3237  N   ASP C 251     139.116 167.198 121.304  1.00 80.35      A    N  
ATOM   3238  CA  ASP C 251     137.787 167.305 121.895  1.00 79.79      A    C  
ATOM   3239  C   ASP C 251     136.818 166.324 121.251  1.00 83.26      A    C  
ATOM   3240  O   ASP C 251     136.002 165.702 121.940  1.00 84.17      A    O  
ATOM   3241  CB  ASP C 251     137.270 168.736 121.765  1.00 82.08      A    C  
ATOM   3242  CG  ASP C 251     136.037 168.987 122.605  1.00 88.92      A    C  
ATOM   3243  OD1 ASP C 251     135.859 168.288 123.623  1.00 89.47      A    O  
ATOM   3244  OD2 ASP C 251     135.245 169.884 122.248  1.00 91.22      A    O1-
ATOM   3245  N   SER C 252     136.887 166.179 119.926  1.00 84.41      A    N  
ATOM   3246  CA  SER C 252     136.011 165.237 119.238  1.00 83.81      A    C  
ATOM   3247  C   SER C 252     136.315 163.799 119.638  1.00 85.51      A    C  
ATOM   3248  O   SER C 252     135.395 163.001 119.849  1.00 85.25      A    O  
ATOM   3249  CB  SER C 252     136.142 165.410 117.726  1.00 84.77      A    C  
ATOM   3250  OG  SER C 252     135.975 164.172 117.059  1.00 90.56      A    O  
ATOM   3251  N   ILE C 253     137.598 163.447 119.740  1.00 82.13      A    N  
ATOM   3252  CA  ILE C 253     137.966 162.071 120.067  1.00 77.56      A    C  
ATOM   3253  C   ILE C 253     137.619 161.750 121.517  1.00 77.20      A    C  
ATOM   3254  O   ILE C 253     137.055 160.692 121.818  1.00 80.77      A    O  
ATOM   3255  CB  ILE C 253     139.459 161.836 119.774  1.00 78.20      A    C  
ATOM   3256  CG1 ILE C 253     139.674 161.600 118.279  1.00 79.89      A    C  
ATOM   3257  CG2 ILE C 253     139.989 160.662 120.578  1.00 79.06      A    C  
ATOM   3258  CD1 ILE C 253     138.907 160.416 117.734  1.00 79.71      A    C  
ATOM   3259  N   CYS C 254     137.947 162.661 122.435  1.00 81.93      A    N  
ATOM   3260  CA  CYS C 254     137.762 162.398 123.859  1.00 81.75      A    C  
ATOM   3261  C   CYS C 254     136.287 162.261 124.211  1.00 83.16      A    C  
ATOM   3262  O   CYS C 254     135.888 161.323 124.911  1.00 85.70      A    O  
ATOM   3263  CB  CYS C 254     138.410 163.514 124.679  1.00 79.96      A    C  
ATOM   3264  SG  CYS C 254     138.252 163.326 126.464  1.00 90.71      A    S  
ATOM   3265  N   ASN C 255     135.460 163.188 123.733  1.00 89.75      A    N  
ATOM   3266  CA  ASN C 255     134.027 163.168 124.021  1.00 88.90      A    C  
ATOM   3267  C   ASN C 255     133.297 162.440 122.892  1.00 88.02      A    C  
ATOM   3268  O   ASN C 255     132.550 163.016 122.101  1.00 94.07      A    O  
ATOM   3269  CB  ASN C 255     133.504 164.584 124.215  1.00 90.57      A    C  
ATOM   3270  CG  ASN C 255     134.342 165.382 125.189  1.00 90.00      A    C  
ATOM   3271  ND2 ASN C 255     134.762 166.570 124.773  1.00 89.11      A    N  
ATOM   3272  OD1 ASN C 255     134.610 164.937 126.303  1.00 92.84      A    O  
ATOM   3273  N   ASN C 256     133.538 161.135 122.836  1.00 78.68      A    N  
ATOM   3274  CA  ASN C 256     132.958 160.267 121.826  1.00 78.37      A    C  
ATOM   3275  C   ASN C 256     132.128 159.185 122.501  1.00 79.10      A    C  
ATOM   3276  O   ASN C 256     132.424 158.763 123.623  1.00 84.45      A    O  
ATOM   3277  CB  ASN C 256     134.044 159.628 120.955  1.00 79.98      A    C  
ATOM   3278  CG  ASN C 256     133.576 159.360 119.543  1.00 78.07      A    C  
ATOM   3279  ND2 ASN C 256     134.521 159.196 118.628  1.00 79.43      A    N  
ATOM   3280  OD1 ASN C 256     132.378 159.305 119.274  1.00 84.50      A    O  
ATOM   3281  N   LYS C 257     131.076 158.747 121.809  1.00 70.81      A    N  
ATOM   3282  CA  LYS C 257     130.217 157.703 122.355  1.00 73.64      A    C  
ATOM   3283  C   LYS C 257     130.977 156.394 122.520  1.00 72.99      A    C  
ATOM   3284  O   LYS C 257     130.790 155.678 123.511  1.00 74.60      A    O  
ATOM   3285  CB  LYS C 257     129.000 157.506 121.453  1.00 74.87      A    C  
ATOM   3286  CG  LYS C 257     129.273 157.788 119.986  1.00 76.54      A    C  
ATOM   3287  CD  LYS C 257     128.006 157.700 119.159  1.00 74.12      A    C  
ATOM   3288  CE  LYS C 257     127.304 156.370 119.366  1.00 77.82      A    C  
ATOM   3289  NZ  LYS C 257     126.093 156.252 118.511  1.00 76.69      A    N1+
ATOM   3290  N   TRP C 258     131.835 156.061 121.556  1.00 72.87      A    N  
ATOM   3291  CA  TRP C 258     132.564 154.800 121.617  1.00 72.00      A    C  
ATOM   3292  C   TRP C 258     133.678 154.849 122.653  1.00 73.85      A    C  
ATOM   3293  O   TRP C 258     133.880 153.887 123.402  1.00 81.05      A    O  
ATOM   3294  CB  TRP C 258     133.120 154.458 120.238  1.00 71.80      A    C  
ATOM   3295  CG  TRP C 258     132.113 154.643 119.153  1.00 71.98      A    C  
ATOM   3296  CD1 TRP C 258     132.145 155.571 118.157  1.00 70.82      A    C  
ATOM   3297  CD2 TRP C 258     130.911 153.892 118.965  1.00 71.24      A    C  
ATOM   3298  CE2 TRP C 258     130.266 154.414 117.830  1.00 75.13      A    C  
ATOM   3299  CE3 TRP C 258     130.318 152.825 119.645  1.00 66.70      A    C  
ATOM   3300  NE1 TRP C 258     131.041 155.438 117.353  1.00 74.30      A    N  
ATOM   3301  CZ2 TRP C 258     129.061 153.907 117.359  1.00 73.67      A    C  
ATOM   3302  CZ3 TRP C 258     129.123 152.324 119.177  1.00 69.77      A    C  
ATOM   3303  CH2 TRP C 258     128.506 152.864 118.045  1.00 71.76      A    C  
ATOM   3304  N   PHE C 259     134.413 155.953 122.707  1.00 73.44      A    N  
ATOM   3305  CA  PHE C 259     135.523 156.101 123.647  1.00 73.18      A    C  
ATOM   3306  C   PHE C 259     135.056 156.785 124.929  1.00 76.61      A    C  
ATOM   3307  O   PHE C 259     135.628 157.771 125.391  1.00 84.75      A    O  
ATOM   3308  CB  PHE C 259     136.664 156.867 122.991  1.00 68.23      A    C  
ATOM   3309  CG  PHE C 259     137.097 156.289 121.680  1.00 70.74      A    C  
ATOM   3310  CD1 PHE C 259     137.316 154.931 121.550  1.00 72.08      A    C  
ATOM   3311  CD2 PHE C 259     137.279 157.100 120.578  1.00 73.06      A    C  
ATOM   3312  CE1 PHE C 259     137.712 154.394 120.349  1.00 68.91      A    C  
ATOM   3313  CE2 PHE C 259     137.677 156.567 119.375  1.00 76.70      A    C  
ATOM   3314  CZ  PHE C 259     137.892 155.212 119.259  1.00 72.31      A    C  
ATOM   3315  N   THR C 260     133.988 156.236 125.507  1.00 83.90      A    N  
ATOM   3316  CA  THR C 260     133.486 156.759 126.771  1.00 86.41      A    C  
ATOM   3317  C   THR C 260     134.380 156.350 127.934  1.00 87.01      A    C  
ATOM   3318  O   THR C 260     134.698 157.175 128.797  1.00 87.31      A    O  
ATOM   3319  CB  THR C 260     132.047 156.287 126.997  1.00 89.85      A    C  
ATOM   3320  CG2 THR C 260     131.717 156.227 128.480  1.00 87.84      A    C  
ATOM   3321  OG1 THR C 260     131.141 157.191 126.354  1.00 91.54      A    O  
ATOM   3322  N   ASP C 261     134.821 155.092 127.958  1.00 88.86      A    N  
ATOM   3323  CA  ASP C 261     135.626 154.572 129.051  1.00 89.55      A    C  
ATOM   3324  C   ASP C 261     137.100 154.418 128.710  1.00 90.98      A    C  
ATOM   3325  O   ASP C 261     137.902 154.181 129.619  1.00 92.41      A    O  
ATOM   3326  CB  ASP C 261     135.077 153.213 129.510  1.00 89.40      A    C  
ATOM   3327  CG  ASP C 261     134.916 152.236 128.364  1.00 96.89      A    C  
ATOM   3328  OD1 ASP C 261     134.493 152.666 127.271  1.00 97.46      A    O  
ATOM   3329  OD2 ASP C 261     135.215 151.038 128.555  1.00 96.47      A    O1-
ATOM   3330  N   THR C 262     137.480 154.541 127.441  1.00 79.60      A    N  
ATOM   3331  CA  THR C 262     138.876 154.372 127.064  1.00 78.30      A    C  
ATOM   3332  C   THR C 262     139.692 155.581 127.501  1.00 76.81      A    C  
ATOM   3333  O   THR C 262     139.278 156.727 127.309  1.00 79.31      A    O  
ATOM   3334  CB  THR C 262     139.003 154.168 125.555  1.00 73.56      A    C  
ATOM   3335  CG2 THR C 262     137.812 153.395 125.020  1.00 78.44      A    C  
ATOM   3336  OG1 THR C 262     139.071 155.442 124.905  1.00 78.75      A    O  
ATOM   3337  N   SER C 263     140.855 155.321 128.091  1.00 67.28      A    N  
ATOM   3338  CA  SER C 263     141.726 156.389 128.548  1.00 62.43      A    C  
ATOM   3339  C   SER C 263     142.597 156.900 127.405  1.00 61.12      A    C  
ATOM   3340  O   SER C 263     142.844 156.206 126.414  1.00 72.41      A    O  
ATOM   3341  CB  SER C 263     142.599 155.909 129.705  1.00 67.40      A    C  
ATOM   3342  OG  SER C 263     141.811 155.314 130.720  1.00 74.98      A    O  
ATOM   3343  N   ILE C 264     143.065 158.135 127.557  1.00 46.15      A    N  
ATOM   3344  CA  ILE C 264     143.836 158.817 126.527  1.00 47.45      A    C  
ATOM   3345  C   ILE C 264     145.195 159.184 127.102  1.00 54.67      A    C  
ATOM   3346  O   ILE C 264     145.283 159.956 128.064  1.00 64.18      A    O  
ATOM   3347  CB  ILE C 264     143.109 160.065 126.004  1.00 50.77      A    C  
ATOM   3348  CG1 ILE C 264     141.798 159.666 125.330  1.00 53.02      A    C  
ATOM   3349  CG2 ILE C 264     143.992 160.827 125.034  1.00 49.23      A    C  
ATOM   3350  CD1 ILE C 264     140.933 160.834 124.951  1.00 61.57      A    C  
ATOM   3351  N   ILE C 265     146.247 158.629 126.512  1.00 49.37      A    N  
ATOM   3352  CA  ILE C 265     147.619 159.018 126.807  1.00 46.27      A    C  
ATOM   3353  C   ILE C 265     147.962 160.175 125.877  1.00 48.75      A    C  
ATOM   3354  O   ILE C 265     148.052 159.998 124.661  1.00 69.77      A    O  
ATOM   3355  CB  ILE C 265     148.586 157.845 126.618  1.00 49.40      A    C  
ATOM   3356  CG1 ILE C 265     148.124 156.641 127.439  1.00 47.00      A    C  
ATOM   3357  CG2 ILE C 265     149.998 158.250 127.000  1.00 55.62      A    C  
ATOM   3358  CD1 ILE C 265     148.624 155.320 126.916  1.00 51.27      A    C  
ATOM   3359  N   LEU C 266     148.151 161.359 126.444  1.00 56.05      A    N  
ATOM   3360  CA  LEU C 266     148.374 162.569 125.666  1.00 57.14      A    C  
ATOM   3361  C   LEU C 266     149.862 162.887 125.650  1.00 58.49      A    C  
ATOM   3362  O   LEU C 266     150.464 163.117 126.703  1.00 70.69      A    O  
ATOM   3363  CB  LEU C 266     147.578 163.739 126.243  1.00 63.62      A    C  
ATOM   3364  CG  LEU C 266     147.711 165.089 125.538  1.00 69.87      A    C  
ATOM   3365  CD1 LEU C 266     146.914 165.095 124.249  1.00 66.00      A    C  
ATOM   3366  CD2 LEU C 266     147.258 166.211 126.450  1.00 65.04      A    C  
ATOM   3367  N   PHE C 267     150.449 162.898 124.459  1.00 62.52      A    N  
ATOM   3368  CA  PHE C 267     151.845 163.261 124.272  1.00 62.15      A    C  
ATOM   3369  C   PHE C 267     151.913 164.671 123.708  1.00 70.77      A    C  
ATOM   3370  O   PHE C 267     151.248 164.978 122.713  1.00 83.25      A    O  
ATOM   3371  CB  PHE C 267     152.544 162.280 123.330  1.00 64.86      A    C  
ATOM   3372  CG  PHE C 267     152.950 160.993 123.984  1.00 73.55      A    C  
ATOM   3373  CD1 PHE C 267     153.683 160.995 125.155  1.00 75.39      A    C  
ATOM   3374  CD2 PHE C 267     152.600 159.779 123.426  1.00 72.16      A    C  
ATOM   3375  CE1 PHE C 267     154.057 159.813 125.756  1.00 68.69      A    C  
ATOM   3376  CE2 PHE C 267     152.971 158.594 124.023  1.00 69.46      A    C  
ATOM   3377  CZ  PHE C 267     153.700 158.612 125.189  1.00 66.14      A    C  
ATOM   3378  N   LEU C 268     152.689 165.530 124.360  1.00 70.76      A    N  
ATOM   3379  CA  LEU C 268     152.924 166.900 123.913  1.00 70.44      A    C  
ATOM   3380  C   LEU C 268     154.404 166.987 123.561  1.00 73.02      A    C  
ATOM   3381  O   LEU C 268     155.244 167.244 124.425  1.00 81.29      A    O  
ATOM   3382  CB  LEU C 268     152.529 167.914 124.984  1.00 73.38      A    C  
ATOM   3383  CG  LEU C 268     151.119 167.808 125.569  1.00 76.58      A    C  
ATOM   3384  CD1 LEU C 268     151.037 168.547 126.888  1.00 72.89      A    C  
ATOM   3385  CD2 LEU C 268     150.090 168.351 124.600  1.00 74.11      A    C  
ATOM   3386  N   ASN C 269     154.721 166.774 122.291  1.00 82.32      A    N  
ATOM   3387  CA  ASN C 269     156.103 166.630 121.867  1.00 84.89      A    C  
ATOM   3388  C   ASN C 269     156.623 167.925 121.245  1.00 85.54      A    C  
ATOM   3389  O   ASN C 269     155.942 168.955 121.232  1.00 84.31      A    O  
ATOM   3390  CB  ASN C 269     156.229 165.443 120.911  1.00 86.20      A    C  
ATOM   3391  CG  ASN C 269     154.985 165.230 120.087  1.00 88.83      A    C  
ATOM   3392  ND2 ASN C 269     154.361 164.070 120.244  1.00 84.83      A    N  
ATOM   3393  OD1 ASN C 269     154.589 166.097 119.316  1.00 92.37      A    O  
ATOM   3394  N   LYS C 270     157.851 167.867 120.724  1.00 97.72      A    N  
ATOM   3395  CA  LYS C 270     158.559 169.035 120.198  1.00 97.62      A    C  
ATOM   3396  C   LYS C 270     158.654 170.140 121.249  1.00 97.91      A    C  
ATOM   3397  O   LYS C 270     158.406 171.316 120.977  1.00103.37      A    O  
ATOM   3398  CB  LYS C 270     157.909 169.548 118.911  1.00100.03      A    C  
ATOM   3399  CG  LYS C 270     158.096 168.626 117.718  1.00 98.98      A    C  
ATOM   3400  CD  LYS C 270     157.098 168.937 116.616  1.00 99.31      A    C  
ATOM   3401  CE  LYS C 270     157.686 168.658 115.243  1.00 99.80      A    C  
ATOM   3402  NZ  LYS C 270     158.786 167.656 115.302  1.00100.84      A    N1+
ATOM   3403  N   LYS C 271     159.021 169.745 122.470  1.00107.46      A    N  
ATOM   3404  CA  LYS C 271     159.163 170.713 123.552  1.00106.07      A    C  
ATOM   3405  C   LYS C 271     160.337 171.658 123.321  1.00110.01      A    C  
ATOM   3406  O   LYS C 271     160.305 172.803 123.784  1.00113.52      A    O  
ATOM   3407  CB  LYS C 271     159.307 169.984 124.890  1.00104.80      A    C  
ATOM   3408  CG  LYS C 271     160.737 169.646 125.281  1.00109.96      A    C  
ATOM   3409  CD  LYS C 271     160.864 169.402 126.774  1.00111.04      A    C  
ATOM   3410  CE  LYS C 271     160.287 168.056 127.170  1.00108.86      A    C  
ATOM   3411  NZ  LYS C 271     161.291 166.966 127.043  1.00107.44      A    N1+
ATOM   3412  N   ASP C 272     161.375 171.208 122.611  1.00109.18      A    N  
ATOM   3413  CA  ASP C 272     162.522 172.072 122.348  1.00109.97      A    C  
ATOM   3414  C   ASP C 272     162.148 173.204 121.398  1.00112.42      A    C  
ATOM   3415  O   ASP C 272     162.484 174.372 121.639  1.00112.62      A    O  
ATOM   3416  CB  ASP C 272     163.678 171.249 121.780  1.00109.88      A    C  
ATOM   3417  N   LEU C 273     161.455 172.875 120.306  1.00114.53      A    N  
ATOM   3418  CA  LEU C 273     160.983 173.914 119.400  1.00114.73      A    C  
ATOM   3419  C   LEU C 273     159.961 174.813 120.079  1.00116.36      A    C  
ATOM   3420  O   LEU C 273     159.894 176.011 119.782  1.00117.88      A    O  
ATOM   3421  CB  LEU C 273     160.393 173.285 118.139  1.00113.95      A    C  
ATOM   3422  CG  LEU C 273     161.256 172.228 117.447  1.00115.00      A    C  
ATOM   3423  CD1 LEU C 273     160.578 171.724 116.183  1.00115.04      A    C  
ATOM   3424  CD2 LEU C 273     162.634 172.787 117.131  1.00114.47      A    C  
ATOM   3425  N   PHE C 274     159.169 174.259 121.000  1.00110.87      A    N  
ATOM   3426  CA  PHE C 274     158.259 175.084 121.786  1.00107.47      A    C  
ATOM   3427  C   PHE C 274     159.025 176.087 122.637  1.00110.67      A    C  
ATOM   3428  O   PHE C 274     158.642 177.258 122.722  1.00114.99      A    O  
ATOM   3429  CB  PHE C 274     157.377 174.200 122.664  1.00106.45      A    C  
ATOM   3430  CG  PHE C 274     156.449 174.967 123.558  1.00109.10      A    C  
ATOM   3431  CD1 PHE C 274     155.356 175.633 123.035  1.00112.19      A    C  
ATOM   3432  CD2 PHE C 274     156.665 175.016 124.924  1.00109.92      A    C  
ATOM   3433  CE1 PHE C 274     154.499 176.336 123.855  1.00111.92      A    C  
ATOM   3434  CE2 PHE C 274     155.811 175.718 125.748  1.00110.32      A    C  
ATOM   3435  CZ  PHE C 274     154.727 176.378 125.213  1.00109.77      A    C  
ATOM   3436  N   GLU C 275     160.114 175.646 123.270  1.00117.26      A    N  
ATOM   3437  CA  GLU C 275     160.951 176.557 124.046  1.00119.92      A    C  
ATOM   3438  C   GLU C 275     161.538 177.647 123.161  1.00118.55      A    C  
ATOM   3439  O   GLU C 275     161.543 178.831 123.525  1.00117.81      A    O  
ATOM   3440  CB  GLU C 275     162.070 175.774 124.733  1.00120.17      A    C  
ATOM   3441  CG  GLU C 275     161.833 175.482 126.198  1.00119.63      A    C  
ATOM   3442  CD  GLU C 275     163.121 175.203 126.946  1.00122.11      A    C  
ATOM   3443  OE1 GLU C 275     163.918 176.147 127.129  1.00121.34      A    O  
ATOM   3444  OE2 GLU C 275     163.337 174.041 127.348  1.00122.28      A    O1-
ATOM   3445  N   GLU C 276     162.047 177.258 121.990  1.00122.93      A    N  
ATOM   3446  CA  GLU C 276     162.650 178.232 121.085  1.00125.12      A    C  
ATOM   3447  C   GLU C 276     161.628 179.261 120.618  1.00125.98      A    C  
ATOM   3448  O   GLU C 276     161.925 180.460 120.558  1.00127.21      A    O  
ATOM   3449  CB  GLU C 276     163.281 177.521 119.888  1.00125.70      A    C  
ATOM   3450  CG  GLU C 276     164.407 176.564 120.248  1.00126.12      A    C  
ATOM   3451  CD  GLU C 276     165.241 177.050 121.417  1.00127.52      A    C  
ATOM   3452  OE1 GLU C 276     165.844 178.139 121.309  1.00128.46      A    O  
ATOM   3453  OE2 GLU C 276     165.295 176.342 122.444  1.00126.67      A    O1-
ATOM   3454  N   LYS C 277     160.417 178.812 120.279  1.00120.14      A    N  
ATOM   3455  CA  LYS C 277     159.375 179.741 119.856  1.00120.08      A    C  
ATOM   3456  C   LYS C 277     158.935 180.642 121.003  1.00121.48      A    C  
ATOM   3457  O   LYS C 277     158.705 181.840 120.802  1.00123.57      A    O  
ATOM   3458  CB  LYS C 277     158.185 178.969 119.289  1.00120.49      A    C  
ATOM   3459  CG  LYS C 277     158.357 178.562 117.836  1.00121.48      A    C  
ATOM   3460  CD  LYS C 277     157.152 177.798 117.322  1.00119.19      A    C  
ATOM   3461  CE  LYS C 277     157.526 176.934 116.131  1.00118.57      A    C  
ATOM   3462  NZ  LYS C 277     158.487 177.625 115.230  1.00120.12      A    N1+
ATOM   3463  N   ILE C 278     158.815 180.086 122.212  1.00123.82      A    N  
ATOM   3464  CA  ILE C 278     158.380 180.872 123.362  1.00122.26      A    C  
ATOM   3465  C   ILE C 278     159.390 181.968 123.672  1.00123.34      A    C  
ATOM   3466  O   ILE C 278     159.016 183.104 123.991  1.00123.81      A    O  
ATOM   3467  CB  ILE C 278     158.144 179.952 124.575  1.00122.74      A    C  
ATOM   3468  CG1 ILE C 278     156.759 179.307 124.490  1.00123.60      A    C  
ATOM   3469  CG2 ILE C 278     158.311 180.715 125.881  1.00124.52      A    C  
ATOM   3470  CD1 ILE C 278     155.653 180.146 125.087  1.00124.04      A    C  
ATOM   3471  N   LYS C 279     160.684 181.650 123.577  1.00132.54      A    N  
ATOM   3472  CA  LYS C 279     161.710 182.651 123.857  1.00132.61      A    C  
ATOM   3473  C   LYS C 279     161.596 183.856 122.931  1.00131.85      A    C  
ATOM   3474  O   LYS C 279     161.972 184.970 123.316  1.00132.41      A    O  
ATOM   3475  CB  LYS C 279     163.101 182.028 123.745  1.00132.53      A    C  
ATOM   3476  CG  LYS C 279     163.518 181.210 124.961  1.00132.14      A    C  
ATOM   3477  CD  LYS C 279     164.634 180.223 124.634  1.00132.29      A    C  
ATOM   3478  CE  LYS C 279     165.421 180.639 123.399  1.00131.72      A    C  
ATOM   3479  NZ  LYS C 279     166.721 179.923 123.301  1.00131.70      A    N1+
ATOM   3480  N   LYS C 280     161.084 183.662 121.715  1.00131.16      A    N  
ATOM   3481  CA  LYS C 280     160.932 184.747 120.751  1.00131.77      A    C  
ATOM   3482  C   LYS C 280     159.501 185.272 120.699  1.00132.69      A    C  
ATOM   3483  O   LYS C 280     159.263 186.462 120.923  1.00133.12      A    O  
ATOM   3484  CB  LYS C 280     161.381 184.278 119.360  1.00129.89      A    C  
ATOM   3485  N   SER C 281     158.529 184.392 120.403  1.00134.28      A    N  
ATOM   3486  CA  SER C 281     157.135 184.793 120.303  1.00133.11      A    C  
ATOM   3487  C   SER C 281     156.336 184.267 121.491  1.00133.97      A    C  
ATOM   3488  O   SER C 281     156.603 183.172 121.992  1.00134.18      A    O  
ATOM   3489  CB  SER C 281     156.516 184.273 119.001  1.00131.18      A    C  
ATOM   3490  OG  SER C 281     156.905 182.934 118.751  1.00132.03      A    O  
ATOM   3491  N   PRO C 282     155.345 185.016 121.963  1.00135.91      A    N  
ATOM   3492  CA  PRO C 282     154.575 184.584 123.131  1.00134.81      A    C  
ATOM   3493  C   PRO C 282     153.489 183.576 122.778  1.00133.09      A    C  
ATOM   3494  O   PRO C 282     153.294 183.199 121.621  1.00133.62      A    O  
ATOM   3495  CB  PRO C 282     153.958 185.891 123.651  1.00133.95      A    C  
ATOM   3496  CG  PRO C 282     153.954 186.828 122.485  1.00134.74      A    C  
ATOM   3497  CD  PRO C 282     154.845 186.283 121.402  1.00134.05      A    C  
ATOM   3498  N   LEU C 283     152.796 183.119 123.822  1.00125.24      A    N  
ATOM   3499  CA  LEU C 283     151.665 182.219 123.638  1.00126.57      A    C  
ATOM   3500  C   LEU C 283     150.402 182.973 123.234  1.00128.73      A    C  
ATOM   3501  O   LEU C 283     149.429 182.347 122.802  1.00127.37      A    O  
ATOM   3502  CB  LEU C 283     151.423 181.426 124.928  1.00124.92      A    C  
ATOM   3503  CG  LEU C 283     151.011 179.948 124.881  1.00123.84      A    C  
ATOM   3504  CD1 LEU C 283     151.065 179.350 126.273  1.00123.62      A    C  
ATOM   3505  CD2 LEU C 283     149.642 179.726 124.282  1.00125.93      A    C  
ATOM   3506  N   THR C 284     150.408 184.304 123.339  1.00132.57      A    N  
ATOM   3507  CA  THR C 284     149.180 185.082 123.207  1.00131.41      A    C  
ATOM   3508  C   THR C 284     148.541 184.970 121.829  1.00130.78      A    C  
ATOM   3509  O   THR C 284     147.322 185.140 121.716  1.00130.04      A    O  
ATOM   3510  CB  THR C 284     149.457 186.553 123.522  1.00131.69      A    C  
ATOM   3511  CG2 THR C 284     150.267 186.680 124.804  1.00131.01      A    C  
ATOM   3512  OG1 THR C 284     150.186 187.147 122.441  1.00128.81      A    O  
ATOM   3513  N   ILE C 285     149.320 184.694 120.780  1.00129.29      A    N  
ATOM   3514  CA  ILE C 285     148.738 184.567 119.444  1.00129.23      A    C  
ATOM   3515  C   ILE C 285     147.767 183.394 119.400  1.00128.91      A    C  
ATOM   3516  O   ILE C 285     146.653 183.505 118.876  1.00127.52      A    O  
ATOM   3517  CB  ILE C 285     149.829 184.432 118.362  1.00128.25      A    C  
ATOM   3518  CG1 ILE C 285     150.961 185.458 118.530  1.00128.76      A    C  
ATOM   3519  CG2 ILE C 285     149.218 184.544 116.973  1.00127.00      A    C  
ATOM   3520  CD1 ILE C 285     152.039 185.092 119.521  1.00127.15      A    C  
ATOM   3521  N   CYS C 286     148.176 182.253 119.950  1.00128.94      A    N  
ATOM   3522  CA  CYS C 286     147.301 181.090 120.018  1.00128.76      A    C  
ATOM   3523  C   CYS C 286     146.219 181.238 121.078  1.00127.89      A    C  
ATOM   3524  O   CYS C 286     145.062 180.879 120.836  1.00126.65      A    O  
ATOM   3525  CB  CYS C 286     148.121 179.830 120.300  1.00128.73      A    C  
ATOM   3526  SG  CYS C 286     147.134 178.444 120.892  1.00132.51      A    S  
ATOM   3527  N   TYR C 287     146.623 181.697 122.265  1.00125.30      A    N  
ATOM   3528  CA  TYR C 287     145.657 181.854 123.378  1.00126.91      A    C  
ATOM   3529  C   TYR C 287     145.566 183.327 123.775  1.00127.96      A    C  
ATOM   3530  O   TYR C 287     146.385 183.776 124.599  1.00128.05      A    O  
ATOM   3531  CB  TYR C 287     146.119 181.079 124.605  1.00125.55      A    C  
ATOM   3532  CG  TYR C 287     145.986 179.585 124.523  1.00125.67      A    C  
ATOM   3533  CD1 TYR C 287     144.949 178.984 123.833  1.00125.57      A    C  
ATOM   3534  CD2 TYR C 287     146.902 178.774 125.162  1.00123.69      A    C  
ATOM   3535  CE1 TYR C 287     144.838 177.606 123.773  1.00124.95      A    C  
ATOM   3536  CE2 TYR C 287     146.813 177.399 125.110  1.00122.39      A    C  
ATOM   3537  CZ  TYR C 287     145.775 176.817 124.415  1.00124.40      A    C  
ATOM   3538  OH  TYR C 287     145.720 175.459 124.398  1.00127.18      A    O  
ATOM   3539  N   PRO C 288     144.617 184.113 123.230  1.00133.85      A    N  
ATOM   3540  CA  PRO C 288     144.451 185.512 123.657  1.00132.47      A    C  
ATOM   3541  C   PRO C 288     144.106 185.656 125.128  1.00131.84      A    C  
ATOM   3542  O   PRO C 288     144.540 186.623 125.765  1.00131.48      A    O  
ATOM   3543  CB  PRO C 288     143.314 186.021 122.758  1.00131.97      A    C  
ATOM   3544  CG  PRO C 288     143.271 185.067 121.603  1.00131.62      A    C  
ATOM   3545  CD  PRO C 288     143.676 183.742 122.161  1.00131.97      A    C  
ATOM   3546  N   GLU C 289     143.340 184.725 125.687  1.00126.32      A    N  
ATOM   3547  CA  GLU C 289     142.939 184.785 127.092  1.00126.44      A    C  
ATOM   3548  C   GLU C 289     143.898 183.970 127.958  1.00126.51      A    C  
ATOM   3549  O   GLU C 289     143.512 183.043 128.671  1.00127.68      A    O  
ATOM   3550  CB  GLU C 289     141.500 184.303 127.251  1.00126.37      A    C  
ATOM   3551  N   TYR C 290     145.175 184.337 127.886  1.00125.72      A    N  
ATOM   3552  CA  TYR C 290     146.229 183.680 128.650  1.00126.17      A    C  
ATOM   3553  C   TYR C 290     146.966 184.736 129.457  1.00126.85      A    C  
ATOM   3554  O   TYR C 290     147.371 185.767 128.910  1.00125.83      A    O  
ATOM   3555  CB  TYR C 290     147.191 182.928 127.725  1.00126.39      A    C  
ATOM   3556  CG  TYR C 290     148.519 182.574 128.354  1.00127.29      A    C  
ATOM   3557  CD1 TYR C 290     148.583 181.788 129.497  1.00125.13      A    C  
ATOM   3558  CD2 TYR C 290     149.710 183.020 127.800  1.00126.03      A    C  
ATOM   3559  CE1 TYR C 290     149.795 181.461 130.071  1.00123.62      A    C  
ATOM   3560  CE2 TYR C 290     150.925 182.699 128.367  1.00126.61      A    C  
ATOM   3561  CZ  TYR C 290     150.962 181.919 129.501  1.00125.54      A    C  
ATOM   3562  OH  TYR C 290     152.172 181.598 130.068  1.00126.72      A    O  
ATOM   3563  N   ALA C 291     147.136 184.482 130.750  1.00130.52      A    N  
ATOM   3564  CA  ALA C 291     147.781 185.416 131.670  1.00131.02      A    C  
ATOM   3565  C   ALA C 291     149.046 184.753 132.209  1.00131.04      A    C  
ATOM   3566  O   ALA C 291     149.024 184.089 133.246  1.00130.42      A    O  
ATOM   3567  CB  ALA C 291     146.831 185.817 132.796  1.00129.46      A    C  
ATOM   3568  N   GLY C 292     150.151 184.941 131.498  1.00127.57      A    N  
ATOM   3569  CA  GLY C 292     151.413 184.365 131.915  1.00128.03      A    C  
ATOM   3570  C   GLY C 292     152.560 184.954 131.131  1.00128.67      A    C  
ATOM   3571  O   GLY C 292     152.366 185.599 130.094  1.00127.76      A    O  
ATOM   3572  N   SER C 293     153.766 184.721 131.642  1.00133.76      A    N  
ATOM   3573  CA  SER C 293     154.977 185.228 131.022  1.00134.66      A    C  
ATOM   3574  C   SER C 293     155.501 184.231 129.990  1.00133.21      A    C  
ATOM   3575  O   SER C 293     154.923 183.166 129.763  1.00130.99      A    O  
ATOM   3576  CB  SER C 293     156.034 185.528 132.084  1.00133.29      A    C  
ATOM   3577  OG  SER C 293     157.314 185.688 131.499  1.00133.06      A    O  
ATOM   3578  N   ASN C 294     156.616 184.584 129.354  1.00135.56      A    N  
ATOM   3579  CA  ASN C 294     157.235 183.728 128.341  1.00134.95      A    C  
ATOM   3580  C   ASN C 294     158.183 182.722 128.997  1.00135.02      A    C  
ATOM   3581  O   ASN C 294     159.393 182.712 128.774  1.00134.08      A    O  
ATOM   3582  CB  ASN C 294     157.954 184.577 127.301  1.00133.93      A    C  
ATOM   3583  CG  ASN C 294     157.067 184.925 126.125  1.00135.01      A    C  
ATOM   3584  ND2 ASN C 294     157.497 185.890 125.321  1.00134.25      A    N  
ATOM   3585  OD1 ASN C 294     156.005 184.332 125.943  1.00134.24      A    O  
ATOM   3586  N   THR C 295     157.596 181.862 129.824  1.00130.98      A    N  
ATOM   3587  CA  THR C 295     158.319 180.804 130.511  1.00131.44      A    C  
ATOM   3588  C   THR C 295     157.868 179.454 129.975  1.00128.88      A    C  
ATOM   3589  O   THR C 295     156.672 179.230 129.762  1.00128.30      A    O  
ATOM   3590  CB  THR C 295     158.091 180.868 132.024  1.00132.05      A    C  
ATOM   3591  CG2 THR C 295     159.255 180.226 132.765  1.00129.66      A    C  
ATOM   3592  OG1 THR C 295     157.965 182.236 132.433  1.00130.91      A    O  
ATOM   3593  N   TYR C 296     158.831 178.559 129.751  1.00121.03      A    N  
ATOM   3594  CA  TYR C 296     158.509 177.255 129.181  1.00121.35      A    C  
ATOM   3595  C   TYR C 296     157.592 176.459 130.099  1.00123.05      A    C  
ATOM   3596  O   TYR C 296     156.600 175.876 129.649  1.00123.81      A    O  
ATOM   3597  CB  TYR C 296     159.789 176.469 128.903  1.00120.50      A    C  
ATOM   3598  CG  TYR C 296     159.570 174.974 128.883  1.00121.74      A    C  
ATOM   3599  CD1 TYR C 296     158.880 174.367 127.842  1.00122.76      A    C  
ATOM   3600  CD2 TYR C 296     160.040 174.170 129.913  1.00122.98      A    C  
ATOM   3601  CE1 TYR C 296     158.671 173.003 127.823  1.00123.05      A    C  
ATOM   3602  CE2 TYR C 296     159.835 172.804 129.902  1.00123.46      A    C  
ATOM   3603  CZ  TYR C 296     159.150 172.226 128.855  1.00122.82      A    C  
ATOM   3604  OH  TYR C 296     158.943 170.868 128.841  1.00122.87      A    O  
ATOM   3605  N   GLU C 297     157.913 176.417 131.394  1.00120.30      A    N  
ATOM   3606  CA  GLU C 297     157.151 175.583 132.319  1.00118.98      A    C  
ATOM   3607  C   GLU C 297     155.714 176.072 132.448  1.00119.70      A    C  
ATOM   3608  O   GLU C 297     154.767 175.281 132.364  1.00119.61      A    O  
ATOM   3609  CB  GLU C 297     157.838 175.557 133.684  1.00116.54      A    C  
ATOM   3610  N   GLU C 298     155.532 177.379 132.645  1.00120.00      A    N  
ATOM   3611  CA  GLU C 298     154.188 177.922 132.819  1.00120.21      A    C  
ATOM   3612  C   GLU C 298     153.355 177.763 131.552  1.00120.02      A    C  
ATOM   3613  O   GLU C 298     152.185 177.369 131.616  1.00119.46      A    O  
ATOM   3614  CB  GLU C 298     154.275 179.390 133.235  1.00121.40      A    C  
ATOM   3615  CG  GLU C 298     153.076 180.233 132.846  1.00122.92      A    C  
ATOM   3616  CD  GLU C 298     153.099 181.604 133.494  1.00123.36      A    C  
ATOM   3617  OE1 GLU C 298     153.816 182.491 132.985  1.00121.34      A    O  
ATOM   3618  OE2 GLU C 298     152.401 181.793 134.511  1.00121.69      A    O1-
ATOM   3619  N   ALA C 299     153.945 178.054 130.391  1.00113.93      A    N  
ATOM   3620  CA  ALA C 299     153.220 177.912 129.132  1.00113.26      A    C  
ATOM   3621  C   ALA C 299     152.846 176.459 128.866  1.00114.66      A    C  
ATOM   3622  O   ALA C 299     151.717 176.162 128.450  1.00114.34      A    O  
ATOM   3623  CB  ALA C 299     154.060 178.469 127.984  1.00109.81      A    C  
ATOM   3624  N   ALA C 300     153.785 175.539 129.095  1.00107.48      A    N  
ATOM   3625  CA  ALA C 300     153.511 174.125 128.880  1.00102.12      A    C  
ATOM   3626  C   ALA C 300     152.419 173.628 129.816  1.00101.10      A    C  
ATOM   3627  O   ALA C 300     151.535 172.869 129.402  1.00102.68      A    O  
ATOM   3628  CB  ALA C 300     154.792 173.313 129.064  1.00103.88      A    C  
ATOM   3629  N   ALA C 301     152.459 174.050 131.082  1.00105.10      A    N  
ATOM   3630  CA  ALA C 301     151.408 173.666 132.016  1.00104.26      A    C  
ATOM   3631  C   ALA C 301     150.060 174.225 131.584  1.00105.92      A    C  
ATOM   3632  O   ALA C 301     149.039 173.533 131.666  1.00106.73      A    O  
ATOM   3633  CB  ALA C 301     151.761 174.135 133.426  1.00104.55      A    C  
ATOM   3634  N   TYR C 302     150.035 175.478 131.122  1.00106.34      A    N  
ATOM   3635  CA  TYR C 302     148.780 176.064 130.664  1.00106.16      A    C  
ATOM   3636  C   TYR C 302     148.206 175.280 129.493  1.00105.96      A    C  
ATOM   3637  O   TYR C 302     147.002 175.007 129.452  1.00104.87      A    O  
ATOM   3638  CB  TYR C 302     148.987 177.527 130.276  1.00107.36      A    C  
ATOM   3639  CG  TYR C 302     147.715 178.219 129.845  1.00109.48      A    C  
ATOM   3640  CD1 TYR C 302     146.681 178.437 130.746  1.00107.00      A    C  
ATOM   3641  CD2 TYR C 302     147.546 178.650 128.537  1.00111.60      A    C  
ATOM   3642  CE1 TYR C 302     145.517 179.067 130.356  1.00106.51      A    C  
ATOM   3643  CE2 TYR C 302     146.384 179.281 128.138  1.00110.55      A    C  
ATOM   3644  CZ  TYR C 302     145.373 179.486 129.051  1.00109.02      A    C  
ATOM   3645  OH  TYR C 302     144.215 180.115 128.657  1.00108.45      A    O  
ATOM   3646  N   ILE C 303     149.056 174.899 128.537  1.00 99.62      A    N  
ATOM   3647  CA  ILE C 303     148.591 174.104 127.402  1.00 95.87      A    C  
ATOM   3648  C   ILE C 303     148.078 172.747 127.873  1.00 93.67      A    C  
ATOM   3649  O   ILE C 303     147.053 172.246 127.387  1.00 94.09      A    O  
ATOM   3650  CB  ILE C 303     149.713 173.959 126.358  1.00 93.07      A    C  
ATOM   3651  CG1 ILE C 303     149.950 175.291 125.646  1.00 95.74      A    C  
ATOM   3652  CG2 ILE C 303     149.374 172.877 125.349  1.00 93.09      A    C  
ATOM   3653  CD1 ILE C 303     151.008 175.229 124.571  1.00 96.55      A    C  
ATOM   3654  N   GLN C 304     148.782 172.130 128.825  1.00 95.23      A    N  
ATOM   3655  CA  GLN C 304     148.368 170.822 129.322  1.00 94.15      A    C  
ATOM   3656  C   GLN C 304     146.989 170.887 129.966  1.00 95.53      A    C  
ATOM   3657  O   GLN C 304     146.125 170.048 129.689  1.00 98.86      A    O  
ATOM   3658  CB  GLN C 304     149.398 170.282 130.312  1.00 93.49      A    C  
ATOM   3659  CG  GLN C 304     148.845 169.220 131.245  1.00 91.94      A    C  
ATOM   3660  CD  GLN C 304     149.913 168.591 132.113  1.00 97.52      A    C  
ATOM   3661  NE2 GLN C 304     149.581 167.467 132.735  1.00 94.10      A    N  
ATOM   3662  OE1 GLN C 304     151.024 169.106 132.222  1.00101.27      A    O  
ATOM   3663  N   CYS C 305     146.757 171.882 130.829  1.00102.54      A    N  
ATOM   3664  CA  CYS C 305     145.430 172.002 131.432  1.00100.60      A    C  
ATOM   3665  C   CYS C 305     144.378 172.421 130.415  1.00100.27      A    C  
ATOM   3666  O   CYS C 305     143.215 172.023 130.540  1.00102.36      A    O  
ATOM   3667  CB  CYS C 305     145.430 172.967 132.621  1.00104.11      A    C  
ATOM   3668  SG  CYS C 305     146.941 173.052 133.594  1.00114.87      A    S  
ATOM   3669  N   GLN C 306     144.753 173.206 129.404  1.00101.62      A    N  
ATOM   3670  CA  GLN C 306     143.797 173.546 128.356  1.00100.71      A    C  
ATOM   3671  C   GLN C 306     143.320 172.296 127.631  1.00 99.12      A    C  
ATOM   3672  O   GLN C 306     142.134 172.171 127.309  1.00 98.30      A    O  
ATOM   3673  CB  GLN C 306     144.420 174.535 127.372  1.00 96.45      A    C  
ATOM   3674  CG  GLN C 306     144.388 175.978 127.844  1.00 99.32      A    C  
ATOM   3675  CD  GLN C 306     142.976 176.505 128.005  1.00104.16      A    C  
ATOM   3676  NE2 GLN C 306     142.525 176.617 129.249  1.00101.47      A    N  
ATOM   3677  OE1 GLN C 306     142.297 176.805 127.023  1.00105.25      A    O  
ATOM   3678  N   PHE C 307     144.230 171.356 127.372  1.00 90.04      A    N  
ATOM   3679  CA  PHE C 307     143.817 170.096 126.759  1.00 81.79      A    C  
ATOM   3680  C   PHE C 307     143.038 169.222 127.733  1.00 80.75      A    C  
ATOM   3681  O   PHE C 307     142.059 168.575 127.345  1.00 88.52      A    O  
ATOM   3682  CB  PHE C 307     145.027 169.337 126.228  1.00 79.44      A    C  
ATOM   3683  CG  PHE C 307     145.250 169.525 124.768  1.00 80.72      A    C  
ATOM   3684  CD1 PHE C 307     144.550 168.770 123.846  1.00 82.98      A    C  
ATOM   3685  CD2 PHE C 307     146.149 170.460 124.313  1.00 78.90      A    C  
ATOM   3686  CE1 PHE C 307     144.748 168.945 122.497  1.00 85.67      A    C  
ATOM   3687  CE2 PHE C 307     146.350 170.636 122.971  1.00 79.34      A    C  
ATOM   3688  CZ  PHE C 307     145.651 169.879 122.060  1.00 85.49      A    C  
ATOM   3689  N   GLU C 308     143.458 169.181 128.997  1.00 88.42      A    N  
ATOM   3690  CA  GLU C 308     142.815 168.296 129.959  1.00 88.50      A    C  
ATOM   3691  C   GLU C 308     141.425 168.775 130.351  1.00 92.13      A    C  
ATOM   3692  O   GLU C 308     140.620 167.970 130.829  1.00 96.09      A    O  
ATOM   3693  CB  GLU C 308     143.690 168.153 131.203  1.00 88.56      A    C  
ATOM   3694  CG  GLU C 308     144.765 167.090 131.074  1.00 90.43      A    C  
ATOM   3695  CD  GLU C 308     145.387 166.727 132.404  1.00 97.10      A    C  
ATOM   3696  OE1 GLU C 308     146.044 167.598 133.011  1.00100.00      A    O  
ATOM   3697  OE2 GLU C 308     145.222 165.569 132.843  1.00 94.86      A    O1-
ATOM   3698  N   ASP C 309     141.125 170.060 130.167  1.00 93.53      A    N  
ATOM   3699  CA  ASP C 309     139.787 170.564 130.444  1.00 95.34      A    C  
ATOM   3700  C   ASP C 309     138.795 170.242 129.335  1.00 97.08      A    C  
ATOM   3701  O   ASP C 309     137.593 170.458 129.520  1.00 98.05      A    O  
ATOM   3702  CB  ASP C 309     139.827 172.075 130.674  1.00 97.07      A    C  
ATOM   3703  CG  ASP C 309     140.556 172.449 131.947  1.00 99.34      A    C  
ATOM   3704  OD1 ASP C 309     140.488 171.671 132.921  1.00 99.07      A    O  
ATOM   3705  OD2 ASP C 309     141.192 173.524 131.977  1.00100.79      A    O1-
ATOM   3706  N   LEU C 310     139.267 169.739 128.193  1.00 89.39      A    N  
ATOM   3707  CA  LEU C 310     138.367 169.309 127.132  1.00 84.71      A    C  
ATOM   3708  C   LEU C 310     137.610 168.042 127.500  1.00 86.51      A    C  
ATOM   3709  O   LEU C 310     136.593 167.736 126.869  1.00 88.67      A    O  
ATOM   3710  CB  LEU C 310     139.152 169.091 125.840  1.00 81.75      A    C  
ATOM   3711  CG  LEU C 310     139.217 170.241 124.836  1.00 80.97      A    C  
ATOM   3712  CD1 LEU C 310     139.647 171.531 125.495  1.00 86.33      A    C  
ATOM   3713  CD2 LEU C 310     140.184 169.880 123.733  1.00 85.12      A    C  
ATOM   3714  N   ASN C 311     138.082 167.304 128.500  1.00 87.55      A    N  
ATOM   3715  CA  ASN C 311     137.409 166.084 128.921  1.00 87.44      A    C  
ATOM   3716  C   ASN C 311     136.083 166.422 129.589  1.00 93.37      A    C  
ATOM   3717  O   ASN C 311     136.037 167.206 130.540  1.00 98.94      A    O  
ATOM   3718  CB  ASN C 311     138.305 165.300 129.878  1.00 84.91      A    C  
ATOM   3719  CG  ASN C 311     137.763 163.923 130.194  1.00 87.91      A    C  
ATOM   3720  ND2 ASN C 311     138.418 163.229 131.116  1.00 86.15      A    N  
ATOM   3721  OD1 ASN C 311     136.769 163.485 129.617  1.00 93.12      A    O  
ATOM   3722  N   LYS C 312     135.000 165.830 129.088  1.00 96.21      A    N  
ATOM   3723  CA  LYS C 312     133.686 166.034 129.685  1.00 93.73      A    C  
ATOM   3724  C   LYS C 312     133.387 164.979 130.744  1.00 98.40      A    C  
ATOM   3725  O   LYS C 312     132.969 165.312 131.857  1.00103.05      A    O  
ATOM   3726  CB  LYS C 312     132.602 166.020 128.604  1.00 94.76      A    C  
ATOM   3727  CG  LYS C 312     132.615 167.223 127.668  1.00 95.70      A    C  
ATOM   3728  CD  LYS C 312     133.216 168.456 128.322  1.00 96.64      A    C  
ATOM   3729  CE  LYS C 312     133.216 169.636 127.365  1.00100.14      A    C  
ATOM   3730  NZ  LYS C 312     134.116 169.405 126.202  1.00 97.25      A    N1+
ATOM   3731  N   ARG C 313     133.600 163.706 130.412  1.00104.03      A    N  
ATOM   3732  CA  ARG C 313     133.399 162.606 131.354  1.00104.48      A    C  
ATOM   3733  C   ARG C 313     134.658 162.447 132.207  1.00102.89      A    C  
ATOM   3734  O   ARG C 313     135.426 161.490 132.090  1.00102.62      A    O  
ATOM   3735  CB  ARG C 313     133.053 161.325 130.608  1.00105.57      A    C  
ATOM   3736  CG  ARG C 313     133.897 161.083 129.366  1.00103.53      A    C  
ATOM   3737  CD  ARG C 313     133.046 160.655 128.185  1.00105.67      A    C  
ATOM   3738  NE  ARG C 313     132.132 161.708 127.762  1.00108.80      A    N  
ATOM   3739  CZ  ARG C 313     130.947 161.494 127.207  1.00107.19      A    C  
ATOM   3740  NH1 ARG C 313     130.496 160.270 126.990  1.00104.34      A    N1+
ATOM   3741  NH2 ARG C 313     130.197 162.535 126.858  1.00103.97      A    N  
ATOM   3742  N   LYS C 314     134.857 163.418 133.094  1.00101.28      A    N  
ATOM   3743  CA  LYS C 314     136.062 163.472 133.920  1.00102.79      A    C  
ATOM   3744  C   LYS C 314     136.083 162.426 135.024  1.00102.13      A    C  
ATOM   3745  O   LYS C 314     136.992 162.468 135.862  1.00101.17      A    O  
ATOM   3746  CB  LYS C 314     136.215 164.867 134.526  1.00 99.71      A    C  
ATOM   3747  CG  LYS C 314     137.638 165.400 134.496  1.00101.15      A    C  
ATOM   3748  CD  LYS C 314     137.672 166.917 134.576  1.00103.08      A    C  
ATOM   3749  CE  LYS C 314     136.648 167.547 133.648  1.00103.70      A    C  
ATOM   3750  NZ  LYS C 314     136.819 169.023 133.544  1.00103.59      A    N1+
ATOM   3751  N   ASP C 315     135.132 161.495 135.066  1.00108.16      A    N  
ATOM   3752  CA  ASP C 315     135.107 160.439 136.068  1.00107.67      A    C  
ATOM   3753  C   ASP C 315     135.375 159.063 135.478  1.00110.41      A    C  
ATOM   3754  O   ASP C 315     136.228 158.328 135.985  1.00111.69      A    O  
ATOM   3755  CB  ASP C 315     133.755 160.436 136.796  1.00107.44      A    C  
ATOM   3756  CG  ASP C 315     132.581 160.579 135.848  1.00109.68      A    C  
ATOM   3757  OD1 ASP C 315     132.093 159.545 135.345  1.00108.55      A    O1-
ATOM   3758  OD2 ASP C 315     132.147 161.724 135.603  1.00110.56      A    O1-
ATOM   3759  N   THR C 316     134.666 158.696 134.411  1.00102.61      A    N  
ATOM   3760  CA  THR C 316     134.804 157.374 133.814  1.00101.84      A    C  
ATOM   3761  C   THR C 316     136.021 157.243 132.907  1.00100.36      A    C  
ATOM   3762  O   THR C 316     136.378 156.119 132.542  1.00103.08      A    O  
ATOM   3763  CB  THR C 316     133.538 157.021 133.027  1.00101.24      A    C  
ATOM   3764  CG2 THR C 316     133.517 157.744 131.694  1.00 98.91      A    C  
ATOM   3765  OG1 THR C 316     133.486 155.606 132.807  1.00105.34      A    O  
ATOM   3766  N   LYS C 317     136.663 158.348 132.536  1.00 87.09      A    N  
ATOM   3767  CA  LYS C 317     137.818 158.317 131.651  1.00 84.46      A    C  
ATOM   3768  C   LYS C 317     138.916 159.207 132.212  1.00 88.45      A    C  
ATOM   3769  O   LYS C 317     138.649 160.321 132.672  1.00 91.61      A    O  
ATOM   3770  CB  LYS C 317     137.439 158.765 130.235  1.00 85.95      A    C  
ATOM   3771  CG  LYS C 317     138.605 159.238 129.391  1.00 86.16      A    C  
ATOM   3772  CD  LYS C 317     138.165 160.298 128.406  1.00 85.30      A    C  
ATOM   3773  CE  LYS C 317     137.017 159.800 127.553  1.00 85.11      A    C  
ATOM   3774  NZ  LYS C 317     137.479 158.822 126.533  1.00 88.70      A    N1+
ATOM   3775  N   GLU C 318     140.148 158.711 132.168  1.00 79.63      A    N  
ATOM   3776  CA  GLU C 318     141.309 159.419 132.686  1.00 75.89      A    C  
ATOM   3777  C   GLU C 318     142.237 159.792 131.538  1.00 81.17      A    C  
ATOM   3778  O   GLU C 318     142.367 159.043 130.565  1.00 89.07      A    O  
ATOM   3779  CB  GLU C 318     142.049 158.559 133.716  1.00 76.93      A    C  
ATOM   3780  CG  GLU C 318     143.465 159.010 134.026  1.00 85.19      A    C  
ATOM   3781  CD  GLU C 318     143.711 159.185 135.509  1.00 91.46      A    C  
ATOM   3782  OE1 GLU C 318     144.522 160.061 135.878  1.00 85.98      A    O  
ATOM   3783  OE2 GLU C 318     143.094 158.448 136.307  1.00 90.00      A    O1-
ATOM   3784  N   ILE C 319     142.876 160.953 131.650  1.00 68.94      A    N  
ATOM   3785  CA  ILE C 319     143.795 161.456 130.636  1.00 64.31      A    C  
ATOM   3786  C   ILE C 319     145.188 161.513 131.247  1.00 74.46      A    C  
ATOM   3787  O   ILE C 319     145.393 162.148 132.288  1.00 82.15      A    O  
ATOM   3788  CB  ILE C 319     143.365 162.835 130.116  1.00 62.93      A    C  
ATOM   3789  CG1 ILE C 319     142.098 162.710 129.272  1.00 67.62      A    C  
ATOM   3790  CG2 ILE C 319     144.481 163.475 129.311  1.00 61.93      A    C  
ATOM   3791  CD1 ILE C 319     141.619 164.018 128.710  1.00 71.64      A    C  
ATOM   3792  N   TYR C 320     146.142 160.851 130.600  1.00 68.66      A    N  
ATOM   3793  CA  TYR C 320     147.534 160.836 131.028  1.00 55.52      A    C  
ATOM   3794  C   TYR C 320     148.345 161.714 130.088  1.00 63.07      A    C  
ATOM   3795  O   TYR C 320     148.298 161.529 128.868  1.00 75.64      A    O  
ATOM   3796  CB  TYR C 320     148.094 159.412 131.037  1.00 52.32      A    C  
ATOM   3797  CG  TYR C 320     147.217 158.397 131.734  1.00 60.37      A    C  
ATOM   3798  CD1 TYR C 320     146.165 157.783 131.069  1.00 64.15      A    C  
ATOM   3799  CD2 TYR C 320     147.449 158.043 133.055  1.00 64.35      A    C  
ATOM   3800  CE1 TYR C 320     145.366 156.856 131.701  1.00 60.06      A    C  
ATOM   3801  CE2 TYR C 320     146.654 157.114 133.695  1.00 60.55      A    C  
ATOM   3802  CZ  TYR C 320     145.615 156.524 133.012  1.00 62.30      A    C  
ATOM   3803  OH  TYR C 320     144.819 155.599 133.642  1.00 70.61      A    O  
ATOM   3804  N   THR C 321     149.083 162.664 130.651  1.00 67.46      A    N  
ATOM   3805  CA  THR C 321     149.818 163.650 129.872  1.00 64.74      A    C  
ATOM   3806  C   THR C 321     151.313 163.471 130.086  1.00 70.47      A    C  
ATOM   3807  O   THR C 321     151.776 163.389 131.228  1.00 78.03      A    O  
ATOM   3808  CB  THR C 321     149.400 165.071 130.251  1.00 68.49      A    C  
ATOM   3809  CG2 THR C 321     150.061 166.076 129.332  1.00 68.02      A    C  
ATOM   3810  OG1 THR C 321     147.978 165.196 130.139  1.00 75.86      A    O  
ATOM   3811  N   HIS C 322     152.058 163.412 128.987  1.00 71.33      A    N  
ATOM   3812  CA  HIS C 322     153.509 163.317 129.009  1.00 67.01      A    C  
ATOM   3813  C   HIS C 322     154.090 164.334 128.041  1.00 76.25      A    C  
ATOM   3814  O   HIS C 322     153.551 164.541 126.950  1.00 81.46      A    O  
ATOM   3815  CB  HIS C 322     153.982 161.912 128.636  1.00 70.13      A    C  
ATOM   3816  CG  HIS C 322     155.414 161.645 128.977  1.00 78.81      A    C  
ATOM   3817  CD2 HIS C 322     156.102 161.809 130.132  1.00 80.91      A    C  
ATOM   3818  ND1 HIS C 322     156.315 161.141 128.064  1.00 80.20      A    N  
ATOM   3819  CE1 HIS C 322     157.496 161.008 128.640  1.00 80.97      A    C  
ATOM   3820  NE2 HIS C 322     157.393 161.406 129.895  1.00 80.54      A    N  
ATOM   3821  N   PHE C 323     155.186 164.971 128.442  1.00 83.98      A    N  
ATOM   3822  CA  PHE C 323     155.879 165.946 127.604  1.00 80.80      A    C  
ATOM   3823  C   PHE C 323     157.040 165.234 126.921  1.00 84.07      A    C  
ATOM   3824  O   PHE C 323     158.074 164.970 127.539  1.00 83.43      A    O  
ATOM   3825  CB  PHE C 323     156.349 167.139 128.427  1.00 81.18      A    C  
ATOM   3826  CG  PHE C 323     155.253 168.102 128.767  1.00 84.73      A    C  
ATOM   3827  CD1 PHE C 323     154.486 167.924 129.905  1.00 82.24      A    C  
ATOM   3828  CD2 PHE C 323     154.977 169.176 127.942  1.00 84.95      A    C  
ATOM   3829  CE1 PHE C 323     153.474 168.805 130.218  1.00 80.67      A    C  
ATOM   3830  CE2 PHE C 323     153.965 170.057 128.248  1.00 82.70      A    C  
ATOM   3831  CZ  PHE C 323     153.213 169.873 129.389  1.00 80.87      A    C  
ATOM   3832  N   THR C 324     156.880 164.901 125.644  1.00 96.00      A    N  
ATOM   3833  CA  THR C 324     157.946 164.217 124.890  1.00 90.96      A    C  
ATOM   3834  C   THR C 324     159.278 164.474 124.179  1.00 94.65      A    C  
ATOM   3835  O   THR C 324     160.262 163.843 124.593  1.00 92.68      A    O  
ATOM   3836  CB  THR C 324     157.314 163.290 123.830  1.00 89.44      A    C  
ATOM   3837  CG2 THR C 324     158.247 162.205 123.342  1.00 95.51      A    C  
ATOM   3838  OG1 THR C 324     156.148 162.692 124.395  1.00 88.87      A    O  
ATOM   3839  N   CYS C 325     159.306 165.357 123.173  1.00122.52      A    N  
ATOM   3840  CA  CYS C 325     160.559 165.797 122.488  1.00121.73      A    C  
ATOM   3841  C   CYS C 325     161.680 165.060 121.729  1.00123.95      A    C  
ATOM   3842  O   CYS C 325     162.765 165.650 121.591  1.00124.17      A    O  
ATOM   3843  CB  CYS C 325     161.129 166.935 123.304  1.00121.32      A    C  
ATOM   3844  SG  CYS C 325     162.492 166.497 124.414  1.00125.39      A    S  
ATOM   3845  N   SER C 326     161.426 163.850 121.217  1.00130.92      A    N  
ATOM   3846  CA  SER C 326     162.542 163.075 120.610  1.00130.15      A    C  
ATOM   3847  C   SER C 326     163.427 162.972 121.851  1.00130.24      A    C  
ATOM   3848  O   SER C 326     164.494 163.616 121.879  1.00130.97      A    O  
ATOM   3849  CB  SER C 326     163.267 163.720 119.466  1.00128.79      A    C  
ATOM   3850  OG  SER C 326     164.382 162.937 119.070  1.00128.20      A    O  
ATOM   3851  N   THR C 327     162.994 162.187 122.840  1.00125.97      A    N  
ATOM   3852  CA  THR C 327     163.709 162.147 124.137  1.00126.65      A    C  
ATOM   3853  C   THR C 327     164.303 160.765 124.366  1.00127.14      A    C  
ATOM   3854  O   THR C 327     164.470 160.015 123.389  1.00126.96      A    O  
ATOM   3855  CB  THR C 327     162.769 162.229 125.336  1.00 30.00      A    C  
ATOM   3856  OG1 THR C 327     161.965 161.050 125.351  1.00 30.00      A    O  
ATOM   3857  CG2 THR C 327     161.857 163.432 125.302  1.00 30.00      A    C  
ATOM   3858  N   ASP C 328     164.599 160.465 125.633  1.00124.03      A    N  
ATOM   3859  CA  ASP C 328     165.117 159.129 126.010  1.00123.46      A    C  
ATOM   3860  C   ASP C 328     163.929 158.171 125.985  1.00122.27      A    C  
ATOM   3861  O   ASP C 328     162.795 158.655 125.854  1.00122.31      A    O  
ATOM   3862  CB  ASP C 328     165.817 159.196 127.369  1.00125.06      A    C  
ATOM   3863  N   THR C 329     164.180 156.871 126.105  1.00117.69      A    N  
ATOM   3864  CA  THR C 329     163.088 155.874 125.987  1.00120.17      A    C  
ATOM   3865  C   THR C 329     162.421 156.171 127.333  1.00120.67      A    C  
ATOM   3866  O   THR C 329     162.856 155.572 128.337  1.00118.91      A    O  
ATOM   3867  CB  THR C 329     163.682 154.463 125.915  1.00120.26      A    C  
ATOM   3868  CG2 THR C 329     164.510 154.119 127.134  1.00118.50      A    C  
ATOM   3869  OG1 THR C 329     162.618 153.524 125.764  1.00119.67      A    O  
ATOM   3870  N   LYS C 330     161.403 157.040 127.380  1.00103.77      A    N  
ATOM   3871  CA  LYS C 330     160.776 157.201 128.683  1.00101.54      A    C  
ATOM   3872  C   LYS C 330     159.326 157.209 128.221  1.00101.76      A    C  
ATOM   3873  O   LYS C 330     158.428 156.991 129.041  1.00104.49      A    O  
ATOM   3874  CB  LYS C 330     161.027 158.412 129.590  1.00101.64      A    C  
ATOM   3875  CG  LYS C 330     162.493 158.643 129.922  1.00100.93      A    C  
ATOM   3876  CD  LYS C 330     162.671 159.177 131.336  1.00102.48      A    C  
ATOM   3877  CE  LYS C 330     161.579 160.171 131.701  1.00102.89      A    C  
ATOM   3878  NZ  LYS C 330     162.031 161.137 132.740  1.00101.67      A    N1+
ATOM   3879  N   ASN C 331     159.077 157.447 126.932  1.00 87.62      A    N  
ATOM   3880  CA  ASN C 331     157.707 157.468 126.435  1.00 80.72      A    C  
ATOM   3881  C   ASN C 331     157.098 156.073 126.436  1.00 84.37      A    C  
ATOM   3882  O   ASN C 331     155.912 155.908 126.743  1.00 91.57      A    O  
ATOM   3883  CB  ASN C 331     157.676 158.073 125.035  1.00 84.71      A    C  
ATOM   3884  CG  ASN C 331     158.646 159.223 124.885  1.00 92.29      A    C  
ATOM   3885  ND2 ASN C 331     159.459 159.177 123.839  1.00 92.01      A    N  
ATOM   3886  OD1 ASN C 331     158.669 160.140 125.704  1.00 91.62      A    O  
ATOM   3887  N   VAL C 332     157.893 155.055 126.102  1.00 80.52      A    N  
ATOM   3888  CA  VAL C 332     157.394 153.686 126.161  1.00 80.85      A    C  
ATOM   3889  C   VAL C 332     157.113 153.284 127.605  1.00 79.26      A    C  
ATOM   3890  O   VAL C 332     156.143 152.571 127.887  1.00 78.13      A    O  
ATOM   3891  CB  VAL C 332     158.378 152.726 125.467  1.00 75.56      A    C  
ATOM   3892  CG1 VAL C 332     159.719 152.702 126.181  1.00 80.10      A    C  
ATOM   3893  CG2 VAL C 332     157.785 151.330 125.378  1.00 76.42      A    C  
ATOM   3894  N   GLN C 333     157.936 153.755 128.546  1.00 78.71      A    N  
ATOM   3895  CA  GLN C 333     157.666 153.500 129.957  1.00 78.17      A    C  
ATOM   3896  C   GLN C 333     156.381 154.183 130.405  1.00 77.38      A    C  
ATOM   3897  O   GLN C 333     155.596 153.604 131.166  1.00 82.19      A    O  
ATOM   3898  CB  GLN C 333     158.845 153.965 130.809  1.00 78.64      A    C  
ATOM   3899  CG  GLN C 333     158.749 153.559 132.269  1.00 80.02      A    C  
ATOM   3900  CD  GLN C 333     158.846 152.060 132.461  1.00 85.17      A    C  
ATOM   3901  NE2 GLN C 333     157.925 151.501 133.236  1.00 81.69      A    N  
ATOM   3902  OE1 GLN C 333     159.739 151.411 131.918  1.00 86.67      A    O  
ATOM   3903  N   PHE C 334     156.153 155.418 129.951  1.00 68.69      A    N  
ATOM   3904  CA  PHE C 334     154.915 156.114 130.286  1.00 65.19      A    C  
ATOM   3905  C   PHE C 334     153.704 155.383 129.721  1.00 67.51      A    C  
ATOM   3906  O   PHE C 334     152.677 155.247 130.398  1.00 72.97      A    O  
ATOM   3907  CB  PHE C 334     154.968 157.549 129.765  1.00 60.43      A    C  
ATOM   3908  CG  PHE C 334     153.849 158.417 130.262  1.00 67.99      A    C  
ATOM   3909  CD1 PHE C 334     153.978 159.121 131.445  1.00 70.12      A    C  
ATOM   3910  CD2 PHE C 334     152.671 158.531 129.546  1.00 71.45      A    C  
ATOM   3911  CE1 PHE C 334     152.953 159.919 131.905  1.00 70.37      A    C  
ATOM   3912  CE2 PHE C 334     151.643 159.326 130.002  1.00 68.02      A    C  
ATOM   3913  CZ  PHE C 334     151.785 160.021 131.182  1.00 73.00      A    C  
ATOM   3914  N   VAL C 335     153.807 154.906 128.479  1.00 62.99      A    N  
ATOM   3915  CA  VAL C 335     152.714 154.149 127.878  1.00 57.46      A    C  
ATOM   3916  C   VAL C 335     152.457 152.872 128.667  1.00 64.70      A    C  
ATOM   3917  O   VAL C 335     151.304 152.503 128.918  1.00 68.71      A    O  
ATOM   3918  CB  VAL C 335     153.018 153.851 126.398  1.00 60.05      A    C  
ATOM   3919  CG1 VAL C 335     152.038 152.830 125.847  1.00 58.94      A    C  
ATOM   3920  CG2 VAL C 335     152.970 155.128 125.582  1.00 61.33      A    C  
ATOM   3921  N   PHE C 336     153.526 152.179 129.071  1.00 72.48      A    N  
ATOM   3922  CA  PHE C 336     153.366 150.957 129.852  1.00 64.98      A    C  
ATOM   3923  C   PHE C 336     152.683 151.237 131.184  1.00 68.79      A    C  
ATOM   3924  O   PHE C 336     151.789 150.493 131.596  1.00 79.25      A    O  
ATOM   3925  CB  PHE C 336     154.726 150.296 130.076  1.00 70.43      A    C  
ATOM   3926  CG  PHE C 336     154.660 149.040 130.896  1.00 76.13      A    C  
ATOM   3927  CD1 PHE C 336     154.309 147.835 130.315  1.00 76.33      A    C  
ATOM   3928  CD2 PHE C 336     154.947 149.064 132.249  1.00 73.01      A    C  
ATOM   3929  CE1 PHE C 336     154.246 146.682 131.065  1.00 69.83      A    C  
ATOM   3930  CE2 PHE C 336     154.883 147.913 133.003  1.00 73.10      A    C  
ATOM   3931  CZ  PHE C 336     154.532 146.721 132.409  1.00 71.27      A    C  
ATOM   3932  N   ASP C 337     153.086 152.309 131.868  1.00 69.25      A    N  
ATOM   3933  CA  ASP C 337     152.456 152.652 133.140  1.00 67.34      A    C  
ATOM   3934  C   ASP C 337     150.980 152.985 132.958  1.00 69.66      A    C  
ATOM   3935  O   ASP C 337     150.128 152.532 133.736  1.00 81.16      A    O  
ATOM   3936  CB  ASP C 337     153.191 153.824 133.786  1.00 73.19      A    C  
ATOM   3937  CG  ASP C 337     154.571 153.447 134.276  1.00 80.60      A    C  
ATOM   3938  OD1 ASP C 337     154.750 152.295 134.721  1.00 84.53      A    O  
ATOM   3939  OD2 ASP C 337     155.479 154.302 134.216  1.00 79.97      A    O1-
ATOM   3940  N   ALA C 338     150.657 153.775 131.933  1.00 59.83      A    N  
ATOM   3941  CA  ALA C 338     149.268 154.155 131.706  1.00 55.29      A    C  
ATOM   3942  C   ALA C 338     148.409 152.943 131.369  1.00 58.25      A    C  
ATOM   3943  O   ALA C 338     147.293 152.803 131.884  1.00 64.70      A    O  
ATOM   3944  CB  ALA C 338     149.184 155.200 130.597  1.00 57.87      A    C  
ATOM   3945  N   VAL C 339     148.911 152.047 130.516  1.00 59.39      A    N  
ATOM   3946  CA  VAL C 339     148.112 150.881 130.161  1.00 54.98      A    C  
ATOM   3947  C   VAL C 339     148.026 149.913 131.330  1.00 60.25      A    C  
ATOM   3948  O   VAL C 339     147.038 149.187 131.462  1.00 64.36      A    O  
ATOM   3949  CB  VAL C 339     148.650 150.194 128.892  1.00 56.09      A    C  
ATOM   3950  CG1 VAL C 339     148.669 151.170 127.730  1.00 55.89      A    C  
ATOM   3951  CG2 VAL C 339     150.020 149.598 129.133  1.00 61.89      A    C  
ATOM   3952  N   THR C 340     149.033 149.885 132.206  1.00 63.44      A    N  
ATOM   3953  CA  THR C 340     148.918 149.087 133.421  1.00 63.26      A    C  
ATOM   3954  C   THR C 340     147.806 149.617 134.315  1.00 68.88      A    C  
ATOM   3955  O   THR C 340     147.020 148.840 134.868  1.00 79.32      A    O  
ATOM   3956  CB  THR C 340     150.248 149.070 134.172  1.00 66.26      A    C  
ATOM   3957  CG2 THR C 340     150.180 148.112 135.347  1.00 64.65      A    C  
ATOM   3958  OG1 THR C 340     151.291 148.650 133.286  1.00 73.91      A    O  
ATOM   3959  N   ASP C 341     147.719 150.941 134.460  1.00 63.63      A    N  
ATOM   3960  CA  ASP C 341     146.615 151.527 135.218  1.00 52.39      A    C  
ATOM   3961  C   ASP C 341     145.270 151.186 134.585  1.00 58.56      A    C  
ATOM   3962  O   ASP C 341     144.315 150.820 135.285  1.00 74.54      A    O  
ATOM   3963  CB  ASP C 341     146.789 153.041 135.310  1.00 62.31      A    C  
ATOM   3964  CG  ASP C 341     147.663 153.457 136.470  1.00 79.48      A    C  
ATOM   3965  OD1 ASP C 341     148.760 152.882 136.625  1.00 81.98      A    O  
ATOM   3966  OD2 ASP C 341     147.255 154.362 137.227  1.00 76.88      A    O1-
ATOM   3967  N   VAL C 342     145.181 151.297 133.259  1.00 61.65      A    N  
ATOM   3968  CA  VAL C 342     143.930 150.997 132.565  1.00 59.69      A    C  
ATOM   3969  C   VAL C 342     143.548 149.534 132.755  1.00 59.85      A    C  
ATOM   3970  O   VAL C 342     142.374 149.207 132.961  1.00 64.37      A    O  
ATOM   3971  CB  VAL C 342     144.043 151.365 131.074  1.00 58.33      A    C  
ATOM   3972  CG1 VAL C 342     142.788 150.953 130.327  1.00 62.45      A    C  
ATOM   3973  CG2 VAL C 342     144.286 152.853 130.914  1.00 58.03      A    C  
ATOM   3974  N   ILE C 343     144.528 148.633 132.685  1.00 61.07      A    N  
ATOM   3975  CA  ILE C 343     144.250 147.208 132.825  1.00 60.10      A    C  
ATOM   3976  C   ILE C 343     143.835 146.878 134.252  1.00 66.50      A    C  
ATOM   3977  O   ILE C 343     142.961 146.034 134.475  1.00 75.02      A    O  
ATOM   3978  CB  ILE C 343     145.470 146.385 132.371  1.00 63.87      A    C  
ATOM   3979  CG1 ILE C 343     145.596 146.438 130.848  1.00 66.88      A    C  
ATOM   3980  CG2 ILE C 343     145.356 144.945 132.834  1.00 62.89      A    C  
ATOM   3981  CD1 ILE C 343     146.913 145.931 130.327  1.00 65.87      A    C  
ATOM   3982  N   ILE C 344     144.446 147.533 135.241  1.00 60.41      A    N  
ATOM   3983  CA  ILE C 344     144.012 147.346 136.624  1.00 47.87      A    C  
ATOM   3984  C   ILE C 344     142.563 147.782 136.787  1.00 54.67      A    C  
ATOM   3985  O   ILE C 344     141.756 147.086 137.418  1.00 68.05      A    O  
ATOM   3986  CB  ILE C 344     144.939 148.107 137.589  1.00 49.96      A    C  
ATOM   3987  CG1 ILE C 344     146.314 147.451 137.638  1.00 52.62      A    C  
ATOM   3988  CG2 ILE C 344     144.334 148.154 138.978  1.00 61.99      A    C  
ATOM   3989  CD1 ILE C 344     147.269 148.124 138.584  1.00 58.10      A    C  
ATOM   3990  N   LYS C 345     142.208 148.937 136.218  1.00 68.64      A    N  
ATOM   3991  CA  LYS C 345     140.825 149.400 136.304  1.00 67.38      A    C  
ATOM   3992  C   LYS C 345     139.871 148.436 135.607  1.00 71.33      A    C  
ATOM   3993  O   LYS C 345     138.774 148.166 136.108  1.00 76.62      A    O  
ATOM   3994  CB  LYS C 345     140.700 150.802 135.709  1.00 73.28      A    C  
ATOM   3995  CG  LYS C 345     140.886 151.920 136.717  1.00 76.73      A    C  
ATOM   3996  CD  LYS C 345     141.647 153.089 136.114  1.00 78.51      A    C  
ATOM   3997  CE  LYS C 345     141.664 154.279 137.057  1.00 82.42      A    C  
ATOM   3998  NZ  LYS C 345     142.920 155.067 136.937  1.00 78.02      A    N1+
ATOM   3999  N   ASN C 346     140.268 147.910 134.447  1.00 74.44      A    N  
ATOM   4000  CA  ASN C 346     139.417 146.964 133.730  1.00 72.32      A    C  
ATOM   4001  C   ASN C 346     139.232 145.676 134.521  1.00 76.44      A    C  
ATOM   4002  O   ASN C 346     138.132 145.114 134.561  1.00 79.68      A    O  
ATOM   4003  CB  ASN C 346     140.006 146.666 132.353  1.00 75.23      A    C  
ATOM   4004  CG  ASN C 346     140.034 147.885 131.456  1.00 77.49      A    C  
ATOM   4005  ND2 ASN C 346     140.831 147.822 130.397  1.00 77.92      A    N  
ATOM   4006  OD1 ASN C 346     139.347 148.873 131.712  1.00 77.07      A    O  
ATOM   4007  N   ASN C 347     140.302 145.186 135.150  1.00 73.89      A    N  
ATOM   4008  CA  ASN C 347     140.196 143.994 135.983  1.00 70.28      A    C  
ATOM   4009  C   ASN C 347     139.272 144.236 137.168  1.00 71.88      A    C  
ATOM   4010  O   ASN C 347     138.459 143.371 137.519  1.00 74.36      A    O  
ATOM   4011  CB  ASN C 347     141.582 143.567 136.462  1.00 67.75      A    C  
ATOM   4012  CG  ASN C 347     142.420 142.969 135.355  1.00 71.83      A    C  
ATOM   4013  ND2 ASN C 347     143.713 142.820 135.606  1.00 65.75      A    N  
ATOM   4014  OD1 ASN C 347     141.911 142.643 134.285  1.00 78.80      A    O  
ATOM   4015  N   LEU C 348     139.385 145.408 137.798  1.00 68.20      A    N  
ATOM   4016  CA  LEU C 348     138.494 145.746 138.904  1.00 65.69      A    C  
ATOM   4017  C   LEU C 348     137.045 145.825 138.442  1.00 74.78      A    C  
ATOM   4018  O   LEU C 348     136.131 145.424 139.170  1.00 84.42      A    O  
ATOM   4019  CB  LEU C 348     138.932 147.061 139.543  1.00 66.10      A    C  
ATOM   4020  CG  LEU C 348     140.177 146.955 140.418  1.00 72.40      A    C  
ATOM   4021  CD1 LEU C 348     140.473 148.278 141.095  1.00 74.10      A    C  
ATOM   4022  CD2 LEU C 348     139.975 145.862 141.444  1.00 72.26      A    C  
ATOM   4023  N   LYS C 349     136.815 146.351 137.238  1.00 83.44      A    N  
ATOM   4024  CA  LYS C 349     135.473 146.324 136.666  1.00 80.83      A    C  
ATOM   4025  C   LYS C 349     134.988 144.893 136.480  1.00 82.29      A    C  
ATOM   4026  O   LYS C 349     133.827 144.579 136.763  1.00 88.18      A    O  
ATOM   4027  CB  LYS C 349     135.455 147.063 135.328  1.00 85.59      A    C  
ATOM   4028  CG  LYS C 349     135.262 148.563 135.429  1.00 85.00      A    C  
ATOM   4029  CD  LYS C 349     135.264 149.200 134.048  1.00 87.56      A    C  
ATOM   4030  CE  LYS C 349     135.214 150.716 134.132  1.00 90.06      A    C  
ATOM   4031  NZ  LYS C 349     135.189 151.346 132.784  1.00 89.51      A    N1+
ATOM   4032  N   ASP C 350     135.868 144.015 135.998  1.00 88.30      A    N  
ATOM   4033  CA  ASP C 350     135.477 142.636 135.722  1.00 88.67      A    C  
ATOM   4034  C   ASP C 350     135.092 141.901 137.000  1.00 90.27      A    C  
ATOM   4035  O   ASP C 350     134.040 141.255 137.061  1.00 89.24      A    O  
ATOM   4036  CB  ASP C 350     136.611 141.908 135.003  1.00 92.40      A    C  
ATOM   4037  CG  ASP C 350     136.449 141.923 133.499  1.00 96.58      A    C  
ATOM   4038  OD1 ASP C 350     135.293 141.935 133.027  1.00 94.57      A    O  
ATOM   4039  OD2 ASP C 350     137.476 141.924 132.790  1.00 97.37      A    O1-
ATOM   4040  N   CYS C 351     135.900 142.022 138.051  1.00 95.79      A    N  
ATOM   4041  CA  CYS C 351     135.555 141.401 139.319  1.00 94.59      A    C  
ATOM   4042  C   CYS C 351     134.260 141.979 139.677  1.00 95.49      A    C  
ATOM   4043  O   CYS C 351     133.296 141.273 139.928  1.00101.37      A    O  
ATOM   4044  CB  CYS C 351     136.480 141.761 140.479  1.00 92.42      A    C  
ATOM   4045  SG  CYS C 351     138.200 141.267 140.469  1.00102.93      A    S  
ATOM   4046  N   GLY C 352     134.225 143.295 139.712  1.00 94.94      A    N  
ATOM   4047  CA  GLY C 352     133.015 143.949 140.159  1.00 96.66      A    C  
ATOM   4048  C   GLY C 352     133.079 144.705 141.465  1.00 98.60      A    C  
ATOM   4049  O   GLY C 352     132.033 144.929 142.082  1.00100.87      A    O  
ATOM   4050  N   LEU C 353     134.260 145.114 141.914  1.00 86.85      A    N  
ATOM   4051  CA  LEU C 353     134.317 145.956 143.105  1.00 91.38      A    C  
ATOM   4052  C   LEU C 353     134.783 147.368 142.750  1.00 92.79      A    C  
ATOM   4053  O   LEU C 353     135.284 148.105 143.598  1.00 93.63      A    O  
ATOM   4054  CB  LEU C 353     135.212 145.335 144.185  1.00 85.49      A    C  
ATOM   4055  CG  LEU C 353     136.736 145.374 144.100  1.00 86.78      A    C  
ATOM   4056  CD1 LEU C 353     137.318 145.493 145.493  1.00 89.27      A    C  
ATOM   4057  CD2 LEU C 353     137.247 144.126 143.442  1.00 87.08      A    C  
ATOM   4058  N   PHE C 354     134.590 147.744 141.490  1.00 98.97      A    N  
ATOM   4059  CA  PHE C 354     134.878 149.102 141.043  1.00 97.96      A    C  
ATOM   4060  CB  PHE C 354     136.346 149.244 140.641  1.00 99.12      A    C  
ATOM   4061  CG  PHE C 354     136.590 150.306 139.609  1.00100.20      A    C  
ATOM   4062  CD1 PHE C 354     135.849 150.339 138.441  1.00100.27      A    C  
ATOM   4063  CD2 PHE C 354     137.556 151.275 139.810  1.00 98.88      A    C  
ATOM   4064  CE1 PHE C 354     136.071 151.317 137.492  1.00100.99      A    C  
ATOM   4065  CE2 PHE C 354     137.781 152.256 138.863  1.00100.03      A    C  
ATOM   4066  CZ  PHE C 354     137.037 152.276 137.703  1.00100.32      A    C  
TER    4067      PHE C 354                                                      
ATOM   4068  N   LEU B   4     131.832 178.682  87.095  1.00168.39      B    N  
ATOM   4069  CA  LEU B   4     131.080 179.636  86.290  1.00168.78      B    C  
ATOM   4070  C   LEU B   4     129.611 179.655  86.697  1.00169.11      B    C  
ATOM   4071  O   LEU B   4     129.043 178.619  87.044  1.00167.81      B    O  
ATOM   4072  CB  LEU B   4     131.212 179.304  84.803  1.00168.57      B    C  
ATOM   4073  CG  LEU B   4     131.001 180.455  83.818  1.00168.81      B    C  
ATOM   4074  CD1 LEU B   4     131.984 181.586  84.081  1.00168.14      B    C  
ATOM   4075  CD2 LEU B   4     131.121 179.956  82.385  1.00168.42      B    C  
ATOM   4076  N   ASP B   5     129.001 180.844  86.654  1.00172.76      B    N  
ATOM   4077  CA  ASP B   5     127.591 180.967  87.014  1.00172.88      B    C  
ATOM   4078  C   ASP B   5     126.680 180.266  86.011  1.00173.20      B    C  
ATOM   4079  O   ASP B   5     125.609 179.781  86.390  1.00172.82      B    O  
ATOM   4080  CB  ASP B   5     127.191 182.439  87.128  1.00172.51      B    C  
ATOM   4081  CG  ASP B   5     127.064 183.111  85.774  1.00172.96      B    C  
ATOM   4082  OD1 ASP B   5     127.923 182.862  84.901  1.00172.46      B    O  
ATOM   4083  OD2 ASP B   5     126.086 183.860  85.565  1.00172.84      B    O1-
ATOM   4084  N   GLN B   6     127.073 180.215  84.735  1.00170.67      B    N  
ATOM   4085  CA  GLN B   6     126.226 179.587  83.724  1.00169.89      B    C  
ATOM   4086  C   GLN B   6     126.071 178.097  84.009  1.00170.08      B    C  
ATOM   4087  O   GLN B   6     124.969 177.544  83.910  1.00169.20      B    O  
ATOM   4088  CB  GLN B   6     126.795 179.888  82.322  1.00169.65      B    C  
ATOM   4089  CG  GLN B   6     126.268 179.129  81.067  1.00170.40      B    C  
ATOM   4090  CD  GLN B   6     126.586 177.637  80.976  1.00170.54      B    C  
ATOM   4091  NE2 GLN B   6     126.056 176.995  79.939  1.00169.42      B    N  
ATOM   4092  OE1 GLN B   6     127.284 177.071  81.813  1.00171.03      B    O  
ATOM   4093  N   LEU B   7     127.163 177.436  84.404  1.00167.28      B    N  
ATOM   4094  CA  LEU B   7     127.088 176.026  84.777  1.00166.52      B    C  
ATOM   4095  C   LEU B   7     126.213 175.813  86.007  1.00166.27      B    C  
ATOM   4096  O   LEU B   7     125.426 174.860  86.054  1.00166.27      B    O  
ATOM   4097  CB  LEU B   7     128.492 175.480  85.022  1.00166.58      B    C  
ATOM   4098  CG  LEU B   7     129.267 174.949  83.816  1.00166.59      B    C  
ATOM   4099  CD1 LEU B   7     128.344 174.278  82.804  1.00165.55      B    C  
ATOM   4100  CD2 LEU B   7     130.069 176.071  83.164  1.00166.51      B    C  
ATOM   4101  N   ARG B   8     126.345 176.680  87.015  1.00164.08      B    N  
ATOM   4102  CA  ARG B   8     125.522 176.551  88.214  1.00163.69      B    C  
ATOM   4103  C   ARG B   8     124.044 176.728  87.890  1.00163.73      B    C  
ATOM   4104  O   ARG B   8     123.199 175.964  88.372  1.00163.16      B    O  
ATOM   4105  CB  ARG B   8     125.963 177.563  89.272  1.00162.96      B    C  
ATOM   4106  N   GLN B   9     123.713 177.725  87.066  1.00163.05      B    N  
ATOM   4107  CA  GLN B   9     122.322 177.928  86.678  1.00162.19      B    C  
ATOM   4108  C   GLN B   9     121.795 176.743  85.881  1.00161.82      B    C  
ATOM   4109  O   GLN B   9     120.657 176.308  86.085  1.00160.32      B    O  
ATOM   4110  CB  GLN B   9     122.179 179.219  85.873  1.00162.10      B    C  
ATOM   4111  CG  GLN B   9     121.637 180.392  86.673  1.00162.59      B    C  
ATOM   4112  CD  GLN B   9     122.356 180.580  87.997  1.00162.96      B    C  
ATOM   4113  NE2 GLN B   9     121.711 180.176  89.085  1.00162.33      B    N  
ATOM   4114  OE1 GLN B   9     123.476 181.090  88.040  1.00161.93      B    O  
ATOM   4115  N   GLU B  10     122.608 176.208  84.966  1.00158.69      B    N  
ATOM   4116  CA  GLU B  10     122.174 175.058  84.183  1.00157.71      B    C  
ATOM   4117  C   GLU B  10     121.920 173.851  85.076  1.00157.64      B    C  
ATOM   4118  O   GLU B  10     120.926 173.136  84.900  1.00157.27      B    O  
ATOM   4119  CB  GLU B  10     123.215 174.729  83.114  1.00157.69      B    C  
ATOM   4120  CG  GLU B  10     122.918 173.461  82.330  1.00157.98      B    C  
ATOM   4121  CD  GLU B  10     121.680 173.585  81.458  1.00158.06      B    C  
ATOM   4122  OE1 GLU B  10     121.807 174.036  80.301  1.00157.45      B    O  
ATOM   4123  OE2 GLU B  10     120.577 173.232  81.927  1.00158.38      B    O1-
ATOM   4124  N   ALA B  11     122.804 173.611  86.048  1.00155.71      B    N  
ATOM   4125  CA  ALA B  11     122.607 172.494  86.965  1.00155.24      B    C  
ATOM   4126  C   ALA B  11     121.358 172.690  87.816  1.00156.79      B    C  
ATOM   4127  O   ALA B  11     120.604 171.738  88.053  1.00156.80      B    O  
ATOM   4128  CB  ALA B  11     123.840 172.315  87.849  1.00154.49      B    C  
ATOM   4129  N   GLU B  12     121.122 173.917  88.286  1.00155.36      B    N  
ATOM   4130  CA  GLU B  12     119.929 174.182  89.085  1.00154.78      B    C  
ATOM   4131  C   GLU B  12     118.659 173.958  88.273  1.00153.98      B    C  
ATOM   4132  O   GLU B  12     117.697 173.355  88.764  1.00152.73      B    O  
ATOM   4133  CB  GLU B  12     119.973 175.607  89.635  1.00154.78      B    C  
ATOM   4134  CG  GLU B  12     120.361 175.700  91.104  1.00154.24      B    C  
ATOM   4135  CD  GLU B  12     119.280 175.183  92.036  1.00154.39      B    C  
ATOM   4136  OE1 GLU B  12     118.590 176.014  92.662  1.00154.14      B    O  
ATOM   4137  OE2 GLU B  12     119.125 173.949  92.151  1.00153.06      B    O1-
ATOM   4138  N   GLN B  13     118.639 174.429  87.023  1.00153.21      B    N  
ATOM   4139  CA  GLN B  13     117.468 174.210  86.180  1.00153.23      B    C  
ATOM   4140  C   GLN B  13     117.280 172.736  85.848  1.00152.13      B    C  
ATOM   4141  O   GLN B  13     116.142 172.263  85.771  1.00151.88      B    O  
ATOM   4142  CB  GLN B  13     117.563 175.035  84.896  1.00152.35      B    C  
ATOM   4143  CG  GLN B  13     117.766 176.545  85.072  1.00152.89      B    C  
ATOM   4144  CD  GLN B  13     117.210 177.103  86.376  1.00153.20      B    C  
ATOM   4145  NE2 GLN B  13     116.061 177.761  86.289  1.00151.98      B    N  
ATOM   4146  OE1 GLN B  13     117.805 176.945  87.445  1.00153.84      B    O  
ATOM   4147  N   LEU B  14     118.372 171.995  85.649  1.00145.65      B    N  
ATOM   4148  CA  LEU B  14     118.248 170.564  85.392  1.00144.53      B    C  
ATOM   4149  C   LEU B  14     117.697 169.831  86.609  1.00144.69      B    C  
ATOM   4150  O   LEU B  14     116.860 168.932  86.471  1.00145.36      B    O  
ATOM   4151  CB  LEU B  14     119.598 169.990  84.971  1.00145.25      B    C  
ATOM   4152  CG  LEU B  14     119.883 170.089  83.470  1.00145.20      B    C  
ATOM   4153  CD1 LEU B  14     121.340 169.781  83.166  1.00145.73      B    C  
ATOM   4154  CD2 LEU B  14     118.960 169.167  82.687  1.00144.58      B    C  
ATOM   4155  N   LYS B  15     118.147 170.204  87.810  1.00144.96      B    N  
ATOM   4156  CA  LYS B  15     117.593 169.610  89.024  1.00145.69      B    C  
ATOM   4157  C   LYS B  15     116.115 169.949  89.178  1.00146.51      B    C  
ATOM   4158  O   LYS B  15     115.311 169.097  89.578  1.00145.41      B    O  
ATOM   4159  CB  LYS B  15     118.386 170.078  90.245  1.00145.57      B    C  
ATOM   4160  CG  LYS B  15     117.973 169.422  91.558  1.00145.65      B    C  
ATOM   4161  CD  LYS B  15     117.045 170.320  92.365  1.00146.74      B    C  
ATOM   4162  CE  LYS B  15     116.528 169.614  93.607  1.00145.72      B    C  
ATOM   4163  NZ  LYS B  15     116.348 170.557  94.744  1.00145.64      B    N1+
ATOM   4164  N   ASN B  16     115.739 171.194  88.874  1.00145.29      B    N  
ATOM   4165  CA  ASN B  16     114.332 171.577  88.939  1.00143.75      B    C  
ATOM   4166  C   ASN B  16     113.500 170.778  87.944  1.00142.40      B    C  
ATOM   4167  O   ASN B  16     112.382 170.354  88.257  1.00141.16      B    O  
ATOM   4168  CB  ASN B  16     114.183 173.076  88.684  1.00142.97      B    C  
ATOM   4169  CG  ASN B  16     114.551 173.911  89.893  1.00143.61      B    C  
ATOM   4170  ND2 ASN B  16     115.184 175.053  89.652  1.00142.49      B    N  
ATOM   4171  OD1 ASN B  16     114.268 173.536  91.031  1.00142.66      B    O  
ATOM   4172  N   GLN B  17     114.030 170.567  86.738  1.00135.60      B    N  
ATOM   4173  CA  GLN B  17     113.331 169.757  85.746  1.00134.13      B    C  
ATOM   4174  C   GLN B  17     113.196 168.312  86.210  1.00134.38      B    C  
ATOM   4175  O   GLN B  17     112.160 167.679  85.984  1.00136.00      B    O  
ATOM   4176  CB  GLN B  17     114.059 169.829  84.404  1.00133.74      B    C  
ATOM   4177  CG  GLN B  17     113.241 169.333  83.224  1.00134.36      B    C  
ATOM   4178  CD  GLN B  17     113.688 167.971  82.737  1.00135.41      B    C  
ATOM   4179  NE2 GLN B  17     112.879 166.952  83.002  1.00135.16      B    N  
ATOM   4180  OE1 GLN B  17     114.749 167.835  82.128  1.00135.63      B    O  
ATOM   4181  N   ILE B  18     114.235 167.773  86.853  1.00130.32      B    N  
ATOM   4182  CA  ILE B  18     114.158 166.416  87.393  1.00129.44      B    C  
ATOM   4183  C   ILE B  18     113.054 166.326  88.437  1.00128.37      B    C  
ATOM   4184  O   ILE B  18     112.247 165.389  88.437  1.00128.80      B    O  
ATOM   4185  CB  ILE B  18     115.516 165.988  87.979  1.00130.03      B    C  
ATOM   4186  CG1 ILE B  18     116.564 165.824  86.879  1.00128.61      B    C  
ATOM   4187  CG2 ILE B  18     115.376 164.693  88.765  1.00128.33      B    C  
ATOM   4188  CD1 ILE B  18     115.995 165.391  85.560  1.00128.87      B    C  
ATOM   4189  N   ARG B  19     113.004 167.305  89.342  1.00129.85      B    N  
ATOM   4190  CA  ARG B  19     111.975 167.303  90.377  1.00130.38      B    C  
ATOM   4191  C   ARG B  19     110.582 167.414  89.771  1.00130.85      B    C  
ATOM   4192  O   ARG B  19     109.655 166.710  90.192  1.00129.41      B    O  
ATOM   4193  CB  ARG B  19     112.224 168.441  91.366  1.00131.49      B    C  
ATOM   4194  CG  ARG B  19     111.882 168.100  92.806  1.00129.51      B    C  
ATOM   4195  CD  ARG B  19     112.101 169.293  93.720  1.00130.30      B    C  
ATOM   4196  NE  ARG B  19     111.912 170.557  93.018  1.00133.13      B    N  
ATOM   4197  CZ  ARG B  19     110.770 171.229  92.980  1.00132.07      B    C  
ATOM   4198  NH1 ARG B  19     109.687 170.787  93.598  1.00132.23      B    N1+
ATOM   4199  NH2 ARG B  19     110.711 172.372  92.303  1.00129.88      B    N  
ATOM   4200  N   ASP B  20     110.417 168.289  88.776  1.00131.42      B    N  
ATOM   4201  CA  ASP B  20     109.114 168.454  88.140  1.00130.71      B    C  
ATOM   4202  C   ASP B  20     108.683 167.186  87.414  1.00129.68      B    C  
ATOM   4203  O   ASP B  20     107.518 166.784  87.495  1.00128.00      B    O  
ATOM   4204  CB  ASP B  20     109.147 169.639  87.176  1.00130.32      B    C  
ATOM   4205  CG  ASP B  20     109.388 170.957  87.883  1.00132.18      B    C  
ATOM   4206  OD1 ASP B  20     109.280 170.994  89.127  1.00130.60      B    O  
ATOM   4207  OD2 ASP B  20     109.685 171.957  87.196  1.00133.82      B    O1-
ATOM   4208  N   ALA B  21     109.608 166.543  86.696  1.00123.91      B    N  
ATOM   4209  CA  ALA B  21     109.274 165.308  85.995  1.00121.44      B    C  
ATOM   4210  C   ALA B  21     108.921 164.197  86.973  1.00121.46      B    C  
ATOM   4211  O   ALA B  21     107.983 163.426  86.736  1.00125.62      B    O  
ATOM   4212  CB  ALA B  21     110.433 164.885  85.094  1.00120.98      B    C  
ATOM   4213  N   ARG B  22     109.663 164.095  88.079  1.00113.36      B    N  
ATOM   4214  CA  ARG B  22     109.345 163.089  89.086  1.00112.44      B    C  
ATOM   4215  C   ARG B  22     107.971 163.336  89.695  1.00113.43      B    C  
ATOM   4216  O   ARG B  22     107.188 162.397  89.879  1.00113.18      B    O  
ATOM   4217  CB  ARG B  22     110.422 163.075  90.169  1.00111.56      B    C  
ATOM   4218  CG  ARG B  22     111.614 162.193  89.843  1.00111.33      B    C  
ATOM   4219  CD  ARG B  22     112.633 162.201  90.968  1.00113.04      B    C  
ATOM   4220  NE  ARG B  22     113.877 161.551  90.575  1.00113.69      B    N  
ATOM   4221  CZ  ARG B  22     114.918 161.378  91.378  1.00114.10      B    C  
ATOM   4222  NH1 ARG B  22     114.900 161.793  92.633  1.00113.37      B    N1+
ATOM   4223  NH2 ARG B  22     116.005 160.772  90.909  1.00112.84      B    N  
ATOM   4224  N   LYS B  23     107.654 164.595  90.005  1.00121.74      B    N  
ATOM   4225  CA  LYS B  23     106.341 164.906  90.559  1.00119.19      B    C  
ATOM   4226  C   LYS B  23     105.234 164.602  89.556  1.00118.85      B    C  
ATOM   4227  O   LYS B  23     104.177 164.077  89.926  1.00119.51      B    O  
ATOM   4228  CB  LYS B  23     106.291 166.370  90.997  1.00120.10      B    C  
ATOM   4229  CG  LYS B  23     104.889 166.929  91.157  1.00120.76      B    C  
ATOM   4230  CD  LYS B  23     104.895 168.222  91.956  1.00119.93      B    C  
ATOM   4231  CE  LYS B  23     105.767 168.105  93.196  1.00120.06      B    C  
ATOM   4232  NZ  LYS B  23     105.068 167.388  94.297  1.00119.77      B    N1+
ATOM   4233  N   ALA B  24     105.460 164.922  88.279  1.00117.43      B    N  
ATOM   4234  CA  ALA B  24     104.465 164.638  87.251  1.00117.91      B    C  
ATOM   4235  C   ALA B  24     104.236 163.140  87.100  1.00118.01      B    C  
ATOM   4236  O   ALA B  24     103.096 162.692  86.933  1.00120.41      B    O  
ATOM   4237  CB  ALA B  24     104.895 165.252  85.920  1.00117.13      B    C  
ATOM   4238  N   CYS B  25     105.308 162.347  87.155  1.00115.95      B    N  
ATOM   4239  CA  CYS B  25     105.175 160.901  87.036  1.00116.31      B    C  
ATOM   4240  C   CYS B  25     104.545 160.262  88.266  1.00115.63      B    C  
ATOM   4241  O   CYS B  25     104.228 159.069  88.227  1.00115.93      B    O  
ATOM   4242  CB  CYS B  25     106.541 160.268  86.765  1.00116.38      B    C  
ATOM   4243  SG  CYS B  25     107.260 160.723  85.171  1.00120.85      B    S  
ATOM   4244  N   ALA B  26     104.360 161.015  89.347  1.00115.35      B    N  
ATOM   4245  CA  ALA B  26     103.729 160.512  90.559  1.00115.10      B    C  
ATOM   4246  C   ALA B  26     102.271 160.952  90.582  1.00117.23      B    C  
ATOM   4247  O   ALA B  26     101.977 162.149  90.492  1.00119.30      B    O  
ATOM   4248  CB  ALA B  26     104.458 161.012  91.806  1.00114.65      B    C  
ATOM   4249  N   ASP B  27     101.366 159.988  90.701  1.00119.18      B    N  
ATOM   4250  CA  ASP B  27      99.937 160.262  90.783  1.00120.27      B    C  
ATOM   4251  C   ASP B  27      99.305 159.750  92.065  1.00119.14      B    C  
ATOM   4252  O   ASP B  27      98.453 160.431  92.641  1.00117.97      B    O  
ATOM   4253  CB  ASP B  27      99.210 159.651  89.577  1.00119.52      B    C  
ATOM   4254  CG  ASP B  27      99.442 158.160  89.453  1.00121.17      B    C  
ATOM   4255  OD1 ASP B  27     100.427 157.661  90.036  1.00120.79      B    O  
ATOM   4256  OD2 ASP B  27      98.639 157.486  88.774  1.00120.40      B    O1-
ATOM   4257  N   ALA B  28      99.698 158.566  92.528  1.00118.37      B    N  
ATOM   4258  CA  ALA B  28      99.174 158.000  93.761  1.00118.92      B    C  
ATOM   4259  C   ALA B  28     100.303 157.327  94.524  1.00118.33      B    C  
ATOM   4260  O   ALA B  28     101.152 156.658  93.930  1.00117.69      B    O  
ATOM   4261  CB  ALA B  28      98.053 156.991  93.484  1.00117.30      B    C  
ATOM   4262  N   THR B  29     100.308 157.513  95.841  1.00111.88      B    N  
ATOM   4263  CA  THR B  29     101.294 156.854  96.682  1.00111.04      B    C  
ATOM   4264  C   THR B  29     101.041 155.352  96.714  1.00109.85      B    C  
ATOM   4265  O   THR B  29      99.909 154.886  96.562  1.00111.72      B    O  
ATOM   4266  CB  THR B  29     101.256 157.419  98.101  1.00111.07      B    C  
ATOM   4267  CG2 THR B  29     101.271 158.938  98.067  1.00108.75      B    C  
ATOM   4268  OG1 THR B  29     100.065 156.974  98.761  1.00110.36      B    O  
ATOM   4269  N   LEU B  30     102.119 154.589  96.910  1.00 99.29      B    N  
ATOM   4270  CA  LEU B  30     101.998 153.135  96.928  1.00 99.41      B    C  
ATOM   4271  C   LEU B  30     101.119 152.663  98.079  1.00101.45      B    C  
ATOM   4272  O   LEU B  30     100.439 151.638  97.960  1.00104.24      B    O  
ATOM   4273  CB  LEU B  30     103.386 152.496  97.002  1.00101.26      B    C  
ATOM   4274  CG  LEU B  30     103.511 151.009  97.347  1.00 98.67      B    C  
ATOM   4275  CD1 LEU B  30     104.570 150.349  96.482  1.00 99.35      B    C  
ATOM   4276  CD2 LEU B  30     103.844 150.818  98.808  1.00 94.11      B    C  
ATOM   4277  N   SER B  31     101.111 153.399  99.194  1.00109.01      B    N  
ATOM   4278  CA  SER B  31     100.266 153.025 100.324  1.00109.32      B    C  
ATOM   4279  C   SER B  31      98.788 153.107  99.963  1.00110.69      B    C  
ATOM   4280  O   SER B  31      97.997 152.240 100.354  1.00108.67      B    O  
ATOM   4281  CB  SER B  31     100.572 153.915 101.526  1.00107.79      B    C  
ATOM   4282  OG  SER B  31     100.410 153.205 102.741  1.00108.00      B    O  
ATOM   4283  N   GLN B  32      98.395 154.146  99.221  1.00114.94      B    N  
ATOM   4284  CA  GLN B  32      96.995 154.297  98.836  1.00114.94      B    C  
ATOM   4285  C   GLN B  32      96.524 153.116  98.000  1.00114.88      B    C  
ATOM   4286  O   GLN B  32      95.410 152.614  98.187  1.00115.56      B    O  
ATOM   4287  CB  GLN B  32      96.802 155.602  98.064  1.00112.86      B    C  
ATOM   4288  CG  GLN B  32      96.753 156.846  98.930  1.00115.98      B    C  
ATOM   4289  CD  GLN B  32      97.010 158.111  98.134  1.00116.17      B    C  
ATOM   4290  NE2 GLN B  32      97.200 159.222  98.835  1.00114.32      B    N  
ATOM   4291  OE1 GLN B  32      97.037 158.088  96.904  1.00114.00      B    O  
ATOM   4292  N   ILE B  33      97.358 152.668  97.062  1.00108.91      B    N  
ATOM   4293  CA  ILE B  33      97.001 151.529  96.226  1.00109.14      B    C  
ATOM   4294  C   ILE B  33      97.020 150.237  97.039  1.00108.75      B    C  
ATOM   4295  O   ILE B  33      96.160 149.365  96.868  1.00111.08      B    O  
ATOM   4296  CB  ILE B  33      97.945 151.464  95.011  1.00106.72      B    C  
ATOM   4297  CG1 ILE B  33      97.384 152.289  93.854  1.00109.14      B    C  
ATOM   4298  CG2 ILE B  33      98.163 150.042  94.565  1.00106.11      B    C  
ATOM   4299  CD1 ILE B  33      98.254 152.264  92.620  1.00107.79      B    C  
ATOM   4300  N   THR B  34      97.986 150.103  97.949  1.00107.97      B    N  
ATOM   4301  CA  THR B  34      98.236 148.828  98.614  1.00108.25      B    C  
ATOM   4302  C   THR B  34      97.290 148.574  99.787  1.00108.11      B    C  
ATOM   4303  O   THR B  34      97.023 147.412 100.116  1.00106.69      B    O  
ATOM   4304  CB  THR B  34      99.700 148.783  99.070  1.00106.48      B    C  
ATOM   4305  CG2 THR B  34      99.949 147.653 100.051  1.00104.79      B    C  
ATOM   4306  OG1 THR B  34     100.546 148.594  97.929  1.00106.81      B    O  
ATOM   4307  N   ASN B  35      96.722 149.627 100.384  1.00117.70      B    N  
ATOM   4308  CA  ASN B  35      95.989 149.471 101.639  1.00117.86      B    C  
ATOM   4309  C   ASN B  35      94.819 148.498 101.537  1.00118.90      B    C  
ATOM   4310  O   ASN B  35      94.357 147.996 102.567  1.00118.03      B    O  
ATOM   4311  CB  ASN B  35      95.485 150.833 102.124  1.00116.50      B    C  
ATOM   4312  CG  ASN B  35      94.583 151.519 101.113  1.00117.40      B    C  
ATOM   4313  ND2 ASN B  35      94.178 152.745 101.423  1.00116.17      B    N  
ATOM   4314  OD1 ASN B  35      94.255 150.957 100.069  1.00116.40      B    O  
ATOM   4315  N   ASN B  36      94.326 148.224 100.328  1.00120.58      B    N  
ATOM   4316  CA  ASN B  36      93.207 147.304 100.167  1.00120.91      B    C  
ATOM   4317  C   ASN B  36      93.584 145.847 100.413  1.00121.01      B    C  
ATOM   4318  O   ASN B  36      92.683 145.016 100.568  1.00121.99      B    O  
ATOM   4319  CB  ASN B  36      92.613 147.447  98.765  1.00121.22      B    C  
ATOM   4320  CG  ASN B  36      91.494 148.467  98.709  1.00123.60      B    C  
ATOM   4321  ND2 ASN B  36      91.216 148.976  97.514  1.00122.96      B    N  
ATOM   4322  OD1 ASN B  36      90.886 148.793  99.728  1.00123.59      B    O  
ATOM   4323  N   ILE B  37      94.872 145.516 100.459  1.00109.93      B    N  
ATOM   4324  CA  ILE B  37      95.297 144.127 100.575  1.00109.83      B    C  
ATOM   4325  C   ILE B  37      95.394 143.735 102.044  1.00109.46      B    C  
ATOM   4326  O   ILE B  37      95.457 144.578 102.943  1.00109.24      B    O  
ATOM   4327  CB  ILE B  37      96.630 143.876  99.844  1.00109.11      B    C  
ATOM   4328  CG1 ILE B  37      97.813 144.284 100.724  1.00108.22      B    C  
ATOM   4329  CG2 ILE B  37      96.653 144.618  98.523  1.00108.67      B    C  
ATOM   4330  CD1 ILE B  37      99.157 144.042 100.082  1.00106.64      B    C  
ATOM   4331  N   ASP B  38      95.403 142.429 102.285  1.00113.38      B    N  
ATOM   4332  CA  ASP B  38      95.413 141.894 103.641  1.00116.42      B    C  
ATOM   4333  C   ASP B  38      96.810 142.002 104.244  1.00117.64      B    C  
ATOM   4334  O   ASP B  38      97.785 141.583 103.612  1.00115.77      B    O  
ATOM   4335  CB  ASP B  38      94.958 140.438 103.645  1.00114.86      B    C  
ATOM   4336  CG  ASP B  38      93.478 140.289 103.353  1.00119.06      B    C  
ATOM   4337  OD1 ASP B  38      92.695 141.160 103.785  1.00118.40      B    O  
ATOM   4338  OD2 ASP B  38      93.098 139.300 102.691  1.00121.13      B    O1-
ATOM   4339  N   PRO B  39      96.947 142.558 105.445  1.00102.89      B    N  
ATOM   4340  CA  PRO B  39      98.252 142.557 106.111  1.00 99.99      B    C  
ATOM   4341  C   PRO B  39      98.695 141.144 106.455  1.00 99.39      B    C  
ATOM   4342  O   PRO B  39      97.880 140.254 106.706  1.00101.39      B    O  
ATOM   4343  CB  PRO B  39      98.007 143.387 107.376  1.00 99.06      B    C  
ATOM   4344  CG  PRO B  39      96.540 143.283 107.616  1.00 96.91      B    C  
ATOM   4345  CD  PRO B  39      95.908 143.209 106.259  1.00 98.92      B    C  
ATOM   4346  N   VAL B  40     100.016 140.946 106.464  1.00 88.92      B    N  
ATOM   4347  CA  VAL B  40     100.576 139.627 106.735  1.00 87.90      B    C  
ATOM   4348  C   VAL B  40     100.446 139.216 108.192  1.00 93.82      B    C  
ATOM   4349  O   VAL B  40     100.726 138.059 108.526  1.00 92.56      B    O  
ATOM   4350  CB  VAL B  40     102.059 139.572 106.315  1.00 85.26      B    C  
ATOM   4351  CG1 VAL B  40     102.249 140.237 104.968  1.00 88.03      B    C  
ATOM   4352  CG2 VAL B  40     102.930 140.233 107.361  1.00 87.53      B    C  
ATOM   4353  N   GLY B  41     100.031 140.126 109.067  1.00101.68      B    N  
ATOM   4354  CA  GLY B  41      99.898 139.809 110.470  1.00 99.15      B    C  
ATOM   4355  C   GLY B  41     101.239 139.745 111.175  1.00 98.25      B    C  
ATOM   4356  O   GLY B  41     102.287 140.111 110.637  1.00 98.45      B    O  
ATOM   4357  N   ARG B  42     101.193 139.267 112.415  1.00 98.89      B    N  
ATOM   4358  CA  ARG B  42     102.408 139.138 113.206  1.00 99.15      B    C  
ATOM   4359  C   ARG B  42     103.287 138.030 112.640  1.00 98.04      B    C  
ATOM   4360  O   ARG B  42     102.833 136.898 112.448  1.00100.98      B    O  
ATOM   4361  CB  ARG B  42     102.065 138.850 114.666  1.00 96.72      B    C  
ATOM   4362  CG  ARG B  42     101.763 140.093 115.485  1.00 97.48      B    C  
ATOM   4363  CD  ARG B  42     102.954 141.036 115.523  1.00101.38      B    C  
ATOM   4364  NE  ARG B  42     104.124 140.420 116.137  1.00104.42      B    N  
ATOM   4365  CZ  ARG B  42     105.224 141.079 116.480  1.00104.31      B    C  
ATOM   4366  NH1 ARG B  42     105.337 142.382 116.286  1.00 98.39      B    N1+
ATOM   4367  NH2 ARG B  42     106.234 140.412 117.030  1.00100.72      B    N  
ATOM   4368  N   ILE B  43     104.546 138.359 112.373  1.00 87.08      B    N  
ATOM   4369  CA  ILE B  43     105.510 137.415 111.824  1.00 87.23      B    C  
ATOM   4370  C   ILE B  43     106.383 136.954 112.985  1.00 88.94      B    C  
ATOM   4371  O   ILE B  43     107.275 137.677 113.436  1.00 88.78      B    O  
ATOM   4372  CB  ILE B  43     106.337 138.037 110.696  1.00 85.36      B    C  
ATOM   4373  CG1 ILE B  43     105.446 138.336 109.488  1.00 87.17      B    C  
ATOM   4374  CG2 ILE B  43     107.487 137.121 110.308  1.00 82.03      B    C  
ATOM   4375  CD1 ILE B  43     105.341 137.198 108.498  1.00 83.42      B    C  
ATOM   4376  N   GLN B  44     106.119 135.750 113.479  1.00 95.29      B    N  
ATOM   4377  CA  GLN B  44     106.856 135.182 114.598  1.00 92.03      B    C  
ATOM   4378  C   GLN B  44     107.977 134.306 114.059  1.00 94.33      B    C  
ATOM   4379  O   GLN B  44     107.718 133.301 113.389  1.00 97.92      B    O  
ATOM   4380  CB  GLN B  44     105.932 134.376 115.509  1.00 91.52      B    C  
ATOM   4381  CG  GLN B  44     104.649 135.096 115.887  1.00 95.07      B    C  
ATOM   4382  CD  GLN B  44     104.845 136.073 117.028  1.00 99.73      B    C  
ATOM   4383  NE2 GLN B  44     103.827 136.881 117.297  1.00 96.62      B    N  
ATOM   4384  OE1 GLN B  44     105.901 136.102 117.661  1.00100.42      B    O  
ATOM   4385  N   MET B  45     109.216 134.691 114.347  1.00 76.45      B    N  
ATOM   4386  CA  MET B  45     110.394 133.941 113.946  1.00 72.41      B    C  
ATOM   4387  C   MET B  45     111.212 133.603 115.182  1.00 77.01      B    C  
ATOM   4388  O   MET B  45     111.378 134.440 116.073  1.00 87.16      B    O  
ATOM   4389  CB  MET B  45     111.248 134.732 112.952  1.00 78.76      B    C  
ATOM   4390  CG  MET B  45     110.892 134.498 111.494  1.00 76.82      B    C  
ATOM   4391  SD  MET B  45     112.062 135.284 110.371  1.00 87.12      B    S  
ATOM   4392  CE  MET B  45     111.001 136.448 109.526  1.00 75.17      B    C  
ATOM   4393  N   ARG B  46     111.718 132.376 115.232  1.00 75.92      B    N  
ATOM   4394  CA  ARG B  46     112.477 131.888 116.372  1.00 74.91      B    C  
ATOM   4395  C   ARG B  46     113.898 131.553 115.948  1.00 71.80      B    C  
ATOM   4396  O   ARG B  46     114.152 131.195 114.795  1.00 77.90      B    O  
ATOM   4397  CB  ARG B  46     111.822 130.649 116.991  1.00 77.84      B    C  
ATOM   4398  CG  ARG B  46     110.310 130.715 117.086  1.00 76.69      B    C  
ATOM   4399  CD  ARG B  46     109.710 129.424 117.642  1.00 81.98      B    C  
ATOM   4400  NE  ARG B  46     109.925 129.259 119.076  1.00 87.07      B    N  
ATOM   4401  CZ  ARG B  46     110.973 128.659 119.625  1.00 85.75      B    C  
ATOM   4402  NH1 ARG B  46     111.923 128.109 118.887  1.00 84.30      B    N1+
ATOM   4403  NH2 ARG B  46     111.065 128.599 120.951  1.00 80.38      B    N  
ATOM   4404  N   THR B  47     114.822 131.669 116.894  1.00 62.80      B    N  
ATOM   4405  CA  THR B  47     116.223 131.344 116.647  1.00 60.84      B    C  
ATOM   4406  C   THR B  47     116.365 129.832 116.538  1.00 67.19      B    C  
ATOM   4407  O   THR B  47     116.409 129.123 117.545  1.00 78.42      B    O  
ATOM   4408  CB  THR B  47     117.103 131.899 117.760  1.00 65.84      B    C  
ATOM   4409  CG2 THR B  47     118.565 131.652 117.452  1.00 62.24      B    C  
ATOM   4410  OG1 THR B  47     116.881 133.308 117.887  1.00 68.26      B    O  
ATOM   4411  N   ARG B  48     116.430 129.330 115.304  1.00 63.17      B    N  
ATOM   4412  CA  ARG B  48     116.636 127.901 115.099  1.00 60.46      B    C  
ATOM   4413  C   ARG B  48     118.075 127.501 115.390  1.00 66.58      B    C  
ATOM   4414  O   ARG B  48     118.322 126.472 116.028  1.00 76.99      B    O  
ATOM   4415  CB  ARG B  48     116.255 127.517 113.672  1.00 61.27      B    C  
ATOM   4416  CG  ARG B  48     114.831 127.871 113.295  1.00 66.34      B    C  
ATOM   4417  CD  ARG B  48     113.832 127.266 114.264  1.00 70.82      B    C  
ATOM   4418  NE  ARG B  48     112.526 127.904 114.160  1.00 73.31      B    N  
ATOM   4419  CZ  ARG B  48     111.420 127.284 113.775  1.00 74.33      B    C  
ATOM   4420  NH1 ARG B  48     111.423 126.003 113.449  1.00 76.73      B    N1+
ATOM   4421  NH2 ARG B  48     110.281 127.968 113.714  1.00 69.34      B    N  
ATOM   4422  N   ARG B  49     119.037 128.299 114.935  1.00 61.08      B    N  
ATOM   4423  CA  ARG B  49     120.449 128.005 115.121  1.00 63.70      B    C  
ATOM   4424  C   ARG B  49     121.162 129.237 115.653  1.00 67.37      B    C  
ATOM   4425  O   ARG B  49     120.740 130.371 115.414  1.00 74.00      B    O  
ATOM   4426  CB  ARG B  49     121.115 127.558 113.814  1.00 61.80      B    C  
ATOM   4427  CG  ARG B  49     120.407 126.424 113.100  1.00 64.43      B    C  
ATOM   4428  CD  ARG B  49     120.769 125.081 113.701  1.00 67.36      B    C  
ATOM   4429  NE  ARG B  49     120.340 123.979 112.850  1.00 70.54      B    N  
ATOM   4430  CZ  ARG B  49     119.127 123.446 112.873  1.00 72.97      B    C  
ATOM   4431  NH1 ARG B  49     118.195 123.885 113.701  1.00 72.22      B    N1+
ATOM   4432  NH2 ARG B  49     118.842 122.448 112.042  1.00 74.90      B    N  
ATOM   4433  N   THR B  50     122.250 129.003 116.380  1.00 53.46      B    N  
ATOM   4434  CA  THR B  50     123.098 130.070 116.893  1.00 50.48      B    C  
ATOM   4435  C   THR B  50     124.546 129.697 116.625  1.00 60.36      B    C  
ATOM   4436  O   THR B  50     125.042 128.702 117.163  1.00 71.25      B    O  
ATOM   4437  CB  THR B  50     122.869 130.300 118.390  1.00 68.23      B    C  
ATOM   4438  CG2 THR B  50     123.920 131.243 118.950  1.00 63.21      B    C  
ATOM   4439  OG1 THR B  50     121.572 130.872 118.593  1.00 71.61      B    O  
ATOM   4440  N   LEU B  51     125.216 130.487 115.794  1.00 53.08      B    N  
ATOM   4441  CA  LEU B  51     126.607 130.244 115.440  1.00 51.14      B    C  
ATOM   4442  C   LEU B  51     127.500 130.983 116.430  1.00 57.58      B    C  
ATOM   4443  O   LEU B  51     127.459 132.214 116.510  1.00 69.47      B    O  
ATOM   4444  CB  LEU B  51     126.874 130.689 114.004  1.00 57.80      B    C  
ATOM   4445  CG  LEU B  51     125.763 130.324 113.014  1.00 54.33      B    C  
ATOM   4446  CD1 LEU B  51     126.016 130.942 111.652  1.00 54.72      B    C  
ATOM   4447  CD2 LEU B  51     125.612 128.818 112.898  1.00 54.36      B    C  
ATOM   4448  N   ARG B  52     128.309 130.231 117.171  1.00 64.74      B    N  
ATOM   4449  CA  ARG B  52     128.970 130.709 118.382  1.00 67.94      B    C  
ATOM   4450  C   ARG B  52     130.478 130.472 118.290  1.00 72.93      B    C  
ATOM   4451  O   ARG B  52     131.100 129.844 119.147  1.00 82.55      B    O  
ATOM   4452  CB  ARG B  52     128.334 130.035 119.602  1.00 68.98      B    C  
ATOM   4453  CG  ARG B  52     128.916 130.404 120.964  1.00 79.40      B    C  
ATOM   4454  CD  ARG B  52     127.978 130.004 122.091  1.00 77.26      B    C  
ATOM   4455  NE  ARG B  52     126.889 129.160 121.617  1.00 73.94      B    N  
ATOM   4456  CZ  ARG B  52     125.608 129.368 121.887  1.00 75.05      B    C  
ATOM   4457  NH1 ARG B  52     125.218 130.384 122.638  1.00 74.06      B    N1+
ATOM   4458  NH2 ARG B  52     124.697 128.536 121.392  1.00 73.95      B    N  
ATOM   4459  N   GLY B  53     131.086 130.939 117.206  1.00 61.22      B    N  
ATOM   4460  CA  GLY B  53     132.510 130.738 117.030  1.00 59.50      B    C  
ATOM   4461  C   GLY B  53     133.355 131.994 117.081  1.00 62.99      B    C  
ATOM   4462  O   GLY B  53     134.516 131.945 117.496  1.00 66.34      B    O  
ATOM   4463  N   HIS B  54     132.790 133.123 116.665  1.00 62.91      B    N  
ATOM   4464  CA  HIS B  54     133.546 134.363 116.619  1.00 61.12      B    C  
ATOM   4465  C   HIS B  54     133.862 134.847 118.034  1.00 60.75      B    C  
ATOM   4466  O   HIS B  54     133.309 134.366 119.026  1.00 70.43      B    O  
ATOM   4467  CB  HIS B  54     132.778 135.428 115.841  1.00 60.73      B    C  
ATOM   4468  CG  HIS B  54     132.895 135.290 114.355  1.00 59.95      B    C  
ATOM   4469  CD2 HIS B  54     131.951 135.142 113.396  1.00 59.84      B    C  
ATOM   4470  ND1 HIS B  54     134.107 135.294 113.700  1.00 58.64      B    N  
ATOM   4471  CE1 HIS B  54     133.904 135.157 112.402  1.00 51.70      B    C  
ATOM   4472  NE2 HIS B  54     132.605 135.062 112.191  1.00 58.83      B    N  
ATOM   4473  N   LEU B  55     134.786 135.806 118.121  1.00 61.97      B    N  
ATOM   4474  CA  LEU B  55     135.241 136.320 119.408  1.00 64.18      B    C  
ATOM   4475  C   LEU B  55     135.291 137.843 119.435  1.00 67.24      B    C  
ATOM   4476  O   LEU B  55     135.936 138.419 120.315  1.00 74.17      B    O  
ATOM   4477  CB  LEU B  55     136.612 135.741 119.763  1.00 68.06      B    C  
ATOM   4478  CG  LEU B  55     136.596 134.296 120.264  1.00 68.68      B    C  
ATOM   4479  CD1 LEU B  55     138.005 133.747 120.359  1.00 65.81      B    C  
ATOM   4480  CD2 LEU B  55     135.890 134.205 121.604  1.00 62.61      B    C  
ATOM   4481  N   ALA B  56     134.628 138.505 118.493  1.00 68.95      B    N  
ATOM   4482  CA  ALA B  56     134.593 139.958 118.441  1.00 61.35      B    C  
ATOM   4483  C   ALA B  56     133.322 140.376 117.715  1.00 67.37      B    C  
ATOM   4484  O   ALA B  56     132.446 139.552 117.438  1.00 71.35      B    O  
ATOM   4485  CB  ALA B  56     135.856 140.510 117.768  1.00 58.63      B    C  
ATOM   4486  N   LYS B  57     133.217 141.666 117.409  1.00 69.83      B    N  
ATOM   4487  CA  LYS B  57     132.050 142.169 116.701  1.00 64.92      B    C  
ATOM   4488  C   LYS B  57     132.030 141.629 115.278  1.00 70.89      B    C  
ATOM   4489  O   LYS B  57     133.016 141.744 114.546  1.00 77.32      B    O  
ATOM   4490  CB  LYS B  57     132.052 143.697 116.686  1.00 67.98      B    C  
ATOM   4491  CG  LYS B  57     132.167 144.332 118.059  1.00 71.52      B    C  
ATOM   4492  CD  LYS B  57     132.955 145.626 118.011  1.00 73.14      B    C  
ATOM   4493  CE  LYS B  57     132.095 146.775 117.522  1.00 69.22      B    C  
ATOM   4494  NZ  LYS B  57     132.626 148.090 117.968  1.00 67.26      B    N1+
ATOM   4495  N   ILE B  58     130.904 141.043 114.888  1.00 58.20      B    N  
ATOM   4496  CA  ILE B  58     130.736 140.532 113.533  1.00 53.28      B    C  
ATOM   4497  C   ILE B  58     130.270 141.680 112.650  1.00 55.35      B    C  
ATOM   4498  O   ILE B  58     129.262 142.330 112.942  1.00 62.87      B    O  
ATOM   4499  CB  ILE B  58     129.742 139.364 113.500  1.00 56.42      B    C  
ATOM   4500  CG1 ILE B  58     130.310 138.167 114.258  1.00 49.49      B    C  
ATOM   4501  CG2 ILE B  58     129.428 138.972 112.072  1.00 53.74      B    C  
ATOM   4502  CD1 ILE B  58     129.291 137.106 114.548  1.00 53.88      B    C  
ATOM   4503  N   TYR B  59     131.005 141.935 111.569  1.00 58.91      B    N  
ATOM   4504  CA  TYR B  59     130.726 143.094 110.734  1.00 60.40      B    C  
ATOM   4505  C   TYR B  59     130.015 142.758 109.433  1.00 63.57      B    C  
ATOM   4506  O   TYR B  59     129.331 143.628 108.884  1.00 71.00      B    O  
ATOM   4507  CB  TYR B  59     132.025 143.846 110.424  1.00 59.59      B    C  
ATOM   4508  CG  TYR B  59     132.276 144.993 111.371  1.00 65.90      B    C  
ATOM   4509  CD1 TYR B  59     132.619 144.762 112.694  1.00 64.68      B    C  
ATOM   4510  CD2 TYR B  59     132.159 146.308 110.946  1.00 66.98      B    C  
ATOM   4511  CE1 TYR B  59     132.842 145.806 113.566  1.00 68.59      B    C  
ATOM   4512  CE2 TYR B  59     132.382 147.358 111.811  1.00 71.37      B    C  
ATOM   4513  CZ  TYR B  59     132.724 147.101 113.120  1.00 75.54      B    C  
ATOM   4514  OH  TYR B  59     132.947 148.143 113.987  1.00 76.02      B    O  
ATOM   4515  N   ALA B  60     130.149 141.536 108.928  1.00 54.52      B    N  
ATOM   4516  CA  ALA B  60     129.482 141.179 107.686  1.00 51.12      B    C  
ATOM   4517  C   ALA B  60     129.262 139.677 107.635  1.00 51.79      B    C  
ATOM   4518  O   ALA B  60     129.993 138.905 108.259  1.00 59.63      B    O  
ATOM   4519  CB  ALA B  60     130.290 141.638 106.468  1.00 53.75      B    C  
ATOM   4520  N   MET B  61     128.236 139.278 106.887  1.00 53.74      B    N  
ATOM   4521  CA  MET B  61     127.999 137.881 106.564  1.00 38.05      B    C  
ATOM   4522  C   MET B  61     127.364 137.811 105.186  1.00 44.48      B    C  
ATOM   4523  O   MET B  61     126.746 138.770 104.719  1.00 61.19      B    O  
ATOM   4524  CB  MET B  61     127.113 137.181 107.605  1.00 45.92      B    C  
ATOM   4525  CG  MET B  61     125.788 137.868 107.907  1.00 53.76      B    C  
ATOM   4526  SD  MET B  61     124.467 137.530 106.727  1.00 69.68      B    S  
ATOM   4527  CE  MET B  61     124.593 135.755 106.561  1.00 55.87      B    C  
ATOM   4528  N   HIS B  62     127.526 136.665 104.533  1.00 36.59      B    N  
ATOM   4529  CA  HIS B  62     126.919 136.455 103.229  1.00 37.10      B    C  
ATOM   4530  C   HIS B  62     126.488 135.003 103.103  1.00 44.76      B    C  
ATOM   4531  O   HIS B  62     127.157 134.102 103.613  1.00 45.84      B    O  
ATOM   4532  CB  HIS B  62     127.877 136.827 102.095  1.00 31.94      B    C  
ATOM   4533  CG  HIS B  62     127.189 137.127 100.801  1.00 36.02      B    C  
ATOM   4534  CD2 HIS B  62     126.035 137.782 100.538  1.00 42.42      B    C  
ATOM   4535  ND1 HIS B  62     127.688 136.728  99.582  1.00 40.70      B    N  
ATOM   4536  CE1 HIS B  62     126.873 137.127  98.622  1.00 45.07      B    C  
ATOM   4537  NE2 HIS B  62     125.862 137.770  99.176  1.00 34.35      B    N  
ATOM   4538  N   TRP B  63     125.368 134.790 102.422  1.00 52.52      B    N  
ATOM   4539  CA  TRP B  63     124.826 133.458 102.208  1.00 44.81      B    C  
ATOM   4540  C   TRP B  63     125.358 132.871 100.910  1.00 50.30      B    C  
ATOM   4541  O   TRP B  63     125.497 133.575  99.907  1.00 59.72      B    O  
ATOM   4542  CB  TRP B  63     123.298 133.501 102.158  1.00 42.89      B    C  
ATOM   4543  CG  TRP B  63     122.626 133.385 103.486  1.00 40.64      B    C  
ATOM   4544  CD1 TRP B  63     122.009 134.381 104.178  1.00 46.13      B    C  
ATOM   4545  CD2 TRP B  63     122.478 132.199 104.273  1.00 49.81      B    C  
ATOM   4546  CE2 TRP B  63     121.770 132.556 105.435  1.00 57.38      B    C  
ATOM   4547  CE3 TRP B  63     122.879 130.872 104.110  1.00 52.11      B    C  
ATOM   4548  NE1 TRP B  63     121.495 133.895 105.353  1.00 49.21      B    N  
ATOM   4549  CZ2 TRP B  63     121.455 131.634 106.428  1.00 50.81      B    C  
ATOM   4550  CZ3 TRP B  63     122.567 129.960 105.097  1.00 46.25      B    C  
ATOM   4551  CH2 TRP B  63     121.861 130.344 106.240  1.00 36.82      B    C  
ATOM   4552  N   GLY B  64     125.659 131.577 100.937  1.00 52.34      B    N  
ATOM   4553  CA  GLY B  64     125.954 130.872  99.711  1.00 49.94      B    C  
ATOM   4554  C   GLY B  64     124.705 130.643  98.884  1.00 60.77      B    C  
ATOM   4555  O   GLY B  64     123.580 130.651  99.383  1.00 66.23      B    O  
ATOM   4556  N   THR B  65     124.908 130.436  97.583  1.00 62.47      B    N  
ATOM   4557  CA  THR B  65     123.775 130.239  96.688  1.00 55.02      B    C  
ATOM   4558  C   THR B  65     123.068 128.910  96.912  1.00 60.84      B    C  
ATOM   4559  O   THR B  65     121.965 128.723  96.387  1.00 68.63      B    O  
ATOM   4560  CB  THR B  65     124.225 130.345  95.232  1.00 56.51      B    C  
ATOM   4561  CG2 THR B  65     124.495 131.791  94.869  1.00 59.00      B    C  
ATOM   4562  OG1 THR B  65     125.416 129.573  95.040  1.00 70.18      B    O  
ATOM   4563  N   ASP B  66     123.662 127.994  97.669  1.00 56.40      B    N  
ATOM   4564  CA  ASP B  66     123.007 126.744  98.025  1.00 56.00      B    C  
ATOM   4565  C   ASP B  66     122.126 126.877  99.259  1.00 60.09      B    C  
ATOM   4566  O   ASP B  66     121.503 125.890  99.665  1.00 67.85      B    O  
ATOM   4567  CB  ASP B  66     124.049 125.643  98.246  1.00 63.77      B    C  
ATOM   4568  CG  ASP B  66     124.879 125.864  99.493  1.00 67.63      B    C  
ATOM   4569  OD1 ASP B  66     125.084 127.032  99.878  1.00 67.79      B    O  
ATOM   4570  OD2 ASP B  66     125.330 124.865 100.089  1.00 67.92      B    O1-
ATOM   4571  N   SER B  67     122.073 128.064  99.864  1.00 54.60      B    N  
ATOM   4572  CA  SER B  67     121.221 128.366 101.012  1.00 52.06      B    C  
ATOM   4573  C   SER B  67     121.565 127.526 102.234  1.00 58.01      B    C  
ATOM   4574  O   SER B  67     120.733 127.362 103.130  1.00 65.03      B    O  
ATOM   4575  CB  SER B  67     119.740 128.202 100.663  1.00 58.95      B    C  
ATOM   4576  OG  SER B  67     119.476 128.656  99.349  1.00 68.07      B    O  
ATOM   4577  N   ARG B  68     122.766 126.990 102.291  1.00 51.09      B    N  
ATOM   4578  CA  ARG B  68     123.188 126.204 103.443  1.00 49.55      B    C  
ATOM   4579  C   ARG B  68     124.506 126.678 104.032  1.00 51.89      B    C  
ATOM   4580  O   ARG B  68     124.657 126.690 105.255  1.00 59.31      B    O  
ATOM   4581  CB  ARG B  68     123.290 124.725 103.049  1.00 51.34      B    C  
ATOM   4582  CG  ARG B  68     123.861 123.845 104.133  1.00 49.45      B    C  
ATOM   4583  CD  ARG B  68     123.642 122.381 103.841  1.00 53.47      B    C  
ATOM   4584  NE  ARG B  68     124.199 121.543 104.894  1.00 49.83      B    N  
ATOM   4585  CZ  ARG B  68     123.915 120.259 105.059  1.00 48.84      B    C  
ATOM   4586  NH1 ARG B  68     123.073 119.630 104.257  1.00 54.46      B    N1+
ATOM   4587  NH2 ARG B  68     124.491 119.590 106.052  1.00 51.20      B    N  
ATOM   4588  N   LEU B  69     125.457 127.081 103.198  1.00 44.97      B    N  
ATOM   4589  CA  LEU B  69     126.750 127.569 103.652  1.00 43.51      B    C  
ATOM   4590  C   LEU B  69     126.719 129.086 103.742  1.00 51.03      B    C  
ATOM   4591  O   LEU B  69     126.158 129.755 102.871  1.00 57.31      B    O  
ATOM   4592  CB  LEU B  69     127.864 127.130 102.700  1.00 47.29      B    C  
ATOM   4593  CG  LEU B  69     128.264 125.658 102.728  1.00 44.68      B    C  
ATOM   4594  CD1 LEU B  69     129.227 125.346 101.600  1.00 44.67      B    C  
ATOM   4595  CD2 LEU B  69     128.877 125.313 104.061  1.00 41.56      B    C  
ATOM   4596  N   LEU B  70     127.319 129.629 104.797  1.00 45.64      B    N  
ATOM   4597  CA  LEU B  70     127.379 131.078 104.936  1.00 39.24      B    C  
ATOM   4598  C   LEU B  70     128.744 131.495 105.459  1.00 43.84      B    C  
ATOM   4599  O   LEU B  70     129.297 130.852 106.349  1.00 50.66      B    O  
ATOM   4600  CB  LEU B  70     126.269 131.605 105.860  1.00 51.75      B    C  
ATOM   4601  CG  LEU B  70     126.305 131.296 107.357  1.00 50.99      B    C  
ATOM   4602  CD1 LEU B  70     126.917 132.451 108.133  1.00 50.73      B    C  
ATOM   4603  CD2 LEU B  70     124.917 130.987 107.872  1.00 51.24      B    C  
ATOM   4604  N   VAL B  71     129.278 132.581 104.914  1.00 44.50      B    N  
ATOM   4605  CA  VAL B  71     130.569 133.114 105.328  1.00 43.39      B    C  
ATOM   4606  C   VAL B  71     130.329 134.353 106.179  1.00 49.42      B    C  
ATOM   4607  O   VAL B  71     129.464 135.177 105.863  1.00 65.94      B    O  
ATOM   4608  CB  VAL B  71     131.472 133.423 104.117  1.00 44.18      B    C  
ATOM   4609  CG1 VAL B  71     130.800 134.405 103.171  1.00 34.99      B    C  
ATOM   4610  CG2 VAL B  71     132.826 133.935 104.575  1.00 40.23      B    C  
ATOM   4611  N   SER B  72     131.070 134.464 107.277  1.00 44.62      B    N  
ATOM   4612  CA  SER B  72     130.941 135.582 108.196  1.00 39.47      B    C  
ATOM   4613  C   SER B  72     132.316 136.134 108.540  1.00 47.30      B    C  
ATOM   4614  O   SER B  72     133.299 135.392 108.633  1.00 53.40      B    O  
ATOM   4615  CB  SER B  72     130.212 135.175 109.479  1.00 43.76      B    C  
ATOM   4616  OG  SER B  72     131.108 134.613 110.417  1.00 54.45      B    O  
ATOM   4617  N   ALA B  73     132.368 137.450 108.734  1.00 54.95      B    N  
ATOM   4618  CA  ALA B  73     133.592 138.168 109.053  1.00 49.34      B    C  
ATOM   4619  C   ALA B  73     133.423 138.937 110.354  1.00 51.57      B    C  
ATOM   4620  O   ALA B  73     132.393 139.578 110.579  1.00 62.89      B    O  
ATOM   4621  CB  ALA B  73     133.970 139.138 107.932  1.00 54.09      B    C  
ATOM   4622  N   SER B  74     134.443 138.877 111.205  1.00 58.03      B    N  
ATOM   4623  CA  SER B  74     134.467 139.641 112.442  1.00 57.55      B    C  
ATOM   4624  C   SER B  74     135.858 140.226 112.627  1.00 60.58      B    C  
ATOM   4625  O   SER B  74     136.819 139.822 111.968  1.00 58.36      B    O  
ATOM   4626  CB  SER B  74     134.067 138.784 113.648  1.00 62.73      B    C  
ATOM   4627  OG  SER B  74     134.913 137.659 113.778  1.00 70.71      B    O  
ATOM   4628  N   GLN B  75     135.960 141.191 113.537  1.00 72.92      B    N  
ATOM   4629  CA  GLN B  75     137.203 141.920 113.753  1.00 71.37      B    C  
ATOM   4630  C   GLN B  75     138.215 141.150 114.589  1.00 70.79      B    C  
ATOM   4631  O   GLN B  75     139.191 141.747 115.052  1.00 75.62      B    O  
ATOM   4632  CB  GLN B  75     136.914 143.272 114.404  1.00 73.53      B    C  
ATOM   4633  CG  GLN B  75     135.879 144.090 113.662  1.00 76.67      B    C  
ATOM   4634  CD  GLN B  75     136.470 145.314 112.998  1.00 75.55      B    C  
ATOM   4635  NE2 GLN B  75     136.214 145.469 111.706  1.00 72.58      B    N  
ATOM   4636  OE1 GLN B  75     137.146 146.114 113.639  1.00 81.49      B    O  
ATOM   4637  N   ASP B  76     138.010 139.853 114.800  1.00 64.50      B    N  
ATOM   4638  CA  ASP B  76     139.046 138.992 115.348  1.00 64.11      B    C  
ATOM   4639  C   ASP B  76     139.963 138.446 114.264  1.00 66.72      B    C  
ATOM   4640  O   ASP B  76     140.765 137.548 114.537  1.00 71.31      B    O  
ATOM   4641  CB  ASP B  76     138.421 137.843 116.144  1.00 63.77      B    C  
ATOM   4642  CG  ASP B  76     137.402 137.065 115.343  1.00 69.55      B    C  
ATOM   4643  OD1 ASP B  76     137.016 137.537 114.257  1.00 73.53      B    O  
ATOM   4644  OD2 ASP B  76     136.979 135.983 115.800  1.00 69.82      B    O1-
ATOM   4645  N   GLY B  77     139.864 138.973 113.048  1.00 57.38      B    N  
ATOM   4646  CA  GLY B  77     140.684 138.530 111.935  1.00 58.29      B    C  
ATOM   4647  C   GLY B  77     140.385 137.128 111.453  1.00 67.54      B    C  
ATOM   4648  O   GLY B  77     141.316 136.376 111.140  1.00 72.82      B    O  
ATOM   4649  N   LYS B  78     139.109 136.755 111.383  1.00 60.05      B    N  
ATOM   4650  CA  LYS B  78     138.728 135.414 110.963  1.00 52.54      B    C  
ATOM   4651  C   LYS B  78     137.549 135.479 110.007  1.00 57.82      B    C  
ATOM   4652  O   LYS B  78     136.566 136.176 110.272  1.00 56.16      B    O  
ATOM   4653  CB  LYS B  78     138.374 134.536 112.168  1.00 45.89      B    C  
ATOM   4654  CG  LYS B  78     139.561 134.177 113.040  1.00 52.18      B    C  
ATOM   4655  CD  LYS B  78     140.424 133.117 112.385  1.00 60.92      B    C  
ATOM   4656  CE  LYS B  78     141.858 133.204 112.872  1.00 62.83      B    C  
ATOM   4657  NZ  LYS B  78     141.950 133.889 114.189  1.00 62.86      B    N1+
ATOM   4658  N   LEU B  79     137.657 134.750 108.900  1.00 58.48      B    N  
ATOM   4659  CA  LEU B  79     136.551 134.514 107.979  1.00 48.18      B    C  
ATOM   4660  C   LEU B  79     136.078 133.083 108.197  1.00 56.40      B    C  
ATOM   4661  O   LEU B  79     136.807 132.136 107.897  1.00 69.25      B    O  
ATOM   4662  CB  LEU B  79     136.992 134.722 106.533  1.00 51.22      B    C  
ATOM   4663  CG  LEU B  79     136.660 136.026 105.818  1.00 51.52      B    C  
ATOM   4664  CD1 LEU B  79     136.930 135.877 104.336  1.00 56.89      B    C  
ATOM   4665  CD2 LEU B  79     135.217 136.393 106.052  1.00 58.25      B    C  
ATOM   4666  N   ILE B  80     134.869 132.915 108.717  1.00 45.77      B    N  
ATOM   4667  CA  ILE B  80     134.369 131.591 109.068  1.00 45.57      B    C  
ATOM   4668  C   ILE B  80     133.280 131.204 108.080  1.00 48.83      B    C  
ATOM   4669  O   ILE B  80     132.292 131.928 107.917  1.00 60.11      B    O  
ATOM   4670  CB  ILE B  80     133.849 131.539 110.511  1.00 47.14      B    C  
ATOM   4671  CG1 ILE B  80     134.947 131.964 111.484  1.00 49.10      B    C  
ATOM   4672  CG2 ILE B  80     133.390 130.136 110.847  1.00 43.55      B    C  
ATOM   4673  CD1 ILE B  80     134.600 131.728 112.932  1.00 43.60      B    C  
ATOM   4674  N   ILE B  81     133.466 130.065 107.419  1.00 44.78      B    N  
ATOM   4675  CA  ILE B  81     132.440 129.458 106.581  1.00 42.02      B    C  
ATOM   4676  C   ILE B  81     131.742 128.397 107.415  1.00 49.65      B    C  
ATOM   4677  O   ILE B  81     132.369 127.407 107.818  1.00 56.55      B    O  
ATOM   4678  CB  ILE B  81     133.028 128.852 105.297  1.00 42.45      B    C  
ATOM   4679  CG1 ILE B  81     133.428 129.947 104.308  1.00 42.13      B    C  
ATOM   4680  CG2 ILE B  81     132.027 127.917 104.645  1.00 45.79      B    C  
ATOM   4681  CD1 ILE B  81     134.827 130.449 104.488  1.00 44.60      B    C  
ATOM   4682  N   TRP B  82     130.449 128.613 107.658  1.00 48.56      B    N  
ATOM   4683  CA  TRP B  82     129.602 127.771 108.486  1.00 43.78      B    C  
ATOM   4684  C   TRP B  82     128.676 126.933 107.620  1.00 51.75      B    C  
ATOM   4685  O   TRP B  82     128.141 127.415 106.614  1.00 67.59      B    O  
ATOM   4686  CB  TRP B  82     128.721 128.603 109.422  1.00 45.86      B    C  
ATOM   4687  CG  TRP B  82     129.384 129.687 110.189  1.00 52.36      B    C  
ATOM   4688  CD1 TRP B  82     129.760 130.910 109.724  1.00 51.25      B    C  
ATOM   4689  CD2 TRP B  82     129.685 129.678 111.585  1.00 51.82      B    C  
ATOM   4690  CE2 TRP B  82     130.272 130.918 111.893  1.00 54.95      B    C  
ATOM   4691  CE3 TRP B  82     129.528 128.734 112.603  1.00 48.49      B    C  
ATOM   4692  NE1 TRP B  82     130.310 131.652 110.738  1.00 50.39      B    N  
ATOM   4693  CZ2 TRP B  82     130.706 131.237 113.173  1.00 56.08      B    C  
ATOM   4694  CZ3 TRP B  82     129.959 129.053 113.870  1.00 52.29      B    C  
ATOM   4695  CH2 TRP B  82     130.539 130.294 114.146  1.00 56.10      B    C  
ATOM   4696  N   ASP B  83     128.474 125.688 108.039  1.00 51.42      B    N  
ATOM   4697  CA  ASP B  83     127.352 124.871 107.593  1.00 50.35      B    C  
ATOM   4698  C   ASP B  83     126.175 125.180 108.512  1.00 57.41      B    C  
ATOM   4699  O   ASP B  83     126.161 124.760 109.673  1.00 61.29      B    O  
ATOM   4700  CB  ASP B  83     127.721 123.391 107.632  1.00 54.50      B    C  
ATOM   4701  CG  ASP B  83     126.581 122.490 107.212  1.00 56.21      B    C  
ATOM   4702  OD1 ASP B  83     125.647 122.975 106.546  1.00 64.97      B    O  
ATOM   4703  OD2 ASP B  83     126.621 121.290 107.549  1.00 58.19      B    O1-
ATOM   4704  N   SER B  84     125.191 125.921 107.999  1.00 55.59      B    N  
ATOM   4705  CA  SER B  84     124.131 126.434 108.861  1.00 47.65      B    C  
ATOM   4706  C   SER B  84     123.201 125.333 109.351  1.00 64.97      B    C  
ATOM   4707  O   SER B  84     122.606 125.466 110.426  1.00 75.35      B    O  
ATOM   4708  CB  SER B  84     123.332 127.509 108.128  1.00 49.65      B    C  
ATOM   4709  OG  SER B  84     122.841 127.023 106.894  1.00 64.73      B    O  
ATOM   4710  N   TYR B  85     123.052 124.250 108.585  1.00 60.78      B    N  
ATOM   4711  CA  TYR B  85     122.143 123.182 108.991  1.00 51.66      B    C  
ATOM   4712  C   TYR B  85     122.621 122.500 110.266  1.00 56.46      B    C  
ATOM   4713  O   TYR B  85     121.817 122.189 111.152  1.00 68.02      B    O  
ATOM   4714  CB  TYR B  85     121.991 122.157 107.868  1.00 48.81      B    C  
ATOM   4715  CG  TYR B  85     121.125 122.608 106.714  1.00 54.14      B    C  
ATOM   4716  CD1 TYR B  85     120.762 123.937 106.564  1.00 53.23      B    C  
ATOM   4717  CD2 TYR B  85     120.674 121.699 105.770  1.00 62.71      B    C  
ATOM   4718  CE1 TYR B  85     119.977 124.347 105.510  1.00 61.04      B    C  
ATOM   4719  CE2 TYR B  85     119.887 122.101 104.711  1.00 58.92      B    C  
ATOM   4720  CZ  TYR B  85     119.544 123.426 104.585  1.00 61.23      B    C  
ATOM   4721  OH  TYR B  85     118.758 123.830 103.533  1.00 68.60      B    O  
ATOM   4722  N   THR B  86     123.924 122.259 110.378  1.00 52.81      B    N  
ATOM   4723  CA  THR B  86     124.489 121.537 111.507  1.00 53.59      B    C  
ATOM   4724  C   THR B  86     125.331 122.415 112.422  1.00 58.61      B    C  
ATOM   4725  O   THR B  86     125.901 121.902 113.390  1.00 63.78      B    O  
ATOM   4726  CB  THR B  86     125.336 120.362 111.008  1.00 55.51      B    C  
ATOM   4727  CG2 THR B  86     124.565 119.549 109.984  1.00 56.37      B    C  
ATOM   4728  OG1 THR B  86     126.534 120.860 110.402  1.00 55.05      B    O  
ATOM   4729  N   THR B  87     125.427 123.716 112.140  1.00 65.33      B    N  
ATOM   4730  CA  THR B  87     126.260 124.665 112.882  1.00 62.80      B    C  
ATOM   4731  C   THR B  87     127.734 124.274 112.877  1.00 63.43      B    C  
ATOM   4732  O   THR B  87     128.506 124.747 113.715  1.00 67.61      B    O  
ATOM   4733  CB  THR B  87     125.776 124.847 114.326  1.00 62.95      B    C  
ATOM   4734  CG2 THR B  87     124.310 125.229 114.352  1.00 59.02      B    C  
ATOM   4735  OG1 THR B  87     125.967 123.630 115.058  1.00 72.24      B    O  
ATOM   4736  N   ASN B  88     128.141 123.420 111.945  1.00 56.74      B    N  
ATOM   4737  CA  ASN B  88     129.539 123.043 111.822  1.00 52.64      B    C  
ATOM   4738  C   ASN B  88     130.329 124.152 111.143  1.00 52.56      B    C  
ATOM   4739  O   ASN B  88     129.804 124.907 110.321  1.00 58.01      B    O  
ATOM   4740  CB  ASN B  88     129.679 121.746 111.026  1.00 56.95      B    C  
ATOM   4741  CG  ASN B  88     129.447 120.514 111.872  1.00 56.86      B    C  
ATOM   4742  ND2 ASN B  88     129.212 119.386 111.217  1.00 59.57      B    N  
ATOM   4743  OD1 ASN B  88     129.475 120.575 113.099  1.00 65.26      B    O  
ATOM   4744  N   LYS B  89     131.608 124.244 111.493  1.00 55.24      B    N  
ATOM   4745  CA  LYS B  89     132.511 125.214 110.881  1.00 47.27      B    C  
ATOM   4746  C   LYS B  89     133.233 124.527 109.732  1.00 54.88      B    C  
ATOM   4747  O   LYS B  89     134.142 123.723 109.945  1.00 65.11      B    O  
ATOM   4748  CB  LYS B  89     133.493 125.764 111.906  1.00 44.97      B    C  
ATOM   4749  CG  LYS B  89     132.833 126.548 113.008  1.00 51.54      B    C  
ATOM   4750  CD  LYS B  89     133.830 127.443 113.695  1.00 55.74      B    C  
ATOM   4751  CE  LYS B  89     133.211 128.090 114.903  1.00 59.33      B    C  
ATOM   4752  NZ  LYS B  89     132.471 127.105 115.734  1.00 56.49      B    N1+
ATOM   4753  N   VAL B  90     132.821 124.842 108.505  1.00 46.33      B    N  
ATOM   4754  CA  VAL B  90     133.464 124.249 107.341  1.00 28.32      B    C  
ATOM   4755  C   VAL B  90     134.869 124.807 107.163  1.00 41.05      B    C  
ATOM   4756  O   VAL B  90     135.814 124.060 106.886  1.00 55.50      B    O  
ATOM   4757  CB  VAL B  90     132.601 124.466 106.088  1.00 32.81      B    C  
ATOM   4758  CG1 VAL B  90     133.239 123.800 104.887  1.00 47.93      B    C  
ATOM   4759  CG2 VAL B  90     131.213 123.914 106.321  1.00 38.17      B    C  
ATOM   4760  N   HIS B  91     135.037 126.117 107.327  1.00 47.52      B    N  
ATOM   4761  CA  HIS B  91     136.347 126.724 107.121  1.00 34.78      B    C  
ATOM   4762  C   HIS B  91     136.573 127.869 108.095  1.00 44.22      B    C  
ATOM   4763  O   HIS B  91     135.630 128.527 108.533  1.00 52.14      B    O  
ATOM   4764  CB  HIS B  91     136.517 127.251 105.689  1.00 38.61      B    C  
ATOM   4765  CG  HIS B  91     136.728 126.179 104.665  1.00 50.39      B    C  
ATOM   4766  CD2 HIS B  91     137.753 125.316 104.476  1.00 52.77      B    C  
ATOM   4767  ND1 HIS B  91     135.813 125.910 103.672  1.00 51.52      B    N  
ATOM   4768  CE1 HIS B  91     136.262 124.924 102.917  1.00 46.27      B    C  
ATOM   4769  NE2 HIS B  91     137.438 124.545 103.384  1.00 54.13      B    N  
ATOM   4770  N   ALA B  92     137.846 128.112 108.405  1.00 54.49      B    N  
ATOM   4771  CA  ALA B  92     138.268 129.279 109.172  1.00 40.61      B    C  
ATOM   4772  C   ALA B  92     139.531 129.832 108.532  1.00 52.13      B    C  
ATOM   4773  O   ALA B  92     140.569 129.165 108.534  1.00 65.94      B    O  
ATOM   4774  CB  ALA B  92     138.514 128.929 110.641  1.00 48.26      B    C  
ATOM   4775  N   ILE B  93     139.442 131.037 107.988  1.00 48.22      B    N  
ATOM   4776  CA  ILE B  93     140.519 131.681 107.244  1.00 54.89      B    C  
ATOM   4777  C   ILE B  93     141.088 132.802 108.106  1.00 55.72      B    C  
ATOM   4778  O   ILE B  93     140.336 133.692 108.523  1.00 55.52      B    O  
ATOM   4779  CB  ILE B  93     140.027 132.230 105.896  1.00 57.36      B    C  
ATOM   4780  CG1 ILE B  93     139.133 131.209 105.195  1.00 53.22      B    C  
ATOM   4781  CG2 ILE B  93     141.202 132.615 105.015  1.00 55.68      B    C  
ATOM   4782  CD1 ILE B  93     138.120 131.836 104.277  1.00 54.96      B    C  
ATOM   4783  N   PRO B  94     142.388 132.802 108.401  1.00 59.43      B    N  
ATOM   4784  CA  PRO B  94     142.989 133.941 109.107  1.00 60.44      B    C  
ATOM   4785  C   PRO B  94     143.266 135.084 108.139  1.00 65.28      B    C  
ATOM   4786  O   PRO B  94     143.914 134.899 107.107  1.00 64.94      B    O  
ATOM   4787  CB  PRO B  94     144.286 133.360 109.677  1.00 58.63      B    C  
ATOM   4788  CG  PRO B  94     144.642 132.265 108.732  1.00 58.94      B    C  
ATOM   4789  CD  PRO B  94     143.356 131.715 108.173  1.00 56.23      B    C  
ATOM   4790  N   LEU B  95     142.771 136.269 108.478  1.00 64.42      B    N  
ATOM   4791  CA  LEU B  95     142.913 137.436 107.621  1.00 58.59      B    C  
ATOM   4792  C   LEU B  95     144.179 138.205 107.968  1.00 61.46      B    C  
ATOM   4793  O   LEU B  95     144.563 138.298 109.137  1.00 70.45      B    O  
ATOM   4794  CB  LEU B  95     141.694 138.349 107.750  1.00 53.21      B    C  
ATOM   4795  CG  LEU B  95     140.342 137.654 107.605  1.00 53.81      B    C  
ATOM   4796  CD1 LEU B  95     139.211 138.610 107.911  1.00 52.41      B    C  
ATOM   4797  CD2 LEU B  95     140.196 137.078 106.214  1.00 51.57      B    C  
ATOM   4798  N   ARG B  96     144.831 138.748 106.937  1.00 70.61      B    N  
ATOM   4799  CA  ARG B  96     146.036 139.540 107.157  1.00 70.01      B    C  
ATOM   4800  C   ARG B  96     145.734 140.789 107.975  1.00 75.18      B    C  
ATOM   4801  O   ARG B  96     146.493 141.143 108.884  1.00 78.98      B    O  
ATOM   4802  CB  ARG B  96     146.669 139.916 105.819  1.00 69.62      B    C  
ATOM   4803  CG  ARG B  96     147.731 138.944 105.343  1.00 74.73      B    C  
ATOM   4804  CD  ARG B  96     147.617 138.690 103.851  1.00 78.16      B    C  
ATOM   4805  NE  ARG B  96     148.240 137.431 103.463  1.00 82.43      B    N  
ATOM   4806  CZ  ARG B  96     148.419 137.039 102.209  1.00 80.48      B    C  
ATOM   4807  NH1 ARG B  96     148.032 137.788 101.190  1.00 76.23      B    N1+
ATOM   4808  NH2 ARG B  96     149.003 135.868 101.972  1.00 76.22      B    N  
ATOM   4809  N   SER B  97     144.633 141.466 107.669  1.00 68.88      B    N  
ATOM   4810  CA  SER B  97     144.203 142.653 108.396  1.00 64.97      B    C  
ATOM   4811  C   SER B  97     142.914 142.328 109.137  1.00 65.96      B    C  
ATOM   4812  O   SER B  97     141.936 141.889 108.524  1.00 74.45      B    O  
ATOM   4813  CB  SER B  97     144.001 143.833 107.446  1.00 68.65      B    C  
ATOM   4814  OG  SER B  97     143.113 144.788 107.998  1.00 74.66      B    O  
ATOM   4815  N   SER B  98     142.915 142.547 110.452  1.00 65.19      B    N  
ATOM   4816  CA  SER B  98     141.760 142.215 111.276  1.00 65.00      B    C  
ATOM   4817  C   SER B  98     140.612 143.201 111.117  1.00 65.67      B    C  
ATOM   4818  O   SER B  98     139.503 142.909 111.573  1.00 67.92      B    O  
ATOM   4819  CB  SER B  98     142.174 142.143 112.746  1.00 69.01      B    C  
ATOM   4820  OG  SER B  98     141.276 142.872 113.563  1.00 72.30      B    O  
ATOM   4821  N   TRP B  99     140.846 144.350 110.489  1.00 66.46      B    N  
ATOM   4822  CA  TRP B  99     139.826 145.386 110.342  1.00 64.43      B    C  
ATOM   4823  C   TRP B  99     139.077 145.133 109.042  1.00 67.39      B    C  
ATOM   4824  O   TRP B  99     139.425 145.659 107.986  1.00 74.16      B    O  
ATOM   4825  CB  TRP B  99     140.463 146.768 110.372  1.00 68.22      B    C  
ATOM   4826  CG  TRP B  99     141.501 146.894 111.432  1.00 68.04      B    C  
ATOM   4827  CD1 TRP B  99     142.852 146.858 111.264  1.00 68.91      B    C  
ATOM   4828  CD2 TRP B  99     141.274 147.056 112.834  1.00 68.03      B    C  
ATOM   4829  CE2 TRP B  99     142.534 147.118 113.455  1.00 66.27      B    C  
ATOM   4830  CE3 TRP B  99     140.126 147.159 113.624  1.00 63.45      B    C  
ATOM   4831  NE1 TRP B  99     143.482 146.994 112.475  1.00 66.95      B    N  
ATOM   4832  CZ2 TRP B  99     142.679 147.279 114.829  1.00 68.86      B    C  
ATOM   4833  CZ3 TRP B  99     140.272 147.318 114.985  1.00 64.03      B    C  
ATOM   4834  CH2 TRP B  99     141.538 147.377 115.575  1.00 69.32      B    C  
ATOM   4835  N   VAL B 100     138.034 144.312 109.122  1.00 64.44      B    N  
ATOM   4836  CA  VAL B 100     137.240 143.925 107.964  1.00 68.16      B    C  
ATOM   4837  C   VAL B 100     135.812 144.403 108.173  1.00 66.55      B    C  
ATOM   4838  O   VAL B 100     135.227 144.188 109.241  1.00 76.46      B    O  
ATOM   4839  CB  VAL B 100     137.284 142.405 107.725  1.00 62.23      B    C  
ATOM   4840  CG1 VAL B 100     138.590 142.028 107.056  1.00 69.91      B    C  
ATOM   4841  CG2 VAL B 100     137.119 141.653 109.032  1.00 56.90      B    C  
ATOM   4842  N   MET B 101     135.260 145.058 107.157  1.00 59.88      B    N  
ATOM   4843  CA  MET B 101     133.905 145.577 107.207  1.00 61.87      B    C  
ATOM   4844  C   MET B 101     132.998 144.979 106.145  1.00 64.91      B    C  
ATOM   4845  O   MET B 101     131.814 145.329 106.097  1.00 69.49      B    O  
ATOM   4846  CB  MET B 101     133.917 147.105 107.066  1.00 68.85      B    C  
ATOM   4847  CG  MET B 101     135.076 147.784 107.772  1.00 65.34      B    C  
ATOM   4848  SD  MET B 101     135.297 149.490 107.244  1.00 84.38      B    S  
ATOM   4849  CE  MET B 101     133.829 150.247 107.930  1.00 70.80      B    C  
ATOM   4850  N   THR B 102     133.510 144.090 105.297  1.00 64.46      B    N  
ATOM   4851  CA  THR B 102     132.721 143.504 104.226  1.00 55.68      B    C  
ATOM   4852  C   THR B 102     133.123 142.050 104.031  1.00 56.20      B    C  
ATOM   4853  O   THR B 102     134.187 141.610 104.471  1.00 60.30      B    O  
ATOM   4854  CB  THR B 102     132.884 144.270 102.910  1.00 56.01      B    C  
ATOM   4855  CG2 THR B 102     134.333 144.271 102.469  1.00 53.94      B    C  
ATOM   4856  OG1 THR B 102     132.083 143.648 101.900  1.00 65.57      B    O  
ATOM   4857  N   CYS B 103     132.249 141.310 103.352  1.00 62.49      B    N  
ATOM   4858  CA  CYS B 103     132.407 139.873 103.183  1.00 49.78      B    C  
ATOM   4859  C   CYS B 103     131.474 139.369 102.090  1.00 56.16      B    C  
ATOM   4860  O   CYS B 103     130.285 139.701 102.089  1.00 67.30      B    O  
ATOM   4861  CB  CYS B 103     132.129 139.160 104.507  1.00 50.42      B    C  
ATOM   4862  SG  CYS B 103     132.106 137.381 104.419  1.00 68.00      B    S  
ATOM   4863  N   ALA B 104     131.992 138.575 101.155  1.00 46.81      B    N  
ATOM   4864  CA  ALA B 104     131.197 138.098 100.034  1.00 36.63      B    C  
ATOM   4865  C   ALA B 104     131.465 136.623  99.782  1.00 49.25      B    C  
ATOM   4866  O   ALA B 104     132.545 136.108 100.078  1.00 60.26      B    O  
ATOM   4867  CB  ALA B 104     131.483 138.896  98.759  1.00 35.18      B    C  
ATOM   4868  N   TYR B 105     130.461 135.953  99.224  1.00 57.31      B    N  
ATOM   4869  CA  TYR B 105     130.535 134.557  98.820  1.00 40.46      B    C  
ATOM   4870  C   TYR B 105     130.281 134.479  97.323  1.00 49.62      B    C  
ATOM   4871  O   TYR B 105     129.311 135.061  96.828  1.00 65.32      B    O  
ATOM   4872  CB  TYR B 105     129.505 133.713  99.578  1.00 41.07      B    C  
ATOM   4873  CG  TYR B 105     129.947 132.304  99.899  1.00 48.83      B    C  
ATOM   4874  CD1 TYR B 105     130.644 131.545  98.972  1.00 56.29      B    C  
ATOM   4875  CD2 TYR B 105     129.652 131.728 101.125  1.00 46.02      B    C  
ATOM   4876  CE1 TYR B 105     131.044 130.259  99.261  1.00 49.73      B    C  
ATOM   4877  CE2 TYR B 105     130.048 130.442 101.422  1.00 45.29      B    C  
ATOM   4878  CZ  TYR B 105     130.742 129.713 100.487  1.00 48.35      B    C  
ATOM   4879  OH  TYR B 105     131.140 128.430 100.776  1.00 60.97      B    O  
ATOM   4880  N   ALA B 106     131.149 133.775  96.606  1.00 40.57      B    N  
ATOM   4881  CA  ALA B 106     130.979 133.655  95.167  1.00 34.22      B    C  
ATOM   4882  C   ALA B 106     129.726 132.842  94.853  1.00 49.04      B    C  
ATOM   4883  O   ALA B 106     129.393 131.905  95.585  1.00 63.35      B    O  
ATOM   4884  CB  ALA B 106     132.200 132.998  94.532  1.00 40.58      B    C  
ATOM   4885  N   PRO B 107     129.003 133.180  93.782  1.00 54.89      B    N  
ATOM   4886  CA  PRO B 107     127.820 132.383  93.422  1.00 48.24      B    C  
ATOM   4887  C   PRO B 107     128.143 130.927  93.148  1.00 55.16      B    C  
ATOM   4888  O   PRO B 107     127.320 130.051  93.442  1.00 65.48      B    O  
ATOM   4889  CB  PRO B 107     127.287 133.091  92.169  1.00 51.52      B    C  
ATOM   4890  CG  PRO B 107     127.868 134.461  92.221  1.00 54.91      B    C  
ATOM   4891  CD  PRO B 107     129.204 134.317  92.870  1.00 53.25      B    C  
ATOM   4892  N   SER B 108     129.320 130.640  92.593  1.00 62.28      B    N  
ATOM   4893  CA  SER B 108     129.737 129.264  92.368  1.00 59.07      B    C  
ATOM   4894  C   SER B 108     130.171 128.567  93.648  1.00 57.72      B    C  
ATOM   4895  O   SER B 108     130.225 127.333  93.677  1.00 66.38      B    O  
ATOM   4896  CB  SER B 108     130.880 129.223  91.355  1.00 61.27      B    C  
ATOM   4897  OG  SER B 108     132.024 129.884  91.862  1.00 57.01      B    O  
ATOM   4898  N   GLY B 109     130.478 129.321  94.700  1.00 54.82      B    N  
ATOM   4899  CA  GLY B 109     130.956 128.747  95.937  1.00 46.70      B    C  
ATOM   4900  C   GLY B 109     132.433 128.436  95.970  1.00 55.28      B    C  
ATOM   4901  O   GLY B 109     132.903 127.856  96.956  1.00 64.22      B    O  
ATOM   4902  N   ASN B 110     133.182 128.798  94.930  1.00 46.75      B    N  
ATOM   4903  CA  ASN B 110     134.606 128.501  94.873  1.00 50.50      B    C  
ATOM   4904  C   ASN B 110     135.464 129.532  95.589  1.00 57.18      B    C  
ATOM   4905  O   ASN B 110     136.577 129.201  96.012  1.00 66.82      B    O  
ATOM   4906  CB  ASN B 110     135.070 128.398  93.417  1.00 58.68      B    C  
ATOM   4907  CG  ASN B 110     134.276 127.386  92.620  1.00 63.53      B    C  
ATOM   4908  ND2 ASN B 110     134.245 127.563  91.306  1.00 59.51      B    N  
ATOM   4909  OD1 ASN B 110     133.700 126.454  93.176  1.00 65.86      B    O  
ATOM   4910  N   TYR B 111     134.983 130.763  95.738  1.00 59.46      B    N  
ATOM   4911  CA  TYR B 111     135.782 131.848  96.282  1.00 49.93      B    C  
ATOM   4912  C   TYR B 111     134.994 132.610  97.335  1.00 54.20      B    C  
ATOM   4913  O   TYR B 111     133.761 132.611  97.344  1.00 61.48      B    O  
ATOM   4914  CB  TYR B 111     136.231 132.823  95.185  1.00 45.75      B    C  
ATOM   4915  CG  TYR B 111     136.966 132.175  94.040  1.00 49.00      B    C  
ATOM   4916  CD1 TYR B 111     138.331 131.946  94.109  1.00 50.75      B    C  
ATOM   4917  CD2 TYR B 111     136.296 131.794  92.889  1.00 57.33      B    C  
ATOM   4918  CE1 TYR B 111     139.006 131.355  93.065  1.00 55.78      B    C  
ATOM   4919  CE2 TYR B 111     136.963 131.200  91.841  1.00 61.95      B    C  
ATOM   4920  CZ  TYR B 111     138.318 130.984  91.934  1.00 61.10      B    C  
ATOM   4921  OH  TYR B 111     138.987 130.393  90.889  1.00 62.48      B    O  
ATOM   4922  N   VAL B 112     135.733 133.260  98.232  1.00 50.06      B    N  
ATOM   4923  CA  VAL B 112     135.163 134.234  99.154  1.00 43.44      B    C  
ATOM   4924  C   VAL B 112     135.967 135.520  99.041  1.00 47.39      B    C  
ATOM   4925  O   VAL B 112     137.082 135.539  98.522  1.00 54.58      B    O  
ATOM   4926  CB  VAL B 112     135.133 133.743 100.619  1.00 33.59      B    C  
ATOM   4927  CG1 VAL B 112     134.028 132.724 100.814  1.00 37.78      B    C  
ATOM   4928  CG2 VAL B 112     136.475 133.163 101.015  1.00 49.29      B    C  
ATOM   4929  N   ALA B 113     135.378 136.610  99.524  1.00 54.61      B    N  
ATOM   4930  CA  ALA B 113     136.005 137.920  99.453  1.00 43.23      B    C  
ATOM   4931  C   ALA B 113     135.930 138.607 100.806  1.00 56.29      B    C  
ATOM   4932  O   ALA B 113     135.020 138.360 101.600  1.00 66.40      B    O  
ATOM   4933  CB  ALA B 113     135.349 138.802  98.389  1.00 45.25      B    C  
ATOM   4934  N   CYS B 114     136.906 139.474 101.058  1.00 62.64      B    N  
ATOM   4935  CA  CYS B 114     136.975 140.216 102.308  1.00 54.67      B    C  
ATOM   4936  C   CYS B 114     137.626 141.564 102.042  1.00 58.24      B    C  
ATOM   4937  O   CYS B 114     138.277 141.766 101.018  1.00 71.75      B    O  
ATOM   4938  CB  CYS B 114     137.753 139.443 103.378  1.00 52.85      B    C
[truncated: 316,877 more chars]
