# Supplementary material for: Structural insights into ligand recognition and selectivity of the human hydroxycarboxylic acid receptor HCAR2
Source: Cell Discov. 2023 Nov 28;9:118. doi: 10.1038/s41421-023-00610-7 (PMC10682194; doi:10.1038/s41421-023-00610-7)
Supplement: Supplementary file 4 — PDB-acipimox [file 41421_2023_610_MOESM4_ESM.txt]

REMARK   BIOVIA PDB file                                                        
REMARK   Created:  2023-02-28T13:34:15Z                                         
SSBOND   1 CYS A  100    CYS A  177                                             
SSBOND   2 CYS A   19    CYS A  266                                             
SSBOND   3 CYS A   18    CYS A  183                                             
SSBOND   4 CYS S  147    CYS S  217                                             
SSBOND   5 CYS S   22    CYS S   96                                             
ATOM      1  N   ASP A   8     145.950 117.237  79.047  1.00210.84           N1+
ATOM      2  CA  ASP A   8     144.662 117.819  79.406  1.00211.27           C  
ATOM      3  C   ASP A   8     144.673 118.322  80.845  1.00211.71           C  
ATOM      4  O   ASP A   8     145.736 118.550  81.421  1.00211.62           O  
ATOM      5  CB  ASP A   8     143.540 116.801  79.210  1.00210.10           C  
ATOM      6  CG  ASP A   8     142.260 117.437  78.709  1.00210.12           C  
ATOM      7  OD1 ASP A   8     141.523 118.018  79.533  1.00210.58           O  
ATOM      8  OD2 ASP A   8     141.990 117.356  77.492  1.00209.65           O  
ATOM      9  N   HIS A   9     143.482 118.499  81.425  1.00211.16           N  
ATOM     10  CA  HIS A   9     143.384 119.025  82.781  1.00209.61           C  
ATOM     11  C   HIS A   9     142.355 118.298  83.641  1.00210.15           C  
ATOM     12  O   HIS A   9     142.057 118.772  84.744  1.00210.88           O  
ATOM     13  CB  HIS A   9     143.059 120.524  82.754  1.00208.36           C  
ATOM     14  CG  HIS A   9     143.654 121.252  81.589  1.00210.79           C  
ATOM     15  CD2 HIS A   9     143.105 121.672  80.425  1.00211.26           C  
ATOM     16  ND1 HIS A   9     144.978 121.632  81.547  1.00210.69           N  
ATOM     17  CE1 HIS A   9     145.219 122.253  80.407  1.00209.35           C  
ATOM     18  NE2 HIS A   9     144.099 122.291  79.708  1.00209.76           N  
ATOM     19  N   PHE A  10     141.840 117.172  83.174  1.00216.16           N  
ATOM     20  CA  PHE A  10     140.889 116.401  83.960  1.00215.70           C  
ATOM     21  C   PHE A  10     141.599 115.637  85.074  1.00215.75           C  
ATOM     22  O   PHE A  10     142.822 115.525  85.059  1.00215.31           O  
ATOM     23  CB  PHE A  10     140.127 115.459  83.033  1.00215.42           C  
ATOM     24  N   LEU A  11     140.849 115.115  86.038  1.00224.89           N  
ATOM     25  CA  LEU A  11     141.431 114.372  87.146  1.00226.18           C  
ATOM     26  C   LEU A  11     140.361 113.468  87.740  1.00225.78           C  
ATOM     27  O   LEU A  11     139.168 113.777  87.678  1.00226.12           O  
ATOM     28  CB  LEU A  11     142.007 115.329  88.199  1.00227.52           C  
ATOM     29  CG  LEU A  11     142.342 114.830  89.602  1.00227.30           C  
ATOM     30  CD1 LEU A  11     143.646 114.054  89.582  1.00225.78           C  
ATOM     31  CD2 LEU A  11     142.433 116.007  90.555  1.00226.65           C  
ATOM     32  N   GLU A  12     140.757 112.333  88.309  1.00237.24           N  
ATOM     33  CA  GLU A  12     139.766 111.377  88.827  1.00238.78           C  
ATOM     34  C   GLU A  12     139.983 111.009  90.286  1.00239.21           C  
ATOM     35  O   GLU A  12     139.825 109.855  90.679  1.00239.36           O  
ATOM     36  CB  GLU A  12     139.759 110.108  87.975  1.00239.19           C  
ATOM     37  N   ILE A  13     140.330 111.987  91.097  1.00237.27           N  
ATOM     38  CA  ILE A  13     140.579 111.756  92.514  1.00237.33           C  
ATOM     39  C   ILE A  13     139.332 111.184  93.177  1.00237.90           C  
ATOM     40  O   ILE A  13     138.198 111.549  92.841  1.00238.09           O  
ATOM     41  CB  ILE A  13     141.025 113.051  93.215  1.00236.66           C  
ATOM     42  CG1 ILE A  13     140.171 114.232  92.748  1.00235.48           C  
ATOM     43  CG2 ILE A  13     142.504 113.303  92.979  1.00236.44           C  
ATOM     44  CD1 ILE A  13     140.039 115.332  93.776  1.00234.48           C  
ATOM     45  N   ASP A  14     139.556 110.272  94.126  1.00242.32           N  
ATOM     46  CA  ASP A  14     138.521 109.651  94.966  1.00242.21           C  
ATOM     47  C   ASP A  14     137.238 109.367  94.187  1.00243.45           C  
ATOM     48  O   ASP A  14     136.134 109.734  94.594  1.00243.17           O  
ATOM     49  CB  ASP A  14     138.245 110.494  96.218  1.00242.03           C  
ATOM     50  N   LYS A  15     137.395 108.708  93.037  1.00243.39           N  
ATOM     51  CA  LYS A  15     136.215 108.383  92.191  1.00242.59           C  
ATOM     52  C   LYS A  15     135.354 109.640  92.037  1.00242.55           C  
ATOM     53  O   LYS A  15     134.175 109.601  92.438  1.00240.89           O  
ATOM     54  CB  LYS A  15     135.411 107.237  92.814  1.00242.50           C  
ATOM     55  N   LYS A  16     135.930 110.709  91.483  1.00242.10           N  
ATOM     56  CA  LYS A  16     135.179 111.981  91.311  1.00240.74           C  
ATOM     57  C   LYS A  16     135.673 112.696  90.051  1.00240.38           C  
ATOM     58  O   LYS A  16     136.734 113.346  90.126  1.00239.34           O  
ATOM     59  CB  LYS A  16     135.352 112.867  92.547  1.00239.93           C  
ATOM     60  N   ASN A  17     134.939 112.570  88.941  1.00236.21           N  
ATOM     61  CA  ASN A  17     135.312 113.319  87.712  1.00236.27           C  
ATOM     62  C   ASN A  17     135.705 114.729  88.150  1.00235.36           C  
ATOM     63  O   ASN A  17     134.932 115.340  88.912  1.00233.40           O  
ATOM     64  CB  ASN A  17     134.178 113.342  86.687  1.00235.54           C  
ATOM     65  CG  ASN A  17     132.874 113.853  87.260  1.00235.44           C  
ATOM     66  ND2 ASN A  17     132.053 112.951  87.771  1.00234.62           N  
ATOM     67  OD1 ASN A  17     132.611 115.054  87.245  1.00234.63           O  
ATOM     68  N   CYS A  18     136.857 115.227  87.697  1.00235.15           N  
ATOM     69  CA  CYS A  18     137.302 116.544  88.219  1.00233.67           C  
ATOM     70  C   CYS A  18     138.263 117.260  87.270  1.00232.53           C  
ATOM     71  O   CYS A  18     138.628 116.671  86.235  1.00234.50           O  
ATOM     72  CB  CYS A  18     138.014 116.351  89.545  1.00234.39           C  
ATOM     73  SG  CYS A  18     137.511 117.616  90.728  1.00242.37           S  
ATOM     74  N   CYS A  19     138.664 118.481  87.637  1.00212.38           N  
ATOM     75  CA  CYS A  19     139.561 119.278  86.762  1.00213.27           C  
ATOM     76  C   CYS A  19     140.428 120.217  87.599  1.00214.65           C  
ATOM     77  O   CYS A  19     139.877 120.898  88.482  1.00216.24           O  
ATOM     78  CB  CYS A  19     138.756 120.133  85.796  1.00214.48           C  
ATOM     79  SG  CYS A  19     139.470 121.778  85.538  1.00217.12           S  
ATOM     80  N   VAL A  20     141.728 120.252  87.312  1.00210.37           N  
ATOM     81  CA  VAL A  20     142.650 121.180  88.027  1.00210.80           C  
ATOM     82  C   VAL A  20     143.382 122.006  86.970  1.00210.06           C  
ATOM     83  O   VAL A  20     143.331 121.625  85.785  1.00209.17           O  
ATOM     84  CB  VAL A  20     143.639 120.413  88.921  1.00209.80           C  
ATOM     85  CG1 VAL A  20     144.748 119.765  88.107  1.00210.61           C  
ATOM     86  CG2 VAL A  20     144.220 121.297  90.014  1.00208.20           C  
ATOM     87  N   PHE A  21     144.030 123.094  87.383  1.00214.90           N  
ATOM     88  CA  PHE A  21     144.704 123.953  86.421  1.00214.75           C  
ATOM     89  C   PHE A  21     146.069 124.364  86.948  1.00217.07           C  
ATOM     90  O   PHE A  21     146.231 124.637  88.142  1.00216.90           O  
ATOM     91  CB  PHE A  21     143.867 125.195  86.113  1.00214.24           C  
ATOM     92  CG  PHE A  21     142.897 125.003  84.987  1.00215.69           C  
ATOM     93  CD1 PHE A  21     143.216 124.190  83.915  1.00215.84           C  
ATOM     94  CD2 PHE A  21     141.670 125.641  84.996  1.00217.45           C  
ATOM     95  CE1 PHE A  21     142.327 124.013  82.875  1.00217.73           C  
ATOM     96  CE2 PHE A  21     140.775 125.464  83.962  1.00218.09           C  
ATOM     97  CZ  PHE A  21     141.105 124.651  82.898  1.00219.08           C  
ATOM     98  N   ARG A  22     147.046 124.411  86.046  1.00216.22           N  
ATOM     99  CA  ARG A  22     148.412 124.830  86.349  1.00214.29           C  
ATOM    100  C   ARG A  22     148.677 126.100  85.546  1.00214.67           C  
ATOM    101  O   ARG A  22     149.132 126.041  84.401  1.00214.97           O  
ATOM    102  CB  ARG A  22     149.410 123.725  86.012  1.00214.82           C  
ATOM    103  N   ASP A  23     148.388 127.249  86.149  1.00226.61           N  
ATOM    104  CA  ASP A  23     148.494 128.541  85.485  1.00228.65           C  
ATOM    105  C   ASP A  23     149.709 129.292  86.009  1.00228.48           C  
ATOM    106  O   ASP A  23     149.930 129.356  87.223  1.00228.60           O  
ATOM    107  CB  ASP A  23     147.227 129.371  85.699  1.00227.24           C  
ATOM    108  N   ASP A  24     150.488 129.863  85.091  1.00223.60           N  
ATOM    109  CA  ASP A  24     151.676 130.621  85.460  1.00222.58           C  
ATOM    110  C   ASP A  24     151.301 132.046  85.846  1.00222.00           C  
ATOM    111  O   ASP A  24     151.863 133.010  85.316  1.00223.42           O  
ATOM    112  CB  ASP A  24     152.682 130.623  84.305  1.00223.42           C  
ATOM    113  N   PHE A  25     150.400 132.170  86.825  1.00209.56           N  
ATOM    114  CA  PHE A  25     149.989 133.516  87.301  1.00210.08           C  
ATOM    115  C   PHE A  25     149.859 133.508  88.825  1.00210.30           C  
ATOM    116  O   PHE A  25     150.227 134.508  89.462  1.00209.80           O  
ATOM    117  CB  PHE A  25     148.669 133.939  86.655  1.00210.03           C  
ATOM    118  CG  PHE A  25     148.832 134.747  85.395  1.00211.25           C  
ATOM    119  CD1 PHE A  25     149.931 135.571  85.222  1.00210.93           C  
ATOM    120  CD2 PHE A  25     147.891 134.680  84.381  1.00210.26           C  
ATOM    121  CE1 PHE A  25     150.085 136.313  84.062  1.00210.59           C  
ATOM    122  CE2 PHE A  25     148.045 135.423  83.222  1.00209.97           C  
ATOM    123  CZ  PHE A  25     149.141 136.238  83.064  1.00210.24           C  
ATOM    124  N   ILE A  26     149.326 132.421  89.385  1.00205.50           N  
ATOM    125  CA  ILE A  26     149.239 132.319  90.870  1.00205.57           C  
ATOM    126  C   ILE A  26     150.606 132.711  91.432  1.00205.79           C  
ATOM    127  O   ILE A  26     150.663 133.615  92.284  1.00204.04           O  
ATOM    128  CB  ILE A  26     148.830 130.899  91.299  1.00203.37           C  
ATOM    129  CG1 ILE A  26     149.182 129.862  90.231  1.00203.82           C  
ATOM    130  CG2 ILE A  26     147.355 130.854  91.664  1.00203.82           C  
ATOM    131  CD1 ILE A  26     150.445 129.088  90.522  1.00201.63           C  
ATOM    132  N   VAL A  27     151.664 132.074  90.932  1.00207.87           N  
ATOM    133  CA  VAL A  27     153.045 132.365  91.411  1.00207.84           C  
ATOM    134  C   VAL A  27     153.332 133.854  91.222  1.00206.49           C  
ATOM    135  O   VAL A  27     154.111 134.410  92.015  1.00207.37           O  
ATOM    136  CB  VAL A  27     154.066 131.511  90.640  1.00207.30           C  
ATOM    137  CG1 VAL A  27     154.160 130.104  91.206  1.00205.10           C  
ATOM    138  CG2 VAL A  27     153.737 131.465  89.155  1.00205.52           C  
ATOM    139  N   LYS A  28     152.727 134.471  90.207  1.00206.30           N  
ATOM    140  CA  LYS A  28     153.038 135.892  89.902  1.00206.94           C  
ATOM    141  C   LYS A  28     152.516 136.810  91.013  1.00207.56           C  
ATOM    142  O   LYS A  28     153.157 137.851  91.247  1.00207.46           O  
ATOM    143  CB  LYS A  28     152.438 136.279  88.547  1.00207.84           C  
ATOM    144  N   VAL A  29     151.414 136.448  91.679  1.00200.24           N  
ATOM    145  CA  VAL A  29     150.814 137.385  92.678  1.00199.12           C  
ATOM    146  C   VAL A  29     150.597 136.759  94.056  1.00197.20           C  
ATOM    147  O   VAL A  29     150.916 137.426  95.052  1.00196.69           O  
ATOM    148  CB  VAL A  29     149.445 137.889  92.190  1.00198.41           C  
ATOM    149  CG1 VAL A  29     148.728 136.841  91.355  1.00196.02           C  
ATOM    150  CG2 VAL A  29     148.570 138.351  93.345  1.00197.55           C  
ATOM    151  N   LEU A  30     150.075 135.535  94.106  1.00192.22           N  
ATOM    152  CA  LEU A  30     149.743 134.885  95.404  1.00193.92           C  
ATOM    153  C   LEU A  30     150.893 135.110  96.393  1.00195.63           C  
ATOM    154  O   LEU A  30     150.598 135.534  97.523  1.00196.54           O  
ATOM    155  CB  LEU A  30     149.521 133.392  95.150  1.00190.74           C  
ATOM    156  CG  LEU A  30     148.251 132.806  95.762  1.00190.75           C  
ATOM    157  CD1 LEU A  30     147.987 133.406  97.133  1.00192.84           C  
ATOM    158  CD2 LEU A  30     147.059 133.031  94.845  1.00193.02           C  
ATOM    159  N   PRO A  31     152.174 134.825  96.066  1.00196.17           N  
ATOM    160  CA  PRO A  31     153.270 134.938  97.048  1.00195.11           C  
ATOM    161  C   PRO A  31     153.435 136.254  97.838  1.00195.29           C  
ATOM    162  O   PRO A  31     153.323 136.197  99.044  1.00193.99           O  
ATOM    163  CB  PRO A  31     154.524 134.620  96.241  1.00194.88           C  
ATOM    164  CG  PRO A  31     154.018 133.748  95.118  1.00192.98           C  
ATOM    165  CD  PRO A  31     152.663 134.331  94.776  1.00193.83           C  
ATOM    166  N   PRO A  32     153.669 137.436  97.224  1.00195.77           N  
ATOM    167  CA  PRO A  32     153.936 138.658  98.002  1.00196.02           C  
ATOM    168  C   PRO A  32     152.706 139.022  98.867  1.00198.04           C  
ATOM    169  O   PRO A  32     152.888 139.355 100.015  1.00197.89           O  
ATOM    170  CB  PRO A  32     154.105 139.719  96.935  1.00197.37           C  
ATOM    171  CG  PRO A  32     154.696 138.967  95.768  1.00197.23           C  
ATOM    172  CD  PRO A  32     154.017 137.616  95.812  1.00195.43           C  
ATOM    173  N   VAL A  33     151.514 139.017  98.269  1.00195.02           N  
ATOM    174  CA  VAL A  33     150.308 139.442  99.035  1.00193.76           C  
ATOM    175  C   VAL A  33     150.343 138.681 100.361  1.00192.36           C  
ATOM    176  O   VAL A  33     150.319 139.334 101.422  1.00191.28           O  
ATOM    177  CB  VAL A  33     149.004 139.191  98.254  1.00190.33           C  
ATOM    178  CG1 VAL A  33     149.208 138.240  97.089  1.00189.31           C  
ATOM    179  CG2 VAL A  33     147.878 138.709  99.155  1.00190.06           C  
ATOM    180  N   LEU A  34     150.452 137.353 100.291  1.00194.38           N  
ATOM    181  CA  LEU A  34     150.551 136.537 101.527  1.00193.85           C  
ATOM    182  C   LEU A  34     151.743 137.038 102.345  1.00193.15           C  
ATOM    183  O   LEU A  34     151.624 137.097 103.576  1.00193.87           O  
ATOM    184  CB  LEU A  34     150.730 135.070 101.133  1.00192.38           C  
ATOM    185  CG  LEU A  34     149.481 134.202 101.251  1.00192.19           C  
ATOM    186  CD1 LEU A  34     148.325 134.813 100.475  1.00192.80           C  
ATOM    187  CD2 LEU A  34     149.762 132.789 100.766  1.00193.68           C  
ATOM    188  N   GLY A  35     152.844 137.384 101.677  1.00195.14           N  
ATOM    189  CA  GLY A  35     154.035 137.903 102.376  1.00196.57           C  
ATOM    190  C   GLY A  35     153.693 139.020 103.347  1.00198.17           C  
ATOM    191  O   GLY A  35     153.944 138.849 104.548  1.00199.26           O  
ATOM    192  N   LEU A  36     153.185 140.145 102.840  1.00194.76           N  
ATOM    193  CA  LEU A  36     152.876 141.298 103.726  1.00193.40           C  
ATOM    194  C   LEU A  36     151.792 140.827 104.690  1.00194.53           C  
ATOM    195  O   LEU A  36     151.932 141.063 105.904  1.00194.02           O  
ATOM    196  CB  LEU A  36     152.372 142.474 102.887  1.00194.30           C  
ATOM    197  CG  LEU A  36     153.274 142.945 101.747  1.00195.73           C  
ATOM    198  CD1 LEU A  36     154.732 142.587 101.993  1.00195.14           C  
ATOM    199  CD2 LEU A  36     152.800 142.394 100.412  1.00194.82           C  
ATOM    200  N   GLU A  37     150.757 140.178 104.152  1.00193.22           N  
ATOM    201  CA  GLU A  37     149.710 139.605 105.032  1.00193.86           C  
ATOM    202  C   GLU A  37     150.431 138.889 106.174  1.00195.79           C  
ATOM    203  O   GLU A  37     149.959 138.969 107.323  1.00195.07           O  
ATOM    204  CB  GLU A  37     148.827 138.642 104.241  1.00192.27           C  
ATOM    205  CG  GLU A  37     147.782 139.335 103.390  1.00191.88           C  
ATOM    206  CD  GLU A  37     146.741 138.390 102.817  1.00194.14           C  
ATOM    207  OE1 GLU A  37     147.123 137.497 102.038  1.00195.28           O  
ATOM    208  OE2 GLU A  37     145.556 138.544 103.158  1.00195.28           O  
ATOM    209  N   PHE A  38     151.548 138.237 105.853  1.00200.90           N  
ATOM    210  CA  PHE A  38     152.320 137.498 106.878  1.00199.18           C  
ATOM    211  C   PHE A  38     153.092 138.490 107.746  1.00200.31           C  
ATOM    212  O   PHE A  38     152.992 138.383 108.982  1.00200.05           O  
ATOM    213  CB  PHE A  38     153.263 136.488 106.221  1.00198.63           C  
ATOM    214  N   ILE A  39     153.824 139.433 107.139  1.00205.59           N  
ATOM    215  CA  ILE A  39     154.614 140.283 108.030  1.00205.70           C  
ATOM    216  C   ILE A  39     153.712 141.160 108.900  1.00204.72           C  
ATOM    217  O   ILE A  39     153.911 141.250 110.123  1.00202.92           O  
ATOM    218  CB  ILE A  39     155.648 141.112 107.244  1.00204.33           C  
ATOM    219  CG1 ILE A  39     155.043 141.725 105.986  1.00203.96           C  
ATOM    220  CG2 ILE A  39     156.860 140.260 106.901  1.00202.68           C  
ATOM    221  CD1 ILE A  39     156.026 142.529 105.164  1.00204.10           C  
ATOM    222  N   PHE A  40     152.701 141.816 108.306  1.00205.97           N  
ATOM    223  CA  PHE A  40     151.850 142.608 109.203  1.00205.99           C  
ATOM    224  C   PHE A  40     151.000 141.744 110.128  1.00206.72           C  
ATOM    225  O   PHE A  40     150.751 142.150 111.269  1.00207.19           O  
ATOM    226  CB  PHE A  40     150.958 143.643 108.501  1.00205.29           C  
ATOM    227  N   GLY A  41     150.559 140.561 109.694  1.00205.75           N  
ATOM    228  CA  GLY A  41     149.864 139.684 110.617  1.00205.52           C  
ATOM    229  C   GLY A  41     150.729 139.307 111.801  1.00204.70           C  
ATOM    230  O   GLY A  41     150.285 139.373 112.952  1.00203.71           O  
ATOM    231  N   LEU A  42     151.987 138.939 111.537  1.00200.35           N  
ATOM    232  CA  LEU A  42     152.904 138.621 112.625  1.00199.98           C  
ATOM    233  C   LEU A  42     153.027 139.784 113.594  1.00201.07           C  
ATOM    234  O   LEU A  42     152.828 139.618 114.804  1.00201.64           O  
ATOM    235  CB  LEU A  42     154.286 138.257 112.085  1.00199.19           C  
ATOM    236  N   LEU A  43     153.347 140.978 113.082  1.00208.85           N  
ATOM    237  CA  LEU A  43     153.612 142.085 113.998  1.00211.03           C  
ATOM    238  C   LEU A  43     152.365 142.451 114.798  1.00211.04           C  
ATOM    239  O   LEU A  43     152.431 142.605 116.025  1.00209.79           O  
ATOM    240  CB  LEU A  43     154.158 143.301 113.244  1.00210.58           C  
ATOM    241  N   GLY A  44     151.213 142.555 114.130  1.00203.63           N  
ATOM    242  CA  GLY A  44     150.001 142.946 114.831  1.00200.28           C  
ATOM    243  C   GLY A  44     149.575 141.934 115.877  1.00202.62           C  
ATOM    244  O   GLY A  44     149.267 142.294 117.018  1.00203.65           O  
ATOM    245  N   ASN A  45     149.561 140.649 115.510  1.00201.91           N  
ATOM    246  CA  ASN A  45     149.094 139.639 116.451  1.00202.36           C  
ATOM    247  C   ASN A  45     150.076 139.457 117.601  1.00201.07           C  
ATOM    248  O   ASN A  45     149.660 139.244 118.746  1.00199.51           O  
ATOM    249  CB  ASN A  45     148.845 138.321 115.724  1.00200.57           C  
ATOM    250  CG  ASN A  45     147.574 138.349 114.900  1.00199.35           C  
ATOM    251  ND2 ASN A  45     147.615 138.338 113.670  1.00198.70           N  
ATOM    252  OD1 ASN A  45     146.433 138.400 115.577  1.00197.27           O  
ATOM    253  N   GLY A  46     151.380 139.546 117.326  1.00202.09           N  
ATOM    254  CA  GLY A  46     152.348 139.493 118.406  1.00201.31           C  
ATOM    255  C   GLY A  46     152.195 140.649 119.373  1.00201.36           C  
ATOM    256  O   GLY A  46     152.250 140.461 120.591  1.00201.40           O  
ATOM    257  N   LEU A  47     151.988 141.860 118.846  1.00205.39           N  
ATOM    258  CA  LEU A  47     151.773 143.010 119.718  1.00207.00           C  
ATOM    259  C   LEU A  47     150.517 142.825 120.563  1.00208.65           C  
ATOM    260  O   LEU A  47     150.523 143.105 121.769  1.00207.75           O  
ATOM    261  CB  LEU A  47     151.683 144.285 118.878  1.00205.37           C  
ATOM    262  CG  LEU A  47     152.223 145.599 119.452  1.00205.42           C  
ATOM    263  CD1 LEU A  47     152.237 146.672 118.375  1.00204.07           C  
ATOM    264  CD2 LEU A  47     151.417 146.068 120.652  1.00205.67           C  
ATOM    265  N   ALA A  48     149.433 142.344 119.947  1.00214.90           N  
ATOM    266  CA  ALA A  48     148.189 142.150 120.687  1.00213.62           C  
ATOM    267  C   ALA A  48     148.353 141.111 121.790  1.00213.24           C  
ATOM    268  O   ALA A  48     147.896 141.318 122.922  1.00214.99           O  
ATOM    269  CB  ALA A  48     147.068 141.745 119.731  1.00212.38           C  
ATOM    270  N   LEU A  49     149.004 139.987 121.481  1.00208.13           N  
ATOM    271  CA  LEU A  49     149.205 138.953 122.491  1.00209.70           C  
ATOM    272  C   LEU A  49     150.115 139.442 123.611  1.00209.92           C  
ATOM    273  O   LEU A  49     149.885 139.128 124.784  1.00207.87           O  
ATOM    274  CB  LEU A  49     149.770 137.689 121.845  1.00209.26           C  
ATOM    275  CG  LEU A  49     148.743 136.812 121.124  1.00206.24           C  
ATOM    276  CD1 LEU A  49     149.367 136.124 119.921  1.00206.19           C  
ATOM    277  CD2 LEU A  49     148.141 135.794 122.079  1.00205.25           C  
ATOM    278  N   TRP A  50     151.155 140.206 123.268  1.00229.53           N  
ATOM    279  CA  TRP A  50     152.024 140.789 124.286  1.00230.29           C  
ATOM    280  C   TRP A  50     151.231 141.690 125.223  1.00231.49           C  
ATOM    281  O   TRP A  50     151.324 141.566 126.452  1.00232.16           O  
ATOM    282  CB  TRP A  50     153.160 141.551 123.597  1.00230.68           C  
ATOM    283  CG  TRP A  50     154.436 141.687 124.383  1.00231.67           C  
ATOM    284  CD1 TRP A  50     155.649 141.149 124.063  1.00230.50           C  
ATOM    285  CD2 TRP A  50     154.656 142.496 125.548  1.00232.73           C  
ATOM    286  CE2 TRP A  50     156.011 142.352 125.906  1.00231.99           C  
ATOM    287  CE3 TRP A  50     153.835 143.309 126.336  1.00231.57           C  
ATOM    288  NE1 TRP A  50     156.593 141.518 124.988  1.00230.37           N  
ATOM    289  CZ2 TRP A  50     156.562 142.986 127.017  1.00231.22           C  
ATOM    290  CZ3 TRP A  50     154.384 143.938 127.438  1.00230.31           C  
ATOM    291  CH2 TRP A  50     155.733 143.773 127.768  1.00231.00           C  
ATOM    292  N   ILE A  51     150.412 142.580 124.656  1.00223.39           N  
ATOM    293  CA  ILE A  51     149.619 143.492 125.477  1.00222.53           C  
ATOM    294  C   ILE A  51     148.664 142.714 126.373  1.00222.34           C  
ATOM    295  O   ILE A  51     148.514 143.025 127.561  1.00222.54           O  
ATOM    296  CB  ILE A  51     148.869 144.501 124.588  1.00221.05           C  
ATOM    297  CG1 ILE A  51     149.860 145.410 123.861  1.00219.09           C  
ATOM    298  CG2 ILE A  51     147.898 145.327 125.416  1.00221.61           C  
ATOM    299  CD1 ILE A  51     150.789 146.163 124.787  1.00220.24           C  
ATOM    300  N   PHE A  52     148.057 141.672 125.833  1.00219.53           N  
ATOM    301  CA  PHE A  52     147.075 140.922 126.602  1.00220.19           C  
ATOM    302  C   PHE A  52     147.688 140.111 127.720  1.00220.32           C  
ATOM    303  O   PHE A  52     147.167 140.101 128.834  1.00219.14           O  
ATOM    304  CB  PHE A  52     146.324 139.973 125.670  1.00218.06           C  
ATOM    305  CG  PHE A  52     144.838 140.170 125.670  1.00218.03           C  
ATOM    306  CD1 PHE A  52     144.129 140.193 126.855  1.00217.72           C  
ATOM    307  CD2 PHE A  52     144.149 140.325 124.479  1.00217.79           C  
ATOM    308  CE1 PHE A  52     142.759 140.368 126.857  1.00217.36           C  
ATOM    309  CE2 PHE A  52     142.780 140.503 124.472  1.00216.95           C  
ATOM    310  CZ  PHE A  52     142.083 140.525 125.663  1.00217.07           C  
ATOM    311  N   CYS A  53     148.794 139.439 127.446  1.00230.23           N  
ATOM    312  CA  CYS A  53     149.386 138.540 128.426  1.00230.16           C  
ATOM    313  C   CYS A  53     150.312 139.234 129.414  1.00230.79           C  
ATOM    314  O   CYS A  53     150.603 138.657 130.468  1.00229.70           O  
ATOM    315  CB  CYS A  53     150.157 137.421 127.718  1.00228.76           C  
ATOM    316  SG  CYS A  53     149.191 136.506 126.496  1.00229.56           S  
ATOM    317  N   PHE A  54     150.775 140.449 129.121  1.00230.62           N  
ATOM    318  CA  PHE A  54     151.748 141.097 129.990  1.00228.81           C  
ATOM    319  C   PHE A  54     151.291 142.424 130.574  1.00227.58           C  
ATOM    320  O   PHE A  54     151.783 142.805 131.639  1.00227.07           O  
ATOM    321  CB  PHE A  54     153.070 141.314 129.238  1.00227.94           C  
ATOM    322  CG  PHE A  54     153.813 140.041 128.937  1.00228.40           C  
ATOM    323  CD1 PHE A  54     153.610 138.907 129.705  1.00229.11           C  
ATOM    324  CD2 PHE A  54     154.709 139.978 127.884  1.00227.60           C  
ATOM    325  CE1 PHE A  54     154.289 137.735 129.431  1.00228.04           C  
ATOM    326  CE2 PHE A  54     155.391 138.809 127.605  1.00226.83           C  
ATOM    327  CZ  PHE A  54     155.180 137.686 128.379  1.00227.07           C  
ATOM    328  N   HIS A  55     150.374 143.139 129.924  1.00236.30           N  
ATOM    329  CA  HIS A  55     149.936 144.443 130.406  1.00238.20           C  
ATOM    330  C   HIS A  55     148.498 144.421 130.911  1.00238.67           C  
ATOM    331  O   HIS A  55     148.239 144.811 132.053  1.00238.37           O  
ATOM    332  CB  HIS A  55     150.094 145.497 129.302  1.00237.40           C  
ATOM    333  N   LEU A  56     147.551 143.977 130.087  1.00228.92           N  
ATOM    334  CA  LEU A  56     146.144 143.970 130.475  1.00227.47           C  
ATOM    335  C   LEU A  56     145.922 142.915 131.552  1.00228.07           C  
ATOM    336  O   LEU A  56     145.924 141.713 131.266  1.00227.31           O  
ATOM    337  CB  LEU A  56     145.265 143.707 129.256  1.00227.16           C  
ATOM    338  CG  LEU A  56     143.759 143.897 129.443  1.00227.41           C  
ATOM    339  CD1 LEU A  56     143.183 144.735 128.313  1.00226.88           C  
ATOM    340  CD2 LEU A  56     143.054 142.555 129.527  1.00226.09           C  
ATOM    341  N   LYS A  57     145.726 143.362 132.793  1.00227.89           N  
ATOM    342  CA  LYS A  57     145.591 142.452 133.923  1.00228.16           C  
ATOM    343  C   LYS A  57     144.133 142.136 134.241  1.00227.65           C  
ATOM    344  O   LYS A  57     143.769 140.966 134.395  1.00227.13           O  
ATOM    345  CB  LYS A  57     146.284 143.041 135.156  1.00226.28           C  
ATOM    346  N   SER A  58     143.290 143.161 134.345  1.00222.38           N  
ATOM    347  CA  SER A  58     141.887 142.948 134.677  1.00222.56           C  
ATOM    348  C   SER A  58     141.173 142.298 133.498  1.00222.20           C  
ATOM    349  O   SER A  58     141.068 142.893 132.420  1.00221.46           O  
ATOM    350  CB  SER A  58     141.224 144.272 135.048  1.00222.16           C  
ATOM    351  OG  SER A  58     139.812 144.163 135.010  1.00222.05           O  
ATOM    352  N   TRP A  59     140.681 141.080 133.703  1.00210.00           N  
ATOM    353  CA  TRP A  59     140.031 140.303 132.658  1.00208.58           C  
ATOM    354  C   TRP A  59     138.550 140.159 132.970  1.00209.07           C  
ATOM    355  O   TRP A  59     138.180 139.730 134.068  1.00208.69           O  
ATOM    356  CB  TRP A  59     140.678 138.924 132.521  1.00208.93           C  
ATOM    357  CG  TRP A  59     141.858 138.908 131.604  1.00210.36           C  
ATOM    358  CD1 TRP A  59     142.914 139.770 131.612  1.00210.50           C  
ATOM    359  CD2 TRP A  59     142.105 137.981 130.541  1.00210.95           C  
ATOM    360  CE2 TRP A  59     143.330 138.344 129.948  1.00211.48           C  
ATOM    361  CE3 TRP A  59     141.410 136.880 130.034  1.00208.78           C  
ATOM    362  NE1 TRP A  59     143.803 139.439 130.620  1.00210.53           N  
ATOM    363  CZ2 TRP A  59     143.874 137.645 128.873  1.00209.73           C  
ATOM    364  CZ3 TRP A  59     141.952 136.187 128.967  1.00209.20           C  
ATOM    365  CH2 TRP A  59     143.171 136.572 128.398  1.00208.83           C  
ATOM    366  N   LYS A  60     137.710 140.513 132.005  1.00192.59           N  
ATOM    367  CA  LYS A  60     136.266 140.377 132.117  1.00191.70           C  
ATOM    368  C   LYS A  60     135.750 139.523 130.958  1.00191.94           C  
ATOM    369  O   LYS A  60     136.525 138.982 130.164  1.00193.54           O  
ATOM    370  CB  LYS A  60     135.600 141.754 132.160  1.00189.05           C  
ATOM    371  N   SER A  61     134.424 139.401 130.870  1.00180.27           N  
ATOM    372  CA  SER A  61     133.826 138.538 129.857  1.00180.50           C  
ATOM    373  C   SER A  61     134.126 139.034 128.448  1.00181.43           C  
ATOM    374  O   SER A  61     134.416 138.235 127.551  1.00180.93           O  
ATOM    375  CB  SER A  61     132.318 138.438 130.078  1.00179.78           C  
ATOM    376  OG  SER A  61     131.680 137.849 128.959  1.00180.23           O  
ATOM    377  N   SER A  62     134.061 140.349 128.234  1.00170.75           N  
ATOM    378  CA  SER A  62     134.228 140.886 126.887  1.00168.26           C  
ATOM    379  C   SER A  62     135.656 140.728 126.380  1.00170.14           C  
ATOM    380  O   SER A  62     135.870 140.616 125.168  1.00169.65           O  
ATOM    381  CB  SER A  62     133.813 142.355 126.855  1.00166.66           C  
ATOM    382  OG  SER A  62     132.507 142.522 127.377  1.00166.24           O  
ATOM    383  N   ARG A  63     136.640 140.721 127.279  1.00183.95           N  
ATOM    384  CA  ARG A  63     138.029 140.598 126.853  1.00183.57           C  
ATOM    385  C   ARG A  63     138.381 139.176 126.434  1.00183.50           C  
ATOM    386  O   ARG A  63     139.278 138.984 125.605  1.00185.20           O  
ATOM    387  CB  ARG A  63     138.965 141.058 127.972  1.00183.80           C  
ATOM    388  CG  ARG A  63     138.499 142.304 128.711  1.00184.37           C  
ATOM    389  CD  ARG A  63     138.316 143.484 127.769  1.00186.19           C  
ATOM    390  NE  ARG A  63     139.467 143.677 126.895  1.00186.57           N  
ATOM    391  CZ  ARG A  63     139.718 144.792 126.224  1.00185.26           C  
ATOM    392  NH1 ARG A  63     138.915 145.840 126.300  1.00184.13           N  
ATOM    393  NH2 ARG A  63     140.802 144.858 125.456  1.00184.76           N  
ATOM    394  N   ILE A  64     137.694 138.177 126.993  1.00171.76           N  
ATOM    395  CA  ILE A  64     138.019 136.785 126.693  1.00173.69           C  
ATOM    396  C   ILE A  64     137.746 136.469 125.228  1.00175.52           C  
ATOM    397  O   ILE A  64     138.548 135.801 124.563  1.00176.51           O  
ATOM    398  CB  ILE A  64     137.240 135.847 127.631  1.00172.01           C  
ATOM    399  CG1 ILE A  64     137.683 136.058 129.078  1.00174.52           C  
ATOM    400  CG2 ILE A  64     137.439 134.398 127.226  1.00172.10           C  
ATOM    401  CD1 ILE A  64     137.008 135.131 130.061  1.00175.57           C  
ATOM    402  N   PHE A  65     136.609 136.930 124.705  1.00155.50           N  
ATOM    403  CA  PHE A  65     136.282 136.669 123.307  1.00153.67           C  
ATOM    404  C   PHE A  65     137.276 137.347 122.374  1.00155.44           C  
ATOM    405  O   PHE A  65     137.680 136.771 121.356  1.00159.43           O  
ATOM    406  CB  PHE A  65     134.857 137.131 123.013  1.00151.32           C  
ATOM    407  CG  PHE A  65     133.820 136.469 123.872  1.00153.26           C  
ATOM    408  CD1 PHE A  65     133.761 135.091 123.970  1.00152.09           C  
ATOM    409  CD2 PHE A  65     132.909 137.225 124.587  1.00157.90           C  
ATOM    410  CE1 PHE A  65     132.810 134.480 124.761  1.00152.46           C  
ATOM    411  CE2 PHE A  65     131.956 136.620 125.380  1.00156.82           C  
ATOM    412  CZ  PHE A  65     131.907 135.246 125.466  1.00154.55           C  
ATOM    413  N   LEU A  66     137.684 138.573 122.706  1.00163.37           N  
ATOM    414  CA  LEU A  66     138.693 139.257 121.906  1.00164.31           C  
ATOM    415  C   LEU A  66     140.019 138.508 121.937  1.00168.56           C  
ATOM    416  O   LEU A  66     140.699 138.388 120.910  1.00169.09           O  
ATOM    417  CB  LEU A  66     138.868 140.690 122.407  1.00165.24           C  
ATOM    418  CG  LEU A  66     137.733 141.665 122.089  1.00165.02           C  
ATOM    419  CD1 LEU A  66     138.161 143.093 122.375  1.00166.11           C  
ATOM    420  CD2 LEU A  66     137.282 141.521 120.645  1.00164.08           C  
ATOM    421  N   PHE A  67     140.402 137.994 123.109  1.00177.64           N  
ATOM    422  CA  PHE A  67     141.632 137.215 123.212  1.00175.49           C  
ATOM    423  C   PHE A  67     141.557 135.947 122.370  1.00174.66           C  
ATOM    424  O   PHE A  67     142.535 135.567 121.716  1.00177.05           O  
ATOM    425  CB  PHE A  67     141.911 136.872 124.674  1.00174.53           C  
ATOM    426  CG  PHE A  67     143.104 135.984 124.870  1.00178.09           C  
ATOM    427  CD1 PHE A  67     144.387 136.480 124.720  1.00179.72           C  
ATOM    428  CD2 PHE A  67     142.942 134.650 125.204  1.00178.60           C  
ATOM    429  CE1 PHE A  67     145.486 135.663 124.899  1.00178.71           C  
ATOM    430  CE2 PHE A  67     144.036 133.829 125.384  1.00178.32           C  
ATOM    431  CZ  PHE A  67     145.309 134.336 125.231  1.00178.46           C  
ATOM    432  N   ASN A  68     140.407 135.272 122.386  1.00158.88           N  
ATOM    433  CA  ASN A  68     140.245 134.070 121.572  1.00158.46           C  
ATOM    434  C   ASN A  68     140.317 134.396 120.085  1.00160.30           C  
ATOM    435  O   ASN A  68     140.921 133.651 119.303  1.00165.48           O  
ATOM    436  CB  ASN A  68     138.925 133.384 121.910  1.00154.39           C  
ATOM    437  CG  ASN A  68     138.976 132.651 123.231  1.00160.89           C  
ATOM    438  ND2 ASN A  68     139.466 133.179 124.227  1.00163.79           N  
ATOM    439  OD1 ASN A  68     138.472 131.424 123.247  1.00163.43           O  
ATOM    440  N   LEU A  69     139.703 135.506 119.676  1.00155.61           N  
ATOM    441  CA  LEU A  69     139.804 135.932 118.285  1.00156.59           C  
ATOM    442  C   LEU A  69     141.254 136.204 117.904  1.00160.29           C  
ATOM    443  O   LEU A  69     141.713 135.803 116.824  1.00162.15           O  
ATOM    444  CB  LEU A  69     138.945 137.176 118.065  1.00157.25           C  
ATOM    445  CG  LEU A  69     138.981 137.820 116.683  1.00156.26           C  
ATOM    446  CD1 LEU A  69     138.618 136.801 115.623  1.00157.53           C  
ATOM    447  CD2 LEU A  69     138.039 139.008 116.635  1.00155.34           C  
ATOM    448  N   ALA A  70     141.994 136.871 118.792  1.00162.96           N  
ATOM    449  CA  ALA A  70     143.400 137.153 118.528  1.00164.06           C  
ATOM    450  C   ALA A  70     144.211 135.870 118.406  1.00163.79           C  
ATOM    451  O   ALA A  70     145.074 135.756 117.529  1.00160.63           O  
ATOM    452  CB  ALA A  70     143.970 138.046 119.628  1.00165.13           C  
ATOM    453  N   VAL A  71     143.954 134.893 119.278  1.00169.61           N  
ATOM    454  CA  VAL A  71     144.728 133.656 119.233  1.00170.72           C  
ATOM    455  C   VAL A  71     144.400 132.864 117.970  1.00169.49           C  
ATOM    456  O   VAL A  71     145.282 132.231 117.376  1.00172.52           O  
ATOM    457  CB  VAL A  71     144.521 132.828 120.520  1.00169.32           C  
ATOM    458  CG1 VAL A  71     143.253 131.993 120.466  1.00168.87           C  
ATOM    459  CG2 VAL A  71     145.728 131.942 120.778  1.00170.66           C  
ATOM    460  N   ALA A  72     143.139 132.895 117.527  1.00156.00           N  
ATOM    461  CA  ALA A  72     142.792 132.229 116.274  1.00156.66           C  
ATOM    462  C   ALA A  72     143.486 132.892 115.089  1.00161.01           C  
ATOM    463  O   ALA A  72     144.017 132.207 114.202  1.00167.19           O  
ATOM    464  CB  ALA A  72     141.278 132.227 116.080  1.00156.99           C  
ATOM    465  N   ASP A  73     143.503 134.227 115.064  1.00168.20           N  
ATOM    466  CA  ASP A  73     144.205 134.927 113.993  1.00172.56           C  
ATOM    467  C   ASP A  73     145.695 134.609 114.017  1.00173.49           C  
ATOM    468  O   ASP A  73     146.323 134.437 112.963  1.00172.86           O  
ATOM    469  CB  ASP A  73     143.973 136.431 114.113  1.00172.20           C  
ATOM    470  CG  ASP A  73     142.736 136.887 113.372  1.00171.88           C  
ATOM    471  OD1 ASP A  73     142.447 136.327 112.295  1.00172.21           O  
ATOM    472  OD2 ASP A  73     142.050 137.803 113.869  1.00172.45           O  
ATOM    473  N   PHE A  74     146.252 134.514 115.208  1.00181.74           N  
ATOM    474  CA  PHE A  74     147.642 134.152 115.304  1.00182.88           C  
ATOM    475  C   PHE A  74     147.810 132.816 114.637  1.00178.23           C  
ATOM    476  O   PHE A  74     148.567 132.671 113.686  1.00178.85           O  
ATOM    477  CB  PHE A  74     148.040 134.053 116.760  1.00183.61           C  
ATOM    478  CG  PHE A  74     149.442 133.591 116.976  1.00182.28           C  
ATOM    479  CD1 PHE A  74     150.496 134.477 116.868  1.00182.15           C  
ATOM    480  CD2 PHE A  74     149.706 132.274 117.300  1.00179.49           C  
ATOM    481  CE1 PHE A  74     151.792 134.057 117.075  1.00182.71           C  
ATOM    482  CE2 PHE A  74     150.999 131.846 117.508  1.00180.57           C  
ATOM    483  CZ  PHE A  74     152.044 132.739 117.398  1.00182.29           C  
ATOM    484  N   LEU A  75     147.035 131.832 115.082  1.00162.37           N  
ATOM    485  CA  LEU A  75     147.178 130.470 114.510  1.00163.85           C  
ATOM    486  C   LEU A  75     147.188 130.566 112.982  1.00163.40           C  
ATOM    487  O   LEU A  75     148.093 129.984 112.362  1.00167.54           O  
ATOM    488  CB  LEU A  75     146.021 129.597 114.996  1.00165.16           C  
ATOM    489  CG  LEU A  75     146.224 128.914 116.348  1.00167.20           C  
ATOM    490  CD1 LEU A  75     147.361 129.557 117.125  1.00165.84           C  
ATOM    491  CD2 LEU A  75     144.941 128.941 117.163  1.00165.33           C  
ATOM    492  N   LEU A  76     146.240 131.291 112.391  1.00158.07           N  
ATOM    493  CA  LEU A  76     146.156 131.305 110.905  1.00161.62           C  
ATOM    494  C   LEU A  76     147.459 131.832 110.302  1.00165.32           C  
ATOM    495  O   LEU A  76     148.101 131.082 109.542  1.00169.30           O  
ATOM    496  CB  LEU A  76     144.977 132.171 110.455  1.00159.67           C  
ATOM    497  CG  LEU A  76     144.648 132.075 108.966  1.00158.26           C  
ATOM    498  CD1 LEU A  76     143.224 131.588 108.754  1.00160.78           C  
ATOM    499  CD2 LEU A  76     144.869 133.410 108.273  1.00159.60           C  
ATOM    500  N   ILE A  77     147.829 133.074 110.616  1.00175.50           N  
ATOM    501  CA  ILE A  77     149.029 133.677 109.965  1.00175.33           C  
ATOM    502  C   ILE A  77     150.207 132.703 110.055  1.00178.81           C  
ATOM    503  O   ILE A  77     150.855 132.481 109.017  1.00176.94           O  
ATOM    504  CB  ILE A  77     149.365 135.052 110.578  1.00175.64           C  
ATOM    505  CG1 ILE A  77     149.153 135.079 112.092  1.00176.58           C  
ATOM    506  CG2 ILE A  77     148.578 136.152 109.884  1.00176.67           C  
ATOM    507  CD1 ILE A  77     150.399 135.401 112.882  1.00177.56           C  
ATOM    508  N   ILE A  78     150.462 132.126 111.233  1.00184.91           N  
ATOM    509  CA  ILE A  78     151.674 131.265 111.397  1.00181.23           C  
ATOM    510  C   ILE A  78     151.770 130.280 110.227  1.00179.40           C  
ATOM    511  O   ILE A  78     152.884 130.106 109.707  1.00182.79           O  
ATOM    512  CB  ILE A  78     151.697 130.556 112.770  1.00179.06           C  
ATOM    513  CG1 ILE A  78     150.835 129.291 112.799  1.00179.52           C  
ATOM    514  CG2 ILE A  78     151.320 131.521 113.883  1.00179.69           C  
ATOM    515  CD1 ILE A  78     151.623 128.006 112.750  1.00178.45           C  
ATOM    516  N   CYS A  79     150.656 129.674 109.819  1.00186.84           N  
ATOM    517  CA  CYS A  79     150.729 128.633 108.761  1.00187.86           C  
ATOM    518  C   CYS A  79     150.916 129.246 107.374  1.00184.84           C  
ATOM    519  O   CYS A  79     151.551 128.592 106.529  1.00185.11           O  
ATOM    520  CB  CYS A  79     149.436 127.834 108.710  1.00191.12           C  
ATOM    521  SG  CYS A  79     148.423 128.011 110.201  1.00198.82           S  
ATOM    522  N   LEU A  80     150.395 130.452 107.154  1.00183.64           N  
ATOM    523  CA  LEU A  80     150.441 131.079 105.803  1.00186.72           C  
ATOM    524  C   LEU A  80     151.765 130.843 105.060  1.00190.18           C  
ATOM    525  O   LEU A  80     151.701 130.510 103.863  1.00189.89           O  
ATOM    526  CB  LEU A  80     150.245 132.591 105.965  1.00188.68           C  
ATOM    527  CG  LEU A  80     149.287 133.235 104.967  1.00189.72           C  
ATOM    528  CD1 LEU A  80     148.481 132.174 104.233  1.00189.00           C  
ATOM    529  CD2 LEU A  80     148.361 134.220 105.663  1.00187.48           C  
ATOM    530  N   PRO A  81     152.954 131.017 105.680  1.00202.94           N  
ATOM    531  CA  PRO A  81     154.230 130.894 104.966  1.00200.94           C  
ATOM    532  C   PRO A  81     154.328 129.634 104.097  1.00200.57           C  
ATOM    533  O   PRO A  81     154.728 129.742 102.957  1.00198.64           O  
ATOM    534  CB  PRO A  81     155.180 130.689 106.148  1.00200.47           C  
ATOM    535  CG  PRO A  81     154.660 131.644 107.197  1.00201.40           C  
ATOM    536  CD  PRO A  81     153.161 131.690 106.985  1.00201.19           C  
ATOM    537  N   PHE A  82     153.981 128.477 104.661  1.00207.64           N  
ATOM    538  CA  PHE A  82     154.113 127.204 103.910  1.00206.38           C  
ATOM    539  C   PHE A  82     153.357 127.357 102.588  1.00207.81           C  
ATOM    540  O   PHE A  82     153.931 127.069 101.523  1.00206.99           O  
ATOM    541  CB  PHE A  82     153.571 126.047 104.748  1.00207.87           C  
ATOM    542  CG  PHE A  82     154.190 125.966 106.118  1.00208.53           C  
ATOM    543  CD1 PHE A  82     155.566 125.991 106.268  1.00206.78           C  
ATOM    544  CD2 PHE A  82     153.401 125.887 107.253  1.00208.86           C  
ATOM    545  CE1 PHE A  82     156.142 125.925 107.526  1.00207.40           C  
ATOM    546  CE2 PHE A  82     153.979 125.821 108.510  1.00208.70           C  
ATOM    547  CZ  PHE A  82     155.348 125.839 108.643  1.00208.70           C  
ATOM    548  N   LEU A  83     152.101 127.792 102.665  1.00206.32           N  
ATOM    549  CA  LEU A  83     151.291 127.974 101.435  1.00204.17           C  
ATOM    550  C   LEU A  83     152.139 128.725 100.410  1.00201.38           C  
ATOM    551  O   LEU A  83     152.283 128.225  99.283  1.00201.84           O  
ATOM    552  CB  LEU A  83     150.023 128.758 101.781  1.00203.36           C  
ATOM    553  CG  LEU A  83     148.753 128.275 101.084  1.00202.06           C  
ATOM    554  CD1 LEU A  83     148.950 126.886 100.497  1.00202.03           C  
ATOM    555  CD2 LEU A  83     147.569 128.292 102.035  1.00202.83           C  
ATOM    556  N   MET A  84     152.674 129.882 100.801  1.00204.21           N  
ATOM    557  CA  MET A  84     153.483 130.694  99.857  1.00206.06           C  
ATOM    558  C   MET A  84     154.422 129.757  99.101  1.00206.89           C  
ATOM    559  O   MET A  84     154.324 129.697  97.868  1.00205.08           O  
ATOM    560  CB  MET A  84     154.322 131.737 100.594  1.00205.90           C  
ATOM    561  CG  MET A  84     154.604 132.969  99.764  1.00208.69           C  
ATOM    562  SD  MET A  84     154.402 134.449 100.773  1.00213.54           S  
ATOM    563  CE  MET A  84     153.826 133.700 102.296  1.00206.24           C  
ATOM    564  N   ASP A  85     155.299 129.062  99.827  1.00213.86           N  
ATOM    565  CA  ASP A  85     156.212 128.088  99.177  1.00213.47           C  
ATOM    566  C   ASP A  85     155.404 127.266  98.174  1.00210.75           C  
ATOM    567  O   ASP A  85     155.668 127.380  96.965  1.00208.05           O  
ATOM    568  CB  ASP A  85     156.883 127.169 100.198  1.00215.04           C  
ATOM    569  CG  ASP A  85     156.924 127.738 101.607  1.00214.58           C  
ATOM    570  OD2 ASP A  85     156.873 126.936 102.559  1.00213.41           O  
ATOM    571  OD1 ASP A  85     157.015 128.974 101.741  1.00214.42           O  
ATOM    572  N   ASN A  86     154.448 126.480  98.673  1.00203.18           N  
ATOM    573  CA  ASN A  86     153.619 125.629  97.783  1.00202.70           C  
ATOM    574  C   ASN A  86     153.362 126.381  96.477  1.00202.00           C  
ATOM    575  O   ASN A  86     153.571 125.791  95.404  1.00201.32           O  
ATOM    576  CB  ASN A  86     152.307 125.216  98.448  1.00203.07           C  
ATOM    577  CG  ASN A  86     151.671 124.016  97.781  1.00204.63           C  
ATOM    578  ND2 ASN A  86     150.501 123.620  98.255  1.00205.18           N  
ATOM    579  OD1 ASN A  86     152.231 123.450  96.845  1.00202.66           O  
ATOM    580  N   TYR A  87     152.926 127.635  96.577  1.00200.82           N  
ATOM    581  CA  TYR A  87     152.670 128.448  95.364  1.00200.86           C  
ATOM    582  C   TYR A  87     153.966 128.581  94.565  1.00201.72           C  
ATOM    583  O   TYR A  87     154.014 128.073  93.434  1.00199.02           O  
ATOM    584  CB  TYR A  87     152.112 129.818  95.750  1.00202.37           C  
ATOM    585  CG  TYR A  87     150.815 129.758  96.513  1.00202.09           C  
ATOM    586  CD1 TYR A  87     149.731 129.055  96.017  1.00201.43           C  
ATOM    587  CD2 TYR A  87     150.671 130.396  97.733  1.00200.02           C  
ATOM    588  CE1 TYR A  87     148.534 128.989  96.710  1.00201.36           C  
ATOM    589  CE2 TYR A  87     149.483 130.339  98.439  1.00198.50           C  
ATOM    590  CZ  TYR A  87     148.410 129.634  97.926  1.00200.47           C  
ATOM    591  OH  TYR A  87     147.227 129.575  98.620  1.00202.20           O  
ATOM    592  N   VAL A  88     154.980 129.231  95.142  1.00212.60           N  
ATOM    593  CA  VAL A  88     156.251 129.475  94.394  1.00212.87           C  
ATOM    594  C   VAL A  88     156.603 128.250  93.544  1.00211.08           C  
ATOM    595  O   VAL A  88     156.907 128.436  92.353  1.00209.22           O  
ATOM    596  CB  VAL A  88     157.414 129.857  95.336  1.00210.63           C  
ATOM    597  CG1 VAL A  88     156.937 130.701  96.506  1.00208.43           C  
ATOM    598  CG2 VAL A  88     158.223 128.666  95.827  1.00209.46           C  
ATOM    599  N   ARG A  89     156.534 127.047  94.117  1.00208.39           N  
ATOM    600  CA  ARG A  89     156.758 125.823  93.310  1.00206.51           C  
ATOM    601  C   ARG A  89     155.315 125.840  92.814  1.00206.98           C  
ATOM    602  O   ARG A  89     154.415 125.722  93.663  1.00207.83           O  
ATOM    603  CB  ARG A  89     157.194 124.670  94.214  1.00205.28           C  
ATOM    604  CG  ARG A  89     156.673 124.784  95.639  1.00206.85           C  
ATOM    605  CD  ARG A  89     157.706 124.448  96.697  1.00207.02           C  
ATOM    606  NE  ARG A  89     158.795 123.638  96.171  1.00207.57           N  
ATOM    607  CZ  ARG A  89     158.809 122.310  96.160  1.00207.33           C  
ATOM    608  NH1 ARG A  89     157.676 121.633  96.208  1.00207.22           N  
ATOM    609  NH2 ARG A  89     159.960 121.663  96.098  1.00205.79           N  
ATOM    610  N   ARG A  90     155.108 125.992  91.503  1.00207.38           N  
ATOM    611  CA  ARG A  90     153.749 126.150  90.995  1.00209.25           C  
ATOM    612  C   ARG A  90     153.169 124.766  91.260  1.00209.13           C  
ATOM    613  O   ARG A  90     153.544 123.791  90.600  1.00207.28           O  
ATOM    614  CB  ARG A  90     153.785 126.441  89.494  1.00208.02           C  
ATOM    615  CG  ARG A  90     152.405 126.530  88.860  1.00207.06           C  
ATOM    616  CD  ARG A  90     152.484 126.631  87.347  1.00208.31           C  
ATOM    617  NE  ARG A  90     153.086 125.447  86.746  1.00210.18           N  
ATOM    618  CZ  ARG A  90     153.438 125.352  85.471  1.00208.54           C  
ATOM    619  NH1 ARG A  90     153.264 126.357  84.629  1.00208.35           N  
ATOM    620  NH2 ARG A  90     153.976 124.219  85.029  1.00206.55           N  
ATOM    621  N   TRP A  91     152.242 124.685  92.215  1.00202.83           N  
ATOM    622  CA  TRP A  91     151.533 123.453  92.557  1.00200.94           C  
ATOM    623  C   TRP A  91     152.495 122.286  92.787  1.00202.87           C  
ATOM    624  O   TRP A  91     152.500 121.290  92.062  1.00205.14           O  
ATOM    625  CB  TRP A  91     150.500 123.115  91.478  1.00201.84           C  
ATOM    626  N   ASP A  92     153.324 122.431  93.821  1.00209.32           N  
ATOM    627  CA  ASP A  92     154.285 121.387  94.179  1.00209.32           C  
ATOM    628  C   ASP A  92     154.435 121.387  95.697  1.00208.70           C  
ATOM    629  O   ASP A  92     155.111 122.255  96.258  1.00210.01           O  
ATOM    630  CB  ASP A  92     155.622 121.608  93.484  1.00209.97           C  
ATOM    631  CG  ASP A  92     155.883 120.592  92.391  1.00210.16           C  
ATOM    632  OD1 ASP A  92     155.080 119.645  92.256  1.00208.82           O  
ATOM    633  OD2 ASP A  92     156.890 120.739  91.667  1.00211.17           O  
ATOM    634  N   TRP A  93     153.807 120.413  96.349  1.00199.30           N  
ATOM    635  CA  TRP A  93     153.910 120.233  97.791  1.00200.04           C  
ATOM    636  C   TRP A  93     154.889 119.099  98.069  1.00201.75           C  
ATOM    637  O   TRP A  93     154.703 117.981  97.577  1.00201.88           O  
ATOM    638  CB  TRP A  93     152.544 119.929  98.402  1.00198.19           C  
ATOM    639  CG  TRP A  93     152.554 119.846  99.896  1.00199.44           C  
ATOM    640  CD1 TRP A  93     152.530 118.713 100.653  1.00200.90           C  
ATOM    641  CD2 TRP A  93     152.581 120.943 100.817  1.00199.14           C  
ATOM    642  CE2 TRP A  93     152.575 120.399 102.115  1.00199.31           C  
ATOM    643  CE3 TRP A  93     152.611 122.331 100.669  1.00198.63           C  
ATOM    644  NE1 TRP A  93     152.546 119.035 101.988  1.00200.47           N  
ATOM    645  CZ2 TRP A  93     152.599 121.194 103.257  1.00198.29           C  
ATOM    646  CZ3 TRP A  93     152.635 123.118 101.803  1.00199.48           C  
ATOM    647  CH2 TRP A  93     152.629 122.548 103.081  1.00199.21           C  
ATOM    648  N   LYS A  94     155.927 119.388  98.855  1.00198.64           N  
ATOM    649  CA  LYS A  94     156.996 118.431  99.113  1.00197.73           C  
ATOM    650  C   LYS A  94     157.167 118.132 100.598  1.00197.11           C  
ATOM    651  O   LYS A  94     158.237 117.678 101.013  1.00198.91           O  
ATOM    652  CB  LYS A  94     158.313 118.940  98.524  1.00197.80           C  
ATOM    653  CG  LYS A  94     158.687 120.343  98.976  1.00198.14           C  
ATOM    654  CD  LYS A  94     160.177 120.458  99.250  1.00198.87           C  
ATOM    655  CE  LYS A  94     160.559 121.876  99.641  1.00197.98           C  
ATOM    656  NZ  LYS A  94     159.614 122.454 100.634  1.00198.15           N1+
ATOM    657  N   PHE A  95     156.168 118.490 101.386  1.00192.80           N  
ATOM    658  CA  PHE A  95     156.240 118.269 102.809  1.00193.37           C  
ATOM    659  C   PHE A  95     155.368 117.080 103.067  1.00195.80           C  
ATOM    660  O   PHE A  95     154.350 117.185 103.735  1.00197.51           O  
ATOM    661  CB  PHE A  95     155.734 119.477 103.580  1.00193.28           C  
ATOM    662  CG  PHE A  95     156.200 120.793 103.027  1.00194.94           C  
ATOM    663  CD1 PHE A  95     155.720 121.270 101.818  1.00194.10           C  
ATOM    664  CD2 PHE A  95     157.111 121.561 103.725  1.00195.74           C  
ATOM    665  CE1 PHE A  95     156.146 122.479 101.313  1.00195.14           C  
ATOM    666  CE2 PHE A  95     157.540 122.775 103.228  1.00196.53           C  
ATOM    667  CZ  PHE A  95     157.054 123.236 102.022  1.00196.54           C  
ATOM    668  N   GLY A  96     155.741 115.950 102.492  1.00188.31           N  
ATOM    669  CA  GLY A  96     154.993 114.731 102.709  1.00187.96           C  
ATOM    670  C   GLY A  96     153.504 114.909 102.649  1.00186.30           C  
ATOM    671  O   GLY A  96     152.990 115.626 101.796  1.00185.07           O  
ATOM    672  N   ASP A  97     152.802 114.248 103.552  1.00201.39           N  
ATOM    673  CA  ASP A  97     151.359 114.311 103.531  1.00204.98           C  
ATOM    674  C   ASP A  97     150.876 114.960 104.794  1.00205.39           C  
ATOM    675  O   ASP A  97     150.121 115.927 104.752  1.00207.64           O  
ATOM    676  CB  ASP A  97     150.771 112.907 103.404  1.00204.38           C  
ATOM    677  CG  ASP A  97     149.293 112.857 103.737  1.00203.42           C  
ATOM    678  OD1 ASP A  97     148.594 113.852 103.479  1.00203.71           O  
ATOM    679  OD2 ASP A  97     148.827 111.822 104.255  1.00201.41           O  
ATOM    680  N   ILE A  98     151.298 114.427 105.925  1.00191.04           N  
ATOM    681  CA  ILE A  98     150.815 114.956 107.181  1.00191.11           C  
ATOM    682  C   ILE A  98     150.790 116.477 107.160  1.00193.78           C  
ATOM    683  O   ILE A  98     149.773 117.082 107.491  1.00193.10           O  
ATOM    684  CB  ILE A  98     151.657 114.458 108.360  1.00190.03           C  
ATOM    685  CG1 ILE A  98     151.312 113.002 108.664  1.00189.70           C  
ATOM    686  CG2 ILE A  98     151.425 115.328 109.584  1.00191.10           C  
ATOM    687  CD1 ILE A  98     149.907 112.614 108.259  1.00188.96           C  
ATOM    688  N   PRO A  99     151.894 117.113 106.743  1.00199.68           N  
ATOM    689  CA  PRO A  99     151.808 118.579 106.822  1.00199.41           C  
ATOM    690  C   PRO A  99     150.705 119.161 105.956  1.00197.75           C  
ATOM    691  O   PRO A  99     150.079 120.144 106.357  1.00198.45           O  
ATOM    692  CB  PRO A  99     153.200 119.034 106.363  1.00197.89           C  
ATOM    693  CG  PRO A  99     154.084 117.896 106.699  1.00196.34           C  
ATOM    694  CD  PRO A  99     153.262 116.678 106.403  1.00196.47           C  
ATOM    695  N   CYS A 100     150.434 118.571 104.790  1.00196.56           N  
ATOM    696  CA  CYS A 100     149.399 119.110 103.911  1.00195.55           C  
ATOM    697  C   CYS A 100     148.025 119.042 104.571  1.00197.15           C  
ATOM    698  O   CYS A 100     147.345 120.062 104.712  1.00199.58           O  
ATOM    699  CB  CYS A 100     149.400 118.350 102.582  1.00196.03           C  
ATOM    700  SG  CYS A 100     148.111 118.995 101.501  1.00205.44           S  
ATOM    701  N   ARG A 101     147.678 117.843 105.045  1.00191.61           N  
ATOM    702  CA  ARG A 101     146.393 117.670 105.767  1.00193.14           C  
ATOM    703  C   ARG A 101     146.366 118.637 106.952  1.00193.90           C  
ATOM    704  O   ARG A 101     145.501 119.529 106.964  1.00197.94           O  
ATOM    705  CB  ARG A 101     146.245 116.224 106.246  1.00192.30           C  
ATOM    706  N   LEU A 102     147.288 118.464 107.900  1.00176.20           N  
ATOM    707  CA  LEU A 102     147.346 119.363 109.079  1.00176.10           C  
ATOM    708  C   LEU A 102     147.091 120.798 108.612  1.00180.53           C  
ATOM    709  O   LEU A 102     146.129 121.413 109.102  1.00180.91           O  
ATOM    710  CB  LEU A 102     148.722 119.233 109.734  1.00175.22           C  
ATOM    711  CG  LEU A 102     149.283 120.513 110.349  1.00177.51           C  
ATOM    712  CD1 LEU A 102     149.461 120.359 111.851  1.00178.39           C  
ATOM    713  CD2 LEU A 102     150.600 120.895 109.691  1.00178.43           C  
ATOM    714  N   MET A 103     147.916 121.301 107.690  1.00180.04           N  
ATOM    715  CA  MET A 103     147.765 122.701 107.218  1.00176.80           C  
ATOM    716  C   MET A 103     146.348 122.985 106.724  1.00174.37           C  
ATOM    717  O   MET A 103     145.724 123.922 107.239  1.00178.33           O  
ATOM    718  CB  MET A 103     148.683 122.998 106.031  1.00175.25           C  
ATOM    719  CG  MET A 103     148.944 124.473 105.829  1.00176.65           C  
ATOM    720  SD  MET A 103     149.170 124.856 104.080  1.00181.04           S  
ATOM    721  CE  MET A 103     148.212 123.536 103.338  1.00173.67           C  
ATOM    722  N   LEU A 104     145.873 122.199 105.758  1.00163.53           N  
ATOM    723  CA  LEU A 104     144.523 122.435 105.191  1.00164.47           C  
ATOM    724  C   LEU A 104     143.533 122.571 106.352  1.00167.59           C  
ATOM    725  O   LEU A 104     142.749 123.536 106.343  1.00172.70           O  
ATOM    726  CB  LEU A 104     144.147 121.227 104.332  1.00165.18           C  
ATOM    727  CG  LEU A 104     144.671 121.271 102.897  1.00167.76           C  
ATOM    728  CD1 LEU A 104     143.892 120.322 102.002  1.00170.54           C  
ATOM    729  CD2 LEU A 104     144.611 122.687 102.347  1.00169.58           C  
ATOM    730  N   PHE A 105     143.594 121.661 107.326  1.00173.77           N  
ATOM    731  CA  PHE A 105     142.679 121.723 108.495  1.00174.11           C  
ATOM    732  C   PHE A 105     142.966 123.024 109.243  1.00175.43           C  
ATOM    733  O   PHE A 105     142.065 123.873 109.321  1.00180.79           O  
ATOM    734  CB  PHE A 105     142.891 120.532 109.427  1.00176.90           C  
ATOM    735  CG  PHE A 105     142.197 120.636 110.761  1.00175.20           C  
ATOM    736  CD1 PHE A 105     140.843 120.370 110.878  1.00174.84           C  
ATOM    737  CD2 PHE A 105     142.899 120.990 111.901  1.00172.07           C  
ATOM    738  CE1 PHE A 105     140.206 120.460 112.105  1.00173.83           C  
ATOM    739  CE2 PHE A 105     142.260 121.081 113.127  1.00172.36           C  
ATOM    740  CZ  PHE A 105     140.915 120.815 113.227  1.00174.30           C  
ATOM    741  N   MET A 106     144.175 123.160 109.785  1.00175.51           N  
ATOM    742  CA  MET A 106     144.560 124.414 110.481  1.00177.89           C  
ATOM    743  C   MET A 106     144.011 125.699 109.853  1.00180.65           C  
ATOM    744  O   MET A 106     143.514 126.554 110.608  1.00181.89           O  
ATOM    745  CB  MET A 106     146.072 124.630 110.404  1.00177.93           C  
ATOM    746  CG  MET A 106     146.670 125.149 111.692  1.00182.32           C  
ATOM    747  SD  MET A 106     145.854 124.449 113.144  1.00188.98           S  
ATOM    748  CE  MET A 106     145.746 125.904 114.185  1.00179.85           C  
ATOM    749  N   LEU A 107     144.102 125.821 108.525  1.00167.05           N  
ATOM    750  CA  LEU A 107     143.613 127.037 107.826  1.00162.82           C  
ATOM    751  C   LEU A 107     142.087 127.126 107.851  1.00164.13           C  
ATOM    752  O   LEU A 107     141.572 128.226 108.108  1.00169.99           O  
ATOM    753  CB  LEU A 107     143.939 126.919 106.336  1.00157.93           C  
ATOM    754  CG  LEU A 107     145.418 126.766 105.996  1.00159.99           C  
ATOM    755  CD1 LEU A 107     145.590 126.334 104.549  1.00161.97           C  
ATOM    756  CD2 LEU A 107     146.166 128.062 106.257  1.00162.58           C  
ATOM    757  N   ALA A 108     141.397 126.015 107.592  1.00146.28           N  
ATOM    758  CA  ALA A 108     139.918 126.041 107.517  1.00144.00           C  
ATOM    759  C   ALA A 108     139.465 126.389 108.936  1.00148.92           C  
ATOM    760  O   ALA A 108     138.838 127.447 109.109  1.00153.71           O  
ATOM    761  CB  ALA A 108     139.407 124.689 107.106  1.00144.91           C  
ATOM    762  N   MET A 109     139.757 125.529 109.909  1.00159.71           N  
ATOM    763  CA  MET A 109     139.250 125.768 111.285  1.00156.47           C  
ATOM    764  C   MET A 109     139.543 127.216 111.675  1.00159.64           C  
ATOM    765  O   MET A 109     138.599 127.919 112.055  1.00169.18           O  
ATOM    766  CB  MET A 109     139.908 124.829 112.297  1.00162.48           C  
ATOM    767  CG  MET A 109     139.481 125.091 113.724  1.00164.67           C  
ATOM    768  SD  MET A 109     140.876 125.642 114.732  1.00178.96           S  
ATOM    769  CE  MET A 109     142.239 125.191 113.661  1.00165.87           C  
ATOM    770  N   ASN A 110     140.802 127.638 111.570  1.00156.62           N  
ATOM    771  CA  ASN A 110     141.192 129.022 111.944  1.00160.00           C  
ATOM    772  C   ASN A 110     140.176 130.023 111.383  1.00159.55           C  
ATOM    773  O   ASN A 110     139.565 130.748 112.186  1.00160.73           O  
ATOM    774  CB  ASN A 110     142.616 129.329 111.487  1.00163.51           C  
ATOM    775  CG  ASN A 110     143.657 128.623 112.328  1.00167.97           C  
ATOM    776  ND2 ASN A 110     143.318 128.337 113.574  1.00163.64           N  
ATOM    777  OD1 ASN A 110     144.754 128.334 111.857  1.00170.20           O  
ATOM    778  N   ARG A 111     140.010 130.066 110.059  1.00134.33           N  
ATOM    779  CA  ARG A 111     139.012 130.976 109.437  1.00128.53           C  
ATOM    780  C   ARG A 111     137.632 130.903 110.090  1.00132.67           C  
ATOM    781  O   ARG A 111     137.100 131.962 110.454  1.00142.63           O  
ATOM    782  CB  ARG A 111     138.802 130.627 107.962  1.00127.48           C  
ATOM    783  CG  ARG A 111     137.601 131.299 107.316  1.00127.80           C  
ATOM    784  CD  ARG A 111     137.498 130.911 105.854  1.00130.07           C  
ATOM    785  NE  ARG A 111     138.258 129.708 105.541  1.00132.98           N  
ATOM    786  CZ  ARG A 111     139.390 129.690 104.847  1.00137.45           C  
ATOM    787  NH1 ARG A 111     140.311 130.612 105.060  1.00137.06           N  
ATOM    788  NH2 ARG A 111     139.600 128.747 103.945  1.00138.03           N  
ATOM    789  N   GLN A 112     137.085 129.696 110.237  1.00140.17           N  
ATOM    790  CA  GLN A 112     135.737 129.533 110.840  1.00140.55           C  
ATOM    791  C   GLN A 112     135.830 130.115 112.253  1.00144.32           C  
ATOM    792  O   GLN A 112     134.992 130.961 112.596  1.00144.28           O  
ATOM    793  CB  GLN A 112     135.376 128.054 110.919  1.00145.30           C  
ATOM    794  CG  GLN A 112     133.927 127.802 111.302  1.00146.56           C  
ATOM    795  CD  GLN A 112     133.375 126.603 110.573  1.00153.21           C  
ATOM    796  NE2 GLN A 112     132.148 126.725 110.095  1.00152.09           N  
ATOM    797  OE1 GLN A 112     134.041 125.581 110.431  1.00152.79           O  
ATOM    798  N   GLY A 113     136.807 129.671 113.040  1.00142.72           N  
ATOM    799  CA  GLY A 113     136.951 130.149 114.426  1.00133.59           C  
ATOM    800  C   GLY A 113     136.831 131.655 114.490  1.00137.77           C  
ATOM    801  O   GLY A 113     136.023 132.145 115.292  1.00150.66           O  
ATOM    802  N   SER A 114     137.602 132.363 113.667  1.00121.81           N  
ATOM    803  CA  SER A 114     137.489 133.840 113.615  1.00125.71           C  
ATOM    804  C   SER A 114     136.019 134.227 113.431  1.00130.25           C  
ATOM    805  O   SER A 114     135.445 134.799 114.372  1.00135.35           O  
ATOM    806  CB  SER A 114     138.352 134.403 112.524  1.00127.99           C  
ATOM    807  OG  SER A 114     137.620 135.297 111.701  1.00133.05           O  
ATOM    808  N   ILE A 115     135.432 133.911 112.275  1.00106.06           N  
ATOM    809  CA  ILE A 115     134.022 134.306 111.990  1.00 98.47           C  
ATOM    810  C   ILE A 115     133.167 134.069 113.239  1.00104.66           C  
ATOM    811  O   ILE A 115     132.383 134.963 113.586  1.00107.36           O  
ATOM    812  CB  ILE A 115     133.482 133.540 110.773  1.00 96.90           C  
ATOM    813  CG1 ILE A 115     134.495 133.522 109.627  1.00 99.05           C  
ATOM    814  CG2 ILE A 115     132.146 134.112 110.334  1.00101.20           C  
ATOM    815  CD1 ILE A 115     133.866 133.355 108.267  1.00106.98           C  
ATOM    816  N   ILE A 116     133.320 132.919 113.895  1.00116.85           N  
ATOM    817  CA  ILE A 116     132.482 132.585 115.086  1.00114.63           C  
ATOM    818  C   ILE A 116     132.723 133.628 116.176  1.00111.06           C  
ATOM    819  O   ILE A 116     131.778 134.355 116.513  1.00119.59           O  
ATOM    820  CB  ILE A 116     132.786 131.169 115.610  1.00114.70           C  
ATOM    821  CG1 ILE A 116     132.475 130.097 114.564  1.00117.60           C  
ATOM    822  CG2 ILE A 116     132.056 130.912 116.918  1.00115.46           C  
ATOM    823  CD1 ILE A 116     131.119 130.250 113.920  1.00118.44           C  
ATOM    824  N   PHE A 117     133.942 133.697 116.703  1.00118.12           N  
ATOM    825  CA  PHE A 117     134.226 134.623 117.827  1.00123.78           C  
ATOM    826  C   PHE A 117     133.879 136.059 117.421  1.00134.64           C  
ATOM    827  O   PHE A 117     133.442 136.827 118.295  1.00137.47           O  
ATOM    828  CB  PHE A 117     135.674 134.461 118.288  1.00126.75           C  
ATOM    829  CG  PHE A 117     135.890 133.315 119.242  1.00129.80           C  
ATOM    830  CD1 PHE A 117     135.398 133.367 120.535  1.00134.54           C  
ATOM    831  CD2 PHE A 117     136.571 132.177 118.843  1.00134.85           C  
ATOM    832  CE1 PHE A 117     135.590 132.311 121.411  1.00134.14           C  
ATOM    833  CE2 PHE A 117     136.762 131.121 119.720  1.00136.49           C  
ATOM    834  CZ  PHE A 117     136.270 131.189 121.001  1.00133.62           C  
ATOM    835  N   LEU A 118     134.034 136.407 116.143  1.00125.25           N  
ATOM    836  CA  LEU A 118     133.620 137.761 115.686  1.00118.74           C  
ATOM    837  C   LEU A 118     132.110 137.922 115.902  1.00125.53           C  
ATOM    838  O   LEU A 118     131.721 138.871 116.604  1.00127.58           O  
ATOM    839  CB  LEU A 118     133.997 137.936 114.214  1.00110.09           C  
ATOM    840  CG  LEU A 118     133.471 139.202 113.545  1.00121.47           C  
ATOM    841  CD1 LEU A 118     133.614 140.397 114.472  1.00128.93           C  
ATOM    842  CD2 LEU A 118     134.201 139.455 112.237  1.00122.89           C  
ATOM    843  N   THR A 119     131.295 137.024 115.340  1.00108.25           N  
ATOM    844  CA  THR A 119     129.823 137.085 115.534  1.00 92.42           C  
ATOM    845  C   THR A 119     129.499 137.174 117.026  1.00104.80           C  
ATOM    846  O   THR A 119     128.659 138.010 117.390  1.00113.40           O  
ATOM    847  CB  THR A 119     129.127 135.880 114.902  1.00 98.30           C  
ATOM    848  CG2 THR A 119     127.638 136.081 114.740  1.00105.40           C  
ATOM    849  OG1 THR A 119     129.726 135.662 113.625  1.00115.20           O  
ATOM    850  N   VAL A 120     130.145 136.355 117.857  1.00115.09           N  
ATOM    851  CA  VAL A 120     129.932 136.432 119.332  1.00114.52           C  
ATOM    852  C   VAL A 120     130.052 137.894 119.751  1.00113.47           C  
ATOM    853  O   VAL A 120     129.071 138.441 120.272  1.00119.95           O  
ATOM    854  CB  VAL A 120     130.942 135.570 120.105  1.00116.34           C  
ATOM    855  CG1 VAL A 120     130.913 135.869 121.595  1.00114.86           C  
ATOM    856  CG2 VAL A 120     130.734 134.088 119.845  1.00121.88           C  
ATOM    857  N   VAL A 121     131.219 138.493 119.524  1.00109.08           N  
ATOM    858  CA  VAL A 121     131.440 139.917 119.902  1.00115.68           C  
ATOM    859  C   VAL A 121     130.242 140.802 119.549  1.00120.85           C  
ATOM    860  O   VAL A 121     129.808 141.568 120.423  1.00127.46           O  
ATOM    861  CB  VAL A 121     132.681 140.493 119.202  1.00111.42           C  
ATOM    862  CG1 VAL A 121     132.790 141.996 119.401  1.00115.54           C  
ATOM    863  CG2 VAL A 121     133.953 139.797 119.658  1.00114.34           C  
ATOM    864  N   ALA A 122     129.728 140.704 118.323  1.00109.61           N  
ATOM    865  CA  ALA A 122     128.623 141.594 117.903  1.00100.96           C  
ATOM    866  C   ALA A 122     127.461 141.360 118.869  1.00106.96           C  
ATOM    867  O   ALA A 122     127.007 142.335 119.480  1.00117.48           O  
ATOM    868  CB  ALA A 122     128.222 141.279 116.494  1.00108.55           C  
ATOM    869  N   VAL A 123     126.993 140.117 118.990  1.00112.14           N  
ATOM    870  CA  VAL A 123     125.835 139.806 119.881  1.00110.79           C  
ATOM    871  C   VAL A 123     126.067 140.464 121.243  1.00114.05           C  
ATOM    872  O   VAL A 123     125.191 141.224 121.679  1.00116.00           O  
ATOM    873  CB  VAL A 123     125.623 138.292 120.028  1.00109.20           C  
ATOM    874  CG1 VAL A 123     124.621 137.973 121.125  1.00104.64           C  
ATOM    875  CG2 VAL A 123     125.205 137.656 118.713  1.00109.86           C  
ATOM    876  N   ASP A 124     127.200 140.182 121.885  1.00124.33           N  
ATOM    877  CA  ASP A 124     127.531 140.829 123.179  1.00120.16           C  
ATOM    878  C   ASP A 124     127.153 142.307 123.107  1.00128.07           C  
ATOM    879  O   ASP A 124     126.284 142.731 123.887  1.00131.03           O  
ATOM    880  CB  ASP A 124     129.013 140.683 123.512  1.00124.52           C  
ATOM    881  CG  ASP A 124     129.354 141.114 124.927  1.00135.06           C  
ATOM    882  OD1 ASP A 124     128.461 141.033 125.791  1.00138.40           O  
ATOM    883  OD2 ASP A 124     130.511 141.520 125.152  1.00131.59           O  
ATOM    884  N   ARG A 125     127.782 143.056 122.204  1.00125.29           N  
ATOM    885  CA  ARG A 125     127.516 144.516 122.105  1.00118.71           C  
ATOM    886  C   ARG A 125     126.004 144.760 122.046  1.00120.17           C  
ATOM    887  O   ARG A 125     125.526 145.629 122.787  1.00127.52           O  
ATOM    888  CB  ARG A 125     128.230 145.113 120.891  1.00115.29           C  
ATOM    889  CG  ARG A 125     129.583 145.729 121.212  1.00118.06           C  
ATOM    890  CD  ARG A 125     130.722 144.766 120.942  1.00118.47           C  
ATOM    891  NE  ARG A 125     131.933 145.456 120.523  1.00124.70           N  
ATOM    892  CZ  ARG A 125     132.296 145.634 119.259  1.00128.14           C  
ATOM    893  NH1 ARG A 125     131.453 145.352 118.282  1.00124.98           N  
ATOM    894  NH2 ARG A 125     133.502 146.094 118.975  1.00125.77           N  
ATOM    895  N   TYR A 126     125.284 144.028 121.199  1.00117.42           N  
ATOM    896  CA  TYR A 126     123.824 144.247 121.055  1.00111.23           C  
ATOM    897  C   TYR A 126     123.163 144.144 122.429  1.00114.64           C  
ATOM    898  O   TYR A 126     122.411 145.055 122.797  1.00125.54           O  
ATOM    899  CB  TYR A 126     123.214 143.226 120.099  1.00118.68           C  
ATOM    900  CG  TYR A 126     121.709 143.181 120.093  1.00124.59           C  
ATOM    901  CD2 TYR A 126     120.978 143.939 119.196  1.00125.42           C  
ATOM    902  CD1 TYR A 126     121.015 142.370 120.973  1.00125.18           C  
ATOM    903  CE2 TYR A 126     119.594 143.900 119.178  1.00125.44           C  
ATOM    904  CE1 TYR A 126     119.632 142.320 120.970  1.00121.14           C  
ATOM    905  CZ  TYR A 126     118.919 143.088 120.069  1.00124.84           C  
ATOM    906  OH  TYR A 126     117.547 143.045 120.057  1.00125.24           O  
ATOM    907  N   PHE A 127     123.441 143.071 123.163  1.00119.63           N  
ATOM    908  CA  PHE A 127     122.793 142.866 124.483  1.00121.29           C  
ATOM    909  C   PHE A 127     123.324 143.858 125.518  1.00123.99           C  
ATOM    910  O   PHE A 127     122.838 143.846 126.654  1.00125.22           O  
ATOM    911  CB  PHE A 127     122.866 141.397 124.897  1.00129.70           C  
ATOM    912  CG  PHE A 127     121.566 140.649 124.785  1.00124.58           C  
ATOM    913  CD1 PHE A 127     120.660 140.643 125.831  1.00124.33           C  
ATOM    914  CD2 PHE A 127     121.248 139.953 123.632  1.00126.98           C  
ATOM    915  CE1 PHE A 127     119.463 139.954 125.727  1.00127.88           C  
ATOM    916  CE2 PHE A 127     120.050 139.266 123.528  1.00130.62           C  
ATOM    917  CZ  PHE A 127     119.160 139.268 124.575  1.00131.37           C  
ATOM    918  N   ARG A 128     124.293 144.684 125.132  1.00130.34           N  
ATOM    919  CA  ARG A 128     124.844 145.704 126.060  1.00128.86           C  
ATOM    920  C   ARG A 128     124.363 147.130 125.797  1.00127.03           C  
ATOM    921  O   ARG A 128     124.691 148.010 126.605  1.00123.43           O  
ATOM    922  CB  ARG A 128     126.363 145.631 125.906  1.00126.08           C  
ATOM    923  CG  ARG A 128     127.092 145.186 127.164  1.00127.54           C  
ATOM    924  CD  ARG A 128     127.493 143.729 127.077  1.00129.76           C  
ATOM    925  NE  ARG A 128     128.906 143.545 127.363  1.00134.90           N  
ATOM    926  CZ  ARG A 128     129.471 143.803 128.536  1.00141.07           C  
ATOM    927  NH1 ARG A 128     129.527 142.865 129.463  1.00140.32           N  
ATOM    928  NH2 ARG A 128     129.975 145.001 128.779  1.00141.19           N  
ATOM    929  N   VAL A 129     123.617 147.338 124.711  1.00121.47           N  
ATOM    930  CA  VAL A 129     123.162 148.708 124.340  1.00113.32           C  
ATOM    931  C   VAL A 129     121.664 148.673 124.024  1.00109.79           C  
ATOM    932  O   VAL A 129     121.029 149.735 124.080  1.00115.05           O  
ATOM    933  CB  VAL A 129     123.976 149.257 123.156  1.00118.85           C  
ATOM    934  CG1 VAL A 129     123.170 149.279 121.868  1.00116.56           C  
ATOM    935  CG2 VAL A 129     124.552 150.631 123.455  1.00115.19           C  
ATOM    936  N   VAL A 130     121.123 147.494 123.718  1.00118.35           N  
ATOM    937  CA  VAL A 130     119.680 147.378 123.358  1.00118.09           C  
ATOM    938  C   VAL A 130     118.906 146.873 124.578  1.00125.41           C  
ATOM    939  O   VAL A 130     117.782 147.353 124.791  1.00130.69           O  
ATOM    940  CB  VAL A 130     119.479 146.465 122.138  1.00124.28           C  
ATOM    941  CG1 VAL A 130     118.008 146.268 121.813  1.00121.07           C  
ATOM    942  CG2 VAL A 130     120.230 146.986 120.923  1.00127.05           C  
ATOM    943  N   HIS A 131     119.475 145.940 125.342  1.00141.00           N  
ATOM    944  CA  HIS A 131     118.829 145.471 126.600  1.00137.91           C  
ATOM    945  C   HIS A 131     119.807 145.746 127.738  1.00139.78           C  
ATOM    946  O   HIS A 131     120.324 144.794 128.352  1.00142.79           O  
ATOM    947  CB  HIS A 131     118.452 143.993 126.493  1.00141.37           C  
ATOM    948  CG  HIS A 131     117.837 143.632 125.186  1.00144.06           C  
ATOM    949  CD2 HIS A 131     116.853 144.215 124.493  1.00142.83           C  
ATOM    950  ND1 HIS A 131     118.239 142.546 124.441  1.00144.77           N  
ATOM    951  CE1 HIS A 131     117.511 142.483 123.337  1.00145.21           C  
ATOM    952  NE2 HIS A 131     116.665 143.488 123.347  1.00147.62           N  
ATOM    953  N   PRO A 132     120.070 147.024 128.073  1.00132.23           N  
ATOM    954  CA  PRO A 132     121.100 147.361 129.057  1.00135.30           C  
ATOM    955  C   PRO A 132     121.006 146.639 130.402  1.00136.72           C  
ATOM    956  O   PRO A 132     122.031 146.463 131.022  1.00137.38           O  
ATOM    957  CB  PRO A 132     120.817 148.844 129.319  1.00136.19           C  
ATOM    958  CG  PRO A 132     120.234 149.343 128.025  1.00132.49           C  
ATOM    959  CD  PRO A 132     119.374 148.196 127.544  1.00131.34           C  
ATOM    960  N   HIS A 133     119.807 146.237 130.814  1.00142.24           N  
ATOM    961  CA  HIS A 133     119.661 145.659 132.178  1.00144.02           C  
ATOM    962  C   HIS A 133     119.582 144.128 132.133  1.00148.77           C  
ATOM    963  O   HIS A 133     119.455 143.516 133.212  1.00150.39           O  
ATOM    964  CB  HIS A 133     118.447 146.283 132.875  1.00142.01           C  
ATOM    965  CG  HIS A 133     118.533 147.765 133.029  1.00144.17           C  
ATOM    966  CD2 HIS A 133     117.795 148.748 132.502  1.00145.00           C  
ATOM    967  ND1 HIS A 133     119.478 148.382 133.820  1.00144.79           N  
ATOM    968  CE1 HIS A 133     119.306 149.694 133.763  1.00144.55           C  
ATOM    969  NE2 HIS A 133     118.289 149.938 132.968  1.00144.18           N  
ATOM    970  N   HIS A 134     119.665 143.528 130.942  1.00160.71           N  
ATOM    971  CA  HIS A 134     119.558 142.047 130.806  1.00157.68           C  
ATOM    972  C   HIS A 134     120.681 141.373 131.603  1.00158.36           C  
ATOM    973  O   HIS A 134     121.627 142.064 132.029  1.00161.59           O  
ATOM    974  CB  HIS A 134     119.570 141.643 129.330  1.00157.56           C  
ATOM    975  CG  HIS A 134     119.470 140.176 129.100  1.00157.92           C  
ATOM    976  CD2 HIS A 134     118.415 139.358 129.065  1.00158.00           C  
ATOM    977  ND1 HIS A 134     120.575 139.387 128.872  1.00158.03           N  
ATOM    978  CE1 HIS A 134     120.186 138.132 128.705  1.00160.85           C  
ATOM    979  NE2 HIS A 134     118.878 138.092 128.817  1.00161.20           N  
ATOM    980  N   ALA A 135     120.593 140.056 131.794  1.00153.70           N  
ATOM    981  CA  ALA A 135     121.592 139.354 132.633  1.00157.93           C  
ATOM    982  C   ALA A 135     122.866 139.075 131.836  1.00158.15           C  
ATOM    983  O   ALA A 135     123.960 139.318 132.371  1.00158.24           O  
ATOM    984  CB  ALA A 135     121.003 138.072 133.153  1.00158.96           C  
ATOM    985  N   LEU A 136     122.725 138.563 130.614  1.00149.80           N  
ATOM    986  CA  LEU A 136     123.912 138.203 129.797  1.00149.88           C  
ATOM    987  C   LEU A 136     124.924 139.351 129.841  1.00153.21           C  
ATOM    988  O   LEU A 136     126.132 139.069 129.782  1.00153.95           O  
ATOM    989  CB  LEU A 136     123.446 137.917 128.368  1.00150.08           C  
ATOM    990  CG  LEU A 136     124.488 138.120 127.271  1.00155.15           C  
ATOM    991  CD1 LEU A 136     125.545 137.028 127.327  1.00155.95           C  
ATOM    992  CD2 LEU A 136     123.825 138.147 125.903  1.00155.42           C  
ATOM    993  N   ASN A 137     124.450 140.592 129.974  1.00160.14           N  
ATOM    994  CA  ASN A 137     125.352 141.775 129.978  1.00160.33           C  
ATOM    995  C   ASN A 137     126.304 141.688 131.175  1.00161.32           C  
ATOM    996  O   ASN A 137     127.173 142.568 131.290  1.00160.89           O  
ATOM    997  CB  ASN A 137     124.581 143.095 129.988  1.00156.54           C  
ATOM    998  CG  ASN A 137     123.127 142.959 129.586  1.00157.05           C  
ATOM    999  ND2 ASN A 137     122.319 143.938 129.953  1.00155.67           N  
ATOM   1000  OD1 ASN A 137     122.736 141.989 128.941  1.00159.71           O  
ATOM   1001  N   LYS A 138     126.137 140.676 132.030  1.00168.79           N  
ATOM   1002  CA  LYS A 138     127.049 140.474 133.188  1.00167.51           C  
ATOM   1003  C   LYS A 138     127.189 138.974 133.457  1.00170.61           C  
ATOM   1004  O   LYS A 138     126.472 138.472 134.340  1.00175.27           O  
ATOM   1005  CB  LYS A 138     126.521 141.200 134.428  1.00168.17           C  
ATOM   1006  CG  LYS A 138     125.139 141.822 134.280  1.00168.29           C  
ATOM   1007  CD  LYS A 138     124.054 141.042 134.986  1.00168.23           C  
ATOM   1008  CE  LYS A 138     122.766 141.824 135.123  1.00169.26           C  
ATOM   1009  NZ  LYS A 138     122.971 143.078 135.885  1.00170.21           N1+
ATOM   1010  N   ILE A 139     128.064 138.289 132.715  1.00176.72           N  
ATOM   1011  CA  ILE A 139     128.315 136.836 132.950  1.00177.52           C  
ATOM   1012  C   ILE A 139     129.728 136.678 133.518  1.00179.21           C  
ATOM   1013  O   ILE A 139     130.607 137.472 133.136  1.00177.55           O  
ATOM   1014  CB  ILE A 139     128.121 136.019 131.660  1.00173.35           C  
ATOM   1015  CG1 ILE A 139     129.161 136.379 130.597  1.00175.96           C  
ATOM   1016  CG2 ILE A 139     126.702 136.172 131.136  1.00171.37           C  
ATOM   1017  CD1 ILE A 139     130.052 135.227 130.203  1.00173.84           C  
ATOM   1018  N   SER A 140     129.934 135.690 134.394  1.00195.15           N  
ATOM   1019  CA  SER A 140     131.252 135.495 135.052  1.00194.93           C  
ATOM   1020  C   SER A 140     132.308 135.064 134.032  1.00196.09           C  
ATOM   1021  O   SER A 140     131.943 134.384 133.055  1.00197.17           O  
ATOM   1022  CB  SER A 140     131.142 134.478 136.146  1.00193.88           C  
ATOM   1023  OG  SER A 140     131.133 133.166 135.602  1.00194.56           O  
ATOM   1024  N   ASN A 141     133.573 135.421 134.275  1.00191.59           N  
ATOM   1025  CA  ASN A 141     134.669 134.985 133.371  1.00190.68           C  
ATOM   1026  C   ASN A 141     134.566 133.469 133.186  1.00189.75           C  
ATOM   1027  O   ASN A 141     134.871 132.984 132.080  1.00188.19           O  
ATOM   1028  CB  ASN A 141     136.038 135.418 133.896  1.00189.22           C  
ATOM   1029  CG  ASN A 141     136.328 136.881 133.635  1.00189.75           C  
ATOM   1030  ND2 ASN A 141     137.460 137.164 133.013  1.00188.87           N  
ATOM   1031  OD1 ASN A 141     135.533 137.747 133.990  1.00190.48           O  
ATOM   1032  N   ARG A 142     134.136 132.757 134.230  1.00196.14           N  
ATOM   1033  CA  ARG A 142     133.961 131.285 134.131  1.00197.20           C  
ATOM   1034  C   ARG A 142     133.045 130.970 132.948  1.00197.18           C  
ATOM   1035  O   ARG A 142     133.511 130.321 131.993  1.00197.24           O  
ATOM   1036  CB  ARG A 142     133.351 130.732 135.421  1.00198.51           C  
ATOM   1037  N   THR A 143     131.786 131.405 133.027  1.00185.19           N  
ATOM   1038  CA  THR A 143     130.819 131.106 131.941  1.00185.30           C  
ATOM   1039  C   THR A 143     131.508 131.373 130.603  1.00186.75           C  
ATOM   1040  O   THR A 143     131.507 130.470 129.750  1.00185.10           O  
ATOM   1041  CB  THR A 143     129.531 131.921 132.094  1.00183.93           C  
ATOM   1042  CG2 THR A 143     128.350 131.072 132.505  1.00183.11           C  
ATOM   1043  OG1 THR A 143     129.754 132.942 133.068  1.00183.17           O  
ATOM   1044  N   ALA A 144     132.091 132.563 130.452  1.00187.65           N  
ATOM   1045  CA  ALA A 144     132.787 132.914 129.196  1.00185.21           C  
ATOM   1046  C   ALA A 144     133.709 131.807 128.685  1.00187.56           C  
ATOM   1047  O   ALA A 144     133.599 131.451 127.500  1.00185.64           O  
ATOM   1048  CB  ALA A 144     133.650 134.128 129.412  1.00183.17           C  
ATOM   1049  N   ALA A 145     134.571 131.285 129.559  1.00187.07           N  
ATOM   1050  CA  ALA A 145     135.514 130.215 129.162  1.00183.43           C  
ATOM   1051  C   ALA A 145     134.659 129.065 128.626  1.00180.47           C  
ATOM   1052  O   ALA A 145     134.834 128.704 127.455  1.00181.51           O  
ATOM   1053  CB  ALA A 145     136.306 129.790 130.368  1.00180.08           C  
ATOM   1054  N   ILE A 146     133.779 128.512 129.461  1.00176.07           N  
ATOM   1055  CA  ILE A 146     132.947 127.348 129.036  1.00178.32           C  
ATOM   1056  C   ILE A 146     132.284 127.530 127.670  1.00180.16           C  
ATOM   1057  O   ILE A 146     132.216 126.546 126.912  1.00180.42           O  
ATOM   1058  CB  ILE A 146     131.782 127.127 130.016  1.00179.33           C  
ATOM   1059  CG1 ILE A 146     132.241 127.260 131.470  1.00179.49           C  
ATOM   1060  CG2 ILE A 146     131.104 125.793 129.754  1.00177.39           C  
ATOM   1061  CD1 ILE A 146     131.149 127.688 132.421  1.00178.27           C  
ATOM   1062  N   ILE A 147     131.816 128.745 127.376  1.00176.71           N  
ATOM   1063  CA  ILE A 147     131.194 129.028 126.050  1.00175.11           C  
ATOM   1064  C   ILE A 147     132.383 128.998 125.088  1.00174.59           C  
ATOM   1065  O   ILE A 147     132.369 128.174 124.160  1.00173.91           O  
ATOM   1066  CB  ILE A 147     130.507 130.405 126.057  1.00174.02           C  
ATOM   1067  CG1 ILE A 147     129.573 130.566 127.259  1.00175.06           C  
ATOM   1068  CG2 ILE A 147     129.785 130.648 124.741  1.00174.72           C  
ATOM   1069  CD1 ILE A 147     129.494 131.978 127.787  1.00174.59           C  
ATOM   1070  N   SER A 148     133.372 129.864 125.315  1.00172.91           N  
ATOM   1071  CA  SER A 148     134.578 129.897 124.451  1.00172.33           C  
ATOM   1072  C   SER A 148     135.018 128.488 124.054  1.00174.32           C  
ATOM   1073  O   SER A 148     135.148 128.228 122.847  1.00176.03           O  
ATOM   1074  CB  SER A 148     135.719 130.584 125.144  1.00173.32           C  
ATOM   1075  OG  SER A 148     135.246 131.494 126.123  1.00176.78           O  
ATOM   1076  N   CYS A 149     135.242 127.620 125.041  1.00178.10           N  
ATOM   1077  CA  CYS A 149     135.711 126.240 124.756  1.00175.96           C  
ATOM   1078  C   CYS A 149     134.695 125.588 123.817  1.00176.12           C  
ATOM   1079  O   CYS A 149     135.090 125.171 122.715  1.00177.02           O  
ATOM   1080  CB  CYS A 149     135.803 125.432 126.043  1.00176.60           C  
ATOM   1081  SG  CYS A 149     136.767 126.253 127.338  1.00184.25           S  
ATOM   1082  N   LEU A 150     133.438 125.503 124.249  1.00166.91           N  
ATOM   1083  CA  LEU A 150     132.402 124.837 123.421  1.00166.87           C  
ATOM   1084  C   LEU A 150     132.547 125.311 121.972  1.00167.08           C  
ATOM   1085  O   LEU A 150     132.587 124.454 121.077  1.00166.48           O  
ATOM   1086  CB  LEU A 150     131.022 125.172 123.991  1.00165.22           C  
ATOM   1087  CG  LEU A 150     129.973 125.598 122.965  1.00165.18           C  
ATOM   1088  CD1 LEU A 150     128.859 124.569 122.870  1.00166.41           C  
ATOM   1089  CD2 LEU A 150     129.411 126.968 123.307  1.00163.77           C  
ATOM   1090  N   LEU A 151     132.634 126.626 121.760  1.00165.14           N  
ATOM   1091  CA  LEU A 151     132.752 127.178 120.386  1.00162.63           C  
ATOM   1092  C   LEU A 151     133.975 126.552 119.713  1.00162.47           C  
ATOM   1093  O   LEU A 151     133.805 125.903 118.667  1.00161.21           O  
ATOM   1094  CB  LEU A 151     132.883 128.700 120.467  1.00158.58           C  
ATOM   1095  CG  LEU A 151     131.861 129.394 121.363  1.00158.11           C  
ATOM   1096  CD1 LEU A 151     132.324 130.795 121.729  1.00159.47           C  
ATOM   1097  CD2 LEU A 151     130.499 129.440 120.691  1.00159.76           C  
ATOM   1098  N   TRP A 152     135.158 126.742 120.297  1.00155.57           N  
ATOM   1099  CA  TRP A 152     136.380 126.108 119.743  1.00150.42           C  
ATOM   1100  C   TRP A 152     136.029 124.678 119.336  1.00152.48           C  
ATOM   1101  O   TRP A 152     136.273 124.317 118.173  1.00154.39           O  
ATOM   1102  CB  TRP A 152     137.513 126.145 120.770  1.00152.79           C  
ATOM   1103  CG  TRP A 152     138.293 127.421 120.748  1.00154.69           C  
ATOM   1104  CD1 TRP A 152     138.363 128.362 121.734  1.00154.33           C  
ATOM   1105  CD2 TRP A 152     139.117 127.904 119.673  1.00154.16           C  
ATOM   1106  CE2 TRP A 152     139.653 129.140 120.089  1.00153.10           C  
ATOM   1107  CE3 TRP A 152     139.454 127.414 118.408  1.00151.35           C  
ATOM   1108  NE1 TRP A 152     139.177 129.392 121.348  1.00154.86           N  
ATOM   1109  CZ2 TRP A 152     140.506 129.889 119.282  1.00149.07           C  
ATOM   1110  CZ3 TRP A 152     140.297 128.154 117.611  1.00152.19           C  
ATOM   1111  CH2 TRP A 152     140.815 129.374 118.045  1.00149.85           C  
ATOM   1112  N   GLY A 153     135.452 123.911 120.261  1.00165.34           N  
ATOM   1113  CA  GLY A 153     135.042 122.530 119.950  1.00166.29           C  
ATOM   1114  C   GLY A 153     134.155 122.394 118.728  1.00166.62           C  
ATOM   1115  O   GLY A 153     134.501 121.595 117.845  1.00169.24           O  
ATOM   1116  N   ILE A 154     133.050 123.141 118.684  1.00156.33           N  
ATOM   1117  CA  ILE A 154     132.150 123.117 117.497  1.00154.80           C  
ATOM   1118  C   ILE A 154     132.980 123.314 116.228  1.00156.05           C  
ATOM   1119  O   ILE A 154     132.765 122.558 115.265  1.00155.29           O  
ATOM   1120  CB  ILE A 154     131.148 124.282 117.585  1.00152.74           C  
ATOM   1121  CG1 ILE A 154     130.333 124.235 118.879  1.00155.56           C  
ATOM   1122  CG2 ILE A 154     130.257 124.317 116.355  1.00153.39           C  
ATOM   1123  CD1 ILE A 154     129.868 125.590 119.355  1.00153.06           C  
ATOM   1124  N   THR A 155     133.891 124.290 116.240  1.00166.81           N  
ATOM   1125  CA  THR A 155     134.760 124.552 115.063  1.00167.03           C  
ATOM   1126  C   THR A 155     135.627 123.351 114.684  1.00171.21           C  
ATOM   1127  O   THR A 155     135.640 122.981 113.492  1.00170.74           O  
ATOM   1128  CB  THR A 155     135.783 125.647 115.376  1.00165.22           C  
ATOM   1129  CG2 THR A 155     136.000 126.591 114.214  1.00163.94           C  
ATOM   1130  OG1 THR A 155     135.336 126.375 116.521  1.00166.63           O  
ATOM   1131  N   ILE A 156     136.333 122.782 115.666  1.00172.10           N  
ATOM   1132  CA  ILE A 156     137.194 121.591 115.415  1.00165.66           C  
ATOM   1133  C   ILE A 156     136.296 120.470 114.895  1.00165.45           C  
ATOM   1134  O   ILE A 156     136.726 119.736 113.990  1.00167.06           O  
ATOM   1135  CB  ILE A 156     137.774 121.107 116.755  1.00165.13           C  
ATOM   1136  CG1 ILE A 156     138.562 122.213 117.459  1.00166.26           C  
ATOM   1137  CG2 ILE A 156     138.612 119.856 116.552  1.00168.35           C  
ATOM   1138  CD1 ILE A 156     139.669 122.800 116.618  1.00164.98           C  
ATOM   1139  N   GLY A 157     135.091 120.366 115.448  1.00172.30           N  
ATOM   1140  CA  GLY A 157     134.158 119.303 115.036  1.00176.08           C  
ATOM   1141  C   GLY A 157     133.844 119.369 113.555  1.00176.49           C  
ATOM   1142  O   GLY A 157     134.178 118.403 112.846  1.00181.01           O  
ATOM   1143  N   LEU A 158     133.242 120.463 113.087  1.00167.62           N  
ATOM   1144  CA  LEU A 158     132.791 120.516 111.670  1.00169.42           C  
ATOM   1145  C   LEU A 158     134.035 120.425 110.779  1.00168.41           C  
ATOM   1146  O   LEU A 158     133.870 120.075 109.597  1.00167.22           O  
ATOM   1147  CB  LEU A 158     131.844 121.703 111.475  1.00169.60           C  
ATOM   1148  CG  LEU A 158     131.637 122.583 112.706  1.00168.11           C  
ATOM   1149  CD1 LEU A 158     132.390 123.894 112.566  1.00166.27           C  
ATOM   1150  CD2 LEU A 158     130.159 122.843 112.943  1.00167.96           C  
ATOM   1151  N   THR A 159     135.226 120.715 111.309  1.00176.85           N  
ATOM   1152  CA  THR A 159     136.427 120.727 110.433  1.00178.53           C  
ATOM   1153  C   THR A 159     137.377 119.530 110.517  1.00179.33           C  
ATOM   1154  O   THR A 159     138.182 119.364 109.585  1.00178.85           O  
ATOM   1155  CB  THR A 159     137.150 122.023 110.812  1.00181.03           C  
ATOM   1156  CG2 THR A 159     136.350 123.262 110.479  1.00180.81           C  
ATOM   1157  OG1 THR A 159     137.416 121.987 112.214  1.00182.11           O  
ATOM   1158  N   VAL A 160     137.286 118.726 111.577  1.00182.31           N  
ATOM   1159  CA  VAL A 160     138.250 117.599 111.765  1.00182.15           C  
ATOM   1160  C   VAL A 160     138.224 116.690 110.533  1.00181.45           C  
ATOM   1161  O   VAL A 160     139.273 116.117 110.209  1.00179.57           O  
ATOM   1162  CB  VAL A 160     137.941 116.810 113.050  1.00181.40           C  
ATOM   1163  CG1 VAL A 160     136.529 116.249 113.039  1.00180.79           C  
ATOM   1164  CG2 VAL A 160     138.956 115.706 113.292  1.00179.09           C  
ATOM   1165  N   HIS A 161     137.070 116.565 109.880  1.00185.18           N  
ATOM   1166  CA  HIS A 161     136.949 115.653 108.712  1.00186.25           C  
ATOM   1167  C   HIS A 161     138.178 115.669 107.799  1.00186.76           C  
ATOM   1168  O   HIS A 161     138.617 114.599 107.340  1.00187.44           O  
ATOM   1169  CB  HIS A 161     135.737 116.029 107.853  1.00185.43           C  
ATOM   1170  CG  HIS A 161     135.758 117.418 107.311  1.00188.04           C  
ATOM   1171  CD2 HIS A 161     135.926 117.864 106.060  1.00188.01           C  
ATOM   1172  ND1 HIS A 161     135.582 118.537 108.095  1.00188.08           N  
ATOM   1173  CE1 HIS A 161     135.648 119.618 107.331  1.00188.53           C  
ATOM   1174  NE2 HIS A 161     135.855 119.232 106.092  1.00188.41           N  
ATOM   1175  N   LEU A 162     138.727 116.855 107.548  1.00183.37           N  
ATOM   1176  CA  LEU A 162     139.902 116.974 106.646  1.00184.60           C  
ATOM   1177  C   LEU A 162     140.972 116.045 107.224  1.00184.16           C  
ATOM   1178  O   LEU A 162     141.537 115.252 106.453  1.00182.54           O  
ATOM   1179  CB  LEU A 162     140.370 118.430 106.681  1.00184.38           C  
ATOM   1180  CG  LEU A 162     139.271 119.469 106.470  1.00184.41           C  
ATOM   1181  CD1 LEU A 162     139.616 120.773 107.170  1.00182.83           C  
ATOM   1182  CD2 LEU A 162     139.031 119.707 104.987  1.00184.09           C  
ATOM   1183  N   LEU A 163     141.227 116.139 108.531  1.00183.72           N  
ATOM   1184  CA  LEU A 163     142.297 115.325 109.169  1.00184.44           C  
ATOM   1185  C   LEU A 163     142.211 113.878 108.675  1.00185.34           C  
ATOM   1186  O   LEU A 163     143.228 113.371 108.166  1.00185.29           O  
ATOM   1187  CB  LEU A 163     142.148 115.413 110.689  1.00183.25           C  
ATOM   1188  CG  LEU A 163     142.406 116.800 111.272  1.00182.31           C  
ATOM   1189  CD1 LEU A 163     142.382 116.767 112.791  1.00182.58           C  
ATOM   1190  CD2 LEU A 163     143.731 117.354 110.771  1.00179.93           C  
ATOM   1191  N   LYS A 164     141.047 113.243 108.818  1.00180.47           N  
ATOM   1192  CA  LYS A 164     140.903 111.824 108.400  1.00180.21           C  
ATOM   1193  C   LYS A 164     140.855 111.767 106.873  1.00182.07           C  
ATOM   1194  O   LYS A 164     139.833 111.309 106.332  1.00182.15           O  
ATOM   1195  CB  LYS A 164     139.661 111.177 109.019  1.00179.65           C  
ATOM   1196  CG  LYS A 164     138.437 112.072 109.148  1.00179.42           C  
ATOM   1197  CD  LYS A 164     137.189 111.458 108.552  1.00180.40           C  
ATOM   1198  CE  LYS A 164     136.566 112.306 107.464  1.00180.64           C  
ATOM   1199  NZ  LYS A 164     137.560 112.708 106.441  1.00179.67           N1+
ATOM   1200  N   LYS A 165     141.927 112.210 106.213  1.00195.60           N  
ATOM   1201  CA  LYS A 165     141.987 112.169 104.729  1.00196.43           C  
ATOM   1202  C   LYS A 165     143.433 112.376 104.275  1.00195.79           C  
ATOM   1203  O   LYS A 165     143.930 113.511 104.395  1.00197.08           O  
ATOM   1204  CB  LYS A 165     141.078 113.243 104.123  1.00194.87           C  
ATOM   1205  CG  LYS A 165     141.275 113.495 102.635  1.00195.19           C  
ATOM   1206  CD  LYS A 165     141.299 112.227 101.809  1.00195.50           C  
ATOM   1207  CE  LYS A 165     139.946 111.555 101.719  1.00195.12           C  
ATOM   1208  NZ  LYS A 165     139.042 112.270 100.789  1.00193.77           N1+
ATOM   1209  N   LYS A 166     144.076 111.352 103.726  1.00201.27           N  
ATOM   1210  CA  LYS A 166     145.424 111.524 103.193  1.00202.28           C  
ATOM   1211  C   LYS A 166     145.437 112.696 102.234  1.00203.33           C  
ATOM   1212  O   LYS A 166     144.520 112.843 101.428  1.00200.83           O  
ATOM   1213  CB  LYS A 166     145.886 110.261 102.477  1.00202.00           C  
ATOM   1214  N   MET A 167     146.472 113.528 102.294  1.00205.36           N  
ATOM   1215  CA  MET A 167     146.502 114.742 101.462  1.00204.26           C  
ATOM   1216  C   MET A 167     147.722 114.823 100.534  1.00201.43           C  
ATOM   1217  O   MET A 167     148.388 115.853 100.502  1.00200.14           O  
ATOM   1218  CB  MET A 167     146.680 115.971 102.372  1.00202.50           C  
ATOM   1219  N   PRO A 168     148.039 113.755  99.786  1.00197.93           N  
ATOM   1220  CA  PRO A 168     149.163 113.960  98.875  1.00196.87           C  
ATOM   1221  C   PRO A 168     148.354 114.581  97.757  1.00198.45           C  
ATOM   1222  O   PRO A 168     148.736 115.626  97.238  1.00198.47           O  
ATOM   1223  CB  PRO A 168     150.224 112.894  99.074  1.00198.03           C  
ATOM   1224  CG  PRO A 168     149.659 111.914 100.054  1.00199.57           C  
ATOM   1225  CD  PRO A 168     148.317 112.399 100.506  1.00199.04           C  
ATOM   1226  N   ILE A 169     147.250 113.950  97.382  1.00199.48           N  
ATOM   1227  CA  ILE A 169     146.442 114.407  96.209  1.00197.58           C  
ATOM   1228  C   ILE A 169     147.335 113.949  95.057  1.00196.49           C  
ATOM   1229  O   ILE A 169     146.828 113.239  94.171  1.00196.12           O  
ATOM   1230  CB  ILE A 169     145.654 115.695  95.912  1.00198.01           C  
ATOM   1231  CG1 ILE A 169     145.659 116.651  97.107  1.00197.72           C  
ATOM   1232  CG2 ILE A 169     144.242 115.368  95.457  1.00199.14           C  
ATOM   1233  CD1 ILE A 169     144.678 117.791  96.977  1.00197.21           C  
ATOM   1234  N   GLN A 170     148.596 114.378  95.057  1.00208.61           N  
ATOM   1235  CA  GLN A 170     149.558 113.913  94.027  1.00210.25           C  
ATOM   1236  C   GLN A 170     149.329 114.641  92.706  1.00210.79           C  
ATOM   1237  O   GLN A 170     149.751 114.043  91.719  1.00210.84           O  
ATOM   1238  CB  GLN A 170     149.562 112.392  93.871  1.00209.43           C  
ATOM   1239  CG  GLN A 170     150.888 111.755  94.254  1.00210.66           C  
ATOM   1240  CD  GLN A 170     151.314 112.122  95.655  1.00211.07           C  
ATOM   1241  NE2 GLN A 170     152.085 113.191  95.771  1.00211.03           N  
ATOM   1242  OE1 GLN A 170     150.964 111.454  96.625  1.00210.26           O  
ATOM   1243  N   ASN A 171     148.797 115.876  92.726  1.00211.62           N  
ATOM   1244  CA  ASN A 171     148.535 116.747  91.533  1.00210.55           C  
ATOM   1245  C   ASN A 171     148.076 115.522  90.733  1.00211.29           C  
ATOM   1246  O   ASN A 171     147.238 114.775  91.270  1.00210.52           O  
ATOM   1247  CB  ASN A 171     149.279 118.086  91.556  1.00210.22           C  
ATOM   1248  CG  ASN A 171     148.463 119.231  90.997  1.00210.75           C  
ATOM   1249  ND2 ASN A 171     147.396 118.912  90.283  1.00211.95           N  
ATOM   1250  OD1 ASN A 171     148.797 120.394  91.207  1.00210.28           O  
ATOM   1251  N   GLY A 172     148.639 115.329  89.549  1.00216.02           N  
ATOM   1252  CA  GLY A 172     148.386 114.136  88.760  1.00215.16           C  
ATOM   1253  C   GLY A 172     149.834 113.899  88.409  1.00216.45           C  
ATOM   1254  O   GLY A 172     150.346 112.795  88.587  1.00216.50           O  
ATOM   1255  N   GLY A 173     150.510 114.936  87.928  1.00217.88           N  
ATOM   1256  CA  GLY A 173     151.962 114.852  87.686  1.00217.78           C  
ATOM   1257  C   GLY A 173     152.940 115.275  88.767  1.00217.04           C  
ATOM   1258  O   GLY A 173     154.142 114.981  88.619  1.00215.85           O  
ATOM   1259  N   ALA A 174     152.447 115.936  89.819  1.00212.46           N  
ATOM   1260  CA  ALA A 174     153.321 116.400  90.921  1.00211.50           C  
ATOM   1261  C   ALA A 174     152.290 116.309  92.049  1.00211.40           C  
ATOM   1262  O   ALA A 174     151.155 115.871  91.778  1.00211.47           O  
ATOM   1263  CB  ALA A 174     153.249 117.890  90.712  1.00210.82           C  
ATOM   1264  N   ASN A 175     152.673 116.715  93.261  1.00204.49           N  
ATOM   1265  CA  ASN A 175     151.745 116.685  94.420  1.00204.33           C  
ATOM   1266  C   ASN A 175     150.785 117.874  94.462  1.00205.53           C  
ATOM   1267  O   ASN A 175     151.175 118.958  93.988  1.00206.95           O  
ATOM   1268  CB  ASN A 175     152.894 116.500  95.408  1.00204.90           C  
ATOM   1269  CG  ASN A 175     154.169 117.158  94.927  1.00206.01           C  
ATOM   1270  ND2 ASN A 175     155.254 116.403  94.894  1.00206.23           N  
ATOM   1271  OD1 ASN A 175     154.170 118.336  94.583  1.00204.84           O  
ATOM   1272  N   LEU A 176     149.578 117.675  95.000  1.00197.90           N  
ATOM   1273  CA  LEU A 176     148.550 118.768  95.031  1.00196.59           C  
ATOM   1274  C   LEU A 176     148.245 119.663  96.227  1.00195.08           C  
ATOM   1275  O   LEU A 176     148.419 120.888  96.096  1.00197.82           O  
ATOM   1276  CB  LEU A 176     147.222 118.477  94.355  1.00195.62           C  
ATOM   1277  CG  LEU A 176     146.338 119.692  94.085  1.00195.08           C  
ATOM   1278  CD1 LEU A 176     147.177 120.953  93.948  1.00195.77           C  
ATOM   1279  CD2 LEU A 176     145.492 119.473  92.842  1.00194.55           C  
ATOM   1280  N   CYS A 177     147.820 119.082  97.350  1.00193.64           N  
ATOM   1281  CA  CYS A 177     147.366 119.918  98.500  1.00196.01           C  
ATOM   1282  C   CYS A 177     146.202 120.855  98.747  1.00197.79           C  
ATOM   1283  O   CYS A 177     146.253 121.606  99.736  1.00198.59           O  
ATOM   1284  CB  CYS A 177     148.671 120.565  98.976  1.00198.01           C  
ATOM   1285  SG  CYS A 177     148.839 120.736 100.772  1.00209.52           S  
ATOM   1286  N   SER A 178     145.173 120.809  97.894  1.00185.53           N  
ATOM   1287  CA  SER A 178     144.062 121.794  98.005  1.00184.40           C  
ATOM   1288  C   SER A 178     142.811 121.202  98.660  1.00183.73           C  
ATOM   1289  O   SER A 178     142.519 120.021  98.409  1.00182.04           O  
ATOM   1290  CB  SER A 178     143.723 122.351  96.651  1.00185.08           C  
ATOM   1291  OG  SER A 178     142.331 122.235  96.390  1.00183.51           O  
ATOM   1292  N   SER A 179     142.091 122.012  99.441  1.00176.69           N  
ATOM   1293  CA  SER A 179     140.813 121.564 100.050  1.00177.50           C  
ATOM   1294  C   SER A 179     139.670 122.068  99.172  1.00175.53           C  
ATOM   1295  O   SER A 179     138.504 121.803  99.514  1.00171.78           O  
ATOM   1296  CB  SER A 179     140.685 122.088 101.447  1.00174.66           C  
ATOM   1297  OG  SER A 179     140.832 123.499 101.467  1.00173.59           O  
ATOM   1298  N   PHE A 180     140.008 122.821  98.124  1.00172.81           N  
ATOM   1299  CA  PHE A 180     138.980 123.399  97.226  1.00170.39           C  
ATOM   1300  C   PHE A 180     139.329 123.015  95.789  1.00171.64           C  
ATOM   1301  O   PHE A 180     140.317 123.544  95.256  1.00172.24           O  
ATOM   1302  CB  PHE A 180     138.933 124.918  97.390  1.00171.05           C  
ATOM   1303  CG  PHE A 180     138.531 125.396  98.761  1.00171.93           C  
ATOM   1304  CD1 PHE A 180     137.197 125.581  99.085  1.00171.31           C  
ATOM   1305  CD2 PHE A 180     139.485 125.666  99.727  1.00171.18           C  
ATOM   1306  CE1 PHE A 180     136.827 126.020 100.346  1.00168.37           C  
ATOM   1307  CE2 PHE A 180     139.114 126.105 100.988  1.00168.92           C  
ATOM   1308  CZ  PHE A 180     137.786 126.281 101.295  1.00167.74           C  
ATOM   1309  N   SER A 181     138.551 122.113  95.194  1.00189.93           N  
ATOM   1310  CA  SER A 181     138.870 121.638  93.825  1.00189.74           C  
ATOM   1311  C   SER A 181     137.625 121.720  92.942  1.00191.65           C  
ATOM   1312  O   SER A 181     136.602 121.108  93.297  1.00194.17           O  
ATOM   1313  CB  SER A 181     139.414 120.241  93.853  1.00192.23           C  
ATOM   1314  OG  SER A 181     138.823 119.450  92.833  1.00194.40           O  
ATOM   1315  N   ILE A 182     137.729 122.441  91.828  1.00201.27           N  
ATOM   1316  CA  ILE A 182     136.564 122.598  90.913  1.00204.78           C  
ATOM   1317  C   ILE A 182     135.971 121.206  90.626  1.00204.76           C  
ATOM   1318  O   ILE A 182     136.755 120.360  90.163  1.00204.95           O  
ATOM   1319  CB  ILE A 182     136.980 123.324  89.620  1.00203.75           C  
ATOM   1320  CG1 ILE A 182     137.786 124.590  89.920  1.00203.63           C  
ATOM   1321  CG2 ILE A 182     135.765 123.621  88.755  1.00204.85           C  
ATOM   1322  CD1 ILE A 182     136.991 125.672  90.611  1.00201.31           C  
ATOM   1323  N   CYS A 183     134.660 120.962  90.859  1.00223.20           N  
ATOM   1324  CA  CYS A 183     134.124 119.572  90.684  1.00223.62           C  
ATOM   1325  C   CYS A 183     132.597 119.393  90.864  1.00223.76           C  
ATOM   1326  O   CYS A 183     131.972 120.312  91.423  1.00225.03           O  
ATOM   1327  CB  CYS A 183     134.839 118.664  91.673  1.00224.74           C  
ATOM   1328  SG  CYS A 183     135.632 117.276  90.831  1.00230.34           S  
ATOM   1329  N   HIS A 184     132.016 118.251  90.417  1.00228.33           N  
ATOM   1330  CA  HIS A 184     130.554 117.923  90.560  1.00229.12           C  
ATOM   1331  C   HIS A 184     129.840 117.195  91.697  1.00229.83           C  
ATOM   1332  O   HIS A 184     128.639 117.462  91.897  1.00230.99           O  
ATOM   1333  CB  HIS A 184     130.137 116.857  89.544  1.00228.68           C  
ATOM   1334  CG  HIS A 184     129.209 117.366  88.495  1.00230.41           C  
ATOM   1335  CD2 HIS A 184     127.927 117.743  88.562  1.00229.98           C  
ATOM   1336  ND1 HIS A 184     129.590 117.537  87.182  1.00230.24           N  
ATOM   1337  CE1 HIS A 184     128.561 118.000  86.487  1.00228.80           C  
ATOM   1338  NE2 HIS A 184     127.541 118.135  87.306  1.00229.72           N  
ATOM   1339  N   THR A 185     130.564 116.340  92.421  1.00222.25           N  
ATOM   1340  CA  THR A 185     129.994 115.579  93.566  1.00221.81           C  
ATOM   1341  C   THR A 185     130.067 116.648  94.659  1.00221.06           C  
ATOM   1342  O   THR A 185     131.124 116.740  95.313  1.00221.59           O  
ATOM   1343  CB  THR A 185     131.005 114.463  93.855  1.00221.00           C  
ATOM   1344  N   PHE A 186     128.999 117.427  94.846  1.00204.79           N  
ATOM   1345  CA  PHE A 186     128.955 118.389  95.976  1.00204.12           C  
ATOM   1346  C   PHE A 186     129.532 117.772  97.251  1.00205.13           C  
ATOM   1347  O   PHE A 186     129.184 116.623  97.578  1.00204.10           O  
ATOM   1348  CB  PHE A 186     127.527 118.857  96.262  1.00204.25           C  
ATOM   1349  CG  PHE A 186     127.372 119.495  97.619  1.00206.50           C  
ATOM   1350  CD2 PHE A 186     126.906 118.765  98.700  1.00204.37           C  
ATOM   1351  CD1 PHE A 186     127.722 120.820  97.821  1.00206.43           C  
ATOM   1352  CE2 PHE A 186     126.777 119.351  99.949  1.00203.36           C  
ATOM   1353  CE1 PHE A 186     127.589 121.406  99.070  1.00204.70           C  
ATOM   1354  CZ  PHE A 186     127.118 120.670 100.130  1.00203.55           C  
ATOM   1355  N   GLN A 187     130.381 118.524  97.949  1.00205.33           N  
ATOM   1356  CA  GLN A 187     130.938 118.072  99.246  1.00205.89           C  
ATOM   1357  C   GLN A 187     130.373 118.984 100.334  1.00204.90           C  
ATOM   1358  O   GLN A 187     130.188 120.185 100.057  1.00203.64           O  
ATOM   1359  CB  GLN A 187     132.467 118.105  99.202  1.00206.27           C  
ATOM   1360  CG  GLN A 187     133.131 118.122 100.571  1.00206.45           C  
ATOM   1361  CD  GLN A 187     132.752 116.935 101.422  1.00206.58           C  
ATOM   1362  NE2 GLN A 187     132.580 117.177 102.711  1.00204.46           N  
ATOM   1363  OE1 GLN A 187     132.614 115.816 100.935  1.00206.79           O  
ATOM   1364  N   TRP A 188     130.078 118.421 101.504  1.00195.13           N  
ATOM   1365  CA  TRP A 188     129.590 119.243 102.637  1.00194.12           C  
ATOM   1366  C   TRP A 188     130.445 120.508 102.612  1.00193.94           C  
ATOM   1367  O   TRP A 188     129.895 121.596 102.866  1.00192.04           O  
ATOM   1368  CB  TRP A 188     129.550 118.377 103.896  1.00192.93           C  
ATOM   1369  CG  TRP A 188     130.345 118.920 105.040  1.00194.17           C  
ATOM   1370  CD1 TRP A 188     131.648 118.656 105.345  1.00193.77           C  
ATOM   1371  CD2 TRP A 188     129.874 119.832 106.045  1.00196.53           C  
ATOM   1372  CE2 TRP A 188     130.952 120.072 106.921  1.00195.15           C  
ATOM   1373  CE3 TRP A 188     128.652 120.468 106.282  1.00195.99           C  
ATOM   1374  NE1 TRP A 188     132.019 119.341 106.471  1.00194.61           N  
ATOM   1375  CZ2 TRP A 188     130.838 120.918 108.021  1.00193.26           C  
ATOM   1376  CZ3 TRP A 188     128.540 121.306 107.367  1.00193.42           C  
ATOM   1377  CH2 TRP A 188     129.619 121.523 108.221  1.00192.50           C  
ATOM   1378  N   HIS A 189     131.727 120.382 102.262  1.00194.46           N  
ATOM   1379  CA  HIS A 189     132.600 121.542 102.351  1.00193.27           C  
ATOM   1380  C   HIS A 189     132.074 122.888 101.886  1.00193.26           C  
ATOM   1381  O   HIS A 189     132.158 123.872 102.615  1.00193.96           O  
ATOM   1382  CB  HIS A 189     133.922 121.251 101.658  1.00191.92           C  
ATOM   1383  CG  HIS A 189     135.114 121.747 102.411  1.00193.27           C  
ATOM   1384  CD2 HIS A 189     136.440 121.614 102.173  1.00194.71           C  
ATOM   1385  ND1 HIS A 189     135.004 122.480 103.572  1.00193.50           N  
ATOM   1386  CE1 HIS A 189     136.211 122.779 104.016  1.00193.61           C  
ATOM   1387  NE2 HIS A 189     137.100 122.265 103.185  1.00194.52           N  
ATOM   1388  N   GLU A 190     131.524 122.944 100.682  1.00193.86           N  
ATOM   1389  CA  GLU A 190     131.075 124.224 100.143  1.00192.79           C  
ATOM   1390  C   GLU A 190     129.846 124.731 100.884  1.00192.49           C  
ATOM   1391  O   GLU A 190     129.656 125.944 101.019  1.00189.78           O  
ATOM   1392  CB  GLU A 190     130.774 124.105  98.649  1.00194.03           C  
ATOM   1393  N   ALA A 191     128.989 123.822 101.353  1.00185.96           N  
ATOM   1394  CA  ALA A 191     127.852 124.242 102.163  1.00187.68           C  
ATOM   1395  C   ALA A 191     128.323 124.904 103.449  1.00185.84           C  
ATOM   1396  O   ALA A 191     127.783 125.936 103.861  1.00185.94           O  
ATOM   1397  CB  ALA A 191     126.951 123.046 102.469  1.00186.18           C  
ATOM   1398  N   MET A 192     129.342 124.327 104.086  1.00171.71           N  
ATOM   1399  CA  MET A 192     129.959 124.956 105.247  1.00173.33           C  
ATOM   1400  C   MET A 192     130.539 126.319 104.890  1.00174.54           C  
ATOM   1401  O   MET A 192     130.344 127.303 105.617  1.00178.05           O  
ATOM   1402  CB  MET A 192     131.044 124.035 105.800  1.00175.48           C  
ATOM   1403  CG  MET A 192     131.348 124.211 107.264  1.00176.59           C  
ATOM   1404  SD  MET A 192     132.867 125.155 107.446  1.00174.19           S  
ATOM   1405  CE  MET A 192     134.073 123.831 107.496  1.00169.69           C  
ATOM   1406  N   PHE A 193     131.250 126.393 103.762  1.00159.41           N  
ATOM   1407  CA  PHE A 193     131.881 127.644 103.354  1.00159.28           C  
ATOM   1408  C   PHE A 193     130.845 128.736 103.119  1.00162.00           C  
ATOM   1409  O   PHE A 193     131.066 129.901 103.468  1.00164.17           O  
ATOM   1410  CB  PHE A 193     132.717 127.411 102.095  1.00158.75           C  
ATOM   1411  CG  PHE A 193     133.515 128.606 101.662  1.00156.59           C  
ATOM   1412  CD1 PHE A 193     134.463 129.160 102.535  1.00154.15           C  
ATOM   1413  CD2 PHE A 193     133.402 129.098 100.374  1.00158.05           C  
ATOM   1414  CE1 PHE A 193     135.196 130.283 102.139  1.00154.31           C  
ATOM   1415  CE2 PHE A 193     134.138 130.192  99.969  1.00159.39           C  
ATOM   1416  CZ  PHE A 193     135.003 130.805 100.853  1.00157.45           C  
ATOM   1417  N   LEU A 194     129.707 128.375 102.526  1.00161.14           N  
ATOM   1418  CA  LEU A 194     128.658 129.351 102.260  1.00162.38           C  
ATOM   1419  C   LEU A 194     127.929 129.749 103.537  1.00163.98           C  
ATOM   1420  O   LEU A 194     127.638 130.933 103.749  1.00165.44           O  
ATOM   1421  CB  LEU A 194     127.674 128.788 101.236  1.00161.59           C  
ATOM   1422  CG  LEU A 194     127.906 129.139  99.766  1.00162.21           C  
ATOM   1423  CD1 LEU A 194     127.759 130.631  99.556  1.00160.59           C  
ATOM   1424  CD2 LEU A 194     129.268 128.662  99.291  1.00160.87           C  
ATOM   1425  N   LEU A 195     127.614 128.774 104.394  1.00160.47           N  
ATOM   1426  CA  LEU A 195     126.851 129.059 105.603  1.00162.50           C  
ATOM   1427  C   LEU A 195     127.642 129.945 106.555  1.00157.43           C  
ATOM   1428  O   LEU A 195     127.095 130.910 107.111  1.00161.03           O  
ATOM   1429  CB  LEU A 195     126.446 127.739 106.270  1.00159.62           C  
ATOM   1430  CG  LEU A 195     125.469 127.608 107.449  1.00160.97           C  
ATOM   1431  CD1 LEU A 195     125.280 126.133 107.762  1.00159.37           C  
ATOM   1432  CD2 LEU A 195     125.904 128.340 108.713  1.00159.93           C  
ATOM   1433  N   GLU A 196     128.935 129.650 106.738  1.00149.34           N  
ATOM   1434  CA  GLU A 196     129.742 130.418 107.678  1.00154.78           C  
ATOM   1435  C   GLU A 196     129.871 131.875 107.262  1.00157.75           C  
ATOM   1436  O   GLU A 196     130.271 132.710 108.080  1.00160.80           O  
ATOM   1437  CB  GLU A 196     131.132 129.795 107.831  1.00152.83           C  
ATOM   1438  CG  GLU A 196     132.210 130.445 106.978  1.00156.32           C  
ATOM   1439  CD  GLU A 196     133.387 129.530 106.722  1.00161.61           C  
ATOM   1440  OE1 GLU A 196     134.081 129.168 107.695  1.00161.49           O  
ATOM   1441  OE2 GLU A 196     133.628 129.181 105.549  1.00162.30           O  
ATOM   1442  N   PHE A 197     129.558 132.198 106.010  1.00148.83           N  
ATOM   1443  CA  PHE A 197     129.468 133.593 105.609  1.00152.06           C  
ATOM   1444  C   PHE A 197     128.048 134.128 105.714  1.00156.42           C  
ATOM   1445  O   PHE A 197     127.846 135.244 106.200  1.00161.64           O  
ATOM   1446  CB  PHE A 197     129.962 133.778 104.176  1.00153.46           C  
ATOM   1447  CG  PHE A 197     129.625 135.120 103.595  1.00153.54           C  
ATOM   1448  CD1 PHE A 197     130.163 136.275 104.134  1.00153.63           C  
ATOM   1449  CD2 PHE A 197     128.750 135.231 102.531  1.00153.79           C  
ATOM   1450  CE1 PHE A 197     129.851 137.511 103.609  1.00151.74           C  
ATOM   1451  CE2 PHE A 197     128.435 136.464 102.001  1.00152.13           C  
ATOM   1452  CZ  PHE A 197     128.985 137.606 102.542  1.00150.43           C  
ATOM   1453  N   PHE A 198     127.059 133.351 105.271  1.00149.14           N  
ATOM   1454  CA  PHE A 198     125.713 133.895 105.123  1.00147.76           C  
ATOM   1455  C   PHE A 198     125.043 134.124 106.473  1.00147.77           C  
ATOM   1456  O   PHE A 198     124.428 135.173 106.697  1.00147.09           O  
ATOM   1457  CB  PHE A 198     124.869 132.974 104.244  1.00145.94           C  
ATOM   1458  CG  PHE A 198     124.868 133.366 102.796  1.00149.33           C  
ATOM   1459  CD1 PHE A 198     124.948 134.698 102.431  1.00148.45           C  
ATOM   1460  CD2 PHE A 198     124.791 132.407 101.802  1.00151.02           C  
ATOM   1461  CE1 PHE A 198     124.950 135.068 101.103  1.00146.33           C  
ATOM   1462  CE2 PHE A 198     124.793 132.772 100.470  1.00152.58           C  
ATOM   1463  CZ  PHE A 198     124.872 134.105 100.121  1.00149.38           C  
ATOM   1464  N   LEU A 199     125.145 133.162 107.387  1.00138.90           N  
ATOM   1465  CA  LEU A 199     124.424 133.325 108.648  1.00136.36           C  
ATOM   1466  C   LEU A 199     125.065 134.395 109.538  1.00139.09           C  
ATOM   1467  O   LEU A 199     124.360 135.305 110.017  1.00144.85           O  
ATOM   1468  CB  LEU A 199     124.319 131.982 109.376  1.00134.48           C  
ATOM   1469  CG  LEU A 199     123.640 131.984 110.743  1.00141.23           C  
ATOM   1470  CD1 LEU A 199     122.153 131.709 110.595  1.00142.77           C  
ATOM   1471  CD2 LEU A 199     124.291 130.960 111.655  1.00141.95           C  
ATOM   1472  N   PRO A 200     126.381 134.341 109.791  1.00127.96           N  
ATOM   1473  CA  PRO A 200     126.992 135.416 110.585  1.00126.66           C  
ATOM   1474  C   PRO A 200     126.851 136.784 109.952  1.00129.97           C  
ATOM   1475  O   PRO A 200     126.818 137.779 110.681  1.00135.24           O  
ATOM   1476  CB  PRO A 200     128.462 134.991 110.692  1.00127.56           C  
ATOM   1477  CG  PRO A 200     128.461 133.544 110.462  1.00127.15           C  
ATOM   1478  CD  PRO A 200     127.359 133.278 109.495  1.00131.21           C  
ATOM   1479  N   LEU A 201     126.760 136.874 108.624  1.00126.24           N  
ATOM   1480  CA  LEU A 201     126.519 138.168 107.994  1.00127.96           C  
ATOM   1481  C   LEU A 201     125.180 138.742 108.434  1.00133.06           C  
ATOM   1482  O   LEU A 201     125.077 139.927 108.776  1.00138.16           O  
ATOM   1483  CB  LEU A 201     126.574 138.033 106.472  1.00127.16           C  
ATOM   1484  CG  LEU A 201     126.671 139.308 105.629  1.00132.47           C  
ATOM   1485  CD1 LEU A 201     125.299 139.889 105.320  1.00131.84           C  
ATOM   1486  CD2 LEU A 201     127.538 140.337 106.332  1.00128.04           C  
ATOM   1487  N   GLY A 202     124.139 137.909 108.435  1.00130.74           N  
ATOM   1488  CA  GLY A 202     122.839 138.370 108.887  1.00131.65           C  
ATOM   1489  C   GLY A 202     122.845 138.779 110.346  1.00127.41           C  
ATOM   1490  O   GLY A 202     122.292 139.822 110.711  1.00127.53           O  
ATOM   1491  N   ILE A 203     123.479 137.970 111.200  1.00121.03           N  
ATOM   1492  CA  ILE A 203     123.533 138.324 112.618  1.00119.42           C  
ATOM   1493  C   ILE A 203     124.290 139.635 112.814  1.00122.32           C  
ATOM   1494  O   ILE A 203     123.863 140.508 113.582  1.00132.91           O  
ATOM   1495  CB  ILE A 203     124.154 137.180 113.439  1.00120.45           C  
ATOM   1496  CG1 ILE A 203     123.204 135.984 113.485  1.00122.14           C  
ATOM   1497  CG2 ILE A 203     124.457 137.643 114.849  1.00118.90           C  
ATOM   1498  CD1 ILE A 203     123.887 134.658 113.270  1.00124.57           C  
ATOM   1499  N   ILE A 204     125.416 139.797 112.113  1.00118.09           N  
ATOM   1500  CA  ILE A 204     126.225 141.008 112.222  1.00116.24           C  
ATOM   1501  C   ILE A 204     125.409 142.226 111.813  1.00123.40           C  
ATOM   1502  O   ILE A 204     125.384 143.247 112.514  1.00124.37           O  
ATOM   1503  CB  ILE A 204     127.492 140.871 111.356  1.00117.45           C  
ATOM   1504  CG1 ILE A 204     128.615 140.169 112.118  1.00116.32           C  
ATOM   1505  CG2 ILE A 204     127.966 142.234 110.871  1.00120.88           C  
ATOM   1506  CD1 ILE A 204     129.390 141.073 113.030  1.00122.67           C  
ATOM   1507  N   LEU A 205     124.729 142.135 110.667  1.00134.37           N  
ATOM   1508  CA  LEU A 205     123.967 143.274 110.170  1.00134.67           C  
ATOM   1509  C   LEU A 205     122.829 143.632 111.115  1.00141.53           C  
ATOM   1510  O   LEU A 205     122.612 144.813 111.415  1.00142.59           O  
ATOM   1511  CB  LEU A 205     123.432 142.980 108.771  1.00131.96           C  
ATOM   1512  CG  LEU A 205     124.166 143.693 107.635  1.00138.02           C  
ATOM   1513  CD1 LEU A 205     124.059 145.198 107.800  1.00138.18           C  
ATOM   1514  CD2 LEU A 205     125.620 143.262 107.585  1.00138.53           C  
ATOM   1515  N   PHE A 206     122.096 142.628 111.602  1.00140.32           N  
ATOM   1516  CA  PHE A 206     120.986 142.907 112.507  1.00134.57           C  
ATOM   1517  C   PHE A 206     121.478 143.561 113.792  1.00132.93           C  
ATOM   1518  O   PHE A 206     120.910 144.561 114.251  1.00133.84           O  
ATOM   1519  CB  PHE A 206     120.224 141.620 112.814  1.00130.83           C  
ATOM   1520  CG  PHE A 206     119.134 141.790 113.829  1.00134.30           C  
ATOM   1521  CD1 PHE A 206     118.002 142.526 113.530  1.00138.38           C  
ATOM   1522  CD2 PHE A 206     119.242 141.214 115.082  1.00135.10           C  
ATOM   1523  CE1 PHE A 206     116.997 142.684 114.461  1.00139.35           C  
ATOM   1524  CE2 PHE A 206     118.239 141.368 116.018  1.00139.96           C  
ATOM   1525  CZ  PHE A 206     117.116 142.104 115.707  1.00140.23           C  
ATOM   1526  N   CYS A 207     122.548 143.018 114.381  1.00141.28           N  
ATOM   1527  CA  CYS A 207     123.061 143.578 115.627  1.00136.58           C  
ATOM   1528  C   CYS A 207     123.547 145.007 115.434  1.00142.64           C  
ATOM   1529  O   CYS A 207     123.235 145.889 116.243  1.00154.07           O  
ATOM   1530  CB  CYS A 207     124.183 142.700 116.177  1.00143.50           C  
ATOM   1531  SG  CYS A 207     123.645 141.072 116.743  1.00161.70           S  
ATOM   1532  N   SER A 208     124.305 145.263 114.363  1.00135.98           N  
ATOM   1533  CA  SER A 208     124.807 146.614 114.133  1.00139.89           C  
ATOM   1534  C   SER A 208     123.675 147.602 113.884  1.00143.67           C  
ATOM   1535  O   SER A 208     123.686 148.712 114.439  1.00145.26           O  
ATOM   1536  CB  SER A 208     125.781 146.616 112.957  1.00139.23           C  
ATOM   1537  OG  SER A 208     125.282 145.840 111.883  1.00143.66           O  
ATOM   1538  N   ALA A 209     122.687 147.220 113.070  1.00140.21           N  
ATOM   1539  CA  ALA A 209     121.572 148.116 112.796  1.00139.26           C  
ATOM   1540  C   ALA A 209     120.790 148.426 114.063  1.00140.46           C  
ATOM   1541  O   ALA A 209     120.433 149.584 114.308  1.00140.94           O  
ATOM   1542  CB  ALA A 209     120.657 147.508 111.734  1.00138.94           C  
ATOM   1543  N   ARG A 210     120.519 147.409 114.887  1.00143.25           N  
ATOM   1544  CA  ARG A 210     119.769 147.655 116.113  1.00139.98           C  
ATOM   1545  C   ARG A 210     120.560 148.519 117.086  1.00135.78           C  
ATOM   1546  O   ARG A 210     119.988 149.394 117.743  1.00138.29           O  
ATOM   1547  CB  ARG A 210     119.364 146.336 116.766  1.00140.57           C  
ATOM   1548  CG  ARG A 210     118.254 145.612 116.029  1.00141.57           C  
ATOM   1549  CD  ARG A 210     117.072 146.534 115.768  1.00138.09           C  
ATOM   1550  NE  ARG A 210     116.599 147.189 116.982  1.00141.23           N  
ATOM   1551  CZ  ARG A 210     115.706 146.671 117.814  1.00145.66           C  
ATOM   1552  NH1 ARG A 210     115.166 145.483 117.595  1.00142.21           N  
ATOM   1553  NH2 ARG A 210     115.345 147.362 118.891  1.00146.98           N  
ATOM   1554  N   ILE A 211     121.873 148.298 117.192  1.00125.55           N  
ATOM   1555  CA  ILE A 211     122.687 149.125 118.079  1.00123.10           C  
ATOM   1556  C   ILE A 211     122.627 150.582 117.642  1.00132.59           C  
ATOM   1557  O   ILE A 211     122.401 151.487 118.457  1.00140.21           O  
ATOM   1558  CB  ILE A 211     124.137 148.613 118.117  1.00126.42           C  
ATOM   1559  CG1 ILE A 211     124.233 147.317 118.920  1.00128.97           C  
ATOM   1560  CG2 ILE A 211     125.058 149.666 118.706  1.00125.52           C  
ATOM   1561  CD1 ILE A 211     125.526 146.572 118.696  1.00128.88           C  
ATOM   1562  N   ILE A 212     122.815 150.829 116.343  1.00148.36           N  
ATOM   1563  CA  ILE A 212     122.811 152.204 115.847  1.00146.47           C  
ATOM   1564  C   ILE A 212     121.445 152.847 116.054  1.00149.47           C  
ATOM   1565  O   ILE A 212     121.345 153.996 116.504  1.00147.93           O  
ATOM   1566  CB  ILE A 212     123.241 152.239 114.369  1.00142.13           C  
ATOM   1567  CG1 ILE A 212     124.755 152.060 114.258  1.00145.09           C  
ATOM   1568  CG2 ILE A 212     122.814 153.540 113.715  1.00143.03           C  
ATOM   1569  CD1 ILE A 212     125.263 152.067 112.840  1.00149.97           C  
ATOM   1570  N   TRP A 213     120.372 152.116 115.738  1.00159.88           N  
ATOM   1571  CA  TRP A 213     119.030 152.670 115.880  1.00157.44           C  
ATOM   1572  C   TRP A 213     118.718 152.987 117.337  1.00158.24           C  
ATOM   1573  O   TRP A 213     118.154 154.043 117.641  1.00159.35           O  
ATOM   1574  CB  TRP A 213     118.006 151.692 115.303  1.00160.08           C  
ATOM   1575  CG  TRP A 213     116.568 152.132 115.391  1.00163.18           C  
ATOM   1576  CD1 TRP A 213     116.099 153.378 115.693  1.00162.89           C  
ATOM   1577  CD2 TRP A 213     115.412 151.312 115.179  1.00165.63           C  
ATOM   1578  CE2 TRP A 213     114.280 152.129 115.366  1.00165.88           C  
ATOM   1579  CE3 TRP A 213     115.226 149.967 114.848  1.00162.73           C  
ATOM   1580  NE1 TRP A 213     114.726 153.385 115.679  1.00162.16           N  
ATOM   1581  CZ2 TRP A 213     112.980 151.644 115.232  1.00162.82           C  
ATOM   1582  CZ3 TRP A 213     113.936 149.488 114.716  1.00162.52           C  
ATOM   1583  CH2 TRP A 213     112.830 150.325 114.908  1.00162.45           C  
ATOM   1584  N   SER A 214     119.083 152.090 118.256  1.00148.95           N  
ATOM   1585  CA  SER A 214     118.798 152.325 119.666  1.00146.37           C  
ATOM   1586  C   SER A 214     119.613 153.491 120.209  1.00147.66           C  
ATOM   1587  O   SER A 214     119.117 154.269 121.032  1.00150.27           O  
ATOM   1588  CB  SER A 214     119.066 151.059 120.476  1.00149.54           C  
ATOM   1589  OG  SER A 214     119.073 151.341 121.864  1.00148.62           O  
ATOM   1590  N   LEU A 215     120.866 153.629 119.769  1.00147.23           N  
ATOM   1591  CA  LEU A 215     121.663 154.772 120.204  1.00144.64           C  
ATOM   1592  C   LEU A 215     121.102 156.077 119.654  1.00149.15           C  
ATOM   1593  O   LEU A 215     121.152 157.113 120.325  1.00148.30           O  
ATOM   1594  CB  LEU A 215     123.120 154.592 119.781  1.00142.48           C  
ATOM   1595  CG  LEU A 215     124.006 153.820 120.759  1.00141.20           C  
ATOM   1596  CD1 LEU A 215     125.394 153.620 120.179  1.00143.25           C  
ATOM   1597  CD2 LEU A 215     124.080 154.542 122.091  1.00144.07           C  
ATOM   1598  N   ARG A 216     120.565 156.046 118.432  1.00173.82           N  
ATOM   1599  CA  ARG A 216     120.015 157.261 117.839  1.00174.54           C  
ATOM   1600  C   ARG A 216     118.694 157.654 118.493  1.00175.39           C  
ATOM   1601  O   ARG A 216     118.444 158.841 118.735  1.00174.29           O  
ATOM   1602  CB  ARG A 216     119.831 157.067 116.334  1.00172.32           C  
ATOM   1603  CG  ARG A 216     120.077 158.315 115.509  1.00171.58           C  
ATOM   1604  CD  ARG A 216     120.344 157.963 114.056  1.00173.37           C  
ATOM   1605  NE  ARG A 216     121.758 157.714 113.807  1.00177.59           N  
ATOM   1606  CZ  ARG A 216     122.600 158.606 113.305  1.00177.57           C  
ATOM   1607  NH1 ARG A 216     122.204 159.828 112.989  1.00175.09           N  
ATOM   1608  NH2 ARG A 216     123.872 158.265 113.116  1.00175.37           N  
ATOM   1609  N   GLN A 217     117.837 156.673 118.781  1.00176.97           N  
ATOM   1610  CA  GLN A 217     116.488 156.973 119.251  1.00176.43           C  
ATOM   1611  C   GLN A 217     116.503 157.601 120.639  1.00176.07           C  
ATOM   1612  O   GLN A 217     115.673 158.465 120.941  1.00176.12           O  
ATOM   1613  CB  GLN A 217     115.633 155.699 119.195  1.00175.38           C  
ATOM   1614  CG  GLN A 217     114.243 155.753 119.845  1.00177.97           C  
ATOM   1615  CD  GLN A 217     114.221 155.398 121.329  1.00180.14           C  
ATOM   1616  NE2 GLN A 217     113.150 154.735 121.747  1.00178.55           N  
ATOM   1617  OE1 GLN A 217     115.138 155.707 122.084  1.00177.89           O  
ATOM   1618  N   ARG A 218     117.454 157.200 121.489  1.00164.17           N  
ATOM   1619  CA  ARG A 218     117.552 157.723 122.871  1.00164.53           C  
ATOM   1620  C   ARG A 218     118.221 159.080 122.952  1.00165.22           C  
ATOM   1621  O   ARG A 218     118.536 159.546 124.043  1.00168.10           O  
ATOM   1622  CB  ARG A 218     118.311 156.751 123.764  1.00163.80           C  
ATOM   1623  CG  ARG A 218     117.859 155.309 123.648  1.00164.00           C  
ATOM   1624  CD  ARG A 218     118.524 154.441 124.702  1.00162.49           C  
ATOM   1625  NE  ARG A 218     117.655 154.251 125.857  1.00163.05           N  
ATOM   1626  CZ  ARG A 218     117.576 155.098 126.875  1.00165.10           C  
ATOM   1627  NH1 ARG A 218     118.320 156.194 126.887  1.00165.53           N  
ATOM   1628  NH2 ARG A 218     116.754 154.851 127.883  1.00164.15           N  
ATOM   1629  N   GLN A 219     118.479 159.697 121.819  1.00177.67           N  
ATOM   1630  CA  GLN A 219     119.042 161.042 121.745  1.00181.15           C  
ATOM   1631  C   GLN A 219     120.388 161.166 122.446  1.00181.89           C  
ATOM   1632  O   GLN A 219     120.888 162.283 122.624  1.00181.89           O  
ATOM   1633  CB  GLN A 219     118.068 162.089 122.307  1.00181.88           C  
ATOM   1634  CG  GLN A 219     116.617 162.076 121.769  1.00181.54           C  
ATOM   1635  CD  GLN A 219     116.446 161.954 120.247  1.00184.23           C  
ATOM   1636  NE2 GLN A 219     115.275 162.359 119.774  1.00184.07           N  
ATOM   1637  OE1 GLN A 219     117.328 161.506 119.515  1.00184.60           O  
ATOM   1638  N   MET A 220     120.989 160.052 122.845  1.00181.45           N  
ATOM   1639  CA  MET A 220     122.289 160.058 123.496  1.00183.40           C  
ATOM   1640  C   MET A 220     123.443 160.027 122.504  1.00183.48           C  
ATOM   1641  O   MET A 220     124.604 160.045 122.925  1.00182.86           O  
ATOM   1642  CB  MET A 220     122.391 158.876 124.466  1.00181.22           C  
ATOM   1643  CG  MET A 220     121.982 157.542 123.867  1.00182.54           C  
ATOM   1644  SD  MET A 220     122.347 156.149 124.949  1.00186.11           S  
ATOM   1645  CE  MET A 220     123.733 156.797 125.875  1.00179.61           C  
ATOM   1646  N   ASP A 221     123.154 159.989 121.204  1.00191.25           N  
ATOM   1647  CA  ASP A 221     124.197 159.974 120.187  1.00190.71           C  
ATOM   1648  C   ASP A 221     124.640 161.388 119.835  1.00192.04           C  
ATOM   1649  O   ASP A 221     124.673 161.760 118.657  1.00192.60           O  
ATOM   1650  CB  ASP A 221     123.710 159.245 118.934  1.00189.62           C  
ATOM   1651  CG  ASP A 221     122.367 159.751 118.453  1.00190.16           C  
ATOM   1652  OD1 ASP A 221     121.446 159.879 119.288  1.00190.37           O  
ATOM   1653  OD2 ASP A 221     122.230 160.021 117.242  1.00188.90           O  
ATOM   1654  N   ARG A 222     124.987 162.181 120.848  1.00192.44           N  
ATOM   1655  CA  ARG A 222     125.469 163.537 120.643  1.00191.23           C  
ATOM   1656  C   ARG A 222     126.888 163.765 121.134  1.00191.66           C  
ATOM   1657  O   ARG A 222     127.537 164.706 120.666  1.00192.46           O  
ATOM   1658  CB  ARG A 222     124.538 164.549 121.330  1.00188.90           C  
ATOM   1659  CG  ARG A 222     123.091 164.459 120.873  1.00189.22           C  
ATOM   1660  CD  ARG A 222     122.380 165.794 121.022  1.00191.83           C  
ATOM   1661  NE  ARG A 222     120.955 165.695 120.730  1.00193.64           N  
ATOM   1662  CZ  ARG A 222     120.054 165.169 121.548  1.00192.82           C  
ATOM   1663  NH1 ARG A 222     120.394 164.675 122.728  1.00191.75           N  
ATOM   1664  NH2 ARG A 222     118.778 165.138 121.174  1.00191.43           N  
ATOM   1665  N   HIS A 223     127.381 162.886 122.001  1.00189.81           N  
ATOM   1666  CA  HIS A 223     128.757 162.977 122.480  1.00189.09           C  
ATOM   1667  C   HIS A 223     129.725 162.413 121.448  1.00189.30           C  
ATOM   1668  O   HIS A 223     129.378 161.497 120.706  1.00189.93           O  
ATOM   1669  CB  HIS A 223     128.886 162.211 123.789  1.00188.81           C  
ATOM   1670  CG  HIS A 223     130.113 162.546 124.577  1.00191.85           C  
ATOM   1671  CD2 HIS A 223     131.412 162.646 124.210  1.00191.77           C  
ATOM   1672  ND1 HIS A 223     130.077 162.808 125.929  1.00190.56           N  
ATOM   1673  CE1 HIS A 223     131.299 163.064 126.359  1.00189.68           C  
ATOM   1674  NE2 HIS A 223     132.128 162.973 125.336  1.00189.01           N  
ATOM   1675  N   ALA A 224     130.942 162.939 121.399  1.00189.61           N  
ATOM   1676  CA  ALA A 224     131.900 162.501 120.389  1.00192.15           C  
ATOM   1677  C   ALA A 224     132.188 161.009 120.503  1.00192.58           C  
ATOM   1678  O   ALA A 224     132.343 160.319 119.488  1.00190.86           O  
ATOM   1679  CB  ALA A 224     133.192 163.308 120.507  1.00190.95           C  
ATOM   1680  N   LYS A 225     132.270 160.496 121.734  1.00183.79           N  
ATOM   1681  CA  LYS A 225     132.611 159.092 121.934  1.00181.82           C  
ATOM   1682  C   LYS A 225     131.558 158.172 121.329  1.00181.28           C  
ATOM   1683  O   LYS A 225     131.892 157.145 120.726  1.00183.20           O  
ATOM   1684  CB  LYS A 225     132.783 158.804 123.425  1.00181.38           C  
ATOM   1685  CG  LYS A 225     133.370 159.958 124.220  1.00181.73           C  
ATOM   1686  CD  LYS A 225     134.805 160.247 123.810  1.00180.83           C  
ATOM   1687  CE  LYS A 225     135.725 159.096 124.176  1.00181.18           C  
ATOM   1688  NZ  LYS A 225     135.452 158.583 125.547  1.00179.59           N1+
ATOM   1689  N   ILE A 226     130.280 158.520 121.483  1.00185.50           N  
ATOM   1690  CA  ILE A 226     129.211 157.692 120.931  1.00187.38           C  
ATOM   1691  C   ILE A 226     129.276 157.679 119.408  1.00189.00           C  
ATOM   1692  O   ILE A 226     129.099 156.632 118.772  1.00189.15           O  
ATOM   1693  CB  ILE A 226     127.843 158.180 121.439  1.00186.48           C  
ATOM   1694  CG1 ILE A 226     127.715 157.930 122.942  1.00186.41           C  
ATOM   1695  CG2 ILE A 226     126.722 157.479 120.699  1.00186.07           C  
ATOM   1696  CD1 ILE A 226     127.652 156.467 123.314  1.00184.62           C  
ATOM   1697  N   LYS A 227     129.526 158.840 118.799  1.00185.89           N  
ATOM   1698  CA  LYS A 227     129.651 158.898 117.346  1.00184.32           C  
ATOM   1699  C   LYS A 227     130.838 158.071 116.865  1.00184.43           C  
ATOM   1700  O   LYS A 227     130.747 157.368 115.850  1.00186.72           O  
ATOM   1701  CB  LYS A 227     129.785 160.350 116.890  1.00184.62           C  
ATOM   1702  CG  LYS A 227     128.537 161.187 117.117  1.00185.37           C  
ATOM   1703  CD  LYS A 227     128.049 161.824 115.826  1.00184.82           C  
ATOM   1704  CE  LYS A 227     127.001 160.961 115.144  1.00184.94           C  
ATOM   1705  NZ  LYS A 227     126.843 161.315 113.707  1.00183.97           N1+
ATOM   1706  N   ARG A 228     131.953 158.166 117.590  1.00184.39           N  
ATOM   1707  CA  ARG A 228     133.129 157.330 117.241  1.00185.56           C  
ATOM   1708  C   ARG A 228     132.696 155.864 117.280  1.00186.31           C  
ATOM   1709  O   ARG A 228     132.944 155.135 116.307  1.00185.16           O  
ATOM   1710  CB  ARG A 228     134.260 157.577 118.241  1.00183.86           C  
ATOM   1711  CG  ARG A 228     135.245 156.424 118.356  1.00185.14           C  
ATOM   1712  CD  ARG A 228     136.476 156.687 117.513  1.00187.83           C  
ATOM   1713  NE  ARG A 228     137.607 157.116 118.322  1.00191.13           N  
ATOM   1714  CZ  ARG A 228     137.924 156.603 119.505  1.00189.39           C  
ATOM   1715  NH1 ARG A 228     138.646 155.498 119.574  1.00185.26           N  
ATOM   1716  NH2 ARG A 228     137.523 157.200 120.614  1.00188.75           N  
ATOM   1717  N   ALA A 229     132.058 155.455 118.374  1.00177.85           N  
ATOM   1718  CA  ALA A 229     131.645 154.062 118.506  1.00174.56           C  
ATOM   1719  C   ALA A 229     130.753 153.637 117.347  1.00176.12           C  
ATOM   1720  O   ALA A 229     130.868 152.513 116.843  1.00183.30           O  
ATOM   1721  CB  ALA A 229     130.930 153.851 119.840  1.00173.65           C  
ATOM   1722  N   ILE A 230     129.848 154.519 116.917  1.00160.74           N  
ATOM   1723  CA  ILE A 230     128.990 154.208 115.775  1.00164.10           C  
ATOM   1724  C   ILE A 230     129.833 153.988 114.524  1.00168.84           C  
ATOM   1725  O   ILE A 230     129.612 153.039 113.757  1.00168.31           O  
ATOM   1726  CB  ILE A 230     127.951 155.323 115.563  1.00162.88           C  
ATOM   1727  CG1 ILE A 230     126.967 155.368 116.731  1.00164.97           C  
ATOM   1728  CG2 ILE A 230     127.211 155.116 114.252  1.00166.66           C  
ATOM   1729  CD1 ILE A 230     125.757 156.237 116.472  1.00167.29           C  
ATOM   1730  N   THR A 231     130.815 154.866 114.300  1.00175.21           N  
ATOM   1731  CA  THR A 231     131.707 154.692 113.157  1.00173.10           C  
ATOM   1732  C   THR A 231     132.474 153.379 113.250  1.00174.12           C  
ATOM   1733  O   THR A 231     132.690 152.707 112.237  1.00175.91           O  
ATOM   1734  CB  THR A 231     132.684 155.863 113.048  1.00173.90           C  
ATOM   1735  CG2 THR A 231     131.942 157.187 112.988  1.00173.67           C  
ATOM   1736  OG1 THR A 231     133.576 155.852 114.170  1.00173.17           O  
ATOM   1737  N   PHE A 232     132.909 153.008 114.456  1.00169.92           N  
ATOM   1738  CA  PHE A 232     133.639 151.756 114.625  1.00166.45           C  
ATOM   1739  C   PHE A 232     132.759 150.550 114.312  1.00166.47           C  
ATOM   1740  O   PHE A 232     133.213 149.589 113.683  1.00170.43           O  
ATOM   1741  CB  PHE A 232     134.201 151.664 116.043  1.00168.07           C  
ATOM   1742  CG  PHE A 232     135.518 152.360 116.214  1.00171.93           C  
ATOM   1743  CD1 PHE A 232     136.328 152.617 115.121  1.00170.61           C  
ATOM   1744  CD2 PHE A 232     135.943 152.766 117.467  1.00175.38           C  
ATOM   1745  CE1 PHE A 232     137.539 153.259 115.274  1.00171.66           C  
ATOM   1746  CE2 PHE A 232     137.152 153.410 117.626  1.00176.30           C  
ATOM   1747  CZ  PHE A 232     137.951 153.657 116.529  1.00173.41           C  
ATOM   1748  N   ILE A 233     131.498 150.579 114.743  1.00149.14           N  
ATOM   1749  CA  ILE A 233     130.584 149.490 114.400  1.00147.32           C  
ATOM   1750  C   ILE A 233     130.394 149.410 112.890  1.00151.44           C  
ATOM   1751  O   ILE A 233     130.429 148.321 112.292  1.00161.77           O  
ATOM   1752  CB  ILE A 233     129.238 149.662 115.127  1.00148.45           C  
ATOM   1753  CG1 ILE A 233     129.444 149.777 116.638  1.00150.24           C  
ATOM   1754  CG2 ILE A 233     128.307 148.507 114.796  1.00150.70           C  
ATOM   1755  CD1 ILE A 233     130.344 148.715 117.220  1.00154.42           C  
ATOM   1756  N   MET A 234     130.192 150.564 112.250  1.00157.11           N  
ATOM   1757  CA  MET A 234     129.992 150.584 110.806  1.00161.82           C  
ATOM   1758  C   MET A 234     131.212 150.040 110.071  1.00162.68           C  
ATOM   1759  O   MET A 234     131.079 149.272 109.108  1.00159.53           O  
ATOM   1760  CB  MET A 234     129.666 152.007 110.344  1.00162.45           C  
ATOM   1761  CG  MET A 234     128.177 152.393 110.378  1.00162.11           C  
ATOM   1762  SD  MET A 234     126.844 151.361 109.684  1.00168.71           S  
ATOM   1763  CE  MET A 234     127.634 150.225 108.541  1.00159.90           C  
ATOM   1764  N   VAL A 235     132.414 150.417 110.516  1.00152.45           N  
ATOM   1765  CA  VAL A 235     133.623 149.938 109.854  1.00148.49           C  
ATOM   1766  C   VAL A 235     133.835 148.452 110.117  1.00148.82           C  
ATOM   1767  O   VAL A 235     134.340 147.737 109.247  1.00152.86           O  
ATOM   1768  CB  VAL A 235     134.847 150.780 110.266  1.00152.93           C  
ATOM   1769  CG1 VAL A 235     135.324 150.432 111.658  1.00153.26           C  
ATOM   1770  CG2 VAL A 235     135.970 150.592 109.267  1.00155.18           C  
ATOM   1771  N   VAL A 236     133.442 147.952 111.294  1.00146.39           N  
ATOM   1772  CA  VAL A 236     133.522 146.515 111.551  1.00147.78           C  
ATOM   1773  C   VAL A 236     132.662 145.758 110.549  1.00147.89           C  
ATOM   1774  O   VAL A 236     133.110 144.793 109.912  1.00154.92           O  
ATOM   1775  CB  VAL A 236     133.098 146.199 112.997  1.00148.53           C  
ATOM   1776  CG1 VAL A 236     132.616 144.759 113.110  1.00146.00           C  
ATOM   1777  CG2 VAL A 236     134.237 146.453 113.958  1.00148.32           C  
ATOM   1778  N   ALA A 237     131.413 146.199 110.386  1.00136.40           N  
ATOM   1779  CA  ALA A 237     130.522 145.527 109.446  1.00136.24           C  
ATOM   1780  C   ALA A 237     131.055 145.612 108.020  1.00142.90           C  
ATOM   1781  O   ALA A 237     131.036 144.619 107.279  1.00149.09           O  
ATOM   1782  CB  ALA A 237     129.118 146.122 109.533  1.00140.11           C  
ATOM   1783  N   ILE A 238     131.550 146.787 107.621  1.00149.34           N  
ATOM   1784  CA  ILE A 238     131.999 146.957 106.242  1.00151.22           C  
ATOM   1785  C   ILE A 238     133.247 146.121 105.976  1.00150.42           C  
ATOM   1786  O   ILE A 238     133.408 145.557 104.887  1.00151.16           O  
ATOM   1787  CB  ILE A 238     132.210 148.451 105.920  1.00153.85           C  
ATOM   1788  CG1 ILE A 238     131.686 148.763 104.518  1.00152.11           C  
ATOM   1789  CG2 ILE A 238     133.671 148.860 106.030  1.00152.59           C  
ATOM   1790  CD1 ILE A 238     130.177 148.736 104.413  1.00149.01           C  
ATOM   1791  N   VAL A 239     134.136 146.002 106.967  1.00144.86           N  
ATOM   1792  CA  VAL A 239     135.328 145.177 106.796  1.00144.16           C  
ATOM   1793  C   VAL A 239     134.940 143.712 106.671  1.00140.39           C  
ATOM   1794  O   VAL A 239     135.449 142.991 105.801  1.00142.91           O  
ATOM   1795  CB  VAL A 239     136.313 145.411 107.958  1.00144.22           C  
ATOM   1796  CG1 VAL A 239     137.094 144.143 108.270  1.00138.49           C  
ATOM   1797  CG2 VAL A 239     137.257 146.550 107.624  1.00144.14           C  
ATOM   1798  N   PHE A 240     134.023 143.250 107.528  1.00123.86           N  
ATOM   1799  CA  PHE A 240     133.586 141.861 107.441  1.00119.67           C  
ATOM   1800  C   PHE A 240     132.968 141.567 106.083  1.00125.66           C  
ATOM   1801  O   PHE A 240     133.171 140.485 105.522  1.00135.57           O  
ATOM   1802  CB  PHE A 240     132.597 141.539 108.562  1.00130.30           C  
ATOM   1803  CG  PHE A 240     132.013 140.152 108.479  1.00129.64           C  
ATOM   1804  CD1 PHE A 240     130.879 139.899 107.725  1.00130.02           C  
ATOM   1805  CD2 PHE A 240     132.606 139.101 109.152  1.00126.79           C  
ATOM   1806  CE1 PHE A 240     130.351 138.628 107.647  1.00128.72           C  
ATOM   1807  CE2 PHE A 240     132.079 137.829 109.079  1.00128.93           C  
ATOM   1808  CZ  PHE A 240     130.952 137.593 108.326  1.00127.76           C  
ATOM   1809  N   VAL A 241     132.198 142.512 105.542  1.00131.01           N  
ATOM   1810  CA  VAL A 241     131.589 142.293 104.234  1.00131.75           C  
ATOM   1811  C   VAL A 241     132.656 142.257 103.145  1.00135.56           C  
ATOM   1812  O   VAL A 241     132.674 141.355 102.295  1.00135.84           O  
ATOM   1813  CB  VAL A 241     130.531 143.373 103.947  1.00134.57           C  
ATOM   1814  CG1 VAL A 241     130.232 143.443 102.458  1.00136.85           C  
ATOM   1815  CG2 VAL A 241     129.267 143.099 104.736  1.00140.03           C  
ATOM   1816  N   ILE A 242     133.566 143.234 103.158  1.00142.47           N  
ATOM   1817  CA  ILE A 242     134.476 143.420 102.032  1.00143.60           C  
ATOM   1818  C   ILE A 242     135.522 142.312 101.981  1.00142.23           C  
ATOM   1819  O   ILE A 242     135.937 141.890 100.896  1.00143.04           O  
ATOM   1820  CB  ILE A 242     135.118 144.820 102.085  1.00142.73           C  
ATOM   1821  CG1 ILE A 242     135.774 145.157 100.745  1.00144.33           C  
ATOM   1822  CG2 ILE A 242     136.129 144.928 103.215  1.00142.29           C  
ATOM   1823  CD1 ILE A 242     134.828 145.084  99.568  1.00142.51           C  
ATOM   1824  N   CYS A 243     135.968 141.817 103.139  1.00150.12           N  
ATOM   1825  CA  CYS A 243     137.030 140.819 103.120  1.00149.12           C  
ATOM   1826  C   CYS A 243     136.504 139.396 102.999  1.00149.08           C  
ATOM   1827  O   CYS A 243     137.303 138.455 103.025  1.00156.92           O  
ATOM   1828  CB  CYS A 243     137.903 140.935 104.372  1.00148.90           C  
ATOM   1829  SG  CYS A 243     137.121 140.400 105.903  1.00167.42           S  
ATOM   1830  N   PHE A 244     135.191 139.213 102.871  1.00133.32           N  
ATOM   1831  CA  PHE A 244     134.617 137.875 102.796  1.00135.33           C  
ATOM   1832  C   PHE A 244     133.725 137.653 101.583  1.00140.61           C  
ATOM   1833  O   PHE A 244     133.613 136.513 101.122  1.00138.66           O  
ATOM   1834  CB  PHE A 244     133.816 137.573 104.065  1.00133.19           C  
ATOM   1835  CG  PHE A 244     134.645 137.024 105.187  1.00127.73           C  
ATOM   1836  CD1 PHE A 244     135.178 135.751 105.113  1.00131.14           C  
ATOM   1837  CD2 PHE A 244     134.892 137.782 106.315  1.00130.73           C  
ATOM   1838  CE1 PHE A 244     135.942 135.246 106.144  1.00135.23           C  
ATOM   1839  CE2 PHE A 244     135.655 137.283 107.349  1.00132.06           C  
ATOM   1840  CZ  PHE A 244     136.180 136.014 107.264  1.00133.38           C  
ATOM   1841  N   LEU A 245     133.082 138.697 101.056  1.00160.52           N  
ATOM   1842  CA  LEU A 245     132.134 138.504  99.959  1.00157.36           C  
ATOM   1843  C   LEU A 245     132.751 137.906  98.694  1.00157.97           C  
ATOM   1844  O   LEU A 245     132.142 136.982  98.122  1.00160.07           O  
ATOM   1845  CB  LEU A 245     131.436 139.837  99.665  1.00156.41           C  
ATOM   1846  CG  LEU A 245     130.169 139.846  98.801  1.00158.22           C  
ATOM   1847  CD1 LEU A 245     130.483 139.901  97.313  1.00159.20           C  
ATOM   1848  CD2 LEU A 245     129.304 138.637  99.119  1.00157.25           C  
ATOM   1849  N   PRO A 246     133.910 138.371  98.193  1.00150.53           N  
ATOM   1850  CA  PRO A 246     134.355 137.913  96.862  1.00153.53           C  
ATOM   1851  C   PRO A 246     134.506 136.406  96.728  1.00155.34           C  
ATOM   1852  O   PRO A 246     134.111 135.839  95.700  1.00154.23           O  
ATOM   1853  CB  PRO A 246     135.698 138.635  96.679  1.00151.69           C  
ATOM   1854  CG  PRO A 246     135.610 139.820  97.554  1.00149.65           C  
ATOM   1855  CD  PRO A 246     134.840 139.371  98.750  1.00146.89           C  
ATOM   1856  N   SER A 247     135.053 135.734  97.742  1.00161.41           N  
ATOM   1857  CA  SER A 247     135.191 134.285  97.659  1.00158.65           C  
ATOM   1858  C   SER A 247     133.831 133.618  97.534  1.00160.34           C  
ATOM   1859  O   SER A 247     133.649 132.698  96.727  1.00161.32           O  
ATOM   1860  CB  SER A 247     135.942 133.757  98.880  1.00162.69           C  
ATOM   1861  OG  SER A 247     135.506 134.402 100.063  1.00163.95           O  
ATOM   1862  N   VAL A 248     132.856 134.091  98.309  1.00160.66           N  
ATOM   1863  CA  VAL A 248     131.525 133.502  98.280  1.00158.70           C  
ATOM   1864  C   VAL A 248     130.871 133.704  96.919  1.00161.24           C  
ATOM   1865  O   VAL A 248     130.268 132.775  96.367  1.00163.52           O  
ATOM   1866  CB  VAL A 248     130.672 134.086  99.419  1.00157.89           C  
ATOM   1867  CG1 VAL A 248     129.196 133.878  99.143  1.00161.69           C  
ATOM   1868  CG2 VAL A 248     131.071 133.448 100.735  1.00156.69           C  
ATOM   1869  N   VAL A 249     130.970 134.910  96.352  1.00168.57           N  
ATOM   1870  CA  VAL A 249     130.293 135.144  95.078  1.00168.99           C  
ATOM   1871  C   VAL A 249     130.967 134.352  93.960  1.00170.68           C  
ATOM   1872  O   VAL A 249     130.293 133.819  93.070  1.00168.56           O  
ATOM   1873  CB  VAL A 249     130.209 136.648  94.752  1.00168.82           C  
ATOM   1874  CG1 VAL A 249     131.530 137.328  94.960  1.00166.41           C  
ATOM   1875  CG2 VAL A 249     129.711 136.867  93.328  1.00171.31           C  
ATOM   1876  N   VAL A 250     132.298 134.236  93.991  1.00175.79           N  
ATOM   1877  CA  VAL A 250     132.966 133.411  92.986  1.00174.53           C  
ATOM   1878  C   VAL A 250     132.568 131.945  93.141  1.00175.06           C  
ATOM   1879  O   VAL A 250     132.377 131.232  92.148  1.00174.47           O  
ATOM   1880  CB  VAL A 250     134.492 133.600  93.050  1.00172.36           C  
ATOM   1881  CG1 VAL A 250     135.170 132.745  91.998  1.00174.66           C  
ATOM   1882  CG2 VAL A 250     134.847 135.054  92.820  1.00172.03           C  
ATOM   1883  N   ARG A 251     132.433 131.472  94.382  1.00186.81           N  
ATOM   1884  CA  ARG A 251     132.010 130.093  94.603  1.00187.22           C  
ATOM   1885  C   ARG A 251     130.605 129.848  94.066  1.00188.16           C  
ATOM   1886  O   ARG A 251     130.343 128.818  93.431  1.00189.26           O  
ATOM   1887  CB  ARG A 251     132.085 129.761  96.093  1.00187.56           C  
ATOM   1888  CG  ARG A 251     132.449 128.319  96.401  1.00188.27           C  
ATOM   1889  CD  ARG A 251     133.592 127.826  95.531  1.00187.53           C  
ATOM   1890  NE  ARG A 251     133.842 126.403  95.727  1.00187.98           N  
ATOM   1891  CZ  ARG A 251     134.766 125.707  95.080  1.00187.79           C  
ATOM   1892  NH1 ARG A 251     135.538 126.267  94.164  1.00188.60           N  
ATOM   1893  NH2 ARG A 251     134.916 124.415  95.356  1.00187.20           N  
ATOM   1894  N   ILE A 252     129.683 130.783  94.312  1.00194.88           N  
ATOM   1895  CA  ILE A 252     128.328 130.602  93.797  1.00195.44           C  
ATOM   1896  C   ILE A 252     128.314 130.700  92.276  1.00196.27           C  
ATOM   1897  O   ILE A 252     127.517 130.026  91.618  1.00196.79           O  
ATOM   1898  CB  ILE A 252     127.335 131.577  94.476  1.00195.84           C  
ATOM   1899  CG1 ILE A 252     127.430 133.019  93.948  1.00194.56           C  
ATOM   1900  CG2 ILE A 252     127.471 131.518  95.992  1.00194.88           C  
ATOM   1901  CD1 ILE A 252     126.587 133.328  92.712  1.00192.48           C  
ATOM   1902  N   ARG A 253     129.186 131.523  91.687  1.00196.13           N  
ATOM   1903  CA  ARG A 253     129.293 131.550  90.230  1.00196.85           C  
ATOM   1904  C   ARG A 253     129.769 130.208  89.690  1.00196.34           C  
ATOM   1905  O   ARG A 253     129.243 129.706  88.687  1.00195.28           O  
ATOM   1906  CB  ARG A 253     130.239 132.668  89.793  1.00193.75           C  
ATOM   1907  CG  ARG A 253     130.383 132.798  88.286  1.00195.12           C  
ATOM   1908  CD  ARG A 253     130.592 134.244  87.870  1.00194.54           C  
ATOM   1909  NE  ARG A 253     130.940 134.362  86.459  1.00196.41           N  
ATOM   1910  CZ  ARG A 253     130.080 134.231  85.459  1.00197.04           C  
ATOM   1911  NH1 ARG A 253     128.801 133.974  85.675  1.00197.11           N  
ATOM   1912  NH2 ARG A 253     130.514 134.363  84.208  1.00195.82           N  
ATOM   1913  N   ILE A 254     130.764 129.610  90.347  1.00198.58           N  
ATOM   1914  CA  ILE A 254     131.254 128.299  89.931  1.00198.97           C  
ATOM   1915  C   ILE A 254     130.141 127.265  90.022  1.00198.42           C  
ATOM   1916  O   ILE A 254     129.952 126.450  89.111  1.00198.86           O  
ATOM   1917  CB  ILE A 254     132.476 127.895  90.775  1.00196.16           C  
ATOM   1918  CG1 ILE A 254     133.726 128.618  90.276  1.00195.49           C  
ATOM   1919  CG2 ILE A 254     132.679 126.388  90.744  1.00196.69           C  
ATOM   1920  CD1 ILE A 254     134.169 128.169  88.903  1.00197.15           C  
ATOM   1921  N   PHE A 255     129.383 127.284  91.119  1.00197.06           N  
ATOM   1922  CA  PHE A 255     128.301 126.318  91.271  1.00195.93           C  
ATOM   1923  C   PHE A 255     127.149 126.604  90.317  1.00197.30           C  
ATOM   1924  O   PHE A 255     126.364 125.701  90.010  1.00197.76           O  
ATOM   1925  CB  PHE A 255     127.830 126.296  92.720  1.00195.03           C  
ATOM   1926  CG  PHE A 255     128.870 125.789  93.664  1.00197.41           C  
ATOM   1927  CD1 PHE A 255     129.702 124.750  93.284  1.00197.75           C  
ATOM   1928  CD2 PHE A 255     129.040 126.359  94.910  1.00197.64           C  
ATOM   1929  CE1 PHE A 255     130.674 124.277  94.134  1.00197.29           C  
ATOM   1930  CE2 PHE A 255     130.013 125.890  95.766  1.00197.52           C  
ATOM   1931  CZ  PHE A 255     130.832 124.848  95.373  1.00197.08           C  
ATOM   1932  N   TRP A 256     127.021 127.848  89.855  1.00214.33           N  
ATOM   1933  CA  TRP A 256     126.120 128.133  88.745  1.00216.15           C  
ATOM   1934  C   TRP A 256     126.621 127.475  87.468  1.00217.19           C  
ATOM   1935  O   TRP A 256     125.828 126.939  86.685  1.00217.65           O  
ATOM   1936  CB  TRP A 256     125.979 129.643  88.554  1.00216.35           C  
ATOM   1937  CG  TRP A 256     125.104 130.035  87.399  1.00217.70           C  
ATOM   1938  CD1 TRP A 256     125.507 130.520  86.188  1.00217.14           C  
ATOM   1939  CD2 TRP A 256     123.673 129.983  87.351  1.00217.77           C  
ATOM   1940  CE2 TRP A 256     123.279 130.447  86.079  1.00217.27           C  
ATOM   1941  CE3 TRP A 256     122.685 129.586  88.258  1.00215.55           C  
ATOM   1942  NE1 TRP A 256     124.419 130.768  85.389  1.00216.75           N  
ATOM   1943  CZ2 TRP A 256     121.943 130.525  85.693  1.00216.06           C  
ATOM   1944  CZ3 TRP A 256     121.360 129.665  87.873  1.00215.50           C  
ATOM   1945  CH2 TRP A 256     121.001 130.131  86.602  1.00216.69           C  
ATOM   1946  N   LEU A 257     127.925 127.556  87.249  1.00219.31           N  
ATOM   1947  CA  LEU A 257     128.494 126.969  86.057  1.00220.01           C  
ATOM   1948  C   LEU A 257     128.281 125.493  86.148  1.00219.80           C  
ATOM   1949  O   LEU A 257     127.854 124.852  85.190  1.00220.74           O  
ATOM   1950  CB  LEU A 257     129.981 127.268  85.983  1.00219.29           C  
ATOM   1951  CG  LEU A 257     130.384 128.323  84.960  1.00218.70           C  
ATOM   1952  CD1 LEU A 257     130.060 127.823  83.561  1.00217.47           C  
ATOM   1953  CD2 LEU A 257     129.668 129.633  85.249  1.00216.41           C  
ATOM   1954  N   LEU A 258     128.564 124.947  87.320  1.00219.43           N  
ATOM   1955  CA  LEU A 258     128.403 123.524  87.512  1.00219.21           C  
ATOM   1956  C   LEU A 258     126.986 123.126  87.208  1.00219.99           C  
ATOM   1957  O   LEU A 258     126.083 123.964  87.252  1.00220.84           O  
ATOM   1958  CB  LEU A 258     128.745 123.143  88.943  1.00219.54           C  
ATOM   1959  CG  LEU A 258     128.537 121.666  89.271  1.00220.48           C  
ATOM   1960  CD1 LEU A 258     129.461 120.804  88.426  1.00218.96           C  
ATOM   1961  CD2 LEU A 258     128.785 121.422  90.750  1.00220.77           C  
ATOM   1962  N   HIS A 259     126.787 121.849  86.907  1.00225.88           N  
ATOM   1963  CA  HIS A 259     125.451 121.345  86.604  1.00227.06           C  
ATOM   1964  C   HIS A 259     124.501 122.220  85.786  1.00227.76           C  
ATOM   1965  O   HIS A 259     123.288 122.153  85.966  1.00228.03           O  
ATOM   1966  CB  HIS A 259     124.480 121.597  87.767  1.00227.41           C  
ATOM   1967  CG  HIS A 259     123.104 121.059  87.534  1.00227.84           C  
ATOM   1968  CD2 HIS A 259     121.904 121.680  87.463  1.00226.96           C  
ATOM   1969  ND1 HIS A 259     122.854 119.716  87.353  1.00228.32           N  
ATOM   1970  CE1 HIS A 259     121.558 119.533  87.176  1.00226.64           C  
ATOM   1971  NE2 HIS A 259     120.959 120.708  87.238  1.00226.24           N  
ATOM   1972  N   THR A 260     125.042 123.026  84.884  1.00231.63           N  
ATOM   1973  CA  THR A 260     124.177 123.853  84.055  1.00231.96           C  
ATOM   1974  C   THR A 260     125.096 123.544  82.887  1.00231.88           C  
ATOM   1975  O   THR A 260     124.622 123.158  81.811  1.00230.87           O  
ATOM   1976  CB  THR A 260     124.051 125.374  84.238  1.00231.22           C  
ATOM   1977  CG2 THR A 260     123.019 125.698  85.307  1.00229.24           C  
ATOM   1978  OG1 THR A 260     125.320 125.916  84.627  1.00231.29           O  
ATOM   1979  N   SER A 261     126.405 123.705  83.071  1.00235.54           N  
ATOM   1980  CA  SER A 261     127.390 123.267  82.095  1.00234.77           C  
ATOM   1981  C   SER A 261     127.914 121.865  82.374  1.00235.09           C  
ATOM   1982  O   SER A 261     128.642 121.317  81.540  1.00235.92           O  
ATOM   1983  CB  SER A 261     128.566 124.248  82.050  1.00234.43           C  
ATOM   1984  OG  SER A 261     129.406 124.087  83.180  1.00234.74           O  
ATOM   1985  N   GLY A 262     127.565 121.276  83.516  1.00236.26           N  
ATOM   1986  CA  GLY A 262     127.991 119.933  83.856  1.00237.02           C  
ATOM   1987  C   GLY A 262     129.495 119.837  84.024  1.00238.11           C  
ATOM   1988  O   GLY A 262     130.167 120.778  84.459  1.00237.59           O  
ATOM   1989  N   THR A 263     130.036 118.673  83.672  1.00248.97           N  
ATOM   1990  CA  THR A 263     131.477 118.428  83.705  1.00249.19           C  
ATOM   1991  C   THR A 263     131.949 118.097  82.289  1.00249.38           C  
ATOM   1992  O   THR A 263     132.095 116.936  81.901  1.00248.17           O  
ATOM   1993  CB  THR A 263     131.830 117.302  84.741  1.00249.31           C  
ATOM   1994  CG2 THR A 263     130.991 116.039  84.531  1.00247.85           C  
ATOM   1995  OG1 THR A 263     133.232 117.004  84.684  1.00249.63           O  
ATOM   1996  N   GLN A 264     132.305 119.145  81.559  1.00242.83           N  
ATOM   1997  CA  GLN A 264     132.873 118.938  80.240  1.00241.43           C  
ATOM   1998  C   GLN A 264     134.225 119.621  80.229  1.00240.98           C  
ATOM   1999  O   GLN A 264     134.759 119.965  81.282  1.00240.38           O  
ATOM   2000  CB  GLN A 264     131.977 119.510  79.153  1.00240.99           C  
ATOM   2001  CG  GLN A 264     131.948 118.678  77.883  1.00241.34           C  
ATOM   2002  CD  GLN A 264     132.757 117.400  78.002  1.00243.02           C  
ATOM   2003  NE2 GLN A 264     133.982 117.426  77.489  1.00242.99           N  
ATOM   2004  OE1 GLN A 264     132.285 116.400  78.544  1.00243.44           O  
ATOM   2005  N   ASN A 265     134.783 119.829  79.049  1.00240.43           N  
ATOM   2006  CA  ASN A 265     136.090 120.461  78.928  1.00241.44           C  
ATOM   2007  C   ASN A 265     136.189 121.686  79.829  1.00241.39           C  
ATOM   2008  O   ASN A 265     135.364 122.600  79.753  1.00241.47           O  
ATOM   2009  CB  ASN A 265     136.341 120.857  77.472  1.00241.34           C  
ATOM   2010  CG  ASN A 265     135.170 121.602  76.863  1.00241.34           C  
ATOM   2011  ND2 ASN A 265     135.418 122.291  75.756  1.00241.46           N  
ATOM   2012  OD1 ASN A 265     134.055 121.561  77.383  1.00241.30           O  
ATOM   2013  N   CYS A 266     137.207 121.692  80.689  1.00232.05           N  
ATOM   2014  CA  CYS A 266     137.358 122.708  81.725  1.00231.81           C  
ATOM   2015  C   CYS A 266     137.761 124.071  81.179  1.00231.04           C  
ATOM   2016  O   CYS A 266     138.029 124.976  81.977  1.00230.23           O  
ATOM   2017  CB  CYS A 266     138.386 122.238  82.757  1.00233.42           C  
ATOM   2018  SG  CYS A 266     138.034 122.721  84.464  1.00236.44           S  
ATOM   2019  N   GLU A 267     137.809 124.241  79.855  1.00228.90           N  
ATOM   2020  CA  GLU A 267     138.233 125.516  79.283  1.00229.46           C  
ATOM   2021  C   GLU A 267     137.304 126.649  79.696  1.00230.89           C  
ATOM   2022  O   GLU A 267     137.748 127.788  79.883  1.00231.41           O  
ATOM   2023  CB  GLU A 267     138.304 125.410  77.760  1.00229.55           C  
ATOM   2024  N   VAL A 268     136.007 126.363  79.836  1.00236.83           N  
ATOM   2025  CA  VAL A 268     135.074 127.406  80.247  1.00238.35           C  
ATOM   2026  C   VAL A 268     135.305 127.796  81.703  1.00236.68           C  
ATOM   2027  O   VAL A 268     134.915 128.891  82.127  1.00235.90           O  
ATOM   2028  CB  VAL A 268     133.621 126.965  79.987  1.00237.18           C  
ATOM   2029  CG1 VAL A 268     133.505 126.306  78.620  1.00235.67           C  
ATOM   2030  CG2 VAL A 268     133.134 126.030  81.073  1.00235.45           C  
ATOM   2031  N   TYR A 269     135.940 126.923  82.493  1.00222.86           N  
ATOM   2032  CA  TYR A 269     136.410 127.282  83.826  1.00221.34           C  
ATOM   2033  C   TYR A 269     137.861 127.747  83.821  1.00221.18           C  
ATOM   2034  O   TYR A 269     138.535 127.675  84.856  1.00222.33           O  
ATOM   2035  CB  TYR A 269     136.252 126.115  84.808  1.00221.32           C  
ATOM   2036  CG  TYR A 269     135.003 125.263  84.681  1.00222.70           C  
ATOM   2037  CD1 TYR A 269     134.825 124.390  83.614  1.00223.16           C  
ATOM   2038  CD2 TYR A 269     134.006 125.324  85.645  1.00222.84           C  
ATOM   2039  CE1 TYR A 269     133.688 123.609  83.510  1.00224.55           C  
ATOM   2040  CE2 TYR A 269     132.865 124.549  85.548  1.00223.84           C  
ATOM   2041  CZ  TYR A 269     132.711 123.695  84.479  1.00225.17           C  
ATOM   2042  OH  TYR A 269     131.577 122.922  84.379  1.00225.05           O  
ATOM   2043  N   ARG A 270     138.361 128.220  82.679  1.00218.74           N  
ATOM   2044  CA  ARG A 270     139.791 128.483  82.548  1.00220.74           C  
ATOM   2045  C   ARG A 270     140.225 129.681  83.386  1.00221.66           C  
ATOM   2046  O   ARG A 270     141.200 129.601  84.141  1.00221.13           O  
ATOM   2047  CB  ARG A 270     140.147 128.694  81.076  1.00221.70           C  
ATOM   2048  N   SER A 271     139.510 130.798  83.273  1.00217.77           N  
ATOM   2049  CA  SER A 271     139.961 132.052  83.863  1.00217.56           C  
ATOM   2050  C   SER A 271     139.418 132.305  85.264  1.00215.17           C  
ATOM   2051  O   SER A 271     139.860 133.257  85.915  1.00214.68           O  
ATOM   2052  CB  SER A 271     139.577 133.225  82.955  1.00217.41           C  
ATOM   2053  OG  SER A 271     138.206 133.169  82.603  1.00218.21           O  
ATOM   2054  N   VAL A 272     138.485 131.492  85.746  1.00196.62           N  
ATOM   2055  CA  VAL A 272     137.844 131.774  87.027  1.00197.21           C  
ATOM   2056  C   VAL A 272     138.601 131.141  88.190  1.00196.07           C  
ATOM   2057  O   VAL A 272     138.769 131.774  89.236  1.00195.60           O  
ATOM   2058  CB  VAL A 272     136.371 131.318  86.988  1.00197.64           C  
ATOM   2059  CG1 VAL A 272     136.255 129.928  86.388  1.00196.19           C  
ATOM   2060  CG2 VAL A 272     135.760 131.362  88.380  1.00197.02           C  
ATOM   2061  N   ASP A 273     139.083 129.907  88.016  1.00204.77           N  
ATOM   2062  CA  ASP A 273     139.666 129.164  89.132  1.00206.94           C  
ATOM   2063  C   ASP A 273     140.791 129.945  89.797  1.00204.84           C  
ATOM   2064  O   ASP A 273     140.777 130.153  91.016  1.00205.44           O  
ATOM   2065  CB  ASP A 273     140.167 127.802  88.651  1.00207.79           C  
ATOM   2066  CG  ASP A 273     139.156 127.084  87.784  1.00209.19           C  
ATOM   2067  OD1 ASP A 273     138.031 127.603  87.631  1.00207.76           O  
ATOM   2068  OD2 ASP A 273     139.484 126.003  87.253  1.00210.42           O  
ATOM   2069  N   LEU A 274     141.764 130.408  89.008  1.00196.52           N  
ATOM   2070  CA  LEU A 274     142.836 131.219  89.576  1.00198.84           C  
ATOM   2071  C   LEU A 274     142.264 132.450  90.265  1.00197.56           C  
ATOM   2072  O   LEU A 274     142.617 132.755  91.412  1.00195.56           O  
ATOM   2073  CB  LEU A 274     143.840 131.614  88.488  1.00199.99           C  
ATOM   2074  CG  LEU A 274     143.380 132.489  87.319  1.00199.12           C  
ATOM   2075  CD1 LEU A 274     144.497 133.422  86.876  1.00197.86           C  
ATOM   2076  CD2 LEU A 274     142.896 131.638  86.157  1.00199.61           C  
ATOM   2077  N   ALA A 275     141.330 133.135  89.597  1.00189.50           N  
ATOM   2078  CA  ALA A 275     140.653 134.266  90.218  1.00188.92           C  
ATOM   2079  C   ALA A 275     140.039 133.855  91.544  1.00186.95           C  
ATOM   2080  O   ALA A 275     140.175 134.567  92.545  1.00187.49           O  
ATOM   2081  CB  ALA A 275     139.584 134.823  89.277  1.00187.49           C  
ATOM   2082  N   PHE A 276     139.399 132.683  91.577  1.00177.10           N  
ATOM   2083  CA  PHE A 276     138.842 132.172  92.823  1.00177.27           C  
ATOM   2084  C   PHE A 276     139.895 132.091  93.941  1.00177.02           C  
ATOM   2085  O   PHE A 276     139.681 132.662  95.013  1.00179.06           O  
ATOM   2086  CB  PHE A 276     138.265 130.774  92.595  1.00178.94           C  
ATOM   2087  CG  PHE A 276     137.807 130.088  93.850  1.00178.29           C  
ATOM   2088  CD1 PHE A 276     136.963 130.730  94.739  1.00179.88           C  
ATOM   2089  CD2 PHE A 276     138.300 128.804  94.152  1.00178.39           C  
ATOM   2090  CE1 PHE A 276     136.534 130.096  95.889  1.00178.25           C  
ATOM   2091  CE2 PHE A 276     137.918 128.174  95.346  1.00178.88           C  
ATOM   2092  CZ  PHE A 276     137.016 128.814  96.212  1.00177.12           C  
ATOM   2093  N   PHE A 277     141.058 131.490  93.662  1.00176.39           N  
ATOM   2094  CA  PHE A 277     142.190 131.424  94.595  1.00175.64           C  
ATOM   2095  C   PHE A 277     142.784 132.803  94.925  1.00177.29           C  
ATOM   2096  O   PHE A 277     143.256 133.012  96.042  1.00178.84           O  
ATOM   2097  CB  PHE A 277     143.271 130.475  94.058  1.00175.05           C  
ATOM   2098  CG  PHE A 277     142.906 129.006  94.163  1.00176.80           C  
ATOM   2099  CD1 PHE A 277     142.854 128.388  95.428  1.00175.71           C  
ATOM   2100  CD2 PHE A 277     142.624 128.253  93.008  1.00177.54           C  
ATOM   2101  CE1 PHE A 277     142.514 127.028  95.537  1.00176.58           C  
ATOM   2102  CE2 PHE A 277     142.291 126.892  93.116  1.00177.42           C  
ATOM   2103  CZ  PHE A 277     142.237 126.279  94.381  1.00177.76           C  
ATOM   2104  N   ILE A 278     142.644 133.792  94.037  1.00169.22           N  
ATOM   2105  CA  ILE A 278     142.921 135.192  94.361  1.00167.00           C  
ATOM   2106  C   ILE A 278     141.990 135.727  95.441  1.00167.92           C  
ATOM   2107  O   ILE A 278     142.435 136.302  96.442  1.00165.70           O  
ATOM   2108  CB  ILE A 278     142.883 136.060  93.091  1.00167.92           C  
ATOM   2109  CG1 ILE A 278     144.167 135.873  92.280  1.00166.87           C  
ATOM   2110  CG2 ILE A 278     142.693 137.523  93.447  1.00171.76           C  
ATOM   2111  CD1 ILE A 278     145.431 136.014  93.096  1.00167.88           C  
ATOM   2112  N   THR A 279     140.683 135.503  95.277  1.00165.72           N  
ATOM   2113  CA  THR A 279     139.743 135.921  96.310  1.00164.51           C  
ATOM   2114  C   THR A 279     139.940 135.153  97.608  1.00165.88           C  
ATOM   2115  O   THR A 279     139.568 135.658  98.672  1.00166.24           O  
ATOM   2116  CB  THR A 279     138.301 135.770  95.826  1.00167.48           C  
ATOM   2117  CG2 THR A 279     138.189 136.048  94.341  1.00167.60           C  
ATOM   2118  OG1 THR A 279     137.838 134.448  96.117  1.00172.18           O  
ATOM   2119  N   LEU A 280     140.518 133.935  97.600  1.00165.44           N  
ATOM   2120  CA  LEU A 280     140.888 133.218  98.838  1.00165.74           C  
ATOM   2121  C   LEU A 280     141.931 134.011  99.628  1.00164.34           C  
ATOM   2122  O   LEU A 280     141.793 134.137 100.843  1.00164.57           O  
ATOM   2123  CB  LEU A 280     141.424 131.794  98.553  1.00164.09           C  
ATOM   2124  CG  LEU A 280     140.460 130.620  98.784  1.00159.63           C  
ATOM   2125  CD1 LEU A 280     140.037 130.479 100.248  1.00157.26           C  
ATOM   2126  CD2 LEU A 280     139.218 130.731  97.908  1.00160.20           C  
ATOM   2127  N   SER A 281     142.868 134.670  98.931  1.00162.34           N  
ATOM   2128  CA  SER A 281     143.760 135.667  99.540  1.00162.65           C  
ATOM   2129  C   SER A 281     142.984 136.751 100.288  1.00166.25           C  
ATOM   2130  O   SER A 281     143.345 137.108 101.410  1.00166.76           O  
ATOM   2131  CB  SER A 281     144.659 136.333  98.496  1.00162.97           C  
ATOM   2132  OG  SER A 281     143.946 137.314  97.762  1.00166.11           O  
ATOM   2133  N   PHE A 282     141.822 137.154  99.748  1.00169.24           N  
ATOM   2134  CA  PHE A 282     141.026 138.202 100.377  1.00168.50           C  
ATOM   2135  C   PHE A 282     140.568 137.825 101.778  1.00167.61           C  
ATOM   2136  O   PHE A 282     140.255 138.717 102.573  1.00170.99           O  
ATOM   2137  CB  PHE A 282     139.831 138.556  99.497  1.00169.13           C  
ATOM   2138  CG  PHE A 282     140.138 139.612  98.476  1.00169.94           C  
ATOM   2139  CD1 PHE A 282     141.255 140.419  98.621  1.00168.71           C  
ATOM   2140  CD2 PHE A 282     139.317 139.799  97.378  1.00172.46           C  
ATOM   2141  CE1 PHE A 282     141.550 141.394  97.690  1.00170.37           C  
ATOM   2142  CE2 PHE A 282     139.606 140.775  96.441  1.00172.79           C  
ATOM   2143  CZ  PHE A 282     140.727 141.573  96.600  1.00172.80           C  
ATOM   2144  N   THR A 283     140.498 136.533 102.110  1.00147.73           N  
ATOM   2145  CA  THR A 283     140.163 136.144 103.475  1.00147.98           C  
ATOM   2146  C   THR A 283     141.241 136.607 104.445  1.00152.12           C  
ATOM   2147  O   THR A 283     140.935 137.141 105.507  1.00156.50           O  
ATOM   2148  CB  THR A 283     140.012 134.620 103.600  1.00149.45           C  
ATOM   2149  CG2 THR A 283     139.800 134.127 105.032  1.00150.74           C  
ATOM   2150  OG1 THR A 283     138.900 134.171 102.868  1.00152.89           O  
ATOM   2151  N   TYR A 284     142.508 136.343 104.130  1.00160.64           N  
ATOM   2152  CA  TYR A 284     143.575 136.358 105.124  1.00159.86           C  
ATOM   2153  C   TYR A 284     143.808 137.751 105.711  1.00162.25           C  
ATOM   2154  O   TYR A 284     144.204 137.848 106.878  1.00161.50           O  
ATOM   2155  CB  TYR A 284     144.859 135.788 104.506  1.00162.27           C  
ATOM   2156  CG  TYR A 284     144.740 134.408 103.897  1.00164.03           C  
ATOM   2157  CD1 TYR A 284     144.222 133.335 104.641  1.00161.13           C  
ATOM   2158  CD2 TYR A 284     145.117 134.218 102.557  1.00162.78           C  
ATOM   2159  CE1 TYR A 284     144.040 132.079 104.033  1.00159.94           C  
ATOM   2160  CE2 TYR A 284     144.915 132.973 101.934  1.00158.32           C  
ATOM   2161  CZ  TYR A 284     144.345 131.913 102.667  1.00158.63           C  
ATOM   2162  OH  TYR A 284     144.039 130.749 102.046  1.00161.60           O  
ATOM   2163  N   MET A 285     143.602 138.836 104.952  1.00178.47           N  
ATOM   2164  CA  MET A 285     143.834 140.111 105.627  1.00177.51           C  
ATOM   2165  C   MET A 285     142.811 140.418 106.710  1.00177.70           C  
ATOM   2166  O   MET A 285     143.024 141.372 107.465  1.00180.02           O  
ATOM   2167  CB  MET A 285     143.928 141.333 104.692  1.00177.58           C  
ATOM   2168  CG  MET A 285     142.813 141.621 103.723  1.00178.27           C  
ATOM   2169  SD  MET A 285     143.561 141.791 102.094  1.00189.84           S  
ATOM   2170  CE  MET A 285     143.540 140.130 101.498  1.00180.07           C  
ATOM   2171  N   ASN A 286     141.729 139.644 106.829  1.00166.17           N  
ATOM   2172  CA  ASN A 286     140.921 139.761 108.036  1.00165.24           C  
ATOM   2173  C   ASN A 286     141.813 139.669 109.265  1.00167.65           C  
ATOM   2174  O   ASN A 286     141.685 140.465 110.204  1.00171.84           O  
ATOM   2175  CB  ASN A 286     139.848 138.675 108.071  1.00167.73           C  
ATOM   2176  CG  ASN A 286     138.753 138.976 109.070  1.00166.53           C  
ATOM   2177  ND2 ASN A 286     138.001 137.952 109.448  1.00165.70           N  
ATOM   2178  OD1 ASN A 286     138.592 140.114 109.508  1.00164.02           O  
ATOM   2179  N   SER A 287     142.787 138.756 109.221  1.00169.43           N  
ATOM   2180  CA  SER A 287     143.716 138.573 110.329  1.00171.29           C  
ATOM   2181  C   SER A 287     144.482 139.851 110.646  1.00173.64           C  
ATOM   2182  O   SER A 287     144.709 140.161 111.821  1.00174.70           O  
ATOM   2183  CB  SER A 287     144.688 137.436 110.011  1.00174.02           C  
ATOM   2184  OG  SER A 287     145.222 136.868 111.195  1.00176.63           O  
ATOM   2185  N   MET A 288     144.902 140.608 109.625  1.00176.87           N  
ATOM   2186  CA  MET A 288     145.617 141.838 109.948  1.00178.09           C  
ATOM   2187  C   MET A 288     144.688 142.978 110.328  1.00178.39           C  
ATOM   2188  O   MET A 288     145.156 143.962 110.909  1.00178.14           O  
ATOM   2189  CB  MET A 288     146.504 142.323 108.797  1.00180.08           C  
ATOM   2190  CG  MET A 288     145.927 142.151 107.425  1.00177.56           C  
ATOM   2191  SD  MET A 288     146.838 143.040 106.154  1.00185.78           S  
ATOM   2192  CE  MET A 288     148.461 142.349 106.392  1.00179.12           C  
ATOM   2193  N   LEU A 289     143.398 142.887 110.011  1.00171.75           N  
ATOM   2194  CA  LEU A 289     142.498 143.987 110.325  1.00169.46           C  
ATOM   2195  C   LEU A 289     141.843 143.834 111.687  1.00169.35           C  
ATOM   2196  O   LEU A 289     141.350 144.824 112.239  1.00170.54           O  
ATOM   2197  CB  LEU A 289     141.430 144.122 109.237  1.00172.52           C  
ATOM   2198  CG  LEU A 289     142.006 144.397 107.845  1.00169.36           C  
ATOM   2199  CD1 LEU A 289     140.904 144.682 106.836  1.00171.84           C  
ATOM   2200  CD2 LEU A 289     143.010 145.542 107.897  1.00165.68           C  
ATOM   2201  N   ASP A 290     141.833 142.625 112.236  1.00171.85           N  
ATOM   2202  CA  ASP A 290     141.333 142.429 113.595  1.00172.79           C  
ATOM   2203  C   ASP A 290     142.122 143.201 114.648  1.00173.92           C  
ATOM   2204  O   ASP A 290     141.494 143.903 115.459  1.00177.17           O  
ATOM   2205  CB  ASP A 290     141.294 140.932 113.904  1.00175.10           C  
ATOM   2206  CG  ASP A 290     140.102 140.248 113.272  1.00174.08           C  
ATOM   2207  OD1 ASP A 290     139.677 140.680 112.180  1.00169.98           O  
ATOM   2208  OD2 ASP A 290     139.588 139.279 113.861  1.00177.22           O  
ATOM   2209  N   PRO A 291     143.459 143.144 114.706  1.00180.92           N  
ATOM   2210  CA  PRO A 291     144.156 143.887 115.760  1.00180.85           C  
ATOM   2211  C   PRO A 291     144.241 145.386 115.526  1.00181.89           C  
ATOM   2212  O   PRO A 291     144.660 146.108 116.439  1.00183.77           O  
ATOM   2213  CB  PRO A 291     145.541 143.231 115.784  1.00183.37           C  
ATOM   2214  CG  PRO A 291     145.743 142.686 114.402  1.00182.37           C  
ATOM   2215  CD  PRO A 291     144.418 142.728 113.670  1.00181.47           C  
ATOM   2216  N   VAL A 292     143.857 145.878 114.352  1.00175.10           N  
ATOM   2217  CA  VAL A 292     143.771 147.317 114.127  1.00175.70           C  
ATOM   2218  C   VAL A 292     142.371 147.837 114.422  1.00175.34           C  
ATOM   2219  O   VAL A 292     142.201 148.808 115.163  1.00176.53           O  
ATOM   2220  CB  VAL A 292     144.207 147.658 112.687  1.00176.17           C  
ATOM   2221  CG1 VAL A 292     143.692 149.033 112.287  1.00172.50           C  
ATOM   2222  CG2 VAL A 292     145.719 147.601 112.568  1.00176.92           C  
ATOM   2223  N   VAL A 293     141.351 147.197 113.848  1.00163.87           N  
ATOM   2224  CA  VAL A 293     139.975 147.626 114.080  1.00161.65           C  
ATOM   2225  C   VAL A 293     139.588 147.427 115.541  1.00163.14           C  
ATOM   2226  O   VAL A 293     138.947 148.291 116.151  1.00164.68           O  
ATOM   2227  CB  VAL A 293     139.018 146.887 113.130  1.00157.66           C  
ATOM   2228  CG1 VAL A 293     137.591 147.261 113.435  1.00160.34           C  
ATOM   2229  CG2 VAL A 293     139.349 147.219 111.685  1.00159.68           C  
ATOM   2230  N   TYR A 294     139.953 146.289 116.121  1.00170.97           N  
ATOM   2231  CA  TYR A 294     139.736 146.035 117.534  1.00169.87           C  
ATOM   2232  C   TYR A 294     140.221 146.323 118.953  1.00172.85           C  
ATOM   2233  O   TYR A 294     139.478 146.821 119.802  1.00172.04           O  
ATOM   2234  CB  TYR A 294     139.259 144.598 117.762  1.00166.26           C  
ATOM   2235  CG  TYR A 294     138.188 144.145 116.793  1.00167.05           C  
ATOM   2236  CD1 TYR A 294     138.521 143.616 115.555  1.00169.76           C  
ATOM   2237  CD2 TYR A 294     136.844 144.251 117.116  1.00167.61           C  
ATOM   2238  CE1 TYR A 294     137.551 143.208 114.669  1.00169.33           C  
ATOM   2239  CE2 TYR A 294     135.865 143.843 116.234  1.00167.43           C  
ATOM   2240  CZ  TYR A 294     136.227 143.323 115.013  1.00167.04           C  
ATOM   2241  OH  TYR A 294     135.264 142.916 114.124  1.00163.21           O  
ATOM   2242  N   TYR A 295     141.505 146.071 119.165  1.00192.03           N  
ATOM   2243  CA  TYR A 295     142.101 146.346 120.465  1.00194.22           C  
ATOM   2244  C   TYR A 295     142.592 147.769 120.281  1.00194.99           C  
ATOM   2245  O   TYR A 295     142.144 148.681 120.972  1.00195.82           O  
ATOM   2246  CB  TYR A 295     143.182 145.312 120.136  1.00191.12           C  
ATOM   2247  CG  TYR A 295     142.657 143.929 119.829  1.00191.69           C  
ATOM   2248  CD1 TYR A 295     142.089 143.142 120.818  1.00193.54           C  
ATOM   2249  CD2 TYR A 295     142.739 143.408 118.549  1.00189.55           C  
ATOM   2250  CE1 TYR A 295     141.614 141.875 120.537  1.00195.07           C  
ATOM   2251  CE2 TYR A 295     142.269 142.143 118.256  1.00190.63           C  
ATOM   2252  CZ  TYR A 295     141.707 141.381 119.255  1.00194.30           C  
ATOM   2253  OH  TYR A 295     141.237 140.120 118.968  1.00193.21           O  
ATOM   2254  N   PHE A 296     143.505 147.972 119.348  1.00190.81           N  
ATOM   2255  CA  PHE A 296     144.085 149.291 119.179  1.00189.36           C  
ATOM   2256  C   PHE A 296     142.752 149.667 118.571  1.00189.53           C  
ATOM   2257  O   PHE A 296     141.932 148.799 118.293  1.00190.80           O  
ATOM   2258  CB  PHE A 296     145.023 149.281 117.972  1.00188.73           C  
ATOM   2259  CG  PHE A 296     146.114 148.250 118.057  1.00190.89           C  
ATOM   2260  CD1 PHE A 296     146.343 147.550 119.231  1.00192.01           C  
ATOM   2261  CD2 PHE A 296     146.914 147.983 116.961  1.00189.07           C  
ATOM   2262  CE1 PHE A 296     147.343 146.601 119.307  1.00191.80           C  
ATOM   2263  CE2 PHE A 296     147.916 147.035 117.030  1.00190.87           C  
ATOM   2264  CZ  PHE A 296     148.132 146.343 118.205  1.00191.55           C  
ATOM   2265  N   SER A 297     142.528 150.956 118.367  1.00181.85           N  
ATOM   2266  CA  SER A 297     141.250 151.393 117.838  1.00183.03           C  
ATOM   2267  C   SER A 297     140.254 151.463 118.979  1.00186.05           C  
ATOM   2268  O   SER A 297     139.123 151.898 118.789  1.00184.93           O  
ATOM   2269  CB  SER A 297     140.290 151.037 116.712  1.00181.86           C  
ATOM   2270  OG  SER A 297     139.004 150.725 117.216  1.00182.20           O  
ATOM   2271  N   SER A 298     140.665 151.033 120.165  1.00194.06           N  
ATOM   2272  CA  SER A 298     139.742 151.014 121.284  1.00190.54           C  
ATOM   2273  C   SER A 298     140.054 152.412 121.711  1.00191.98           C  
ATOM   2274  O   SER A 298     141.199 152.849 121.617  1.00194.29           O  
ATOM   2275  CB  SER A 298     140.034 149.948 122.334  1.00190.19           C  
ATOM   2276  OG  SER A 298     141.185 150.274 123.089  1.00191.19           O  
ATOM   2277  N   PRO A 299     139.041 153.131 122.189  1.00194.34           N  
ATOM   2278  CA  PRO A 299     139.328 154.460 122.714  1.00195.98           C  
ATOM   2279  C   PRO A 299     140.166 154.215 123.951  1.00198.57           C  
ATOM   2280  O   PRO A 299     140.891 155.113 124.372  1.00198.16           O  
ATOM   2281  CB  PRO A 299     137.944 154.957 123.098  1.00193.42           C  
ATOM   2282  CG  PRO A 299     137.026 154.326 122.105  1.00194.94           C  
ATOM   2283  CD  PRO A 299     137.625 152.993 121.765  1.00191.58           C  
ATOM   2284  N   SER A 300     140.071 153.024 124.534  1.00209.64           N  
ATOM   2285  CA  SER A 300     140.908 152.681 125.675  1.00209.05           C  
ATOM   2286  C   SER A 300     142.295 152.076 125.759  1.00210.47           C  
ATOM   2287  O   SER A 300     142.956 152.172 126.790  1.00209.84           O  
ATOM   2288  CB  SER A 300     140.381 151.424 126.359  1.00206.61           C  
ATOM   2289  OG  SER A 300     141.302 150.937 127.320  1.00206.13           O  
ATOM   2290  N   PHE A 301     142.746 151.451 124.677  1.00216.53           N  
ATOM   2291  CA  PHE A 301     144.087 150.889 124.652  1.00216.01           C  
ATOM   2292  C   PHE A 301     144.247 151.436 123.249  1.00214.80           C  
ATOM   2293  O   PHE A 301     143.704 150.863 122.312  1.00214.92           O  
ATOM   2294  CB  PHE A 301     144.321 149.384 124.643  1.00215.88           C  
ATOM   2295  CG  PHE A 301     144.564 148.802 126.001  1.00215.34           C  
ATOM   2296  CD2 PHE A 301     145.828 148.378 126.370  1.00215.16           C  
ATOM   2297  CD1 PHE A 301     143.528 148.679 126.909  1.00213.61           C  
ATOM   2298  CE2 PHE A 301     146.056 147.840 127.621  1.00213.42           C  
ATOM   2299  CE1 PHE A 301     143.748 148.145 128.162  1.00212.66           C  
ATOM   2300  CZ  PHE A 301     145.015 147.724 128.520  1.00211.93           C  
ATOM   2301  OXT PHE A 301     144.905 152.448 123.017  1.00212.21           O  
TER    2302      PHE A 301                                                      
ATOM   2303  N   LEU B   4     138.355 185.586 181.662  1.00237.27      A    N1+
ATOM   2304  CA  LEU B   4     138.251 185.628 180.209  1.00238.14      A    C  
ATOM   2305  C   LEU B   4     139.630 185.648 179.558  1.00239.35      A    C  
ATOM   2306  O   LEU B   4     140.226 184.599 179.313  1.00238.08      A    O  
ATOM   2307  CB  LEU B   4     137.442 186.850 179.765  1.00237.71      A    C  
ATOM   2308  CG  LEU B   4     136.940 186.854 178.319  1.00237.04      A    C  
ATOM   2309  CD1 LEU B   4     136.411 185.482 177.924  1.00236.75      A    C  
ATOM   2310  CD2 LEU B   4     135.875 187.922 178.124  1.00237.30      A    C  
ATOM   2311  N   ASP B   5     140.132 186.853 179.280  1.00251.33      A    N  
ATOM   2312  CA  ASP B   5     141.434 186.984 178.636  1.00251.18      A    C  
ATOM   2313  C   ASP B   5     142.565 186.521 179.546  1.00251.61      A    C  
ATOM   2314  O   ASP B   5     143.561 185.969 179.060  1.00251.30      A    O  
ATOM   2315  CB  ASP B   5     141.660 188.431 178.198  1.00249.87      A    C  
ATOM   2316  CG  ASP B   5     141.414 189.425 179.316  1.00249.34      A    C  
ATOM   2317  OD1 ASP B   5     140.957 189.005 180.400  1.00249.94      A    O  
ATOM   2318  OD2 ASP B   5     141.677 190.629 179.111  1.00249.25      A    O  
ATOM   2319  N   GLN B   6     142.436 186.738 180.857  1.00250.65      A    N  
ATOM   2320  CA  GLN B   6     143.487 186.321 181.779  1.00249.61      A    C  
ATOM   2321  C   GLN B   6     143.667 184.808 181.761  1.00249.46      A    C  
ATOM   2322  O   GLN B   6     144.791 184.308 181.890  1.00248.43      A    O  
ATOM   2323  CB  GLN B   6     143.182 186.825 183.193  1.00249.10      A    C  
ATOM   2324  CG  GLN B   6     142.057 186.096 183.920  1.00249.03      A    C  
ATOM   2325  CD  GLN B   6     140.683 186.639 183.578  1.00248.03      A    C  
ATOM   2326  NE2 GLN B   6     139.789 186.647 184.561  1.00246.18      A    N  
ATOM   2327  OE1 GLN B   6     140.425 187.045 182.445  1.00248.96      A    O  
ATOM   2328  N   LEU B   7     142.574 184.060 181.585  1.00250.36      A    N  
ATOM   2329  CA  LEU B   7     142.686 182.610 181.467  1.00249.11      A    C  
ATOM   2330  C   LEU B   7     143.457 182.219 180.213  1.00248.93      A    C  
ATOM   2331  O   LEU B   7     144.285 181.302 180.245  1.00249.92      A    O  
ATOM   2332  CB  LEU B   7     141.296 181.973 181.466  1.00249.11      A    C  
ATOM   2333  CG  LEU B   7     140.534 182.008 182.793  1.00248.44      A    C  
ATOM   2334  CD1 LEU B   7     139.373 181.025 182.772  1.00247.59      A    C  
ATOM   2335  CD2 LEU B   7     141.465 181.716 183.961  1.00247.75      A    C  
ATOM   2336  N   ARG B   8     143.201 182.907 179.097  1.00250.38      A    N  
ATOM   2337  CA  ARG B   8     143.943 182.629 177.871  1.00251.34      A    C  
ATOM   2338  C   ARG B   8     145.425 182.941 178.039  1.00251.60      A    C  
ATOM   2339  O   ARG B   8     146.285 182.182 177.574  1.00251.20      A    O  
ATOM   2340  CB  ARG B   8     143.353 183.428 176.709  1.00250.32      A    C  
ATOM   2341  CG  ARG B   8     141.899 183.104 176.409  1.00250.41      A    C  
ATOM   2342  CD  ARG B   8     141.740 181.665 175.945  1.00252.46      A    C  
ATOM   2343  NE  ARG B   8     140.344 181.319 175.704  1.00253.30      A    N  
ATOM   2344  CZ  ARG B   8     139.846 180.095 175.812  1.00252.06      A    C  
ATOM   2345  NH1 ARG B   8     140.605 179.068 176.158  1.00251.21      A    N  
ATOM   2346  NH2 ARG B   8     138.553 179.896 175.570  1.00251.57      A    N  
ATOM   2347  N   GLN B   9     145.744 184.056 178.701  1.00249.99      A    N  
ATOM   2348  CA  GLN B   9     147.147 184.391 178.932  1.00249.51      A    C  
ATOM   2349  C   GLN B   9     147.820 183.365 179.837  1.00249.04      A    C  
ATOM   2350  O   GLN B   9     148.971 182.978 179.601  1.00249.15      A    O  
ATOM   2351  CB  GLN B   9     147.265 185.796 179.526  1.00248.64      A    C  
ATOM   2352  CG  GLN B   9     146.548 186.878 178.728  1.00248.59      A    C  
ATOM   2353  CD  GLN B   9     147.311 187.309 177.487  1.00248.94      A    C  
ATOM   2354  NE2 GLN B   9     146.846 188.379 176.852  1.00248.62      A    N  
ATOM   2355  OE1 GLN B   9     148.304 186.691 177.104  1.00249.23      A    O  
ATOM   2356  N   GLU B  10     147.118 182.912 180.879  1.00242.06      A    N  
ATOM   2357  CA  GLU B  10     147.672 181.883 181.753  1.00240.67      A    C  
ATOM   2358  C   GLU B  10     147.892 180.580 180.994  1.00240.77      A    C  
ATOM   2359  O   GLU B  10     148.889 179.884 181.215  1.00240.85      A    O  
ATOM   2360  CB  GLU B  10     146.751 181.667 182.955  1.00241.72      A    C  
ATOM   2361  CG  GLU B  10     146.737 180.247 183.495  1.00241.09      A    C  
ATOM   2362  CD  GLU B  10     146.116 180.155 184.874  1.00241.32      A    C  
ATOM   2363  OE1 GLU B  10     145.500 181.148 185.318  1.00242.18      A    O  
ATOM   2364  OE2 GLU B  10     146.245 179.092 185.516  1.00240.13      A    O  
ATOM   2365  N   ALA B  11     146.969 180.235 180.094  1.00241.25      A    N  
ATOM   2366  CA  ALA B  11     147.153 179.056 179.255  1.00241.22      A    C  
ATOM   2367  C   ALA B  11     148.375 179.205 178.357  1.00242.98      A    C  
ATOM   2368  O   ALA B  11     149.131 178.247 178.157  1.00243.26      A    O  
ATOM   2369  CB  ALA B  11     145.899 178.808 178.418  1.00239.73      A    C  
ATOM   2370  N   GLU B  12     148.580 180.401 177.801  1.00242.70      A    N  
ATOM   2371  CA  GLU B  12     149.760 180.641 176.975  1.00241.05      A    C  
ATOM   2372  C   GLU B  12     151.041 180.491 177.788  1.00240.17      A    C  
ATOM   2373  O   GLU B  12     152.030 179.921 177.309  1.00238.76      A    O  
ATOM   2374  CB  GLU B  12     149.681 182.031 176.344  1.00240.97      A    C  
ATOM   2375  CG  GLU B  12     148.798 182.102 175.107  1.00240.59      A    C  
ATOM   2376  CD  GLU B  12     149.504 181.629 173.852  1.00240.59      A    C  
ATOM   2377  OE1 GLU B  12     150.374 182.367 173.342  1.00241.30      A    O  
ATOM   2378  OE2 GLU B  12     149.189 180.519 173.374  1.00240.55      A    O  
ATOM   2379  N   GLN B  13     151.044 181.007 179.021  1.00239.25      A    N  
ATOM   2380  CA  GLN B  13     152.207 180.838 179.889  1.00238.45      A    C  
ATOM   2381  C   GLN B  13     152.442 179.369 180.218  1.00238.38      A    C  
ATOM   2382  O   GLN B  13     153.587 178.906 180.248  1.00238.52      A    O  
ATOM   2383  CB  GLN B  13     152.046 181.655 181.172  1.00237.41      A    C  
ATOM   2384  CG  GLN B  13     151.708 183.139 180.994  1.00236.97      A    C  
ATOM   2385  CD  GLN B  13     152.282 183.757 179.727  1.00237.45      A    C  
ATOM   2386  NE2 GLN B  13     153.369 184.504 179.878  1.00237.17      A    N  
ATOM   2387  OE1 GLN B  13     151.757 183.566 178.628  1.00238.36      A    O  
ATOM   2388  N   LEU B  14     151.372 178.618 180.474  1.00231.29      A    N  
ATOM   2389  CA  LEU B  14     151.535 177.193 180.732  1.00230.35      A    C  
ATOM   2390  C   LEU B  14     152.134 176.489 179.521  1.00230.91      A    C  
ATOM   2391  O   LEU B  14     153.031 175.647 179.658  1.00232.11      A    O  
ATOM   2392  CB  LEU B  14     150.192 176.574 181.113  1.00230.60      A    C  
ATOM   2393  CG  LEU B  14     149.814 176.673 182.592  1.00230.06      A    C  
ATOM   2394  CD1 LEU B  14     148.416 176.127 182.824  1.00230.71      A    C  
ATOM   2395  CD2 LEU B  14     150.830 175.948 183.462  1.00228.54      A    C  
ATOM   2396  N   LYS B  15     151.663 176.841 178.322  1.00227.40      A    N  
ATOM   2397  CA  LYS B  15     152.188 176.228 177.107  1.00227.63      A    C  
ATOM   2398  C   LYS B  15     153.663 176.556 176.904  1.00227.26      A    C  
ATOM   2399  O   LYS B  15     154.456 175.676 176.540  1.00225.16      A    O  
ATOM   2400  CB  LYS B  15     151.371 176.678 175.897  1.00227.43      A    C  
ATOM   2401  CG  LYS B  15     150.060 175.933 175.720  1.00226.96      A    C  
ATOM   2402  CD  LYS B  15     149.124 176.686 174.791  1.00226.64      A    C  
ATOM   2403  CE  LYS B  15     149.772 176.925 173.438  1.00226.15      A    C  
ATOM   2404  NZ  LYS B  15     150.289 175.663 172.840  1.00224.82      A    N1+
ATOM   2405  N   ASN B  16     154.054 177.817 177.115  1.00233.03      A    N  
ATOM   2406  CA  ASN B  16     155.451 178.164 176.868  1.00232.53      A    C  
ATOM   2407  C   ASN B  16     156.355 177.542 177.924  1.00231.87      A    C  
ATOM   2408  O   ASN B  16     157.481 177.134 177.619  1.00231.01      A    O  
ATOM   2409  CB  ASN B  16     155.640 179.688 176.760  1.00232.03      A    C  
ATOM   2410  CG  ASN B  16     155.612 180.424 178.100  1.00231.32      A    C  
ATOM   2411  ND2 ASN B  16     155.559 181.749 178.025  1.00230.25      A    N  
ATOM   2412  OD1 ASN B  16     155.648 179.833 179.172  1.00231.96      A    O  
ATOM   2413  N   GLN B  17     155.868 177.432 179.164  1.00227.44      A    N  
ATOM   2414  CA  GLN B  17     156.612 176.707 180.188  1.00226.98      A    C  
ATOM   2415  C   GLN B  17     156.794 175.246 179.801  1.00226.83      A    C  
ATOM   2416  O   GLN B  17     157.883 174.682 179.967  1.00226.82      A    O  
ATOM   2417  CB  GLN B  17     155.895 176.815 181.533  1.00225.52      A    C  
ATOM   2418  CG  GLN B  17     156.670 176.221 182.700  1.00225.50      A    C  
ATOM   2419  CD  GLN B  17     156.236 174.805 183.027  1.00225.48      A    C  
ATOM   2420  NE2 GLN B  17     156.900 174.190 183.999  1.00224.86      A    N  
ATOM   2421  OE1 GLN B  17     155.314 174.270 182.411  1.00225.84      A    O  
ATOM   2422  N   ILE B  18     155.738 174.618 179.280  1.00222.56      A    N  
ATOM   2423  CA  ILE B  18     155.825 173.215 178.883  1.00221.56      A    C  
ATOM   2424  C   ILE B  18     156.847 173.040 177.766  1.00222.29      A    C  
ATOM   2425  O   ILE B  18     157.696 172.140 177.811  1.00222.70      A    O  
ATOM   2426  CB  ILE B  18     154.438 172.690 178.469  1.00220.55      A    C  
ATOM   2427  CG1 ILE B  18     153.640 172.267 179.702  1.00220.50      A    C  
ATOM   2428  CG2 ILE B  18     154.569 171.524 177.501  1.00219.02      A    C  
ATOM   2429  CD1 ILE B  18     152.140 172.325 179.505  1.00221.78      A    C  
ATOM   2430  N   ARG B  19     156.787 173.904 176.747  1.00220.31      A    N  
ATOM   2431  CA  ARG B  19     157.718 173.749 175.633  1.00220.17      A    C  
ATOM   2432  C   ARG B  19     159.150 174.059 176.056  1.00219.72      A    C  
ATOM   2433  O   ARG B  19     160.085 173.389 175.601  1.00218.66      A    O  
ATOM   2434  CB  ARG B  19     157.300 174.613 174.436  1.00219.60      A    C  
ATOM   2435  CG  ARG B  19     158.476 175.204 173.654  1.00218.09      A    C  
ATOM   2436  CD  ARG B  19     158.066 176.154 172.521  1.00218.28      A    C  
ATOM   2437  NE  ARG B  19     156.808 176.863 172.722  1.00219.47      A    N  
ATOM   2438  CZ  ARG B  19     156.623 177.838 173.601  1.00219.30      A    C  
ATOM   2439  NH1 ARG B  19     157.606 178.264 174.378  1.00219.34      A    N  
ATOM   2440  NH2 ARG B  19     155.428 178.414 173.687  1.00219.13      A    N  
ATOM   2441  N   ASP B  20     159.344 175.045 176.936  1.00226.25      A    N  
ATOM   2442  CA  ASP B  20     160.682 175.335 177.441  1.00226.34      A    C  
ATOM   2443  C   ASP B  20     161.240 174.162 178.236  1.00226.12      A    C  
ATOM   2444  O   ASP B  20     162.418 173.815 178.096  1.00224.94      A    O  
ATOM   2445  CB  ASP B  20     160.659 176.600 178.297  1.00226.48      A    C  
ATOM   2446  CG  ASP B  20     160.458 177.856 177.476  1.00226.50      A    C  
ATOM   2447  OD1 ASP B  20     160.645 177.798 176.242  1.00227.06      A    O  
ATOM   2448  OD2 ASP B  20     160.113 178.902 178.064  1.00226.39      A    O  
ATOM   2449  N   ALA B  21     160.413 173.543 179.084  1.00218.38      A    N  
ATOM   2450  CA  ALA B  21     160.870 172.381 179.840  1.00217.02      A    C  
ATOM   2451  C   ALA B  21     161.222 171.225 178.912  1.00217.38      A    C  
ATOM   2452  O   ALA B  21     162.234 170.541 179.114  1.00216.26      A    O  
ATOM   2453  CB  ALA B  21     159.805 171.957 180.849  1.00215.44      A    C  
ATOM   2454  N   ARG B  22     160.397 170.993 177.887  1.00205.74      A    N  
ATOM   2455  CA  ARG B  22     160.693 169.930 176.932  1.00202.11      A    C  
ATOM   2456  C   ARG B  22     161.999 170.197 176.194  1.00202.88      A    C  
ATOM   2457  O   ARG B  22     162.805 169.281 175.991  1.00201.77      A    O  
ATOM   2458  CB  ARG B  22     159.539 169.776 175.942  1.00201.74      A    C  
ATOM   2459  CG  ARG B  22     158.480 168.781 176.380  1.00201.92      A    C  
ATOM   2460  CD  ARG B  22     157.437 168.577 175.296  1.00203.69      A    C  
ATOM   2461  NE  ARG B  22     156.082 168.569 175.832  1.00204.21      A    N  
ATOM   2462  CZ  ARG B  22     154.988 168.416 175.099  1.00203.55      A    C  
ATOM   2463  NH1 ARG B  22     155.053 168.251 173.787  1.00202.15      A    N  
ATOM   2464  NH2 ARG B  22     153.800 168.426 175.696  1.00202.66      A    N  
ATOM   2465  N   LYS B  23     162.226 171.447 175.782  1.00208.65      A    N  
ATOM   2466  CA  LYS B  23     163.480 171.792 175.120  1.00207.80      A    C  
ATOM   2467  C   LYS B  23     164.666 171.602 176.058  1.00207.87      A    C  
ATOM   2468  O   LYS B  23     165.722 171.105 175.646  1.00206.85      A    O  
ATOM   2469  CB  LYS B  23     163.421 173.230 174.604  1.00208.72      A    C  
ATOM   2470  CG  LYS B  23     164.757 173.958 174.595  1.00208.30      A    C  
ATOM   2471  CD  LYS B  23     165.605 173.542 173.402  1.00206.71      A    C  
ATOM   2472  CE  LYS B  23     165.066 174.131 172.110  1.00205.89      A    C  
ATOM   2473  NZ  LYS B  23     165.497 173.345 170.921  1.00205.06      A    N1+
ATOM   2474  N   ALA B  24     164.508 171.989 177.326  1.00213.17      A    N  
ATOM   2475  CA  ALA B  24     165.587 171.829 178.294  1.00212.55      A    C  
ATOM   2476  C   ALA B  24     165.930 170.361 178.502  1.00214.48      A    C  
ATOM   2477  O   ALA B  24     167.107 170.002 178.622  1.00215.19      A    O  
ATOM   2478  CB  ALA B  24     165.202 172.483 179.621  1.00211.52      A    C  
ATOM   2479  N   CYS B  25     164.916 169.495 178.548  1.00208.10      A    N  
ATOM   2480  CA  CYS B  25     165.172 168.070 178.721  1.00205.40      A    C  
ATOM   2481  C   CYS B  25     165.851 167.436 177.513  1.00203.33      A    C  
ATOM   2482  O   CYS B  25     166.349 166.312 177.629  1.00202.64      A    O  
ATOM   2483  CB  CYS B  25     163.867 167.333 179.025  1.00205.75      A    C  
ATOM   2484  SG  CYS B  25     163.577 167.045 180.785  1.00207.40      A    S  
ATOM   2485  N   ALA B  26     165.887 168.118 176.371  1.00195.03      A    N  
ATOM   2486  CA  ALA B  26     166.540 167.581 175.186  1.00193.20      A    C  
ATOM   2487  C   ALA B  26     168.036 167.864 175.234  1.00196.50      A    C  
ATOM   2488  O   ALA B  26     168.454 169.002 175.467  1.00199.58      A    O  
ATOM   2489  CB  ALA B  26     165.929 168.180 173.920  1.00192.83      A    C  
ATOM   2490  N   ASP B  27     168.843 166.825 175.014  1.00193.75      A    N  
ATOM   2491  CA  ASP B  27     170.292 166.983 175.028  1.00193.64      A    C  
ATOM   2492  C   ASP B  27     170.932 166.390 173.778  1.00195.22      A    C  
ATOM   2493  O   ASP B  27     171.974 166.871 173.322  1.00194.26      A    O  
ATOM   2494  CB  ASP B  27     170.887 166.340 176.282  1.00193.05      A    C  
ATOM   2495  CG  ASP B  27     171.002 164.833 176.167  1.00195.04      A    C  
ATOM   2496  OD1 ASP B  27     170.013 164.189 175.759  1.00194.36      A    O  
ATOM   2497  OD2 ASP B  27     172.082 164.292 176.484  1.00195.78      A    O  
ATOM   2498  N   ALA B  28     170.319 165.351 173.215  1.00193.21      A    N  
ATOM   2499  CA  ALA B  28     170.878 164.675 172.053  1.00189.44      A    C  
ATOM   2500  C   ALA B  28     169.761 163.961 171.309  1.00188.18      A    C  
ATOM   2501  O   ALA B  28     168.682 163.717 171.855  1.00190.58      A    O  
ATOM   2502  CB  ALA B  28     171.978 163.686 172.453  1.00188.56      A    C  
ATOM   2503  N   THR B  29     170.036 163.629 170.052  1.00181.41      A    N  
ATOM   2504  CA  THR B  29     169.081 162.944 169.195  1.00183.48      A    C  
ATOM   2505  C   THR B  29     169.400 161.456 169.125  1.00184.44      A    C  
ATOM   2506  O   THR B  29     170.558 161.044 169.231  1.00186.94      A    O  
ATOM   2507  CB  THR B  29     169.084 163.539 167.786  1.00184.21      A    C  
ATOM   2508  CG2 THR B  29     169.309 165.041 167.844  1.00183.32      A    C  
ATOM   2509  OG1 THR B  29     170.128 162.935 167.014  1.00185.82      A    O  
ATOM   2510  N   LEU B  30     168.351 160.650 168.942  1.00172.64      A    N  
ATOM   2511  CA  LEU B  30     168.534 159.206 168.828  1.00174.52      A    C  
ATOM   2512  C   LEU B  30     169.375 158.851 167.607  1.00177.50      A    C  
ATOM   2513  O   LEU B  30     170.180 157.912 167.649  1.00181.01      A    O  
ATOM   2514  CB  LEU B  30     167.173 158.511 168.766  1.00172.16      A    C  
ATOM   2515  CG  LEU B  30     167.136 157.001 168.505  1.00174.00      A    C  
ATOM   2516  CD1 LEU B  30     168.025 156.236 169.471  1.00178.52      A    C  
ATOM   2517  CD2 LEU B  30     165.707 156.480 168.565  1.00174.19      A    C  
ATOM   2518  N   SER B  31     169.196 159.589 166.509  1.00181.92      A    N  
ATOM   2519  CA  SER B  31     169.953 159.306 165.294  1.00184.77      A    C  
ATOM   2520  C   SER B  31     171.450 159.463 165.526  1.00184.48      A    C  
ATOM   2521  O   SER B  31     172.246 158.634 165.070  1.00182.09      A    O  
ATOM   2522  CB  SER B  31     169.487 160.223 164.163  1.00182.40      A    C  
ATOM   2523  OG  SER B  31     169.910 159.735 162.901  1.00181.77      A    O  
ATOM   2524  N   GLN B  32     171.853 160.520 166.233  1.00185.01      A    N  
ATOM   2525  CA  GLN B  32     173.267 160.694 166.541  1.00182.88      A    C  
ATOM   2526  C   GLN B  32     173.724 159.736 167.634  1.00181.26      A    C  
ATOM   2527  O   GLN B  32     174.915 159.417 167.718  1.00182.55      A    O  
ATOM   2528  CB  GLN B  32     173.547 162.144 166.940  1.00181.88      A    C  
ATOM   2529  CG  GLN B  32     173.425 162.427 168.427  1.00182.17      A    C  
ATOM   2530  CD  GLN B  32     173.690 163.879 168.766  1.00183.72      A    C  
ATOM   2531  NE2 GLN B  32     174.254 164.118 169.944  1.00183.28      A    N  
ATOM   2532  OE1 GLN B  32     173.391 164.777 167.979  1.00184.58      A    O  
ATOM   2533  N   ILE B  33     172.801 159.271 168.478  1.00176.25      A    N  
ATOM   2534  CA  ILE B  33     173.174 158.339 169.537  1.00178.35      A    C  
ATOM   2535  C   ILE B  33     173.514 156.973 168.955  1.00179.90      A    C  
ATOM   2536  O   ILE B  33     174.514 156.353 169.339  1.00182.42      A    O  
ATOM   2537  CB  ILE B  33     172.057 158.252 170.593  1.00179.76      A    C  
ATOM   2538  CG1 ILE B  33     172.256 159.333 171.658  1.00179.29      A    C  
ATOM   2539  CG2 ILE B  33     172.023 156.873 171.237  1.00176.29      A    C  
ATOM   2540  CD1 ILE B  33     171.367 159.175 172.872  1.00175.93      A    C  
ATOM   2541  N   THR B  34     172.702 156.542 167.980  1.00187.92      A    N  
ATOM   2542  CA  THR B  34     172.890 155.239 167.327  1.00189.74      A    C  
ATOM   2543  C   THR B  34     173.640 155.329 166.018  1.00189.36      A    C  
ATOM   2544  O   THR B  34     173.223 154.755 165.014  1.00188.59      A    O  
ATOM   2545  CB  THR B  34     171.536 154.608 166.983  1.00187.55      A    C  
ATOM   2546  CG2 THR B  34     170.616 154.666 168.163  1.00186.90      A    C  
ATOM   2547  OG1 THR B  34     170.933 155.335 165.905  1.00187.60      A    O  
ATOM   2548  N   ASN B  35     174.752 156.031 166.019  1.00193.58      A    N  
ATOM   2549  CA  ASN B  35     175.539 156.224 164.804  1.00195.53      A    C  
ATOM   2550  C   ASN B  35     176.452 155.076 164.381  1.00196.46      A    C  
ATOM   2551  O   ASN B  35     176.945 155.056 163.249  1.00193.98      A    O  
ATOM   2552  CB  ASN B  35     176.478 157.119 165.618  1.00194.30      A    C  
ATOM   2553  CG  ASN B  35     177.671 157.595 164.814  1.00194.39      A    C  
ATOM   2554  ND2 ASN B  35     177.499 157.693 163.501  1.00193.94      A    N  
ATOM   2555  OD1 ASN B  35     178.734 157.877 165.366  1.00195.15      A    O  
ATOM   2556  N   ASN B  36     176.687 154.119 165.279  1.00196.11      A    N  
ATOM   2557  CA  ASN B  36     177.663 153.059 165.056  1.00194.31      A    C  
ATOM   2558  C   ASN B  36     176.685 151.999 165.543  1.00193.85      A    C  
ATOM   2559  O   ASN B  36     176.803 151.552 166.688  1.00194.55      A    O  
ATOM   2560  CB  ASN B  36     178.783 152.965 166.096  1.00194.44      A    C  
ATOM   2561  CG  ASN B  36     179.766 154.113 165.997  1.00195.08      A    C  
ATOM   2562  ND2 ASN B  36     181.040 153.787 165.816  1.00194.01      A    N  
ATOM   2563  OD1 ASN B  36     179.384 155.279 166.082  1.00194.54      A    O  
ATOM   2564  N   ILE B  37     175.723 151.590 164.717  1.00185.97      A    N  
ATOM   2565  CA  ILE B  37     174.824 150.514 165.108  1.00185.50      A    C  
ATOM   2566  C   ILE B  37     174.766 150.120 163.640  1.00184.24      A    C  
ATOM   2567  O   ILE B  37     174.421 150.936 162.776  1.00186.85      A    O  
ATOM   2568  CB  ILE B  37     173.418 150.695 165.699  1.00184.88      A    C  
ATOM   2569  CG1 ILE B  37     173.496 150.818 167.221  1.00183.19      A    C  
ATOM   2570  CG2 ILE B  37     172.521 149.534 165.303  1.00182.97      A    C  
ATOM   2571  CD1 ILE B  37     174.378 149.776 167.874  1.00182.95      A    C  
ATOM   2572  N   ASP B  38     175.113 148.870 163.351  1.00173.69      A    N  
ATOM   2573  CA  ASP B  38     175.207 148.435 161.969  1.00175.36      A    C  
ATOM   2574  C   ASP B  38     173.829 148.419 161.305  1.00178.62      A    C  
ATOM   2575  O   ASP B  38     172.804 148.290 161.980  1.00178.12      A    O  
ATOM   2576  CB  ASP B  38     175.933 147.077 161.890  1.00177.25      A    C  
ATOM   2577  CG  ASP B  38     175.016 145.833 162.000  1.00181.90      A    C  
ATOM   2578  OD1 ASP B  38     173.770 145.891 161.997  1.00183.00      A    O  
ATOM   2579  OD2 ASP B  38     175.594 144.734 162.128  1.00180.93      A    O  
ATOM   2580  N   PRO B  39     173.776 148.610 159.989  1.00168.80      A    N  
ATOM   2581  CA  PRO B  39     172.491 148.529 159.290  1.00166.78      A    C  
ATOM   2582  C   PRO B  39     171.979 147.100 159.235  1.00167.21      A    C  
ATOM   2583  O   PRO B  39     172.747 146.136 159.249  1.00169.35      A    O  
ATOM   2584  CB  PRO B  39     172.816 149.057 157.888  1.00166.49      A    C  
ATOM   2585  CG  PRO B  39     174.274 148.795 157.723  1.00166.67      A    C  
ATOM   2586  CD  PRO B  39     174.876 148.982 159.084  1.00165.62      A    C  
ATOM   2587  N   VAL B  40     170.651 146.973 159.164  1.00147.59      A    N  
ATOM   2588  CA  VAL B  40     170.029 145.655 159.060  1.00147.39      A    C  
ATOM   2589  C   VAL B  40     170.171 145.048 157.676  1.00147.36      A    C  
ATOM   2590  O   VAL B  40     169.862 143.863 157.495  1.00145.74      A    O  
ATOM   2591  CB  VAL B  40     168.535 145.719 159.427  1.00147.67      A    C  
ATOM   2592  CG1 VAL B  40     168.349 146.430 160.756  1.00145.22      A    C  
ATOM   2593  CG2 VAL B  40     167.750 146.418 158.329  1.00146.47      A    C  
ATOM   2594  N   GLY B  41     170.626 145.821 156.694  1.00158.29      A    N  
ATOM   2595  CA  GLY B  41     170.767 145.323 155.344  1.00159.99      A    C  
ATOM   2596  C   GLY B  41     169.437 145.256 154.621  1.00157.32      A    C  
ATOM   2597  O   GLY B  41     168.382 145.626 155.137  1.00159.56      A    O  
ATOM   2598  N   ARG B  42     169.501 144.770 153.386  1.00169.10      A    N  
ATOM   2599  CA  ARG B  42     168.295 144.616 152.587  1.00168.69      A    C  
ATOM   2600  C   ARG B  42     167.396 143.543 153.187  1.00171.85      A    C  
ATOM   2601  O   ARG B  42     167.861 142.475 153.594  1.00172.36      A    O  
ATOM   2602  CB  ARG B  42     168.654 144.259 151.146  1.00171.44      A    C  
ATOM   2603  CG  ARG B  42     169.036 145.454 150.293  1.00174.66      A    C  
ATOM   2604  CD  ARG B  42     167.808 146.243 149.873  1.00176.67      A    C  
ATOM   2605  NE  ARG B  42     166.769 145.382 149.320  1.00179.07      A    N  
ATOM   2606  CZ  ARG B  42     166.753 144.933 148.072  1.00179.60      A    C  
ATOM   2607  NH1 ARG B  42     167.709 145.246 147.213  1.00178.11      A    N  
ATOM   2608  NH2 ARG B  42     165.753 144.151 147.677  1.00177.56      A    N  
ATOM   2609  N   ILE B  43     166.102 143.834 153.241  1.00160.36      A    N  
ATOM   2610  CA  ILE B  43     165.105 142.920 153.784  1.00155.13      A    C  
ATOM   2611  C   ILE B  43     164.256 142.447 152.612  1.00154.14      A    C  
ATOM   2612  O   ILE B  43     163.346 143.152 152.162  1.00153.53      A    O  
ATOM   2613  CB  ILE B  43     164.249 143.582 154.869  1.00151.77      A    C  
ATOM   2614  CG1 ILE B  43     165.129 144.057 156.025  1.00151.56      A    C  
ATOM   2615  CG2 ILE B  43     163.197 142.615 155.376  1.00151.18      A    C  
ATOM   2616  CD1 ILE B  43     166.041 142.988 156.575  1.00151.41      A    C  
ATOM   2617  N   GLN B  44     164.551 141.252 152.111  1.00164.31      A    N  
ATOM   2618  CA  GLN B  44     163.814 140.681 150.995  1.00164.23      A    C  
ATOM   2619  C   GLN B  44     162.552 140.003 151.511  1.00167.63      A    C  
ATOM   2620  O   GLN B  44     162.609 139.191 152.439  1.00169.83      A    O  
ATOM   2621  CB  GLN B  44     164.682 139.685 150.226  1.00165.33      A    C  
ATOM   2622  CG  GLN B  44     166.122 140.136 150.042  1.00169.00      A    C  
ATOM   2623  CD  GLN B  44     167.055 139.551 151.084  1.00172.33      A    C  
ATOM   2624  NE2 GLN B  44     168.270 139.214 150.668  1.00168.93      A    N  
ATOM   2625  OE1 GLN B  44     166.687 139.402 152.249  1.00170.97      A    O  
ATOM   2626  N   MET B  45     161.418 140.343 150.907  1.00155.12      A    N  
ATOM   2627  CA  MET B  45     160.114 139.856 151.333  1.00151.79      A    C  
ATOM   2628  C   MET B  45     159.415 139.205 150.150  1.00149.11      A    C  
ATOM   2629  O   MET B  45     159.375 139.779 149.057  1.00152.90      A    O  
ATOM   2630  CB  MET B  45     159.265 141.001 151.883  1.00153.16      A    C  
ATOM   2631  CG  MET B  45     159.753 141.550 153.207  1.00151.57      A    C  
ATOM   2632  SD  MET B  45     159.790 140.330 154.524  1.00147.49      A    S  
ATOM   2633  CE  MET B  45     158.900 141.230 155.784  1.00146.56      A    C  
ATOM   2634  N   ARG B  46     158.866 138.015 150.368  1.00135.66      A    N  
ATOM   2635  CA  ARG B  46     158.179 137.277 149.321  1.00141.43      A    C  
ATOM   2636  C   ARG B  46     156.820 136.816 149.821  1.00144.43      A    C  
ATOM   2637  O   ARG B  46     156.691 136.345 150.954  1.00146.79      A    O  
ATOM   2638  CB  ARG B  46     159.007 136.078 148.856  1.00144.13      A    C  
ATOM   2639  CG  ARG B  46     159.799 135.404 149.960  1.00144.91      A    C  
ATOM   2640  CD  ARG B  46     160.660 134.278 149.410  1.00149.70      A    C  
ATOM   2641  NE  ARG B  46     161.451 134.705 148.262  1.00152.78      A    N  
ATOM   2642  CZ  ARG B  46     161.226 134.322 147.012  1.00151.58      A    C  
ATOM   2643  NH1 ARG B  46     160.235 133.499 146.710  1.00146.47      A    N  
ATOM   2644  NH2 ARG B  46     162.013 134.777 146.042  1.00149.17      A    N  
ATOM   2645  N   THR B  47     155.809 136.959 148.967  1.00130.70      A    N  
ATOM   2646  CA  THR B  47     154.456 136.553 149.320  1.00124.36      A    C  
ATOM   2647  C   THR B  47     154.392 135.050 149.557  1.00129.08      A    C  
ATOM   2648  O   THR B  47     154.886 134.260 148.749  1.00135.51      A    O  
ATOM   2649  CB  THR B  47     153.486 136.956 148.210  1.00127.63      A    C  
ATOM   2650  CG2 THR B  47     152.166 136.218 148.349  1.00127.30      A    C  
ATOM   2651  OG1 THR B  47     153.245 138.366 148.272  1.00132.36      A    O  
ATOM   2652  N   ARG B  48     153.780 134.656 150.673  1.00125.05      A    N  
ATOM   2653  CA  ARG B  48     153.573 133.251 150.995  1.00123.94      A    C  
ATOM   2654  C   ARG B  48     152.154 132.792 150.685  1.00127.73      A    C  
ATOM   2655  O   ARG B  48     151.964 131.795 149.983  1.00127.15      A    O  
ATOM   2656  CB  ARG B  48     153.890 132.994 152.473  1.00122.30      A    C  
ATOM   2657  CG  ARG B  48     155.348 133.198 152.855  1.00121.42      A    C  
ATOM   2658  CD  ARG B  48     156.292 132.832 151.725  1.00125.96      A    C  
ATOM   2659  NE  ARG B  48     157.655 133.273 151.995  1.00128.88      A    N  
ATOM   2660  CZ  ARG B  48     158.680 132.457 152.195  1.00131.90      A    C  
ATOM   2661  NH1 ARG B  48     158.535 131.143 152.153  1.00129.28      A    N  
ATOM   2662  NH2 ARG B  48     159.881 132.971 152.442  1.00130.40      A    N  
ATOM   2663  N   ARG B  49     151.151 133.503 151.196  1.00136.33      A    N  
ATOM   2664  CA  ARG B  49     149.754 133.191 150.943  1.00132.77      A    C  
ATOM   2665  C   ARG B  49     149.046 134.434 150.424  1.00129.14      A    C  
ATOM   2666  O   ARG B  49     149.459 135.564 150.694  1.00132.37      A    O  
ATOM   2667  CB  ARG B  49     149.052 132.670 152.203  1.00131.00      A    C  
ATOM   2668  CG  ARG B  49     149.936 131.810 153.086  1.00125.91      A    C  
ATOM   2669  CD  ARG B  49     149.419 130.387 153.163  1.00120.58      A    C  
ATOM   2670  NE  ARG B  49     150.347 129.513 153.867  1.00130.44      A    N  
ATOM   2671  CZ  ARG B  49     151.138 128.630 153.272  1.00137.26      A    C  
ATOM   2672  NH1 ARG B  49     151.129 128.469 151.960  1.00142.81      A    N  
ATOM   2673  NH2 ARG B  49     151.957 127.890 154.013  1.00134.07      A    N  
ATOM   2674  N   THR B  50     147.971 134.211 149.674  1.00119.47      A    N  
ATOM   2675  CA  THR B  50     147.262 135.259 148.947  1.00123.08      A    C  
ATOM   2676  C   THR B  50     145.758 135.140 149.160  1.00126.60      A    C  
ATOM   2677  O   THR B  50     144.974 135.106 148.208  1.00125.62      A    O  
ATOM   2678  CB  THR B  50     147.615 135.215 147.463  1.00128.57      A    C  
ATOM   2679  CG2 THR B  50     147.480 133.800 146.914  1.00129.28      A    C  
ATOM   2680  OG1 THR B  50     146.757 136.105 146.737  1.00133.45      A    O  
ATOM   2681  N   LEU B  51     145.346 135.052 150.426  1.00123.56      A    N  
ATOM   2682  CA  LEU B  51     143.949 134.895 150.820  1.00118.75      A    C  
ATOM   2683  C   LEU B  51     143.023 135.759 149.977  1.00118.61      A    C  
ATOM   2684  O   LEU B  51     143.174 136.983 149.922  1.00123.69      A    O  
ATOM   2685  CB  LEU B  51     143.786 135.258 152.298  1.00116.37      A    C  
ATOM   2686  CG  LEU B  51     144.930 134.943 153.261  1.00113.91      A    C  
ATOM   2687  CD1 LEU B  51     144.655 135.557 154.618  1.00113.90      A    C  
ATOM   2688  CD2 LEU B  51     145.113 133.451 153.393  1.00117.35      A    C  
ATOM   2689  N   ARG B  52     142.060 135.119 149.320  1.00124.97      A    N  
ATOM   2690  CA  ARG B  52     141.155 135.806 148.412  1.00128.98      A    C  
ATOM   2691  C   ARG B  52     139.739 135.290 148.618  1.00133.08      A    C  
ATOM   2692  O   ARG B  52     139.524 134.187 149.126  1.00136.29      A    O  
ATOM   2693  CB  ARG B  52     141.579 135.625 146.949  1.00129.95      A    C  
ATOM   2694  CG  ARG B  52     141.028 134.375 146.289  1.00133.45      A    C  
ATOM   2695  CD  ARG B  52     141.701 134.117 144.952  1.00137.05      A    C  
ATOM   2696  NE  ARG B  52     143.152 134.041 145.076  1.00135.02      A    N  
ATOM   2697  CZ  ARG B  52     144.005 134.583 144.219  1.00130.87      A    C  
ATOM   2698  NH1 ARG B  52     143.587 135.251 143.157  1.00132.28      A    N  
ATOM   2699  NH2 ARG B  52     145.311 134.451 144.432  1.00128.94      A    N  
ATOM   2700  N   GLY B  53     138.772 136.099 148.197  1.00129.39      A    N  
ATOM   2701  CA  GLY B  53     137.373 135.765 148.370  1.00125.67      A    C  
ATOM   2702  C   GLY B  53     136.495 136.969 148.638  1.00128.38      A    C  
ATOM   2703  O   GLY B  53     135.269 136.883 148.531  1.00130.98      A    O  
ATOM   2704  N   HIS B  54     137.106 138.097 148.988  1.00119.16      A    N  
ATOM   2705  CA  HIS B  54     136.355 139.331 149.145  1.00114.79      A    C  
ATOM   2706  C   HIS B  54     135.977 139.900 147.781  1.00119.43      A    C  
ATOM   2707  O   HIS B  54     136.621 139.630 146.765  1.00125.72      A    O  
ATOM   2708  CB  HIS B  54     137.160 140.358 149.939  1.00115.19      A    C  
ATOM   2709  CG  HIS B  54     136.995 140.239 151.421  1.00117.23      A    C  
ATOM   2710  CD2 HIS B  54     137.885 139.937 152.396  1.00116.56      A    C  
ATOM   2711  ND1 HIS B  54     135.789 140.444 152.054  1.00117.50      A    N  
ATOM   2712  CE1 HIS B  54     135.942 140.273 153.355  1.00121.99      A    C  
ATOM   2713  NE2 HIS B  54     137.204 139.964 153.588  1.00119.06      A    N  
ATOM   2714  N   LEU B  55     134.909 140.702 147.770  1.00121.50      A    N  
ATOM   2715  CA  LEU B  55     134.399 141.282 146.533  1.00122.60      A    C  
ATOM   2716  C   LEU B  55     134.300 142.802 146.606  1.00126.47      A    C  
ATOM   2717  O   LEU B  55     133.534 143.402 145.846  1.00133.06      A    O  
ATOM   2718  CB  LEU B  55     133.036 140.683 146.180  1.00122.21      A    C  
ATOM   2719  CG  LEU B  55     132.993 139.163 146.020  1.00123.76      A    C  
ATOM   2720  CD1 LEU B  55     131.587 138.638 146.251  1.00121.57      A    C  
ATOM   2721  CD2 LEU B  55     133.499 138.754 144.648  1.00123.67      A    C  
ATOM   2722  N   ALA B  56     135.058 143.435 147.495  1.00127.41      A    N  
ATOM   2723  CA  ALA B  56     135.044 144.886 147.636  1.00124.41      A    C  
ATOM   2724  C   ALA B  56     136.290 145.302 148.404  1.00124.41      A    C  
ATOM   2725  O   ALA B  56     137.082 144.463 148.842  1.00131.53      A    O  
ATOM   2726  CB  ALA B  56     133.768 145.365 148.332  1.00121.78      A    C  
ATOM   2727  N   LYS B  57     136.458 146.611 148.569  1.00115.09      A    N  
ATOM   2728  CA  LYS B  57     137.642 147.135 149.234  1.00117.02      A    C  
ATOM   2729  C   LYS B  57     137.702 146.664 150.681  1.00121.34      A    C  
ATOM   2730  O   LYS B  57     136.711 146.737 151.411  1.00130.05      A    O  
ATOM   2731  CB  LYS B  57     137.643 148.661 149.181  1.00121.75      A    C  
ATOM   2732  CG  LYS B  57     137.001 149.242 147.938  1.00124.67      A    C  
ATOM   2733  CD  LYS B  57     136.766 150.733 148.101  1.00125.11      A    C  
ATOM   2734  CE  LYS B  57     136.707 151.436 146.758  1.00123.21      A    C  
ATOM   2735  NZ  LYS B  57     137.514 152.685 146.763  1.00123.89      A    N1+
ATOM   2736  N   ILE B  58     138.873 146.196 151.094  1.00104.32      A    N  
ATOM   2737  CA  ILE B  58     139.093 145.726 152.456  1.00104.81      A    C  
ATOM   2738  C   ILE B  58     139.509 146.913 153.310  1.00108.11      A    C  
ATOM   2739  O   ILE B  58     140.398 147.682 152.929  1.00112.69      A    O  
ATOM   2740  CB  ILE B  58     140.159 144.621 152.487  1.00 94.45      A    C  
ATOM   2741  CG1 ILE B  58     139.748 143.474 151.567  1.00 99.05      A    C  
ATOM   2742  CG2 ILE B  58     140.368 144.122 153.903  1.00 97.42      A    C  
ATOM   2743  CD1 ILE B  58     140.627 142.263 151.679  1.00107.85      A    C  
ATOM   2744  N   TYR B  59     138.869 147.066 154.470  1.00117.46      A    N  
ATOM   2745  CA  TYR B  59     139.062 148.263 155.275  1.00113.40      A    C  
ATOM   2746  C   TYR B  59     139.758 148.030 156.607  1.00119.44      A    C  
ATOM   2747  O   TYR B  59     140.308 148.985 157.162  1.00127.92      A    O  
ATOM   2748  CB  TYR B  59     137.714 148.952 155.526  1.00111.63      A    C  
ATOM   2749  CG  TYR B  59     137.456 150.088 154.568  1.00116.69      A    C  
ATOM   2750  CD1 TYR B  59     138.070 151.319 154.742  1.00122.65      A    C  
ATOM   2751  CD2 TYR B  59     136.600 149.932 153.489  1.00119.30      A    C  
ATOM   2752  CE1 TYR B  59     137.841 152.360 153.868  1.00124.58      A    C  
ATOM   2753  CE2 TYR B  59     136.370 150.967 152.607  1.00119.78      A    C  
ATOM   2754  CZ  TYR B  59     136.988 152.178 152.804  1.00122.81      A    C  
ATOM   2755  OH  TYR B  59     136.757 153.213 151.930  1.00127.24      A    O  
ATOM   2756  N   ALA B  60     139.760 146.808 157.130  1.00106.74      A    N  
ATOM   2757  CA  ALA B  60     140.430 146.550 158.396  1.00106.27      A    C  
ATOM   2758  C   ALA B  60     140.665 145.057 158.550  1.00115.34      A    C  
ATOM   2759  O   ALA B  60     140.071 144.239 157.845  1.00119.55      A    O  
ATOM   2760  CB  ALA B  60     139.622 147.086 159.581  1.00112.56      A    C  
ATOM   2761  N   MET B  61     141.544 144.716 159.488  1.00118.31      A    N  
ATOM   2762  CA  MET B  61     141.817 143.326 159.824  1.00109.09      A    C  
ATOM   2763  C   MET B  61     142.433 143.274 161.214  1.00111.95      A    C  
ATOM   2764  O   MET B  61     142.833 144.295 161.777  1.00124.65      A    O  
ATOM   2765  CB  MET B  61     142.731 142.663 158.789  1.00105.74      A    C  
ATOM   2766  CG  MET B  61     144.081 143.331 158.607  1.00113.58      A    C  
ATOM   2767  SD  MET B  61     145.299 142.881 159.855  1.00129.92      A    S  
ATOM   2768  CE  MET B  61     146.207 141.621 158.982  1.00115.43      A    C  
ATOM   2769  N   HIS B  62     142.509 142.063 161.759  1.00100.34      A    N  
ATOM   2770  CA  HIS B  62     143.121 141.846 163.061  1.00101.72      A    C  
ATOM   2771  C   HIS B  62     143.601 140.407 163.152  1.00113.01      A    C  
ATOM   2772  O   HIS B  62     142.950 139.496 162.634  1.00114.38      A    O  
ATOM   2773  CB  HIS B  62     142.140 142.152 164.195  1.00108.93      A    C  
ATOM   2774  CG  HIS B  62     142.800 142.612 165.456  1.00110.67      A    C  
ATOM   2775  CD2 HIS B  62     143.722 143.576 165.679  1.00108.39      A    C  
ATOM   2776  ND1 HIS B  62     142.525 142.054 166.685  1.00113.22      A    N  
ATOM   2777  CE1 HIS B  62     143.248 142.656 167.612  1.00110.45      A    C  
ATOM   2778  NE2 HIS B  62     143.984 143.583 167.028  1.00114.69      A    N  
ATOM   2779  N   TRP B  63     144.739 140.210 163.811  1.00113.48      A    N  
ATOM   2780  CA  TRP B  63     145.299 138.882 164.018  1.00105.64      A    C  
ATOM   2781  C   TRP B  63     144.786 138.283 165.319  1.00116.82      A    C  
ATOM   2782  O   TRP B  63     144.608 138.988 166.315  1.00122.25      A    O  
ATOM   2783  CB  TRP B  63     146.828 138.934 164.049  1.00103.20      A    C  
ATOM   2784  CG  TRP B  63     147.480 138.875 162.705  1.00112.61      A    C  
ATOM   2785  CD1 TRP B  63     147.962 139.924 161.984  1.00120.71      A    C  
ATOM   2786  CD2 TRP B  63     147.747 137.701 161.932  1.00112.66      A    C  
ATOM   2787  CE2 TRP B  63     148.382 138.116 160.749  1.00111.62      A    C  
ATOM   2788  CE3 TRP B  63     147.505 136.340 162.123  1.00121.62      A    C  
ATOM   2789  NE1 TRP B  63     148.501 139.478 160.804  1.00117.52      A    N  
ATOM   2790  CZ2 TRP B  63     148.777 137.220 159.762  1.00112.10      A    C  
ATOM   2791  CZ3 TRP B  63     147.898 135.453 161.142  1.00120.83      A    C  
ATOM   2792  CH2 TRP B  63     148.526 135.896 159.977  1.00110.78      A    C  
ATOM   2793  N   GLY B  64     144.553 136.977 165.304  1.00119.14      A    N  
ATOM   2794  CA  GLY B  64     144.195 136.278 166.518  1.00112.80      A    C  
ATOM   2795  C   GLY B  64     145.377 136.144 167.457  1.00117.32      A    C  
ATOM   2796  O   GLY B  64     146.528 136.409 167.111  1.00127.26      A    O  
ATOM   2797  N   THR B  65     145.075 135.725 168.686  1.00113.61      A    N  
ATOM   2798  CA  THR B  65     146.127 135.567 169.686  1.00115.21      A    C  
ATOM   2799  C   THR B  65     147.084 134.443 169.309  1.00120.19      A    C  
ATOM   2800  O   THR B  65     148.293 134.542 169.551  1.00129.75      A    O  
ATOM   2801  CB  THR B  65     145.511 135.309 171.059  1.00123.62      A    C  
ATOM   2802  CG2 THR B  65     146.581 135.344 172.136  1.00122.63      A    C  
ATOM   2803  OG1 THR B  65     144.535 136.318 171.339  1.00131.92      A    O  
ATOM   2804  N   ASP B  66     146.567 133.371 168.709  1.00121.82      A    N  
ATOM   2805  CA  ASP B  66     147.405 132.247 168.311  1.00121.07      A    C  
ATOM   2806  C   ASP B  66     148.234 132.537 167.067  1.00121.71      A    C  
ATOM   2807  O   ASP B  66     149.068 131.703 166.698  1.00124.26      A    O  
ATOM   2808  CB  ASP B  66     146.542 131.006 168.080  1.00122.85      A    C  
ATOM   2809  CG  ASP B  66     145.375 131.270 167.150  1.00130.77      A    C  
ATOM   2810  OD1 ASP B  66     145.602 131.748 166.019  1.00130.23      A    O  
ATOM   2811  OD2 ASP B  66     144.225 130.998 167.550  1.00138.70      A    O  
ATOM   2812  N   SER B  67     148.019 133.681 166.417  1.00118.40      A    N  
ATOM   2813  CA  SER B  67     148.741 134.056 165.200  1.00113.99      A    C  
ATOM   2814  C   SER B  67     148.535 133.028 164.093  1.00109.45      A    C  
ATOM   2815  O   SER B  67     149.442 132.737 163.312  1.00112.68      A    O  
ATOM   2816  CB  SER B  67     150.231 134.260 165.478  1.00118.68      A    C  
ATOM   2817  OG  SER B  67     150.914 133.020 165.498  1.00123.89      A    O  
ATOM   2818  N   ARG B  68     147.330 132.467 164.027  1.00112.31      A    N  
ATOM   2819  CA  ARG B  68     146.984 131.538 162.961  1.00109.80      A    C  
ATOM   2820  C   ARG B  68     145.672 131.955 162.307  1.00115.38      A    C  
ATOM   2821  O   ARG B  68     145.472 131.742 161.107  1.00118.58      A    O  
ATOM   2822  CB  ARG B  68     146.896 130.111 163.505  1.00111.27      A    C  
ATOM   2823  CG  ARG B  68     146.173 129.138 162.596  1.00114.61      A    C  
ATOM   2824  CD  ARG B  68     146.836 127.775 162.587  1.00115.17      A    C  
ATOM   2825  NE  ARG B  68     146.298 126.926 161.532  1.00120.15      A    N  
ATOM   2826  CZ  ARG B  68     146.411 125.605 161.501  1.00119.68      A    C  
ATOM   2827  NH1 ARG B  68     147.043 124.943 162.455  1.00120.88      A    N  
ATOM   2828  NH2 ARG B  68     145.877 124.933 160.486  1.00116.66      A    N  
ATOM   2829  N   LEU B  69     144.787 132.575 163.082  1.00107.45      A    N  
ATOM   2830  CA  LEU B  69     143.476 132.995 162.612  1.00107.17      A    C  
ATOM   2831  C   LEU B  69     143.410 134.514 162.540  1.00108.50      A    C  
ATOM   2832  O   LEU B  69     143.895 135.208 163.439  1.00111.68      A    O  
ATOM   2833  CB  LEU B  69     142.373 132.477 163.536  1.00106.76      A    C  
ATOM   2834  CG  LEU B  69     142.136 130.969 163.567  1.00106.94      A    C  
ATOM   2835  CD1 LEU B  69     141.596 130.555 164.921  1.00108.71      A    C  
ATOM   2836  CD2 LEU B  69     141.182 130.557 162.464  1.00108.00      A    C  
ATOM   2837  N   LEU B  70     142.808 135.029 161.470  1.00103.93      A    N  
ATOM   2838  CA  LEU B  70     142.623 136.468 161.325  1.00103.86      A    C  
ATOM   2839  C   LEU B  70     141.215 136.755 160.822  1.00107.34      A    C  
ATOM   2840  O   LEU B  70     140.508 135.862 160.357  1.00113.64      A    O  
ATOM   2841  CB  LEU B  70     143.666 137.099 160.390  1.00102.93      A    C  
ATOM   2842  CG  LEU B  70     143.607 136.847 158.885  1.00100.38      A    C  
ATOM   2843  CD1 LEU B  70     144.465 137.859 158.157  1.00103.67      A    C  
ATOM   2844  CD2 LEU B  70     144.097 135.454 158.572  1.00109.05      A    C  
ATOM   2845  N   VAL B  71     140.809 138.018 160.939  1.00 95.46      A    N  
ATOM   2846  CA  VAL B  71     139.471 138.465 160.571  1.00 94.58      A    C  
ATOM   2847  C   VAL B  71     139.600 139.713 159.709  1.00105.23      A    C  
ATOM   2848  O   VAL B  71     140.436 140.578 159.983  1.00120.28      A    O  
ATOM   2849  CB  VAL B  71     138.609 138.741 161.822  1.00 87.87      A    C  
ATOM   2850  CG1 VAL B  71     139.385 139.570 162.822  1.00 89.43      A    C  
ATOM   2851  CG2 VAL B  71     137.313 139.429 161.450  1.00 96.56      A    C  
ATOM   2852  N   SER B  72     138.782 139.804 158.659  1.00 99.35      A    N  
ATOM   2853  CA  SER B  72     138.832 140.923 157.728  1.00 98.84      A    C  
ATOM   2854  C   SER B  72     137.429 141.444 157.450  1.00106.90      A    C  
ATOM   2855  O   SER B  72     136.445 140.710 157.565  1.00116.04      A    O  
ATOM   2856  CB  SER B  72     139.498 140.520 156.414  1.00 99.29      A    C  
ATOM   2857  OG  SER B  72     138.535 140.052 155.488  1.00 97.63      A    O  
ATOM   2858  N   ALA B  73     137.345 142.724 157.083  1.00102.76      A    N  
ATOM   2859  CA  ALA B  73     136.081 143.365 156.742  1.00 97.13      A    C  
ATOM   2860  C   ALA B  73     136.209 144.136 155.439  1.00103.30      A    C  
ATOM   2861  O   ALA B  73     137.252 144.732 155.155  1.00112.97      A    O  
ATOM   2862  CB  ALA B  73     135.612 144.322 157.832  1.00 97.71      A    C  
ATOM   2863  N   SER B  74     135.128 144.140 154.664  1.00110.90      A    N  
ATOM   2864  CA  SER B  74     135.077 144.849 153.398  1.00113.02      A    C  
ATOM   2865  C   SER B  74     133.692 145.449 153.217  1.00116.46      A    C  
ATOM   2866  O   SER B  74     132.728 145.041 153.867  1.00120.06      A    O  
ATOM   2867  CB  SER B  74     135.410 143.923 152.223  1.00117.14      A    C  
ATOM   2868  OG  SER B  74     134.521 142.822 152.178  1.00119.29      A    O  
ATOM   2869  N   GLN B  75     133.601 146.428 152.316  1.00132.33      A    N  
ATOM   2870  CA  GLN B  75     132.314 147.017 151.962  1.00133.26      A    C  
ATOM   2871  C   GLN B  75     131.389 146.042 151.251  1.00135.01      A    C  
ATOM   2872  O   GLN B  75     130.267 146.425 150.902  1.00136.93      A    O  
ATOM   2873  CB  GLN B  75     132.522 148.261 151.095  1.00133.20      A    C  
ATOM   2874  CG  GLN B  75     133.387 149.332 151.737  1.00133.21      A    C  
ATOM   2875  CD  GLN B  75     132.723 149.975 152.941  1.00138.08      A    C  
ATOM   2876  NE2 GLN B  75     133.485 150.757 153.693  1.00136.70      A    N  
ATOM   2877  OE1 GLN B  75     131.537 149.772 153.191  1.00142.14      A    O  
ATOM   2878  N   ASP B  76     131.832 144.806 151.018  1.00134.55      A    N  
ATOM   2879  CA  ASP B  76     130.931 143.771 150.527  1.00134.14      A    C  
ATOM   2880  C   ASP B  76     129.826 143.497 151.538  1.00134.62      A    C  
ATOM   2881  O   ASP B  76     128.675 143.258 151.157  1.00136.67      A    O  
ATOM   2882  CB  ASP B  76     131.734 142.499 150.237  1.00139.18      A    C  
ATOM   2883  CG  ASP B  76     130.881 141.353 149.710  1.00148.84      A    C  
ATOM   2884  OD1 ASP B  76     129.683 141.550 149.419  1.00151.10      A    O  
ATOM   2885  OD2 ASP B  76     131.437 140.247 149.540  1.00147.32      A    O  
ATOM   2886  N   GLY B  77     130.147 143.559 152.822  1.00121.73      A    N  
ATOM   2887  CA  GLY B  77     129.220 143.212 153.869  1.00119.43      A    C  
ATOM   2888  C   GLY B  77     129.512 141.901 154.558  1.00126.44      A    C  
ATOM   2889  O   GLY B  77     128.571 141.238 155.008  1.00131.07      A    O  
ATOM   2890  N   LYS B  78     130.779 141.508 154.660  1.00117.42      A    N  
ATOM   2891  CA  LYS B  78     131.164 140.220 155.213  1.00110.49      A    C  
ATOM   2892  C   LYS B  78     132.278 140.412 156.231  1.00104.81      A    C  
ATOM   2893  O   LYS B  78     132.972 141.430 156.243  1.00111.10      A    O  
ATOM   2894  CB  LYS B  78     131.621 139.256 154.113  1.00107.91      A    C  
ATOM   2895  CG  LYS B  78     130.510 138.804 153.184  1.00113.39      A    C  
ATOM   2896  CD  LYS B  78     129.319 138.274 153.957  1.00112.17      A    C  
ATOM   2897  CE  LYS B  78     128.313 137.615 153.031  1.00114.90      A    C  
ATOM   2898  NZ  LYS B  78     128.077 138.429 151.810  1.00118.80      A    N1+
ATOM   2899  N   LEU B  79     132.438 139.413 157.093  1.00104.27      A    N  
ATOM   2900  CA  LEU B  79     133.426 139.416 158.166  1.00101.12      A    C  
ATOM   2901  C   LEU B  79     134.169 138.089 158.196  1.00110.39      A    C  
ATOM   2902  O   LEU B  79     134.278 137.431 159.232  1.00124.10      A    O  
ATOM   2903  CB  LEU B  79     132.767 139.698 159.511  1.00100.28      A    C  
ATOM   2904  CG  LEU B  79     133.561 140.577 160.474  1.00 99.33      A    C  
ATOM   2905  CD1 LEU B  79     133.567 142.008 159.986  1.00105.87      A    C  
ATOM   2906  CD2 LEU B  79     132.985 140.491 161.872  1.00100.61      A    C  
ATOM   2907  N   ILE B  80     134.676 137.674 157.031  1.00102.60      A    N  
ATOM   2908  CA  ILE B  80     135.292 136.361 156.889  1.00 97.80      A    C  
ATOM   2909  C   ILE B  80     136.395 136.163 157.917  1.00 97.94      A    C  
ATOM   2910  O   ILE B  80     137.147 137.090 158.243  1.00102.45      A    O  
ATOM   2911  CB  ILE B  80     135.842 136.190 155.465  1.00 96.66      A    C  
ATOM   2912  CG1 ILE B  80     134.912 136.858 154.456  1.00103.41      A    C  
ATOM   2913  CG2 ILE B  80     136.012 134.723 155.135  1.00101.97      A    C  
ATOM   2914  CD1 ILE B  80     135.437 136.830 153.048  1.00104.53      A    C  
ATOM   2915  N   ILE B  81     136.491 134.943 158.439  1.00 90.15      A    N  
ATOM   2916  CA  ILE B  81     137.541 134.553 159.372  1.00 89.16      A    C  
ATOM   2917  C   ILE B  81     138.421 133.526 158.676  1.00102.52      A    C  
ATOM   2918  O   ILE B  81     137.959 132.430 158.335  1.00114.19      A    O  
ATOM   2919  CB  ILE B  81     136.962 133.989 160.676  1.00 81.64      A    C  
ATOM   2920  CG1 ILE B  81     136.177 135.068 161.417  1.00 77.28      A    C  
ATOM   2921  CG2 ILE B  81     138.072 133.449 161.552  1.00 86.81      A    C  
ATOM   2922  CD1 ILE B  81     135.814 134.689 162.826  1.00 80.81      A    C  
ATOM   2923  N   TRP B  82     139.686 133.875 158.471  1.00110.65      A    N  
ATOM   2924  CA  TRP B  82     140.619 133.047 157.723  1.00109.14      A    C  
ATOM   2925  C   TRP B  82     141.550 132.290 158.657  1.00107.21      A    C  
ATOM   2926  O   TRP B  82     142.013 132.830 159.669  1.00111.47      A    O  
ATOM   2927  CB  TRP B  82     141.463 133.891 156.768  1.00109.45      A    C  
ATOM   2928  CG  TRP B  82     140.699 134.857 155.943  1.00105.87      A    C  
ATOM   2929  CD1 TRP B  82     140.264 136.090 156.319  1.00119.07      A    C  
ATOM   2930  CD2 TRP B  82     140.305 134.689 154.581  1.00101.25      A    C  
ATOM   2931  CE2 TRP B  82     139.620 135.855 154.199  1.00113.91      A    C  
ATOM   2932  CE3 TRP B  82     140.459 133.662 153.649  1.00106.87      A    C  
ATOM   2933  NE1 TRP B  82     139.607 136.696 155.279  1.00123.29      A    N  
ATOM   2934  CZ2 TRP B  82     139.089 136.023 152.928  1.00117.74      A    C  
ATOM   2935  CZ3 TRP B  82     139.933 133.830 152.389  1.00114.93      A    C  
ATOM   2936  CH2 TRP B  82     139.255 135.001 152.039  1.00117.13      A    C  
ATOM   2937  N   ASP B  83     141.824 131.039 158.298  1.00114.02      A    N  
ATOM   2938  CA  ASP B  83     142.927 130.272 158.863  1.00116.13      A    C  
ATOM   2939  C   ASP B  83     144.127 130.472 157.945  1.00121.59      A    C  
ATOM   2940  O   ASP B  83     144.123 130.012 156.799  1.00121.34      A    O  
ATOM   2941  CB  ASP B  83     142.551 128.798 158.985  1.00118.98      A    C  
ATOM   2942  CG  ASP B  83     143.756 127.898 159.147  1.00128.11      A    C  
ATOM   2943  OD1 ASP B  83     144.683 128.266 159.896  1.00134.30      A    O  
ATOM   2944  OD2 ASP B  83     143.774 126.816 158.527  1.00126.08      A    O  
ATOM   2945  N   SER B  84     145.152 131.162 158.447  1.00117.09      A    N  
ATOM   2946  CA  SER B  84     146.222 131.641 157.576  1.00114.87      A    C  
ATOM   2947  C   SER B  84     147.063 130.498 157.021  1.00121.32      A    C  
ATOM   2948  O   SER B  84     147.539 130.573 155.883  1.00126.58      A    O  
ATOM   2949  CB  SER B  84     147.102 132.634 158.331  1.00112.85      A    C  
ATOM   2950  OG  SER B  84     147.257 132.246 159.682  1.00120.77      A    O  
ATOM   2951  N   TYR B  85     147.268 129.438 157.806  1.00123.33      A    N  
ATOM   2952  CA  TYR B  85     148.179 128.375 157.386  1.00112.81      A    C  
ATOM   2953  C   TYR B  85     147.688 127.673 156.126  1.00116.35      A    C  
ATOM   2954  O   TYR B  85     148.478 127.391 155.219  1.00121.89      A    O  
ATOM   2955  CB  TYR B  85     148.368 127.362 158.513  1.00108.06      A    C  
ATOM   2956  CG  TYR B  85     149.255 127.829 159.643  1.00111.14      A    C  
ATOM   2957  CD1 TYR B  85     149.667 129.149 159.733  1.00120.72      A    C  
ATOM   2958  CD2 TYR B  85     149.682 126.945 160.621  1.00117.11      A    C  
ATOM   2959  CE1 TYR B  85     150.475 129.574 160.767  1.00127.65      A    C  
ATOM   2960  CE2 TYR B  85     150.490 127.361 161.657  1.00119.98      A    C  
ATOM   2961  CZ  TYR B  85     150.884 128.676 161.726  1.00123.47      A    C  
ATOM   2962  OH  TYR B  85     151.690 129.094 162.758  1.00121.77      A    O  
ATOM   2963  N   THR B  86     146.391 127.380 156.049  1.00109.68      A    N  
ATOM   2964  CA  THR B  86     145.837 126.603 154.947  1.00113.24      A    C  
ATOM   2965  C   THR B  86     144.903 127.411 154.055  1.00123.05      A    C  
ATOM   2966  O   THR B  86     144.249 126.833 153.181  1.00122.24      A    O  
ATOM   2967  CB  THR B  86     145.105 125.372 155.484  1.00119.24      A    C  
ATOM   2968  CG2 THR B  86     145.741 124.894 156.777  1.00118.24      A    C  
ATOM   2969  OG1 THR B  86     143.732 125.698 155.725  1.00129.00      A    O  
ATOM   2970  N   THR B  87     144.827 128.730 154.250  1.00123.06      A    N  
ATOM   2971  CA  THR B  87     143.995 129.621 153.434  1.00116.15      A    C  
ATOM   2972  C   THR B  87     142.531 129.188 153.444  1.00120.17      A    C  
ATOM   2973  O   THR B  87     141.828 129.292 152.437  1.00121.42      A    O  
ATOM   2974  CB  THR B  87     144.510 129.717 151.995  1.00123.66      A    C  
ATOM   2975  CG2 THR B  87     145.924 130.263 151.973  1.00126.54      A    C  
ATOM   2976  OG1 THR B  87     144.510 128.418 151.390  1.00124.62      A    O  
ATOM   2977  N   ASN B  88     142.064 128.702 154.588  1.00121.50      A    N  
ATOM   2978  CA  ASN B  88     140.697 128.227 154.731  1.00120.62      A    C  
ATOM   2979  C   ASN B  88     139.849 129.259 155.462  1.00123.21      A    C  
ATOM   2980  O   ASN B  88     140.356 130.068 156.242  1.00123.55      A    O  
ATOM   2981  CB  ASN B  88     140.657 126.898 155.487  1.00118.28      A    C  
ATOM   2982  CG  ASN B  88     140.843 125.707 154.575  1.00122.65      A    C  
ATOM   2983  ND2 ASN B  88     140.273 125.784 153.381  1.00118.84      A    N  
ATOM   2984  OD1 ASN B  88     141.495 124.730 154.938  1.00127.68      A    O  
ATOM   2985  N   LYS B  89     138.546 129.220 155.204  1.00104.96      A    N  
ATOM   2986  CA  LYS B  89     137.592 130.104 155.855  1.00 99.53      A    C  
ATOM   2987  C   LYS B  89     136.867 129.344 156.956  1.00107.89      A    C  
ATOM   2988  O   LYS B  89     136.297 128.277 156.708  1.00115.16      A    O  
ATOM   2989  CB  LYS B  89     136.584 130.662 154.851  1.00 99.13      A    C  
ATOM   2990  CG  LYS B  89     137.171 131.003 153.498  1.00104.25      A    C  
ATOM   2991  CD  LYS B  89     136.241 131.913 152.721  1.00102.47      A    C  
ATOM   2992  CE  LYS B  89     136.866 132.353 151.413  1.00105.19      A    C  
ATOM   2993  NZ  LYS B  89     137.408 131.198 150.651  1.00108.40      A    N1+
ATOM   2994  N   VAL B  90     136.891 129.894 158.165  1.00 96.35      A    N  
ATOM   2995  CA  VAL B  90     136.216 129.265 159.294  1.00 90.77      A    C  
ATOM   2996  C   VAL B  90     134.788 129.773 159.439  1.00 95.98      A    C  
ATOM   2997  O   VAL B  90     133.879 129.003 159.754  1.00109.28      A    O  
ATOM   2998  CB  VAL B  90     137.031 129.495 160.580  1.00 90.92      A    C  
ATOM   2999  CG1 VAL B  90     136.435 128.715 161.731  1.00104.76      A    C  
ATOM   3000  CG2 VAL B  90     138.476 129.100 160.363  1.00 93.88      A    C  
ATOM   3001  N   HIS B  91     134.565 131.065 159.209  1.00 98.54      A    N  
ATOM   3002  CA  HIS B  91     133.234 131.645 159.308  1.00 98.58      A    C  
ATOM   3003  C   HIS B  91     133.111 132.782 158.308  1.00108.12      A    C  
ATOM   3004  O   HIS B  91     134.107 133.365 157.873  1.00123.06      A    O  
ATOM   3005  CB  HIS B  91     132.939 132.163 160.719  1.00105.27      A    C  
ATOM   3006  CG  HIS B  91     132.895 131.094 161.765  1.00106.23      A    C  
ATOM   3007  CD2 HIS B  91     131.961 130.154 162.041  1.00104.59      A    C  
ATOM   3008  ND1 HIS B  91     133.901 130.916 162.689  1.00107.25      A    N  
ATOM   3009  CE1 HIS B  91     133.590 129.912 163.488  1.00108.83      A    C  
ATOM   3010  NE2 HIS B  91     132.418 129.432 163.115  1.00116.25      A    N  
ATOM   3011  N   ALA B  92     131.865 133.101 157.956  1.00 99.78      A    N  
ATOM   3012  CA  ALA B  92     131.550 134.220 157.063  1.00 95.42      A    C  
ATOM   3013  C   ALA B  92     130.293 134.886 157.616  1.00106.39      A    C  
ATOM   3014  O   ALA B  92     129.172 134.482 157.299  1.00116.26      A    O  
ATOM   3015  CB  ALA B  92     131.363 133.755 155.626  1.00 98.36      A    C  
ATOM   3016  N   ILE B  93     130.490 135.907 158.442  1.00107.22      A    N  
ATOM   3017  CA  ILE B  93     129.400 136.567 159.151  1.00112.78      A    C  
ATOM   3018  C   ILE B  93     128.806 137.632 158.231  1.00119.98      A    C  
ATOM   3019  O   ILE B  93     129.532 138.553 157.828  1.00128.04      A    O  
ATOM   3020  CB  ILE B  93     129.885 137.191 160.462  1.00106.97      A    C  
ATOM   3021  CG1 ILE B  93     130.694 136.175 161.265  1.00109.48      A    C  
ATOM   3022  CG2 ILE B  93     128.710 137.696 161.272  1.00111.02      A    C  
ATOM   3023  CD1 ILE B  93     131.993 136.720 161.798  1.00114.53      A    C  
ATOM   3024  N   PRO B  94     127.522 137.551 157.885  1.00120.01      A    N  
ATOM   3025  CA  PRO B  94     126.896 138.626 157.105  1.00113.05      A    C  
ATOM   3026  C   PRO B  94     126.482 139.775 158.014  1.00123.33      A    C  
ATOM   3027  O   PRO B  94     125.848 139.568 159.051  1.00125.95      A    O  
ATOM   3028  CB  PRO B  94     125.679 137.944 156.473  1.00112.29      A    C  
ATOM   3029  CG  PRO B  94     125.326 136.863 157.435  1.00119.04      A    C  
ATOM   3030  CD  PRO B  94     126.598 136.429 158.125  1.00120.15      A    C  
ATOM   3031  N   LEU B  95     126.846 140.990 157.620  1.00120.01      A    N  
ATOM   3032  CA  LEU B  95     126.602 142.171 158.432  1.00115.98      A    C  
ATOM   3033  C   LEU B  95     125.239 142.780 158.121  1.00118.71      A    C  
ATOM   3034  O   LEU B  95     124.625 142.503 157.089  1.00120.01      A    O  
ATOM   3035  CB  LEU B  95     127.696 143.212 158.206  1.00108.86      A    C  
ATOM   3036  CG  LEU B  95     129.122 142.763 158.508  1.00108.05      A    C  
ATOM   3037  CD1 LEU B  95     130.116 143.606 157.733  1.00112.75      A    C  
ATOM   3038  CD2 LEU B  95     129.390 142.844 159.995  1.00113.27      A    C  
ATOM   3039  N   ARG B  96     124.773 143.628 159.038  1.00133.81      A    N  
ATOM   3040  CA  ARG B  96     123.526 144.353 158.824  1.00133.83      A    C  
ATOM   3041  C   ARG B  96     123.728 145.506 157.849  1.00137.49      A    C  
ATOM   3042  O   ARG B  96     123.087 145.563 156.794  1.00140.61      A    O  
ATOM   3043  CB  ARG B  96     122.979 144.865 160.159  1.00132.27      A    C  
ATOM   3044  CG  ARG B  96     121.771 144.100 160.666  1.00137.64      A    C  
ATOM   3045  CD  ARG B  96     122.188 142.885 161.475  1.00141.16      A    C  
ATOM   3046  NE  ARG B  96     121.065 142.292 162.189  1.00142.14      A    N  
ATOM   3047  CZ  ARG B  96     120.659 142.670 163.394  1.00143.89      A    C  
ATOM   3048  NH1 ARG B  96     121.262 143.646 164.052  1.00143.65      A    N  
ATOM   3049  NH2 ARG B  96     119.621 142.053 163.952  1.00139.72      A    N  
ATOM   3050  N   SER B  97     124.618 146.433 158.187  1.00128.31      A    N  
ATOM   3051  CA  SER B  97     124.979 147.543 157.316  1.00128.46      A    C  
ATOM   3052  C   SER B  97     126.374 147.297 156.761  1.00126.34      A    C  
ATOM   3053  O   SER B  97     127.310 147.034 157.521  1.00129.52      A    O  
ATOM   3054  CB  SER B  97     124.934 148.872 158.069  1.00132.21      A    C  
ATOM   3055  OG  SER B  97     126.232 149.270 158.473  1.00135.96      A    O  
ATOM   3056  N   SER B  98     126.511 147.393 155.440  1.00119.89      A    N  
ATOM   3057  CA  SER B  98     127.760 147.033 154.785  1.00126.54      A    C  
ATOM   3058  C   SER B  98     128.837 148.102 154.906  1.00126.78      A    C  
ATOM   3059  O   SER B  98     129.976 147.853 154.499  1.00126.29      A    O  
ATOM   3060  CB  SER B  98     127.506 146.729 153.307  1.00126.49      A    C  
ATOM   3061  OG  SER B  98     127.163 147.904 152.596  1.00128.20      A    O  
ATOM   3062  N   TRP B  99     128.518 149.274 155.455  1.00127.44      A    N  
ATOM   3063  CA  TRP B  99     129.490 150.359 155.590  1.00128.39      A    C  
ATOM   3064  C   TRP B  99     130.308 150.124 156.857  1.00130.72      A    C  
ATOM   3065  O   TRP B  99     130.050 150.689 157.922  1.00134.81      A    O  
ATOM   3066  CB  TRP B  99     128.788 151.709 155.609  1.00127.07      A    C  
ATOM   3067  CG  TRP B  99     127.799 151.871 154.501  1.00131.15      A    C  
ATOM   3068  CD1 TRP B  99     126.445 151.963 154.620  1.00128.57      A    C  
ATOM   3069  CD2 TRP B  99     128.086 151.950 153.102  1.00129.70      A    C  
ATOM   3070  CE2 TRP B  99     126.858 152.091 152.432  1.00130.64      A    C  
ATOM   3071  CE3 TRP B  99     129.262 151.915 152.350  1.00129.57      A    C  
ATOM   3072  NE1 TRP B  99     125.870 152.097 153.382  1.00124.38      A    N  
ATOM   3073  CZ2 TRP B  99     126.772 152.198 151.049  1.00136.19      A    C  
ATOM   3074  CZ3 TRP B  99     129.175 152.021 150.979  1.00126.21      A    C  
ATOM   3075  CH2 TRP B  99     127.940 152.161 150.342  1.00130.37      A    C  
ATOM   3076  N   VAL B 100     131.321 149.272 156.725  1.00121.10      A    N  
ATOM   3077  CA  VAL B 100     132.157 148.838 157.838  1.00118.45      A    C  
ATOM   3078  C   VAL B 100     133.584 149.309 157.602  1.00125.31      A    C  
ATOM   3079  O   VAL B 100     134.101 149.219 156.482  1.00131.62      A    O  
ATOM   3080  CB  VAL B 100     132.104 147.307 158.007  1.00117.62      A    C  
ATOM   3081  CG1 VAL B 100     132.271 146.626 156.665  1.00114.66      A    C  
ATOM   3082  CG2 VAL B 100     133.184 146.843 158.958  1.00117.62      A    C  
ATOM   3083  N   MET B 101     134.220 149.826 158.657  1.00120.65      A    N  
ATOM   3084  CA  MET B 101     135.600 150.281 158.552  1.00118.77      A    C  
ATOM   3085  C   MET B 101     136.421 149.912 159.783  1.00123.40      A    C  
ATOM   3086  O   MET B 101     137.356 150.636 160.142  1.00129.54      A    O  
ATOM   3087  CB  MET B 101     135.661 151.792 158.331  1.00121.03      A    C  
ATOM   3088  CG  MET B 101     134.524 152.557 158.980  1.00124.94      A    C  
ATOM   3089  SD  MET B 101     134.797 154.337 158.977  1.00134.79      A    S  
ATOM   3090  CE  MET B 101     134.658 154.695 157.231  1.00119.92      A    C  
ATOM   3091  N   THR B 102     136.100 148.800 160.443  1.00125.08      A    N  
ATOM   3092  CA  THR B 102     136.798 148.436 161.669  1.00127.20      A    C  
ATOM   3093  C   THR B 102     136.545 146.967 161.985  1.00132.09      A    C  
ATOM   3094  O   THR B 102     135.448 146.458 161.747  1.00134.32      A    O  
ATOM   3095  CB  THR B 102     136.343 149.319 162.842  1.00124.46      A    C  
ATOM   3096  CG2 THR B 102     137.019 148.904 164.128  1.00121.82      A    C  
ATOM   3097  OG1 THR B 102     136.683 150.684 162.576  1.00135.79      A    O  
ATOM   3098  N   CYS B 103     137.569 146.295 162.513  1.00120.90      A    N  
ATOM   3099  CA  CYS B 103     137.445 144.942 163.039  1.00106.26      A    C  
ATOM   3100  C   CYS B 103     138.207 144.828 164.347  1.00114.82      A    C  
ATOM   3101  O   CYS B 103     139.134 145.595 164.614  1.00124.92      A    O  
ATOM   3102  CB  CYS B 103     137.976 143.883 162.074  1.00103.24      A    C  
ATOM   3103  SG  CYS B 103     136.839 143.418 160.787  1.00123.79      A    S  
ATOM   3104  N   ALA B 104     137.803 143.857 165.161  1.00 94.19      A    N  
ATOM   3105  CA  ALA B 104     138.549 143.532 166.369  1.00 93.43      A    C  
ATOM   3106  C   ALA B 104     138.335 142.067 166.707  1.00103.34      A    C  
ATOM   3107  O   ALA B 104     137.198 141.589 166.698  1.00123.50      A    O  
ATOM   3108  CB  ALA B 104     138.121 144.416 167.542  1.00 96.30      A    C  
ATOM   3109  N   TYR B 105     139.424 141.368 167.011  1.00102.68      A    N  
ATOM   3110  CA  TYR B 105     139.388 139.973 167.425  1.00100.45      A    C  
ATOM   3111  C   TYR B 105     139.715 139.899 168.908  1.00103.35      A    C  
ATOM   3112  O   TYR B 105     140.750 140.413 169.344  1.00110.47      A    O  
ATOM   3113  CB  TYR B 105     140.383 139.136 166.618  1.00101.18      A    C  
ATOM   3114  CG  TYR B 105     139.986 137.690 166.429  1.00102.75      A    C  
ATOM   3115  CD1 TYR B 105     139.518 136.932 167.489  1.00110.47      A    C  
ATOM   3116  CD2 TYR B 105     140.089 137.081 165.189  1.00103.23      A    C  
ATOM   3117  CE1 TYR B 105     139.158 135.613 167.317  1.00108.38      A    C  
ATOM   3118  CE2 TYR B 105     139.731 135.764 165.009  1.00 94.31      A    C  
ATOM   3119  CZ  TYR B 105     139.267 135.035 166.075  1.00 96.29      A    C  
ATOM   3120  OH  TYR B 105     138.910 133.721 165.901  1.00104.52      A    O  
ATOM   3121  N   ALA B 106     138.836 139.268 169.677  1.00 97.00      A    N  
ATOM   3122  CA  ALA B 106     139.027 139.209 171.117  1.00101.68      A    C  
ATOM   3123  C   ALA B 106     140.278 138.402 171.451  1.00109.05      A    C  
ATOM   3124  O   ALA B 106     140.588 137.425 170.763  1.00113.41      A    O  
ATOM   3125  CB  ALA B 106     137.808 138.588 171.794  1.00105.05      A    C  
ATOM   3126  N   PRO B 107     141.025 138.793 172.488  1.00119.86      A    N  
ATOM   3127  CA  PRO B 107     142.219 138.013 172.856  1.00116.16      A    C  
ATOM   3128  C   PRO B 107     141.899 136.579 173.232  1.00120.85      A    C  
ATOM   3129  O   PRO B 107     142.694 135.674 172.950  1.00122.44      A    O  
ATOM   3130  CB  PRO B 107     142.798 138.801 174.040  1.00110.53      A    C  
ATOM   3131  CG  PRO B 107     142.201 140.163 173.931  1.00118.80      A    C  
ATOM   3132  CD  PRO B 107     140.834 139.953 173.369  1.00121.28      A    C  
ATOM   3133  N   SER B 108     140.751 136.348 173.869  1.00122.50      A    N  
ATOM   3134  CA  SER B 108     140.351 134.985 174.198  1.00118.17      A    C  
ATOM   3135  C   SER B 108     140.015 134.191 172.943  1.00119.77      A    C  
ATOM   3136  O   SER B 108     140.291 132.989 172.869  1.00127.93      A    O  
ATOM   3137  CB  SER B 108     139.163 135.004 175.157  1.00119.82      A    C  
ATOM   3138  OG  SER B 108     138.431 133.797 175.075  1.00125.69      A    O  
ATOM   3139  N   GLY B 109     139.421 134.844 171.948  1.00103.47      A    N  
ATOM   3140  CA  GLY B 109     139.050 134.196 170.710  1.00103.72      A    C  
ATOM   3141  C   GLY B 109     137.587 133.838 170.578  1.00104.10      A    C  
ATOM   3142  O   GLY B 109     137.198 133.280 169.545  1.00 99.14      A    O  
ATOM   3143  N   ASN B 110     136.764 134.139 171.581  1.00114.47      A    N  
ATOM   3144  CA  ASN B 110     135.349 133.795 171.528  1.00111.98      A    C  
ATOM   3145  C   ASN B 110     134.521 134.810 170.749  1.00121.07      A    C  
ATOM   3146  O   ASN B 110     133.575 134.426 170.055  1.00132.52      A    O  
ATOM   3147  CB  ASN B 110     134.781 133.656 172.942  1.00119.07      A    C  
ATOM   3148  CG  ASN B 110     135.663 132.826 173.846  1.00128.24      A    C  
ATOM   3149  ND2 ASN B 110     135.664 131.518 173.633  1.00129.43      A    N  
ATOM   3150  OD1 ASN B 110     136.335 133.355 174.730  1.00131.94      A    O  
ATOM   3151  N   TYR B 111     134.843 136.096 170.850  1.00114.40      A    N  
ATOM   3152  CA  TYR B 111     134.028 137.147 170.262  1.00106.95      A    C  
ATOM   3153  C   TYR B 111     134.796 137.890 169.179  1.00116.41      A    C  
ATOM   3154  O   TYR B 111     136.026 137.847 169.114  1.00124.79      A    O  
ATOM   3155  CB  TYR B 111     133.556 138.156 171.318  1.00105.72      A    C  
ATOM   3156  CG  TYR B 111     132.789 137.558 172.471  1.00111.25      A    C  
ATOM   3157  CD1 TYR B 111     133.436 136.848 173.469  1.00115.54      A    C  
ATOM   3158  CD2 TYR B 111     131.419 137.731 172.576  1.00118.89      A    C  
ATOM   3159  CE1 TYR B 111     132.738 136.307 174.525  1.00122.61      A    C  
ATOM   3160  CE2 TYR B 111     130.713 137.194 173.629  1.00120.57      A    C  
ATOM   3161  CZ  TYR B 111     131.377 136.484 174.602  1.00127.82      A    C  
ATOM   3162  OH  TYR B 111     130.675 135.948 175.656  1.00132.38      A    O  
ATOM   3163  N   VAL B 112     134.040 138.572 168.317  1.00105.80      A    N  
ATOM   3164  CA  VAL B 112     134.589 139.550 167.387  1.00102.37      A    C  
ATOM   3165  C   VAL B 112     133.756 140.820 167.490  1.00107.81      A    C  
ATOM   3166  O   VAL B 112     132.624 140.809 167.975  1.00121.78      A    O  
ATOM   3167  CB  VAL B 112     134.625 139.050 165.925  1.00 92.44      A    C  
ATOM   3168  CG1 VAL B 112     135.169 137.641 165.851  1.00105.69      A    C  
ATOM   3169  CG2 VAL B 112     133.246 139.124 165.307  1.00107.00      A    C  
ATOM   3170  N   ALA B 113     134.335 141.926 167.033  1.00 97.55      A    N  
ATOM   3171  CA  ALA B 113     133.667 143.219 167.076  1.00104.58      A    C  
ATOM   3172  C   ALA B 113     133.820 143.925 165.740  1.00107.55      A    C  
ATOM   3173  O   ALA B 113     134.872 143.836 165.099  1.00122.87      A    O  
ATOM   3174  CB  ALA B 113     134.226 144.103 168.191  1.00111.84      A    C  
ATOM   3175  N   CYS B 114     132.774 144.647 165.343  1.00113.47      A    N  
ATOM   3176  CA  CYS B 114     132.731 145.319 164.051  1.00112.24      A    C  
ATOM   3177  C   CYS B 114     131.996 146.644 164.176  1.00122.97      A    C  
ATOM   3178  O   CYS B 114     130.864 146.685 164.664  1.00126.68      A    O  
ATOM   3179  CB  CYS B 114     132.047 144.436 163.006  1.00113.81      A    C  
ATOM   3180  SG  CYS B 114     131.476 145.328 161.556  1.00134.50      A    S  
ATOM   3181  N   GLY B 115     132.637 147.721 163.728  1.00134.91      A    N  
ATOM   3182  CA  GLY B 115     132.012 149.030 163.715  1.00131.52      A    C  
ATOM   3183  C   GLY B 115     131.626 149.458 162.314  1.00135.71      A    C  
ATOM   3184  O   GLY B 115     131.323 148.609 161.471  1.00141.17      A    O  
ATOM   3185  N   GLY B 116     131.628 150.754 162.047  1.00134.75      A    N  
ATOM   3186  CA  GLY B 116     131.381 151.235 160.704  1.00133.46      A    C  
ATOM   3187  C   GLY B 116     130.711 152.595 160.720  1.00134.81      A    C  
ATOM   3188  O   GLY B 116     130.786 153.329 161.699  1.00134.90      A    O  
ATOM   3189  N   LEU B 117     130.052 152.902 159.601  1.00129.47      A    N  
ATOM   3190  CA  LEU B 117     129.416 154.195 159.384  1.00129.74      A    C  
ATOM   3191  C   LEU B 117     128.031 154.298 160.006  1.00128.69      A    C  
ATOM   3192  O   LEU B 117     127.428 155.374 159.950  1.00129.87      A    O  
ATOM   3193  CB  LEU B 117     129.314 154.481 157.884  1.00128.31      A    C  
ATOM   3194  CG  LEU B 117     130.139 155.636 157.322  1.00123.46      A    C  
ATOM   3195  CD1 LEU B 117     130.012 155.690 155.813  1.00118.92      A    C  
ATOM   3196  CD2 LEU B 117     129.688 156.944 157.936  1.00130.28      A    C  
ATOM   3197  N   ASP B 118     127.512 153.223 160.587  1.00130.46      A    N  
ATOM   3198  CA  ASP B 118     126.174 153.230 161.159  1.00132.00      A    C  
ATOM   3199  C   ASP B 118     126.155 153.658 162.619  1.00134.95      A    C  
ATOM   3200  O   ASP B 118     125.085 153.640 163.235  1.00135.06      A    O  
ATOM   3201  CB  ASP B 118     125.533 151.848 161.019  1.00134.25      A    C  
ATOM   3202  CG  ASP B 118     126.463 150.729 161.436  1.00142.67      A    C  
ATOM   3203  OD1 ASP B 118     126.748 150.610 162.646  1.00146.19      A    O  
ATOM   3204  OD2 ASP B 118     126.910 149.966 160.555  1.00144.35      A    O  
ATOM   3205  N   ASN B 119     127.304 154.034 163.182  1.00125.24      A    N  
ATOM   3206  CA  ASN B 119     127.458 154.507 164.556  1.00126.13      A    C  
ATOM   3207  C   ASN B 119     127.166 153.433 165.595  1.00132.39      A    C  
ATOM   3208  O   ASN B 119     127.022 153.755 166.780  1.00138.30      A    O  
ATOM   3209  CB  ASN B 119     126.579 155.729 164.846  1.00127.47      A    C  
ATOM   3210  CG  ASN B 119     126.722 156.814 163.801  1.00132.44      A    C  
ATOM   3211  ND2 ASN B 119     126.949 158.039 164.252  1.00126.86      A    N  
ATOM   3212  OD1 ASN B 119     126.615 156.559 162.603  1.00138.42      A    O  
ATOM   3213  N   ILE B 120     127.078 152.168 165.194  1.00129.98      A    N  
ATOM   3214  CA  ILE B 120     126.748 151.070 166.094  1.00122.26      A    C  
ATOM   3215  C   ILE B 120     127.886 150.062 166.057  1.00126.46      A    C  
ATOM   3216  O   ILE B 120     128.345 149.678 164.976  1.00129.77      A    O  
ATOM   3217  CB  ILE B 120     125.418 150.398 165.712  1.00117.56      A    C  
ATOM   3218  CG1 ILE B 120     124.365 151.447 165.357  1.00125.87      A    C  
ATOM   3219  CG2 ILE B 120     124.926 149.526 166.842  1.00120.79      A    C  
ATOM   3220  CD1 ILE B 120     123.692 152.073 166.551  1.00126.72      A    C  
ATOM   3221  N   CYS B 121     128.339 149.635 167.234  1.00131.83      A    N  
ATOM   3222  CA  CYS B 121     129.405 148.646 167.353  1.00129.45      A    C  
ATOM   3223  C   CYS B 121     128.771 147.292 167.652  1.00134.78      A    C  
ATOM   3224  O   CYS B 121     128.247 147.075 168.748  1.00140.92      A    O  
ATOM   3225  CB  CYS B 121     130.395 149.044 168.444  1.00121.34      A    C  
ATOM   3226  SG  CYS B 121     131.728 147.860 168.719  1.00132.24      A    S  
ATOM   3227  N   SER B 122     128.806 146.387 166.679  1.00120.25      A    N  
ATOM   3228  CA  SER B 122     128.237 145.061 166.851  1.00113.68      A    C  
ATOM   3229  C   SER B 122     129.285 144.116 167.419  1.00119.17      A    C  
ATOM   3230  O   SER B 122     130.463 144.185 167.058  1.00136.76      A    O  
ATOM   3231  CB  SER B 122     127.713 144.523 165.521  1.00122.09      A    C  
ATOM   3232  OG  SER B 122     126.930 145.496 164.854  1.00128.87      A    O  
ATOM   3233  N   ILE B 123     128.850 143.234 168.315  1.00109.69      A    N  
ATOM   3234  CA  ILE B 123     129.718 142.258 168.956  1.00111.25      A    C  
ATOM   3235  C   ILE B 123     129.117 140.884 168.717  1.00113.20      A    C  
ATOM   3236  O   ILE B 123     128.016 140.592 169.204  1.00124.27      A    O  
ATOM   3237  CB  ILE B 123     129.873 142.529 170.459  1.00104.13      A    C  
ATOM   3238  CG1 ILE B 123     130.743 143.762 170.675  1.00106.53      A    C  
ATOM   3239  CG2 ILE B 123     130.483 141.330 171.155  1.00108.33      A    C  
ATOM   3240  CD1 ILE B 123     130.479 144.455 171.974  1.00114.45      A    C  
ATOM   3241  N   TYR B 124     129.841 140.048 167.977  1.00106.28      A    N  
ATOM   3242  CA  TYR B 124     129.384 138.734 167.554  1.00107.08      A    C  
ATOM   3243  C   TYR B 124     130.052 137.656 168.394  1.00114.59      A    C  
ATOM   3244  O   TYR B 124     131.243 137.749 168.711  1.00121.19      A    O  
ATOM   3245  CB  TYR B 124     129.704 138.490 166.078  1.00102.26      A    C  
ATOM   3246  CG  TYR B 124     129.080 139.481 165.126  1.00105.31      A    C  
ATOM   3247  CD1 TYR B 124     129.649 140.727 164.921  1.00110.14      A    C  
ATOM   3248  CD2 TYR B 124     127.929 139.166 164.425  1.00113.39      A    C  
ATOM   3249  CE1 TYR B 124     129.085 141.633 164.050  1.00109.42      A    C  
ATOM   3250  CE2 TYR B 124     127.358 140.066 163.552  1.00117.50      A    C  
ATOM   3251  CZ  TYR B 124     127.939 141.298 163.368  1.00116.92      A    C  
ATOM   3252  OH  TYR B 124     127.371 142.197 162.498  1.00122.19      A    O  
ATOM   3253  N   ASN B 125     129.282 136.627 168.733  1.00114.39      A    N  
ATOM   3254  CA  ASN B 125     129.761 135.492 169.508  1.00112.54      A    C  
ATOM   3255  C   ASN B 125     130.013 134.322 168.567  1.00120.84      A    C  
ATOM   3256  O   ASN B 125     129.121 133.926 167.812  1.00127.96      A    O  
ATOM   3257  CB  ASN B 125     128.743 135.109 170.583  1.00107.85      A    C  
ATOM   3258  CG  ASN B 125     129.176 133.914 171.403  1.00119.87      A    C  
ATOM   3259  ND2 ASN B 125     128.244 133.355 172.164  1.00124.78      A    N  
ATOM   3260  OD1 ASN B 125     130.333 133.500 171.363  1.00124.57      A    O  
ATOM   3261  N   LEU B 126     131.227 133.772 168.616  1.00110.16      A    N  
ATOM   3262  CA  LEU B 126     131.623 132.729 167.678  1.00103.13      A    C  
ATOM   3263  C   LEU B 126     131.313 131.323 168.171  1.00109.60      A    C  
ATOM   3264  O   LEU B 126     130.980 130.453 167.359  1.00112.41      A    O  
ATOM   3265  CB  LEU B 126     133.121 132.824 167.378  1.00100.80      A    C  
ATOM   3266  CG  LEU B 126     133.665 134.133 166.813  1.00 96.52      A    C  
ATOM   3267  CD1 LEU B 126     135.177 134.135 166.901  1.00102.87      A    C  
ATOM   3268  CD2 LEU B 126     133.217 134.328 165.383  1.00 95.95      A    C  
ATOM   3269  N   LYS B 127     131.416 131.075 169.472  1.00115.38      A    N  
ATOM   3270  CA  LYS B 127     131.266 129.735 170.029  1.00117.30      A    C  
ATOM   3271  C   LYS B 127     129.881 129.605 170.650  1.00123.63      A    C  
ATOM   3272  O   LYS B 127     129.621 130.148 171.728  1.00127.53      A    O  
ATOM   3273  CB  LYS B 127     132.360 129.454 171.054  1.00113.34      A    C  
ATOM   3274  CG  LYS B 127     133.707 129.142 170.428  1.00118.64      A    C  
ATOM   3275  CD  LYS B 127     134.826 129.220 171.446  1.00118.95      A    C  
ATOM   3276  CE  LYS B 127     136.186 129.171 170.771  1.00116.19      A    C  
ATOM   3277  NZ  LYS B 127     136.067 129.024 169.295  1.00119.59      A    N1+
ATOM   3278  N   THR B 128     128.997 128.878 169.970  1.00137.01      A    N  
ATOM   3279  CA  THR B 128     127.637 128.660 170.438  1.00138.44      A    C  
ATOM   3280  C   THR B 128     127.263 127.202 170.219  1.00138.20      A    C  
ATOM   3281  O   THR B 128     127.843 126.509 169.380  1.00138.20      A    O  
ATOM   3282  CB  THR B 128     126.635 129.574 169.722  1.00135.94      A    C  
ATOM   3283  CG2 THR B 128     126.597 130.939 170.381  1.00132.97      A    C  
ATOM   3284  OG1 THR B 128     127.018 129.723 168.349  1.00132.68      A    O  
ATOM   3285  N   ARG B 129     126.279 126.739 170.992  1.00137.41      A    N  
ATOM   3286  CA  ARG B 129     125.827 125.359 170.870  1.00134.55      A    C  
ATOM   3287  C   ARG B 129     125.035 125.117 169.592  1.00135.24      A    C  
ATOM   3288  O   ARG B 129     124.856 123.960 169.200  1.00138.74      A    O  
ATOM   3289  CB  ARG B 129     124.984 124.973 172.084  1.00133.28      A    C  
ATOM   3290  CG  ARG B 129     125.801 124.656 173.324  1.00138.73      A    C  
ATOM   3291  CD  ARG B 129     124.925 124.109 174.439  1.00143.73      A    C  
ATOM   3292  NE  ARG B 129     124.536 122.723 174.206  1.00145.79      A    N  
ATOM   3293  CZ  ARG B 129     125.331 121.679 174.394  1.00145.09      A    C  
ATOM   3294  NH1 ARG B 129     126.574 121.824 174.824  1.00140.40      A    N  
ATOM   3295  NH2 ARG B 129     124.867 120.457 174.148  1.00139.20      A    N  
ATOM   3296  N   GLU B 130     124.560 126.173 168.937  1.00134.49      A    N  
ATOM   3297  CA  GLU B 130     123.781 126.044 167.714  1.00133.04      A    C  
ATOM   3298  C   GLU B 130     124.646 125.955 166.465  1.00137.69      A    C  
ATOM   3299  O   GLU B 130     124.108 125.761 165.371  1.00139.81      A    O  
ATOM   3300  CB  GLU B 130     122.811 127.222 167.578  1.00135.10      A    C  
ATOM   3301  CG  GLU B 130     121.584 127.158 168.480  1.00140.35      A    C  
ATOM   3302  CD  GLU B 130     121.872 127.525 169.928  1.00148.23      A    C  
ATOM   3303  OE1 GLU B 130     121.008 128.174 170.553  1.00151.02      A    O  
ATOM   3304  OE2 GLU B 130     122.950 127.170 170.448  1.00148.12      A    O  
ATOM   3305  N   GLY B 131     125.960 126.092 166.597  1.00133.41      A    N  
ATOM   3306  CA  GLY B 131     126.841 126.025 165.445  1.00135.97      A    C  
ATOM   3307  C   GLY B 131     126.680 127.167 164.466  1.00137.58      A    C  
ATOM   3308  O   GLY B 131     126.778 126.955 163.251  1.00136.79      A    O  
ATOM   3309  N   ASN B 132     126.434 128.376 164.964  1.00131.98      A    N  
ATOM   3310  CA  ASN B 132     126.318 129.548 164.111  1.00123.40      A    C  
ATOM   3311  C   ASN B 132     126.711 130.778 164.914  1.00126.60      A    C  
ATOM   3312  O   ASN B 132     126.729 130.759 166.147  1.00133.34      A    O  
ATOM   3313  CB  ASN B 132     124.902 129.703 163.546  1.00120.43      A    C  
ATOM   3314  CG  ASN B 132     123.882 130.030 164.615  1.00130.93      A    C  
ATOM   3315  ND2 ASN B 132     122.846 130.768 164.238  1.00130.20      A    N  
ATOM   3316  OD1 ASN B 132     124.021 129.623 165.767  1.00136.49      A    O  
ATOM   3317  N   VAL B 133     127.028 131.851 164.197  1.00109.04      A    N  
ATOM   3318  CA  VAL B 133     127.445 133.110 164.802  1.00106.29      A    C  
ATOM   3319  C   VAL B 133     126.237 134.029 164.894  1.00110.48      A    C  
ATOM   3320  O   VAL B 133     125.575 134.303 163.886  1.00117.74      A    O  
ATOM   3321  CB  VAL B 133     128.577 133.765 163.996  1.00104.38      A    C  
ATOM   3322  CG1 VAL B 133     129.914 133.225 164.446  1.00104.55      A    C  
ATOM   3323  CG2 VAL B 133     128.380 133.510 162.513  1.00112.60      A    C  
ATOM   3324  N   ARG B 134     125.951 134.508 166.100  1.00126.69      A    N  
ATOM   3325  CA  ARG B 134     124.813 135.376 166.350  1.00129.97      A    C  
ATOM   3326  C   ARG B 134     125.291 136.668 166.991  1.00132.18      A    C  
ATOM   3327  O   ARG B 134     126.291 136.688 167.712  1.00139.86      A    O  
ATOM   3328  CB  ARG B 134     123.779 134.698 167.252  1.00127.72      A    C  
ATOM   3329  CG  ARG B 134     124.385 133.943 168.419  1.00130.20      A    C  
ATOM   3330  CD  ARG B 134     123.617 134.204 169.700  1.00134.96      A    C  
ATOM   3331  NE  ARG B 134     122.330 133.521 169.711  1.00141.15      A    N  
ATOM   3332  CZ  ARG B 134     122.165 132.239 170.007  1.00143.85      A    C  
ATOM   3333  NH1 ARG B 134     123.190 131.465 170.321  1.00138.49      A    N  
ATOM   3334  NH2 ARG B 134     120.940 131.722 169.987  1.00139.39      A    N  
ATOM   3335  N   VAL B 135     124.562 137.749 166.726  1.00110.75      A    N  
ATOM   3336  CA  VAL B 135     124.929 139.060 167.250  1.00106.65      A    C  
ATOM   3337  C   VAL B 135     124.722 139.038 168.760  1.00109.59      A    C  
ATOM   3338  O   VAL B 135     123.587 139.071 169.241  1.00118.73      A    O  
ATOM   3339  CB  VAL B 135     124.110 140.177 166.596  1.00111.77      A    C  
ATOM   3340  CG1 VAL B 135     124.563 141.532 167.107  1.00111.34      A    C  
ATOM   3341  CG2 VAL B 135     124.222 140.102 165.085  1.00114.58      A    C  
ATOM   3342  N   SER B 136     125.821 138.982 169.512  1.00120.19      A    N  
ATOM   3343  CA  SER B 136     125.711 138.935 170.965  1.00120.31      A    C  
ATOM   3344  C   SER B 136     125.249 140.271 171.528  1.00118.98      A    C  
ATOM   3345  O   SER B 136     124.425 140.309 172.448  1.00120.54      A    O  
ATOM   3346  CB  SER B 136     127.047 138.530 171.583  1.00127.97      A    C  
ATOM   3347  OG  SER B 136     126.967 138.522 172.996  1.00130.32      A    O  
ATOM   3348  N   ARG B 137     125.765 141.376 170.995  1.00130.62      A    N  
ATOM   3349  CA  ARG B 137     125.413 142.679 171.542  1.00126.92      A    C  
ATOM   3350  C   ARG B 137     125.543 143.739 170.457  1.00131.64      A    C  
ATOM   3351  O   ARG B 137     126.231 143.547 169.455  1.00137.84      A    O  
ATOM   3352  CB  ARG B 137     126.287 143.014 172.758  1.00129.06      A    C  
ATOM   3353  CG  ARG B 137     125.884 144.265 173.511  1.00133.94      A    C  
ATOM   3354  CD  ARG B 137     124.593 144.045 174.272  1.00133.91      A    C  
ATOM   3355  NE  ARG B 137     124.604 142.787 175.006  1.00136.37      A    N  
ATOM   3356  CZ  ARG B 137     124.105 142.629 176.224  1.00138.82      A    C  
ATOM   3357  NH1 ARG B 137     123.549 143.635 176.879  1.00137.76      A    N  
ATOM   3358  NH2 ARG B 137     124.167 141.431 176.799  1.00132.31      A    N  
ATOM   3359  N   GLU B 138     124.863 144.868 170.666  1.00132.36      A    N  
ATOM   3360  CA  GLU B 138     124.876 145.979 169.710  1.00130.83      A    C  
ATOM   3361  C   GLU B 138     124.997 147.281 170.503  1.00130.46      A    C  
ATOM   3362  O   GLU B 138     123.992 147.863 170.916  1.00129.42      A    O  
ATOM   3363  CB  GLU B 138     123.629 145.958 168.840  1.00134.36      A    C  
ATOM   3364  CG  GLU B 138     123.900 146.189 167.368  1.00139.37      A    C  
ATOM   3365  CD  GLU B 138     122.638 146.169 166.534  1.00142.23      A    C  
ATOM   3366  OE1 GLU B 138     122.537 145.313 165.630  1.00140.36      A    O  
ATOM   3367  OE2 GLU B 138     121.746 147.006 166.782  1.00142.67      A    O  
ATOM   3368  N   LEU B 139     126.233 147.732 170.709  1.00122.49      A    N  
ATOM   3369  CA  LEU B 139     126.487 148.944 171.475  1.00122.12      A    C  
ATOM   3370  C   LEU B 139     126.156 150.177 170.645  1.00131.51      A    C  
ATOM   3371  O   LEU B 139     126.584 150.296 169.492  1.00137.11      A    O  
ATOM   3372  CB  LEU B 139     127.945 148.990 171.926  1.00117.43      A    C  
ATOM   3373  CG  LEU B 139     128.479 147.739 172.621  1.00118.18      A    C  
ATOM   3374  CD1 LEU B 139     129.919 147.946 173.033  1.00121.20      A    C  
ATOM   3375  CD2 LEU B 139     127.627 147.407 173.828  1.00125.44      A    C  
ATOM   3376  N   ALA B 140     125.404 151.099 171.243  1.00135.56      A    N  
ATOM   3377  CA  ALA B 140     124.974 152.320 170.580  1.00132.39      A    C  
ATOM   3378  C   ALA B 140     125.166 153.499 171.521  1.00136.40      A    C  
ATOM   3379  O   ALA B 140     125.225 153.343 172.742  1.00142.02      A    O  
ATOM   3380  CB  ALA B 140     123.510 152.236 170.134  1.00129.18      A    C  
ATOM   3381  N   GLY B 141     125.251 154.691 170.936  1.00137.68      A    N  
ATOM   3382  CA  GLY B 141     125.428 155.900 171.717  1.00136.64      A    C  
ATOM   3383  C   GLY B 141     126.337 156.924 171.069  1.00135.42      A    C  
ATOM   3384  O   GLY B 141     126.225 158.121 171.347  1.00137.26      A    O  
ATOM   3385  N   HIS B 142     127.241 156.472 170.207  1.00127.29      A    N  
ATOM   3386  CA  HIS B 142     128.106 157.395 169.488  1.00126.96      A    C  
ATOM   3387  C   HIS B 142     127.307 158.166 168.445  1.00132.51      A    C  
ATOM   3388  O   HIS B 142     126.457 157.604 167.750  1.00135.78      A    O  
ATOM   3389  CB  HIS B 142     129.253 156.639 168.818  1.00126.53      A    C  
ATOM   3390  CG  HIS B 142     130.495 156.565 169.650  1.00129.01      A    C  
ATOM   3391  CD2 HIS B 142     131.327 155.532 169.920  1.00128.21      A    C  
ATOM   3392  ND1 HIS B 142     131.007 157.655 170.320  1.00129.49      A    N  
ATOM   3393  CE1 HIS B 142     132.101 157.296 170.967  1.00134.03      A    C  
ATOM   3394  NE2 HIS B 142     132.317 156.013 170.741  1.00130.39      A    N  
ATOM   3395  N   THR B 143     127.586 159.462 168.337  1.00128.64      A    N  
ATOM   3396  CA  THR B 143     126.923 160.319 167.364  1.00126.73      A    C  
ATOM   3397  C   THR B 143     127.711 160.465 166.069  1.00128.37      A    C  
ATOM   3398  O   THR B 143     127.282 161.208 165.181  1.00130.85      A    O  
ATOM   3399  CB  THR B 143     126.669 161.705 167.962  1.00123.87      A    C  
ATOM   3400  CG2 THR B 143     126.292 161.589 169.428  1.00125.23      A    C  
ATOM   3401  OG1 THR B 143     127.851 162.503 167.841  1.00129.78      A    O  
ATOM   3402  N   GLY B 144     128.849 159.777 165.939  1.00124.42      A    N  
ATOM   3403  CA  GLY B 144     129.638 159.830 164.731  1.00120.38      A    C  
ATOM   3404  C   GLY B 144     130.045 158.435 164.291  1.00125.26      A    C  
ATOM   3405  O   GLY B 144     129.858 157.453 165.011  1.00131.09      A    O  
ATOM   3406  N   TYR B 145     130.601 158.368 163.085  1.00121.96      A    N  
ATOM   3407  CA  TYR B 145     131.038 157.091 162.537  1.00116.13      A    C  
ATOM   3408  C   TYR B 145     132.170 156.511 163.374  1.00120.71      A    C  
ATOM   3409  O   TYR B 145     133.084 157.225 163.793  1.00127.80      A    O  
ATOM   3410  CB  TYR B 145     131.490 157.263 161.087  1.00116.74      A    C  
ATOM   3411  CG  TYR B 145     132.774 158.046 160.928  1.00120.25      A    C  
ATOM   3412  CD1 TYR B 145     132.802 159.419 161.118  1.00122.12      A    C  
ATOM   3413  CD2 TYR B 145     133.957 157.411 160.589  1.00119.56      A    C  
ATOM   3414  CE1 TYR B 145     133.970 160.135 160.976  1.00121.66      A    C  
ATOM   3415  CE2 TYR B 145     135.130 158.120 160.444  1.00118.82      A    C  
ATOM   3416  CZ  TYR B 145     135.131 159.481 160.639  1.00121.36      A    C  
ATOM   3417  OH  TYR B 145     136.298 160.193 160.496  1.00121.57      A    O  
ATOM   3418  N   LEU B 146     132.104 155.206 163.619  1.00122.41      A    N  
ATOM   3419  CA  LEU B 146     133.152 154.537 164.377  1.00119.65      A    C  
ATOM   3420  C   LEU B 146     134.398 154.358 163.523  1.00122.48      A    C  
ATOM   3421  O   LEU B 146     134.321 153.974 162.353  1.00127.69      A    O  
ATOM   3422  CB  LEU B 146     132.668 153.180 164.880  1.00113.89      A    C  
ATOM   3423  CG  LEU B 146     132.545 153.045 166.396  1.00117.04      A    C  
ATOM   3424  CD1 LEU B 146     131.353 153.832 166.905  1.00122.16      A    C  
ATOM   3425  CD2 LEU B 146     132.439 151.586 166.793  1.00124.82      A    C  
ATOM   3426  N   SER B 147     135.555 154.635 164.117  1.00127.92      A    N  
ATOM   3427  CA  SER B 147     136.835 154.499 163.436  1.00126.88      A    C  
ATOM   3428  C   SER B 147     137.652 153.313 163.917  1.00130.28      A    C  
ATOM   3429  O   SER B 147     138.231 152.600 163.097  1.00136.43      A    O  
ATOM   3430  CB  SER B 147     137.662 155.776 163.605  1.00129.34      A    C  
ATOM   3431  OG  SER B 147     137.606 156.238 164.941  1.00137.80      A    O  
ATOM   3432  N   CYS B 148     137.717 153.080 165.226  1.00133.19      A    N  
ATOM   3433  CA  CYS B 148     138.503 151.971 165.746  1.00130.04      A    C  
ATOM   3434  C   CYS B 148     137.797 151.358 166.945  1.00137.47      A    C  
ATOM   3435  O   CYS B 148     137.067 152.039 167.668  1.00144.74      A    O  
ATOM   3436  CB  CYS B 148     139.914 152.420 166.141  1.00128.23      A    C  
ATOM   3437  SG  CYS B 148     141.205 151.211 165.796  1.00141.41      A    S  
ATOM   3438  N   CYS B 149     138.025 150.063 167.150  1.00121.81      A    N  
ATOM   3439  CA  CYS B 149     137.533 149.373 168.332  1.00115.63      A    C  
ATOM   3440  C   CYS B 149     138.517 148.272 168.698  1.00124.71      A    C  
ATOM   3441  O   CYS B 149     139.050 147.589 167.820  1.00128.12      A    O  
ATOM   3442  CB  CYS B 149     136.131 148.795 168.112  1.00116.66      A    C  
ATOM   3443  SG  CYS B 149     136.052 147.322 167.079  1.00133.33      A    S  
ATOM   3444  N   ARG B 150     138.763 148.117 169.996  1.00116.89      A    N  
ATOM   3445  CA  ARG B 150     139.718 147.139 170.492  1.00108.32      A    C  
ATOM   3446  C   ARG B 150     139.168 146.470 171.743  1.00116.83      A    C  
ATOM   3447  O   ARG B 150     138.465 147.090 172.547  1.00126.94      A    O  
ATOM   3448  CB  ARG B 150     141.078 147.781 170.789  1.00102.12      A    C  
ATOM   3449  CG  ARG B 150     141.895 148.083 169.546  1.00103.21      A    C  
ATOM   3450  CD  ARG B 150     142.558 146.828 169.010  1.00112.22      A    C  
ATOM   3451  NE  ARG B 150     143.313 147.078 167.789  1.00115.33      A    N  
ATOM   3452  CZ  ARG B 150     142.791 147.066 166.570  1.00118.17      A    C  
ATOM   3453  NH1 ARG B 150     141.506 146.829 166.372  1.00117.90      A    N  
ATOM   3454  NH2 ARG B 150     143.579 147.298 165.525  1.00116.18      A    N  
ATOM   3455  N   PHE B 151     139.502 145.193 171.898  1.00107.67      A    N  
ATOM   3456  CA  PHE B 151     139.007 144.382 173.002  1.00103.21      A    C  
ATOM   3457  C   PHE B 151     139.978 144.459 174.172  1.00107.78      A    C  
ATOM   3458  O   PHE B 151     141.132 144.035 174.056  1.00118.09      A    O  
ATOM   3459  CB  PHE B 151     138.829 142.931 172.562  1.00104.73      A    C  
ATOM   3460  CG  PHE B 151     137.420 142.570 172.206  1.00107.51      A    C  
ATOM   3461  CD1 PHE B 151     136.486 142.320 173.194  1.00113.08      A    C  
ATOM   3462  CD2 PHE B 151     137.033 142.464 170.885  1.00108.24      A    C  
ATOM   3463  CE1 PHE B 151     135.191 141.982 172.868  1.00113.57      A    C  
ATOM   3464  CE2 PHE B 151     135.742 142.125 170.556  1.00107.75      A    C  
ATOM   3465  CZ  PHE B 151     134.820 141.885 171.548  1.00114.07      A    C  
ATOM   3466  N   LEU B 152     139.511 144.995 175.299  1.00119.30      A    N  
ATOM   3467  CA  LEU B 152     140.305 144.951 176.521  1.00120.92      A    C  
ATOM   3468  C   LEU B 152     140.244 143.564 177.149  1.00127.48      A    C  
ATOM   3469  O   LEU B 152     141.256 142.863 177.244  1.00128.35      A    O  
ATOM   3470  CB  LEU B 152     139.810 146.010 177.508  1.00121.09      A    C  
ATOM   3471  CG  LEU B 152     140.533 147.355 177.510  1.00124.27      A    C  
ATOM   3472  CD1 LEU B 152     139.938 148.272 178.560  1.00124.74      A    C  
ATOM   3473  CD2 LEU B 152     142.013 147.154 177.755  1.00127.33      A    C  
ATOM   3474  N   ASP B 153     139.049 143.153 177.569  1.00154.24      A    N  
ATOM   3475  CA  ASP B 153     138.795 141.814 178.082  1.00151.60      A    C  
ATOM   3476  C   ASP B 153     137.632 141.207 177.313  1.00150.31      A    C  
ATOM   3477  O   ASP B 153     137.197 141.762 176.299  1.00155.08      A    O  
ATOM   3478  CB  ASP B 153     138.476 141.845 179.579  1.00151.91      A    C  
ATOM   3479  CG  ASP B 153     139.571 142.494 180.400  1.00158.28      A    C  
ATOM   3480  OD1 ASP B 153     140.728 142.534 179.935  1.00158.45      A    O  
ATOM   3481  OD2 ASP B 153     139.272 142.965 181.517  1.00161.11      A    O  
ATOM   3482  N   ASP B 154     137.120 140.072 177.779  1.00147.64      A    N  
ATOM   3483  CA  ASP B 154     135.896 139.529 177.210  1.00148.54      A    C  
ATOM   3484  C   ASP B 154     134.655 140.285 177.666  1.00146.72      A    C  
ATOM   3485  O   ASP B 154     133.560 139.998 177.173  1.00147.68      A    O  
ATOM   3486  CB  ASP B 154     135.757 138.048 177.569  1.00151.02      A    C  
ATOM   3487  CG  ASP B 154     136.323 137.136 176.501  1.00152.32      A    C  
ATOM   3488  OD1 ASP B 154     137.155 137.606 175.697  1.00152.61      A    O  
ATOM   3489  OD2 ASP B 154     135.938 135.949 176.465  1.00150.35      A    O  
ATOM   3490  N   ASN B 155     134.799 141.238 178.592  1.00149.40      A    N  
ATOM   3491  CA  ASN B 155     133.668 141.988 179.119  1.00149.28      A    C  
ATOM   3492  C   ASN B 155     133.856 143.499 179.014  1.00151.21      A    C  
ATOM   3493  O   ASN B 155     133.085 144.249 179.624  1.00152.11      A    O  
ATOM   3494  CB  ASN B 155     133.406 141.597 180.579  1.00151.26      A    C  
ATOM   3495  CG  ASN B 155     131.998 141.931 181.029  1.00154.49      A    C  
ATOM   3496  ND2 ASN B 155     131.826 142.137 182.329  1.00154.86      A    N  
ATOM   3497  OD1 ASN B 155     131.076 142.006 180.218  1.00154.10      A    O  
ATOM   3498  N   GLN B 156     134.848 143.969 178.261  1.00143.08      A    N  
ATOM   3499  CA  GLN B 156     135.054 145.396 178.051  1.00134.75      A    C  
ATOM   3500  C   GLN B 156     135.462 145.635 176.605  1.00134.56      A    C  
ATOM   3501  O   GLN B 156     135.959 144.737 175.924  1.00146.27      A    O  
ATOM   3502  CB  GLN B 156     136.123 145.972 178.990  1.00131.61      A    C  
ATOM   3503  CG  GLN B 156     135.885 145.714 180.465  1.00140.43      A    C  
ATOM   3504  CD  GLN B 156     136.538 146.757 181.346  1.00145.18      A    C  
ATOM   3505  NE2 GLN B 156     137.710 146.433 181.878  1.00143.02      A    N  
ATOM   3506  OE1 GLN B 156     135.998 147.845 181.544  1.00146.81      A    O  
ATOM   3507  N   ILE B 157     135.247 146.864 176.140  1.00112.01      A    N  
ATOM   3508  CA  ILE B 157     135.681 147.257 174.803  1.00105.76      A    C  
ATOM   3509  C   ILE B 157     136.009 148.742 174.817  1.00113.80      A    C  
ATOM   3510  O   ILE B 157     135.484 149.502 175.634  1.00124.12      A    O  
ATOM   3511  CB  ILE B 157     134.616 146.923 173.732  1.00107.51      A    C  
ATOM   3512  CG1 ILE B 157     135.260 146.796 172.353  1.00109.47      A    C  
ATOM   3513  CG2 ILE B 157     133.538 147.981 173.701  1.00119.74      A    C  
ATOM   3514  CD1 ILE B 157     134.322 146.273 171.293  1.00110.94      A    C  
ATOM   3515  N   VAL B 158     136.900 149.155 173.917  1.00113.54      A    N  
ATOM   3516  CA  VAL B 158     137.294 150.553 173.781  1.00113.64      A    C  
ATOM   3517  C   VAL B 158     137.071 150.972 172.336  1.00121.18      A    C  
ATOM   3518  O   VAL B 158     137.590 150.334 171.415  1.00127.35      A    O  
ATOM   3519  CB  VAL B 158     138.761 150.774 174.191  1.00111.79      A    C  
ATOM   3520  CG1 VAL B 158     139.155 152.218 173.967  1.00113.34      A    C  
ATOM   3521  CG2 VAL B 158     138.968 150.386 175.641  1.00116.61      A    C  
ATOM   3522  N   THR B 159     136.315 152.048 172.139  1.00124.87      A    N  
ATOM   3523  CA  THR B 159     135.960 152.517 170.809  1.00121.44      A    C  
ATOM   3524  C   THR B 159     136.368 153.972 170.630  1.00129.62      A    C  
ATOM   3525  O   THR B 159     136.395 154.752 171.586  1.00133.87      A    O  
ATOM   3526  CB  THR B 159     134.457 152.383 170.547  1.00121.60      A    C  
ATOM   3527  CG2 THR B 159     134.098 150.945 170.231  1.00121.71      A    C  
ATOM   3528  OG1 THR B 159     133.731 152.807 171.706  1.00127.56      A    O  
ATOM   3529  N   SER B 160     136.686 154.324 169.387  1.00127.54      A    N  
ATOM   3530  CA  SER B 160     137.013 155.693 169.009  1.00123.12      A    C  
ATOM   3531  C   SER B 160     136.295 156.002 167.708  1.00124.45      A    C  
ATOM   3532  O   SER B 160     136.453 155.270 166.724  1.00126.59      A    O  
ATOM   3533  CB  SER B 160     138.522 155.884 168.853  1.00132.37      A    C  
ATOM   3534  OG  SER B 160     139.096 156.377 170.050  1.00140.65      A    O  
ATOM   3535  N   SER B 161     135.520 157.084 167.702  1.00127.13      A    N  
ATOM   3536  CA  SER B 161     134.628 157.417 166.604  1.00129.81      A    C  
ATOM   3537  C   SER B 161     134.855 158.861 166.175  1.00130.77      A    C  
ATOM   3538  O   SER B 161     135.720 159.564 166.704  1.00138.11      A    O  
ATOM   3539  CB  SER B 161     133.164 157.198 167.001  1.00139.69      A    C  
ATOM   3540  OG  SER B 161     132.787 158.080 168.043  1.00147.95      A    O  
ATOM   3541  N   GLY B 162     134.054 159.304 165.210  1.00130.86      A    N  
ATOM   3542  CA  GLY B 162     134.181 160.619 164.621  1.00130.80      A    C  
ATOM   3543  C   GLY B 162     133.519 161.751 165.369  1.00133.95      A    C  
ATOM   3544  O   GLY B 162     133.526 162.884 164.881  1.00136.12      A    O  
ATOM   3545  N   ASP B 163     132.936 161.489 166.537  1.00140.09      A    N  
ATOM   3546  CA  ASP B 163     132.348 162.536 167.358  1.00138.75      A    C  
ATOM   3547  C   ASP B 163     133.358 163.161 168.313  1.00140.94      A    C  
ATOM   3548  O   ASP B 163     132.961 163.715 169.345  1.00141.48      A    O  
ATOM   3549  CB  ASP B 163     131.148 161.993 168.136  1.00138.35      A    C  
ATOM   3550  CG  ASP B 163     131.526 160.876 169.082  1.00145.04      A    C  
ATOM   3551  OD1 ASP B 163     132.540 160.196 168.825  1.00148.91      A    O  
ATOM   3552  OD2 ASP B 163     130.809 160.676 170.084  1.00145.29      A    O  
ATOM   3553  N   THR B 164     134.650 163.071 167.994  1.00142.21      A    N  
ATOM   3554  CA  THR B 164     135.739 163.674 168.763  1.00140.39      A    C  
ATOM   3555  C   THR B 164     135.813 163.151 170.194  1.00144.66      A    C  
ATOM   3556  O   THR B 164     136.365 163.821 171.072  1.00147.41      A    O  
ATOM   3557  CB  THR B 164     135.641 165.205 168.775  1.00140.89      A    C  
ATOM   3558  CG2 THR B 164     135.291 165.737 167.393  1.00137.37      A    C  
ATOM   3559  OG1 THR B 164     134.635 165.613 169.710  1.00145.01      A    O  
ATOM   3560  N   THR B 165     135.270 161.963 170.457  1.00132.41      A    N  
ATOM   3561  CA  THR B 165     135.316 161.369 171.784  1.00129.17      A    C  
ATOM   3562  C   THR B 165     135.638 159.888 171.669  1.00129.97      A    C  
ATOM   3563  O   THR B 165     135.369 159.256 170.644  1.00124.38      A    O  
ATOM   3564  CB  THR B 165     133.992 161.536 172.544  1.00128.00      A    C  
ATOM   3565  CG2 THR B 165     133.674 163.006 172.770  1.00128.90      A    C  
ATOM   3566  OG1 THR B 165     132.932 160.929 171.796  1.00131.96      A    O  
ATOM   3567  N   CYS B 166     136.217 159.340 172.734  1.00142.59      A    N  
ATOM   3568  CA  CYS B 166     136.466 157.913 172.852  1.00137.89      A    C  
ATOM   3569  C   CYS B 166     135.627 157.361 173.994  1.00142.09      A    C  
ATOM   3570  O   CYS B 166     135.278 158.085 174.929  1.00147.96      A    O  
ATOM   3571  CB  CYS B 166     137.948 157.617 173.097  1.00137.55      A    C  
ATOM   3572  SG  CYS B 166     139.062 158.305 171.854  1.00150.94      A    S  
ATOM   3573  N   ALA B 167     135.296 156.077 173.917  1.00130.40      A    N  
ATOM   3574  CA  ALA B 167     134.418 155.464 174.899  1.00128.24      A    C  
ATOM   3575  C   ALA B 167     134.973 154.122 175.350  1.00132.73      A    C  
ATOM   3576  O   ALA B 167     135.651 153.423 174.595  1.00137.54      A    O  
ATOM   3577  CB  ALA B 167     133.004 155.278 174.341  1.00127.68      A    C  
ATOM   3578  N   LEU B 168     134.680 153.780 176.602  1.00126.94      A    N  
ATOM   3579  CA  LEU B 168     134.979 152.474 177.179  1.00122.91      A    C  
ATOM   3580  C   LEU B 168     133.657 151.871 177.630  1.00129.01      A    C  
ATOM   3581  O   LEU B 168     133.010 152.396 178.547  1.00134.58      A    O  
ATOM   3582  CB  LEU B 168     135.962 152.590 178.342  1.00122.05      A    C  
ATOM   3583  CG  LEU B 168     136.025 151.381 179.274  1.00123.58      A    C  
ATOM   3584  CD1 LEU B 168     136.739 150.230 178.598  1.00127.77      A    C  
ATOM   3585  CD2 LEU B 168     136.709 151.742 180.579  1.00132.42      A    C  
ATOM   3586  N   TRP B 169     133.267 150.774 176.984  1.00131.18      A    N  
ATOM   3587  CA  TRP B 169     131.970 150.141 177.175  1.00129.26      A    C  
ATOM   3588  C   TRP B 169     132.116 148.842 177.951  1.00130.00      A    C  
ATOM   3589  O   TRP B 169     133.068 148.080 177.739  1.00143.23      A    O  
ATOM   3590  CB  TRP B 169     131.293 149.820 175.838  1.00122.33      A    C  
ATOM   3591  CG  TRP B 169     131.344 150.886 174.799  1.00127.53      A    C  
ATOM   3592  CD1 TRP B 169     132.449 151.356 174.157  1.00132.97      A    C  
ATOM   3593  CD2 TRP B 169     130.228 151.582 174.237  1.00132.18      A    C  
ATOM   3594  CE2 TRP B 169     130.734 152.477 173.278  1.00136.12      A    C  
ATOM   3595  CE3 TRP B 169     128.850 151.543 174.460  1.00131.41      A    C  
ATOM   3596  NE1 TRP B 169     132.094 152.321 173.248  1.00138.87      A    N  
ATOM   3597  CZ2 TRP B 169     129.912 153.325 172.544  1.00135.64      A    C  
ATOM   3598  CZ3 TRP B 169     128.037 152.385 173.734  1.00131.18      A    C  
ATOM   3599  CH2 TRP B 169     128.568 153.264 172.786  1.00133.15      A    C  
ATOM   3600  N   ASP B 170     131.151 148.591 178.831  1.00132.63      A    N  
ATOM   3601  CA  ASP B 170     130.973 147.289 179.458  1.00138.51      A    C  
ATOM   3602  C   ASP B 170     129.980 146.491 178.621  1.00141.34      A    C  
ATOM   3603  O   ASP B 170     128.840 146.924 178.425  1.00139.09      A    O  
ATOM   3604  CB  ASP B 170     130.478 147.445 180.895  1.00140.11      A    C  
ATOM   3605  CG  ASP B 170     129.893 146.166 181.452  1.00144.95      A    C  
ATOM   3606  OD1 ASP B 170     130.642 145.176 181.583  1.00146.98      A    O  
ATOM   3607  OD2 ASP B 170     128.683 146.150 181.759  1.00143.57      A    O  
ATOM   3608  N   ILE B 171     130.417 145.330 178.126  1.00135.82      A    N  
ATOM   3609  CA  ILE B 171     129.646 144.604 177.118  1.00131.73      A    C  
ATOM   3610  C   ILE B 171     128.305 144.145 177.676  1.00137.36      A    C  
ATOM   3611  O   ILE B 171     127.275 144.231 176.997  1.00140.21      A    O  
ATOM   3612  CB  ILE B 171     130.461 143.417 176.574  1.00128.81      A    C  
ATOM   3613  CG1 ILE B 171     131.919 143.822 176.364  1.00128.87      A    C  
ATOM   3614  CG2 ILE B 171     129.848 142.897 175.285  1.00130.26      A    C  
ATOM   3615  CD1 ILE B 171     132.181 144.535 175.071  1.00131.14      A    C  
ATOM   3616  N   GLU B 172     128.297 143.638 178.910  1.00149.64      A    N  
ATOM   3617  CA  GLU B 172     127.087 143.031 179.460  1.00149.26      A    C  
ATOM   3618  C   GLU B 172     125.948 144.040 179.552  1.00151.05      A    C  
ATOM   3619  O   GLU B 172     124.894 143.867 178.930  1.00150.80      A    O  
ATOM   3620  CB  GLU B 172     127.385 142.424 180.833  1.00148.79      A    C  
ATOM   3621  CG  GLU B 172     126.430 141.314 181.268  1.00153.04      A    C  
ATOM   3622  CD  GLU B 172     125.772 140.581 180.109  1.00155.15      A    C  
ATOM   3623  OE1 GLU B 172     124.531 140.453 180.119  1.00154.88      A    O  
ATOM   3624  OE2 GLU B 172     126.493 140.086 179.214  1.00155.03      A    O  
ATOM   3625  N   THR B 173     126.141 145.103 180.334  1.00152.66      A    N  
ATOM   3626  CA  THR B 173     125.091 146.102 180.492  1.00150.39      A    C  
ATOM   3627  C   THR B 173     124.871 146.922 179.229  1.00150.56      A    C  
ATOM   3628  O   THR B 173     123.822 147.559 179.096  1.00147.53      A    O  
ATOM   3629  CB  THR B 173     125.418 147.034 181.660  1.00150.37      A    C  
ATOM   3630  CG2 THR B 173     125.394 146.268 182.971  1.00149.16      A    C  
ATOM   3631  OG1 THR B 173     126.719 147.602 181.471  1.00152.95      A    O  
ATOM   3632  N   GLY B 174     125.828 146.922 178.304  1.00154.21      A    N  
ATOM   3633  CA  GLY B 174     125.698 147.729 177.108  1.00151.24      A    C  
ATOM   3634  C   GLY B 174     125.779 149.216 177.350  1.00151.21      A    C  
ATOM   3635  O   GLY B 174     125.306 149.996 176.522  1.00153.49      A    O  
ATOM   3636  N   GLN B 175     126.369 149.631 178.466  1.00148.75      A    N  
ATOM   3637  CA  GLN B 175     126.432 151.034 178.842  1.00149.72      A    C  
ATOM   3638  C   GLN B 175     127.691 151.678 178.264  1.00152.67      A    C  
ATOM   3639  O   GLN B 175     128.375 151.112 177.409  1.00155.10      A    O  
ATOM   3640  CB  GLN B 175     126.371 151.175 180.360  1.00148.85      A    C  
ATOM   3641  CG  GLN B 175     124.969 151.386 180.906  1.00152.11      A    C  
ATOM   3642  CD  GLN B 175     124.052 152.071 179.912  1.00155.58      A    C  
ATOM   3643  NE2 GLN B 175     123.105 151.319 179.365  1.00155.55      A    N  
ATOM   3644  OE1 GLN B 175     124.192 153.263 179.640  1.00156.14      A    O  
ATOM   3645  N   GLN B 176     128.009 152.878 178.743  1.00145.96      A    N  
ATOM   3646  CA  GLN B 176     129.135 153.660 178.250  1.00142.78      A    C  
ATOM   3647  C   GLN B 176     130.039 154.028 179.417  1.00144.03      A    C  
ATOM   3648  O   GLN B 176     130.331 155.208 179.635  1.00147.55      A    O  
ATOM   3649  CB  GLN B 176     128.656 154.912 177.513  1.00144.31      A    C  
ATOM   3650  CG  GLN B 176     129.714 155.536 176.615  1.00144.11      A    C  
ATOM   3651  CD  GLN B 176     129.131 156.159 175.367  1.00147.25      A    C  
ATOM   3652  NE2 GLN B 176     129.707 157.275 174.938  1.00148.38      A    N  
ATOM   3653  OE1 GLN B 176     128.175 155.643 174.792  1.00146.70      A    O  
ATOM   3654  N   THR B 177     130.454 153.014 180.181  1.00142.51      A    N  
ATOM   3655  CA  THR B 177     131.121 153.149 181.474  1.00146.06      A    C  
ATOM   3656  C   THR B 177     132.108 154.301 181.615  1.00148.58      A    C  
ATOM   3657  O   THR B 177     132.174 154.929 182.676  1.00146.51      A    O  
ATOM   3658  CB  THR B 177     131.914 151.878 181.784  1.00145.86      A    C  
ATOM   3659  CG2 THR B 177     132.492 151.939 183.188  1.00143.25      A    C  
ATOM   3660  OG1 THR B 177     131.053 150.738 181.678  1.00151.74      A    O  
ATOM   3661  N   THR B 178     132.939 154.550 180.614  1.00151.61      A    N  
ATOM   3662  CA  THR B 178     133.744 155.764 180.597  1.00146.88      A    C  
ATOM   3663  C   THR B 178     133.709 156.478 179.254  1.00147.42      A    C  
ATOM   3664  O   THR B 178     133.536 155.852 178.207  1.00149.64      A    O  
ATOM   3665  CB  THR B 178     135.187 155.390 180.959  1.00151.01      A    C  
ATOM   3666  CG2 THR B 178     135.925 156.598 181.507  1.00147.11      A    C  
ATOM   3667  OG1 THR B 178     135.175 154.366 181.961  1.00154.57      A    O  
ATOM   3668  N   THR B 179     133.875 157.799 179.294  1.00147.80      A    N  
ATOM   3669  CA  THR B 179     133.919 158.613 178.084  1.00150.06      A    C  
ATOM   3670  C   THR B 179     135.059 159.611 178.203  1.00153.03      A    C  
ATOM   3671  O   THR B 179     135.051 160.461 179.097  1.00152.05      A    O  
ATOM   3672  CB  THR B 179     132.593 159.344 177.854  1.00146.92      A    C  
ATOM   3673  CG2 THR B 179     132.704 160.274 176.659  1.00144.26      A    C  
ATOM   3674  OG1 THR B 179     131.557 158.387 177.609  1.00149.92      A    O  
ATOM   3675  N   PHE B 180     136.033 159.506 177.303  1.00149.21      A    N  
ATOM   3676  CA  PHE B 180     137.166 160.417 177.249  1.00144.73      A    C  
ATOM   3677  C   PHE B 180     136.933 161.458 176.163  1.00147.90      A    C  
ATOM   3678  O   PHE B 180     136.576 161.114 175.030  1.00148.94      A    O  
ATOM   3679  CB  PHE B 180     138.466 159.660 176.976  1.00145.09      A    C  
ATOM   3680  CG  PHE B 180     138.533 158.310 177.625  1.00144.07      A    C  
ATOM   3681  CD1 PHE B 180     138.753 158.193 178.985  1.00146.90      A    C  
ATOM   3682  CD2 PHE B 180     138.379 157.158 176.876  1.00141.90      A    C  
ATOM   3683  CE1 PHE B 180     138.819 156.954 179.584  1.00145.17      A    C  
ATOM   3684  CE2 PHE B 180     138.442 155.917 177.472  1.00143.23      A    C  
ATOM   3685  CZ  PHE B 180     138.662 155.815 178.827  1.00143.17      A    C  
ATOM   3686  N   THR B 181     137.138 162.725 176.513  1.00153.96      A    N  
ATOM   3687  CA  THR B 181     136.961 163.829 175.585  1.00153.70      A    C  
ATOM   3688  C   THR B 181     138.125 164.798 175.735  1.00153.94      A    C  
ATOM   3689  O   THR B 181     138.850 164.780 176.732  1.00153.14      A    O  
ATOM   3690  CB  THR B 181     135.632 164.559 175.816  1.00148.89      A    C  
ATOM   3691  CG2 THR B 181     135.508 164.989 177.267  1.00146.99      A    C  
ATOM   3692  OG1 THR B 181     135.568 165.715 174.972  1.00148.87      A    O  
ATOM   3693  N   GLY B 182     138.291 165.652 174.730  1.00144.16      A    N  
ATOM   3694  CA  GLY B 182     139.375 166.613 174.738  1.00141.34      A    C  
ATOM   3695  C   GLY B 182     139.956 166.881 173.367  1.00144.76      A    C  
ATOM   3696  O   GLY B 182     140.715 167.837 173.185  1.00150.82      A    O  
ATOM   3697  N   HIS B 183     139.612 166.047 172.392  1.00135.35      A    N  
ATOM   3698  CA  HIS B 183     140.053 166.289 171.030  1.00138.35      A    C  
ATOM   3699  C   HIS B 183     139.165 167.335 170.363  1.00139.45      A    C  
ATOM   3700  O   HIS B 183     138.049 167.617 170.805  1.00144.99      A    O  
ATOM   3701  CB  HIS B 183     140.045 164.995 170.219  1.00137.76      A    C  
ATOM   3702  CG  HIS B 183     141.351 164.264 170.240  1.00137.26      A    C  
ATOM   3703  CD2 HIS B 183     142.622 164.714 170.360  1.00134.96      A    C  
ATOM   3704  ND1 HIS B 183     141.440 162.894 170.126  1.00135.66      A    N  
ATOM   3705  CE1 HIS B 183     142.708 162.531 170.176  1.00132.95      A    C  
ATOM   3706  NE2 HIS B 183     143.446 163.617 170.317  1.00132.76      A    N  
ATOM   3707  N   THR B 184     139.684 167.920 169.282  1.00135.50      A    N  
ATOM   3708  CA  THR B 184     138.958 168.925 168.515  1.00137.17      A    C  
ATOM   3709  C   THR B 184     138.700 168.470 167.084  1.00138.18      A    C  
ATOM   3710  O   THR B 184     138.404 169.298 166.217  1.00143.49      A    O  
ATOM   3711  CB  THR B 184     139.713 170.256 168.513  1.00139.02      A    C  
ATOM   3712  CG2 THR B 184     140.471 170.446 169.817  1.00139.44      A    C  
ATOM   3713  OG1 THR B 184     140.639 170.279 167.421  1.00145.01      A    O  
ATOM   3714  N   GLY B 185     138.806 167.172 166.820  1.00131.79      A    N  
ATOM   3715  CA  GLY B 185     138.569 166.651 165.489  1.00132.39      A    C  
ATOM   3716  C   GLY B 185     138.266 165.172 165.559  1.00138.50      A    C  
ATOM   3717  O   GLY B 185     138.230 164.572 166.636  1.00143.69      A    O  
ATOM   3718  N   ASP B 186     138.042 164.587 164.387  1.00142.02      A    N  
ATOM   3719  CA  ASP B 186     137.736 163.166 164.313  1.00136.96      A    C  
ATOM   3720  C   ASP B 186     138.918 162.340 164.803  1.00140.37      A    C  
ATOM   3721  O   ASP B 186     140.072 162.621 164.470  1.00148.83      A    O  
ATOM   3722  CB  ASP B 186     137.388 162.777 162.878  1.00136.88      A    C  
ATOM   3723  CG  ASP B 186     136.409 163.735 162.240  1.00146.59      A    C  
ATOM   3724  OD1 ASP B 186     136.502 164.949 162.516  1.00149.20      A    O  
ATOM   3725  OD2 ASP B 186     135.547 163.277 161.463  1.00150.30      A    O  
ATOM   3726  N   VAL B 187     138.626 161.316 165.596  1.00112.05      A    N  
ATOM   3727  CA  VAL B 187     139.642 160.385 166.072  1.00112.74      A    C  
ATOM   3728  C   VAL B 187     139.693 159.218 165.097  1.00111.67      A    C  
ATOM   3729  O   VAL B 187     138.686 158.536 164.885  1.00119.65      A    O  
ATOM   3730  CB  VAL B 187     139.333 159.903 167.495  1.00106.81      A    C  
ATOM   3731  CG1 VAL B 187     140.361 158.885 167.940  1.00112.04      A    C  
ATOM   3732  CG2 VAL B 187     139.287 161.077 168.450  1.00113.02      A    C  
ATOM   3733  N   MET B 188     140.863 158.984 164.499  1.00121.40      A    N  
ATOM   3734  CA  MET B 188     140.951 158.057 163.380  1.00123.08      A    C  
ATOM   3735  C   MET B 188     141.615 156.728 163.707  1.00129.51      A    C  
ATOM   3736  O   MET B 188     141.480 155.787 162.919  1.00132.20      A    O  
ATOM   3737  CB  MET B 188     141.704 158.707 162.211  1.00124.01      A    C  
ATOM   3738  CG  MET B 188     141.077 159.997 161.722  1.00125.48      A    C  
ATOM   3739  SD  MET B 188     139.670 159.797 160.609  1.00137.77      A    S  
ATOM   3740  CE  MET B 188     139.866 158.107 160.047  1.00130.27      A    C  
ATOM   3741  N   SER B 189     142.319 156.618 164.828  1.00130.92      A    N  
ATOM   3742  CA  SER B 189     142.984 155.367 165.161  1.00126.96      A    C  
ATOM   3743  C   SER B 189     143.204 155.308 166.664  1.00132.09      A    C  
ATOM   3744  O   SER B 189     143.113 156.315 167.368  1.00138.16      A    O  
ATOM   3745  CB  SER B 189     144.305 155.220 164.405  1.00132.16      A    C  
ATOM   3746  OG  SER B 189     144.119 154.486 163.208  1.00136.83      A    O  
ATOM   3747  N   LEU B 190     143.504 154.104 167.143  1.00124.55      A    N  
ATOM   3748  CA  LEU B 190     143.636 153.856 168.569  1.00119.28      A    C  
ATOM   3749  C   LEU B 190     144.465 152.595 168.766  1.00124.71      A    C  
ATOM   3750  O   LEU B 190     144.308 151.624 168.022  1.00120.96      A    O  
ATOM   3751  CB  LEU B 190     142.254 153.715 169.218  1.00113.39      A    C  
ATOM   3752  CG  LEU B 190     142.119 153.192 170.645  1.00120.19      A    C  
ATOM   3753  CD1 LEU B 190     141.046 153.981 171.358  1.00117.39      A    C  
ATOM   3754  CD2 LEU B 190     141.771 151.717 170.645  1.00130.68      A    C  
ATOM   3755  N   SER B 191     145.345 152.619 169.763  1.00129.73      A    N  
ATOM   3756  CA  SER B 191     146.202 151.485 170.073  1.00125.54      A    C  
ATOM   3757  C   SER B 191     146.199 151.237 171.573  1.00128.64      A    C  
ATOM   3758  O   SER B 191     146.103 152.171 172.372  1.00128.76      A    O  
ATOM   3759  CB  SER B 191     147.635 151.714 169.588  1.00131.16      A    C  
ATOM   3760  OG  SER B 191     148.548 150.915 170.316  1.00135.80      A    O  
ATOM   3761  N   LEU B 192     146.317 149.967 171.949  1.00131.76      A    N  
ATOM   3762  CA  LEU B 192     146.227 149.538 173.338  1.00131.32      A    C  
ATOM   3763  C   LEU B 192     147.601 149.117 173.840  1.00136.36      A    C  
ATOM   3764  O   LEU B 192     148.310 148.366 173.163  1.00141.43      A    O  
ATOM   3765  CB  LEU B 192     145.236 148.384 173.486  1.00133.88      A    C  
ATOM   3766  CG  LEU B 192     143.871 148.742 174.072  1.00134.55      A    C  
ATOM   3767  CD1 LEU B 192     142.945 147.543 174.022  1.00134.53      A    C  
ATOM   3768  CD2 LEU B 192     144.022 149.247 175.495  1.00134.06      A    C  
ATOM   3769  N   ALA B 193     147.968 149.599 175.025  1.00142.44      A    N  
ATOM   3770  CA  ALA B 193     149.257 149.260 175.603  1.00141.52      A    C  
ATOM   3771  C   ALA B 193     149.303 147.779 175.975  1.00145.34      A    C  
ATOM   3772  O   ALA B 193     148.263 147.158 176.207  1.00149.90      A    O  
ATOM   3773  CB  ALA B 193     149.529 150.114 176.838  1.00141.85      A    C  
ATOM   3774  N   PRO B 194     150.499 147.185 176.022  1.00148.95      A    N  
ATOM   3775  CA  PRO B 194     150.592 145.763 176.392  1.00148.73      A    C  
ATOM   3776  C   PRO B 194     150.023 145.447 177.764  1.00149.11      A    C  
ATOM   3777  O   PRO B 194     149.449 144.367 177.950  1.00149.86      A    O  
ATOM   3778  CB  PRO B 194     152.101 145.488 176.330  1.00147.29      A    C  
ATOM   3779  CG  PRO B 194     152.621 146.498 175.369  1.00147.95      A    C  
ATOM   3780  CD  PRO B 194     151.801 147.730 175.603  1.00147.58      A    C  
ATOM   3781  N   ASP B 195     150.160 146.351 178.732  1.00159.60      A    N  
ATOM   3782  CA  ASP B 195     149.612 146.125 180.063  1.00158.78      A    C  
ATOM   3783  C   ASP B 195     148.141 146.507 180.178  1.00158.63      A    C  
ATOM   3784  O   ASP B 195     147.553 146.314 181.247  1.00159.03      A    O  
ATOM   3785  CB  ASP B 195     150.456 146.868 181.109  1.00163.17      A    C  
ATOM   3786  CG  ASP B 195     150.387 148.387 180.973  1.00167.67      A    C  
ATOM   3787  OD1 ASP B 195     149.293 148.951 180.771  1.00167.02      A    O  
ATOM   3788  OD2 ASP B 195     151.453 149.028 181.086  1.00166.71      A    O  
ATOM   3789  N   THR B 196     147.546 147.040 179.109  1.00157.07      A    N  
ATOM   3790  CA  THR B 196     146.117 147.362 179.057  1.00159.13      A    C  
ATOM   3791  C   THR B 196     145.699 148.294 180.193  1.00158.85      A    C  
ATOM   3792  O   THR B 196     144.647 148.117 180.810  1.00158.86      A    O  
ATOM   3793  CB  THR B 196     145.261 146.093 179.058  1.00158.92      A    C  
ATOM   3794  CG2 THR B 196     145.756 145.116 178.002  1.00156.67      A    C  
ATOM   3795  OG1 THR B 196     145.320 145.471 180.347  1.00160.21      A    O  
ATOM   3796  N   ARG B 197     146.531 149.298 180.473  1.00161.94      A    N  
ATOM   3797  CA  ARG B 197     146.175 150.358 181.404  1.00159.54      A    C  
ATOM   3798  C   ARG B 197     146.181 151.745 180.781  1.00160.14      A    C  
ATOM   3799  O   ARG B 197     145.550 152.650 181.335  1.00161.19      A    O  
ATOM   3800  CB  ARG B 197     147.120 150.359 182.616  1.00160.74      A    C  
ATOM   3801  CG  ARG B 197     147.252 149.009 183.300  1.00164.06      A    C  
ATOM   3802  CD  ARG B 197     146.182 148.817 184.363  1.00167.01      A    C  
ATOM   3803  NE  ARG B 197     146.080 149.968 185.253  1.00170.96      A    N  
ATOM   3804  CZ  ARG B 197     145.268 150.037 186.299  1.00168.82      A    C  
ATOM   3805  NH1 ARG B 197     144.465 149.035 186.618  1.00164.88      A    N  
ATOM   3806  NH2 ARG B 197     145.262 151.138 187.044  1.00165.90      A    N  
ATOM   3807  N   LEU B 198     146.865 151.937 179.656  1.00147.72      A    N  
ATOM   3808  CA  LEU B 198     146.893 153.206 178.948  1.00145.49      A    C  
ATOM   3809  C   LEU B 198     146.659 152.952 177.467  1.00143.23      A    C  
ATOM   3810  O   LEU B 198     146.857 151.842 176.970  1.00148.54      A    O  
ATOM   3811  CB  LEU B 198     148.227 153.938 179.144  1.00145.19      A    C  
ATOM   3812  CG  LEU B 198     148.799 153.998 180.560  1.00148.10      A    C  
ATOM   3813  CD1 LEU B 198     150.234 154.494 180.531  1.00145.07      A    C  
ATOM   3814  CD2 LEU B 198     147.946 154.890 181.441  1.00148.68      A    C  
ATOM   3815  N   PHE B 199     146.222 153.992 176.760  1.00127.88      A    N  
ATOM   3816  CA  PHE B 199     146.053 153.875 175.319  1.00129.41      A    C  
ATOM   3817  C   PHE B 199     146.152 155.251 174.678  1.00136.12      A    C  
ATOM   3818  O   PHE B 199     145.744 156.253 175.265  1.00141.24      A    O  
ATOM   3819  CB  PHE B 199     144.722 153.199 174.962  1.00128.50      A    C  
ATOM   3820  CG  PHE B 199     143.514 154.059 175.192  1.00134.45      A    C  
ATOM   3821  CD1 PHE B 199     142.911 154.107 176.434  1.00138.96      A    C  
ATOM   3822  CD2 PHE B 199     142.969 154.801 174.161  1.00133.59      A    C  
ATOM   3823  CE1 PHE B 199     141.796 154.890 176.645  1.00136.13      A    C  
ATOM   3824  CE2 PHE B 199     141.857 155.586 174.368  1.00130.57      A    C  
ATOM   3825  CZ  PHE B 199     141.269 155.630 175.610  1.00131.62      A    C  
ATOM   3826  N   VAL B 200     146.683 155.289 173.459  1.00131.72      A    N  
ATOM   3827  CA  VAL B 200     146.903 156.536 172.735  1.00128.68      A    C  
ATOM   3828  C   VAL B 200     145.949 156.600 171.553  1.00131.50      A    C  
ATOM   3829  O   VAL B 200     145.722 155.598 170.864  1.00129.85      A    O  
ATOM   3830  CB  VAL B 200     148.362 156.679 172.264  1.00125.84      A    C  
ATOM   3831  CG1 VAL B 200     149.261 157.031 173.432  1.00129.95      A    C  
ATOM   3832  CG2 VAL B 200     148.826 155.411 171.591  1.00122.75      A    C  
ATOM   3833  N   SER B 201     145.389 157.783 171.325  1.00122.06      A    N  
ATOM   3834  CA  SER B 201     144.459 158.024 170.231  1.00122.11      A    C  
ATOM   3835  C   SER B 201     144.969 159.175 169.378  1.00124.76      A    C  
ATOM   3836  O   SER B 201     145.399 160.202 169.912  1.00130.31      A    O  
ATOM   3837  CB  SER B 201     143.059 158.337 170.758  1.00125.22      A    C  
ATOM   3838  OG  SER B 201     143.127 159.082 171.959  1.00127.22      A    O  
ATOM   3839  N   GLY B 202     144.915 159.003 168.061  1.00117.21      A    N  
ATOM   3840  CA  GLY B 202     145.335 160.024 167.116  1.00120.03      A    C  
ATOM   3841  C   GLY B 202     144.127 160.629 166.420  1.00124.10      A    C  
ATOM   3842  O   GLY B 202     143.288 159.908 165.872  1.00122.35      A    O  
ATOM   3843  N   ALA B 203     144.053 161.956 166.450  1.00131.92      A    N  
ATOM   3844  CA  ALA B 203     142.894 162.678 165.948  1.00126.52      A    C  
ATOM   3845  C   ALA B 203     143.200 163.300 164.590  1.00127.65      A    C  
ATOM   3846  O   ALA B 203     144.313 163.202 164.067  1.00138.83      A    O  
ATOM   3847  CB  ALA B 203     142.450 163.741 166.952  1.00124.57      A    C  
ATOM   3848  N   CYS B 204     142.187 163.945 164.016  1.00135.91      A    N  
ATOM   3849  CA  CYS B 204     142.321 164.638 162.743  1.00141.77      A    C  
ATOM   3850  C   CYS B 204     142.808 166.071 162.898  1.00144.59      A    C  
ATOM   3851  O   CYS B 204     143.034 166.745 161.889  1.00146.33      A    O  
ATOM   3852  CB  CYS B 204     140.988 164.635 161.990  1.00142.75      A    C  
ATOM   3853  SG  CYS B 204     140.844 163.368 160.714  1.00149.72      A    S  
ATOM   3854  N   ASP B 205     142.971 166.552 164.129  1.00151.92      A    N  
ATOM   3855  CA  ASP B 205     143.509 167.880 164.382  1.00152.75      A    C  
ATOM   3856  C   ASP B 205     145.030 167.885 164.455  1.00153.26      A    C  
ATOM   3857  O   ASP B 205     145.610 168.808 165.040  1.00154.52      A    O  
ATOM   3858  CB  ASP B 205     142.914 168.454 165.670  1.00152.62      A    C  
ATOM   3859  CG  ASP B 205     143.450 167.776 166.914  1.00155.13      A    C  
ATOM   3860  OD1 ASP B 205     143.835 166.593 166.833  1.00156.23      A    O  
ATOM   3861  OD2 ASP B 205     143.487 168.428 167.978  1.00154.87      A    O  
ATOM   3862  N   ALA B 206     145.681 166.871 163.883  1.00139.06      A    N  
ATOM   3863  CA  ALA B 206     147.136 166.731 163.899  1.00138.03      A    C  
ATOM   3864  C   ALA B 206     147.662 166.669 165.334  1.00141.83      A    C  
ATOM   3865  O   ALA B 206     148.481 167.484 165.763  1.00146.19      A    O  
ATOM   3866  CB  ALA B 206     147.807 167.861 163.110  1.00143.88      A    C  
ATOM   3867  N   SER B 207     147.170 165.680 166.076  1.00133.22      A    N  
ATOM   3868  CA  SER B 207     147.587 165.508 167.459  1.00133.05      A    C  
ATOM   3869  C   SER B 207     147.304 164.081 167.904  1.00135.67      A    C  
ATOM   3870  O   SER B 207     146.518 163.355 167.285  1.00138.97      A    O  
ATOM   3871  CB  SER B 207     146.883 166.504 168.384  1.00129.79      A    C  
ATOM   3872  OG  SER B 207     146.838 166.014 169.712  1.00133.71      A    O  
ATOM   3873  N   ALA B 208     147.966 163.692 168.992  1.00134.29      A    N  
ATOM   3874  CA  ALA B 208     147.728 162.415 169.644  1.00131.25      A    C  
ATOM   3875  C   ALA B 208     147.646 162.647 171.144  1.00134.66      A    C  
ATOM   3876  O   ALA B 208     148.230 163.595 171.671  1.00140.32      A    O  
ATOM   3877  CB  ALA B 208     148.828 161.398 169.322  1.00128.09      A    C  
ATOM   3878  N   LYS B 209     146.909 161.779 171.829  1.00134.77      A    N  
ATOM   3879  CA  LYS B 209     146.715 161.919 173.264  1.00136.76      A    C  
ATOM   3880  C   LYS B 209     146.859 160.562 173.934  1.00139.91      A    C  
ATOM   3881  O   LYS B 209     146.564 159.525 173.337  1.00140.03      A    O  
ATOM   3882  CB  LYS B 209     145.345 162.521 173.594  1.00136.18      A    C  
ATOM   3883  CG  LYS B 209     145.173 163.961 173.145  1.00133.79      A    C  
ATOM   3884  CD  LYS B 209     143.822 164.510 173.561  1.00134.76      A    C  
ATOM   3885  CE  LYS B 209     143.802 166.027 173.500  1.00137.99      A    C  
ATOM   3886  NZ  LYS B 209     144.924 166.628 174.267  1.00138.96      A    N1+
ATOM   3887  N   LEU B 210     147.310 160.583 175.187  1.00145.18      A    N  
ATOM   3888  CA  LEU B 210     147.473 159.377 175.991  1.00144.04      A    C  
ATOM   3889  C   LEU B 210     146.455 159.391 177.123  1.00142.18      A    C  
ATOM   3890  O   LEU B 210     146.505 160.262 177.997  1.00142.53      A    O  
ATOM   3891  CB  LEU B 210     148.892 159.278 176.549  1.00144.47      A    C  
ATOM   3892  CG  LEU B 210     149.094 158.232 177.645  1.00142.65      A    C  
ATOM   3893  CD1 LEU B 210     149.488 156.896 177.047  1.00144.33      A    C  
ATOM   3894  CD2 LEU B 210     150.134 158.699 178.648  1.00143.04      A    C  
ATOM   3895  N   TRP B 211     145.543 158.423 177.109  1.00144.91      A    N  
ATOM   3896  CA  TRP B 211     144.493 158.296 178.105  1.00144.99      A    C  
ATOM   3897  C   TRP B 211     144.802 157.140 179.044  1.00146.88      A    C  
ATOM   3898  O   TRP B 211     145.316 156.099 178.618  1.00155.29      A    O  
ATOM   3899  CB  TRP B 211     143.134 158.047 177.448  1.00145.15      A    C  
ATOM   3900  CG  TRP B 211     142.825 158.940 176.300  1.00146.14      A    C  
ATOM   3901  CD1 TRP B 211     143.065 158.690 174.984  1.00143.91      A    C  
ATOM   3902  CD2 TRP B 211     142.183 160.216 176.357  1.00145.48      A    C  
ATOM   3903  CE2 TRP B 211     142.082 160.690 175.036  1.00144.30      A    C  
ATOM   3904  CE3 TRP B 211     141.692 161.008 177.397  1.00142.89      A    C  
ATOM   3905  NE1 TRP B 211     142.629 159.740 174.216  1.00144.90      A    N  
ATOM   3906  CZ2 TRP B 211     141.510 161.918 174.728  1.00146.66      A    C  
ATOM   3907  CZ3 TRP B 211     141.124 162.226 177.090  1.00146.50      A    C  
ATOM   3908  CH2 TRP B 211     141.038 162.670 175.766  1.00150.76      A    C  
ATOM   3909  N   ASP B 212     144.478 157.331 180.319  1.00163.57      A    N  
ATOM   3910  CA  ASP B 212     144.504 156.259 181.302  1.00166.32      A    C  
ATOM   3911  C   ASP B 212     143.118 155.635 181.376  1.00169.14      A    C  
ATOM   3912  O   ASP B 212     142.129 156.337 181.602  1.00172.54      A    O  
ATOM   3913  CB  ASP B 212     144.932 156.789 182.670  1.00167.28      A    C  
ATOM   3914  CG  ASP B 212     145.022 155.698 183.720  1.00174.31      A    C  
ATOM   3915  OD1 ASP B 212     145.001 154.505 183.353  1.00176.21      A    O  
ATOM   3916  OD2 ASP B 212     145.124 156.034 184.918  1.00175.00      A    O  
ATOM   3917  N   VAL B 213     143.051 154.316 181.177  1.00158.87      A    N  
ATOM   3918  CA  VAL B 213     141.760 153.646 181.044  1.00155.69      A    C  
ATOM   3919  C   VAL B 213     140.948 153.768 182.327  1.00157.65      A    C  
ATOM   3920  O   VAL B 213     139.739 154.024 182.290  1.00159.05      A    O  
ATOM   3921  CB  VAL B 213     141.962 152.175 180.639  1.00156.07      A    C  
ATOM   3922  CG1 VAL B 213     140.626 151.529 180.325  1.00154.66      A    C  
ATOM   3923  CG2 VAL B 213     142.893 152.083 179.445  1.00160.03      A    C  
ATOM   3924  N   ARG B 214     141.593 153.580 183.479  1.00174.37      A    N  
ATOM   3925  CA  ARG B 214     140.872 153.645 184.747  1.00177.49      A    C  
ATOM   3926  C   ARG B 214     140.308 155.038 184.999  1.00178.06      A    C  
ATOM   3927  O   ARG B 214     139.154 155.180 185.418  1.00176.45      A    O  
ATOM   3928  CB  ARG B 214     141.790 153.221 185.892  1.00177.31      A    C  
ATOM   3929  CG  ARG B 214     142.157 151.738 185.880  1.00177.74      A    C  
ATOM   3930  CD  ARG B 214     140.983 150.735 186.059  1.00179.08      A    C  
ATOM   3931  NE  ARG B 214     139.705 151.213 186.592  1.00182.00      A    N  
ATOM   3932  CZ  ARG B 214     139.529 151.935 187.693  1.00181.28      A    C  
ATOM   3933  NH1 ARG B 214     140.528 152.198 188.522  1.00180.54      A    N  
ATOM   3934  NH2 ARG B 214     138.309 152.372 187.993  1.00179.57      A    N  
ATOM   3935  N   GLU B 215     141.102 156.074 184.751  1.00188.44      A    N  
ATOM   3936  CA  GLU B 215     140.671 157.449 184.952  1.00188.89      A    C  
ATOM   3937  C   GLU B 215     140.083 158.000 183.654  1.00189.02      A    C  
ATOM   3938  O   GLU B 215     139.803 157.259 182.708  1.00190.47      A    O  
ATOM   3939  CB  GLU B 215     141.832 158.297 185.471  1.00189.04      A    C  
ATOM   3940  CG  GLU B 215     142.772 157.602 186.464  1.00190.15      A    C  
ATOM   3941  CD  GLU B 215     142.056 156.768 187.522  1.00191.90      A    C  
ATOM   3942  OE1 GLU B 215     140.938 157.140 187.943  1.00191.17      A    O  
ATOM   3943  OE2 GLU B 215     142.617 155.732 187.936  1.00191.26      A    O  
ATOM   3944  N   GLY B 216     139.866 159.312 183.602  1.00181.08      A    N  
ATOM   3945  CA  GLY B 216     139.249 159.911 182.437  1.00179.90      A    C  
ATOM   3946  C   GLY B 216     140.105 160.903 181.676  1.00182.64      A    C  
ATOM   3947  O   GLY B 216     139.973 161.021 180.454  1.00182.98      A    O  
ATOM   3948  N   MET B 217     140.984 161.620 182.369  1.00191.39      A    N  
ATOM   3949  CA  MET B 217     141.743 162.671 181.709  1.00192.27      A    C  
ATOM   3950  C   MET B 217     142.897 162.093 180.894  1.00189.74      A    C  
ATOM   3951  O   MET B 217     143.269 160.925 181.028  1.00190.02      A    O  
ATOM   3952  CB  MET B 217     142.266 163.694 182.723  1.00193.19      A    C  
ATOM   3953  CG  MET B 217     143.527 163.297 183.488  1.00193.43      A    C  
ATOM   3954  SD  MET B 217     143.579 161.590 184.062  1.00199.74      A    S  
ATOM   3955  CE  MET B 217     142.671 161.747 185.598  1.00192.22      A    C  
ATOM   3956  N   CYS B 218     143.457 162.936 180.030  1.00176.06      A    N  
ATOM   3957  CA  CYS B 218     144.602 162.580 179.204  1.00175.17      A    C  
ATOM   3958  C   CYS B 218     145.868 163.102 179.871  1.00175.72      A    C  
ATOM   3959  O   CYS B 218     145.981 164.302 180.142  1.00178.37      A    O  
ATOM   3960  CB  CYS B 218     144.463 163.151 177.794  1.00175.30      A    C  
ATOM   3961  SG  CYS B 218     143.925 164.873 177.730  1.00184.46      A    S  
ATOM   3962  N   ARG B 219     146.815 162.202 180.134  1.00170.20      A    N  
ATOM   3963  CA  ARG B 219     148.029 162.595 180.838  1.00169.66      A    C  
ATOM   3964  C   ARG B 219     148.975 163.389 179.945  1.00169.84      A    C  
ATOM   3965  O   ARG B 219     149.590 164.359 180.401  1.00170.60      A    O  
ATOM   3966  CB  ARG B 219     148.736 161.360 181.395  1.00171.14      A    C  
ATOM   3967  CG  ARG B 219     147.800 160.340 182.015  1.00173.03      A    C  
ATOM   3968  CD  ARG B 219     148.576 159.242 182.724  1.00173.50      A    C  
ATOM   3969  NE  ARG B 219     147.827 158.675 183.838  1.00174.80      A    N  
ATOM   3970  CZ  ARG B 219     147.672 159.265 185.015  1.00175.07      A    C  
ATOM   3971  NH1 ARG B 219     148.208 160.447 185.272  1.00174.40      A    N  
ATOM   3972  NH2 ARG B 219     146.964 158.653 185.960  1.00174.38      A    N  
ATOM   3973  N   GLN B 220     149.111 163.000 178.679  1.00162.41      A    N  
ATOM   3974  CA  GLN B 220     150.083 163.622 177.793  1.00160.32      A    C  
ATOM   3975  C   GLN B 220     149.476 163.865 176.420  1.00162.74      A    C  
ATOM   3976  O   GLN B 220     148.677 163.061 175.929  1.00164.59      A    O  
ATOM   3977  CB  GLN B 220     151.343 162.758 177.663  1.00160.08      A    C  
ATOM   3978  CG  GLN B 220     152.200 162.732 178.917  1.00161.75      A    C  
ATOM   3979  CD  GLN B 220     153.472 161.932 178.738  1.00164.98      A    C  
ATOM   3980  NE2 GLN B 220     153.804 161.117 179.731  1.00164.97      A    N  
ATOM   3981  OE1 GLN B 220     154.151 162.045 177.718  1.00167.49      A    O  
ATOM   3982  N   THR B 221     149.862 164.984 175.810  1.00155.35      A    N  
ATOM   3983  CA  THR B 221     149.450 165.347 174.461  1.00153.86      A    C  
ATOM   3984  C   THR B 221     150.689 165.516 173.596  1.00152.94      A    C  
ATOM   3985  O   THR B 221     151.620 166.233 173.975  1.00155.39      A    O  
ATOM   3986  CB  THR B 221     148.630 166.638 174.457  1.00153.99      A    C  
ATOM   3987  CG2 THR B 221     148.061 166.901 173.073  1.00153.24      A    C  
ATOM   3988  OG1 THR B 221     147.557 166.529 175.399  1.00158.23      A    O  
ATOM   3989  N   PHE B 222     150.696 164.862 172.439  1.00144.81      A    N  
ATOM   3990  CA  PHE B 222     151.824 164.889 171.521  1.00144.61      A    C  
ATOM   3991  C   PHE B 222     151.409 165.576 170.230  1.00146.11      A    C  
ATOM   3992  O   PHE B 222     150.384 165.226 169.633  1.00149.97      A    O  
ATOM   3993  CB  PHE B 222     152.332 163.475 171.235  1.00143.46      A    C  
ATOM   3994  CG  PHE B 222     152.740 162.721 172.465  1.00141.80      A    C  
ATOM   3995  CD1 PHE B 222     154.015 162.854 172.983  1.00143.07      A    C  
ATOM   3996  CD2 PHE B 222     151.848 161.882 173.105  1.00144.59      A    C  
ATOM   3997  CE1 PHE B 222     154.391 162.163 174.114  1.00145.85      A    C  
ATOM   3998  CE2 PHE B 222     152.218 161.189 174.236  1.00144.52      A    C  
ATOM   3999  CZ  PHE B 222     153.491 161.330 174.741  1.00144.90      A    C  
ATOM   4000  N   THR B 223     152.209 166.549 169.805  1.00139.34      A    N  
ATOM   4001  CA  THR B 223     151.968 167.307 168.590  1.00139.55      A    C  
ATOM   4002  C   THR B 223     153.262 167.401 167.795  1.00143.28      A    C  
ATOM   4003  O   THR B 223     154.341 167.044 168.273  1.00143.29      A    O  
ATOM   4004  CB  THR B 223     151.432 168.710 168.898  1.00143.87      A    C  
ATOM   4005  CG2 THR B 223     152.206 169.332 170.047  1.00144.74      A    C  
ATOM   4006  OG1 THR B 223     151.565 169.538 167.736  1.00148.59      A    O  
ATOM   4007  N   GLY B 224     153.143 167.895 166.568  1.00133.47      A    N  
ATOM   4008  CA  GLY B 224     154.288 168.017 165.690  1.00127.29      A    C  
ATOM   4009  C   GLY B 224     153.947 167.679 164.256  1.00127.39      A    C  
ATOM   4010  O   GLY B 224     154.626 168.122 163.325  1.00129.58      A    O  
ATOM   4011  N   HIS B 225     152.894 166.892 164.066  1.00128.26      A    N  
ATOM   4012  CA  HIS B 225     152.431 166.586 162.725  1.00128.31      A    C  
ATOM   4013  C   HIS B 225     151.743 167.803 162.114  1.00136.03      A    C  
ATOM   4014  O   HIS B 225     151.240 168.685 162.814  1.00139.40      A    O  
ATOM   4015  CB  HIS B 225     151.476 165.395 162.746  1.00127.54      A    C  
ATOM   4016  CG  HIS B 225     152.146 164.082 162.489  1.00127.64      A    C  
ATOM   4017  CD2 HIS B 225     152.089 162.907 163.159  1.00128.32      A    C  
ATOM   4018  ND1 HIS B 225     152.997 163.877 161.426  1.00128.47      A    N  
ATOM   4019  CE1 HIS B 225     153.435 162.631 161.450  1.00130.55      A    C  
ATOM   4020  NE2 HIS B 225     152.899 162.022 162.492  1.00133.23      A    N  
ATOM   4021  N   GLU B 226     151.727 167.843 160.783  1.00149.96      A    N  
ATOM   4022  CA  GLU B 226     151.129 168.948 160.046  1.00149.58      A    C  
ATOM   4023  C   GLU B 226     149.826 168.561 159.360  1.00144.46      A    C  
ATOM   4024  O   GLU B 226     149.306 169.340 158.555  1.00145.62      A    O  
ATOM   4025  CB  GLU B 226     152.122 169.492 159.018  1.00147.81      A    C  
ATOM   4026  CG  GLU B 226     153.212 170.366 159.614  1.00150.43      A    C  
ATOM   4027  CD  GLU B 226     154.568 170.112 158.990  1.00153.76      A    C  
ATOM   4028  OE1 GLU B 226     155.517 170.864 159.299  1.00155.38      A    O  
ATOM   4029  OE2 GLU B 226     154.687 169.159 158.191  1.00154.05      A    O  
ATOM   4030  N   SER B 227     149.284 167.384 159.658  1.00133.56      A    N  
ATOM   4031  CA  SER B 227     148.036 166.937 159.054  1.00137.08      A    C  
ATOM   4032  C   SER B 227     147.431 165.860 159.945  1.00140.23      A    C  
ATOM   4033  O   SER B 227     147.988 165.499 160.984  1.00143.86      A    O  
ATOM   4034  CB  SER B 227     148.261 166.429 157.628  1.00141.32      A    C  
ATOM   4035  OG  SER B 227     147.089 166.576 156.847  1.00145.99      A    O  
ATOM   4036  N   ASP B 228     146.280 165.343 159.524  1.00144.74      A    N  
ATOM   4037  CA  ASP B 228     145.572 164.342 160.307  1.00140.88      A    C  
ATOM   4038  C   ASP B 228     146.373 163.048 160.394  1.00140.32      A    C  
ATOM   4039  O   ASP B 228     147.127 162.695 159.485  1.00145.10      A    O  
ATOM   4040  CB  ASP B 228     144.200 164.064 159.696  1.00143.98      A    C  
ATOM   4041  CG  ASP B 228     144.220 164.098 158.184  1.00146.54      A    C  
ATOM   4042  OD1 ASP B 228     145.325 164.094 157.606  1.00146.82      A    O  
ATOM   4043  OD2 ASP B 228     143.131 164.127 157.573  1.00145.14      A    O  
ATOM   4044  N   ILE B 229     146.195 162.338 161.503  1.00116.03      A    N  
ATOM   4045  CA  ILE B 229     146.887 161.081 161.761  1.00115.07      A    C  
ATOM   4046  C   ILE B 229     145.915 159.940 161.503  1.00111.95      A    C  
ATOM   4047  O   ILE B 229     144.868 159.847 162.154  1.00119.93      A    O  
ATOM   4048  CB  ILE B 229     147.430 161.027 163.196  1.00108.95      A    C  
ATOM   4049  CG1 ILE B 229     148.092 162.354 163.561  1.00111.63      A    C  
ATOM   4050  CG2 ILE B 229     148.410 159.884 163.347  1.00114.54      A    C  
ATOM   4051  CD1 ILE B 229     148.783 162.340 164.902  1.00116.39      A    C  
ATOM   4052  N   ASN B 230     146.257 159.070 160.556  1.00109.37      A    N  
ATOM   4053  CA  ASN B 230     145.388 157.973 160.157  1.00114.47      A    C  
ATOM   4054  C   ASN B 230     145.780 156.635 160.768  1.00125.89      A    C  
ATOM   4055  O   ASN B 230     145.120 155.630 160.488  1.00132.62      A    O  
ATOM   4056  CB  ASN B 230     145.371 157.843 158.633  1.00114.87      A    C  
ATOM   4057  CG  ASN B 230     145.338 159.181 157.936  1.00121.48      A    C  
ATOM   4058  ND2 ASN B 230     145.471 159.163 156.616  1.00123.79      A    N  
ATOM   4059  OD1 ASN B 230     145.195 160.221 158.575  1.00125.69      A    O  
ATOM   4060  N   ALA B 231     146.827 156.589 161.588  1.00111.88      A    N  
ATOM   4061  CA  ALA B 231     147.260 155.324 162.161  1.00109.40      A    C  
ATOM   4062  C   ALA B 231     148.128 155.590 163.380  1.00113.54      A    C  
ATOM   4063  O   ALA B 231     148.880 156.565 163.423  1.00126.23      A    O  
ATOM   4064  CB  ALA B 231     148.025 154.478 161.141  1.00112.47      A    C  
ATOM   4065  N   ILE B 232     148.012 154.706 164.366  1.00 98.70      A    N  
ATOM   4066  CA  ILE B 232     148.791 154.770 165.596  1.00101.60      A    C  
ATOM   4067  C   ILE B 232     149.154 153.349 165.998  1.00121.76      A    C  
ATOM   4068  O   ILE B 232     148.322 152.440 165.904  1.00127.11      A    O  
ATOM   4069  CB  ILE B 232     148.010 155.484 166.719  1.00104.53      A    C  
ATOM   4070  CG1 ILE B 232     148.124 157.000 166.573  1.00121.21      A    C  
ATOM   4071  CG2 ILE B 232     148.499 155.047 168.081  1.00108.70      A    C  
ATOM   4072  CD1 ILE B 232     149.396 157.572 167.149  1.00117.03      A    C  
ATOM   4073  N   CYS B 233     150.396 153.146 166.435  1.00131.75      A    N  
ATOM   4074  CA  CYS B 233     150.801 151.821 166.889  1.00116.84      A    C  
ATOM   4075  C   CYS B 233     151.794 151.934 168.033  1.00117.04      A    C  
ATOM   4076  O   CYS B 233     152.774 152.675 167.932  1.00122.40      A    O  
ATOM   4077  CB  CYS B 233     151.413 151.010 165.746  1.00118.13      A    C  
ATOM   4078  SG  CYS B 233     151.914 149.344 166.219  1.00149.64      A    S  
ATOM   4079  N   PHE B 234     151.556 151.180 169.102  1.00107.90      A    N  
ATOM   4080  CA  PHE B 234     152.496 151.135 170.211  1.00113.90      A    C  
ATOM   4081  C   PHE B 234     153.787 150.428 169.812  1.00122.18      A    C  
ATOM   4082  O   PHE B 234     153.867 149.732 168.797  1.00130.10      A    O  
ATOM   4083  CB  PHE B 234     151.893 150.415 171.416  1.00115.79      A    C  
ATOM   4084  CG  PHE B 234     151.548 151.319 172.560  1.00110.09      A    C  
ATOM   4085  CD1 PHE B 234     150.468 152.174 172.494  1.00113.93      A    C  
ATOM   4086  CD2 PHE B 234     152.318 151.312 173.708  1.00114.14      A    C  
ATOM   4087  CE1 PHE B 234     150.161 152.998 173.557  1.00116.31      A    C  
ATOM   4088  CE2 PHE B 234     152.016 152.137 174.768  1.00118.09      A    C  
ATOM   4089  CZ  PHE B 234     150.937 152.981 174.692  1.00114.00      A    C  
ATOM   4090  N   PHE B 235     154.807 150.619 170.640  1.00129.01      A    N  
ATOM   4091  CA  PHE B 235     156.101 149.960 170.689  1.00130.73      A    C  
ATOM   4092  C   PHE B 235     156.062 148.840 171.719  1.00135.52      A    C  
ATOM   4093  O   PHE B 235     155.495 149.019 172.803  1.00143.72      A    O  
ATOM   4094  CB  PHE B 235     157.202 150.957 171.055  1.00129.74      A    C  
ATOM   4095  CG  PHE B 235     158.593 150.440 170.834  1.00130.71      A    C  
ATOM   4096  CD1 PHE B 235     159.145 150.417 169.566  1.00132.14      A    C  
ATOM   4097  CD2 PHE B 235     159.353 149.990 171.897  1.00129.43      A    C  
ATOM   4098  CE1 PHE B 235     160.427 149.946 169.363  1.00132.34      A    C  
ATOM   4099  CE2 PHE B 235     160.634 149.519 171.700  1.00129.34      A    C  
ATOM   4100  CZ  PHE B 235     161.172 149.497 170.432  1.00130.66      A    C  
ATOM   4101  N   PRO B 236     156.640 147.676 171.413  1.00123.38      A    N  
ATOM   4102  CA  PRO B 236     156.497 146.530 172.326  1.00123.19      A    C  
ATOM   4103  C   PRO B 236     156.993 146.799 173.734  1.00124.84      A    C  
ATOM   4104  O   PRO B 236     156.471 146.205 174.686  1.00123.90      A    O  
ATOM   4105  CB  PRO B 236     157.320 145.436 171.633  1.00125.27      A    C  
ATOM   4106  CG  PRO B 236     157.287 145.810 170.191  1.00125.35      A    C  
ATOM   4107  CD  PRO B 236     157.330 147.308 170.167  1.00124.97      A    C  
ATOM   4108  N   ASN B 237     157.984 147.675 173.901  1.00141.49      A    N  
ATOM   4109  CA  ASN B 237     158.441 148.031 175.239  1.00143.33      A    C  
ATOM   4110  C   ASN B 237     157.365 148.745 176.045  1.00143.55      A    C  
ATOM   4111  O   ASN B 237     157.412 148.717 177.279  1.00144.61      A    O  
ATOM   4112  CB  ASN B 237     159.693 148.905 175.153  1.00138.88      A    C  
ATOM   4113  CG  ASN B 237     160.287 149.208 176.512  1.00142.97      A    C  
ATOM   4114  ND2 ASN B 237     160.341 148.198 177.372  1.00144.00      A    N  
ATOM   4115  OD1 ASN B 237     160.694 150.336 176.787  1.00143.11      A    O  
ATOM   4116  N   GLY B 238     156.397 149.373 175.382  1.00142.55      A    N  
ATOM   4117  CA  GLY B 238     155.348 150.089 176.075  1.00136.85      A    C  
ATOM   4118  C   GLY B 238     155.702 151.494 176.500  1.00140.43      A    C  
ATOM   4119  O   GLY B 238     154.927 152.113 177.238  1.00144.46      A    O  
ATOM   4120  N   ASN B 239     156.846 152.021 176.063  1.00145.30      A    N  
ATOM   4121  CA  ASN B 239     157.274 153.369 176.419  1.00146.01      A    C  
ATOM   4122  C   ASN B 239     157.431 154.262 175.195  1.00146.15      A    C  
ATOM   4123  O   ASN B 239     158.077 155.311 175.277  1.00146.70      A    O  
ATOM   4124  CB  ASN B 239     158.582 153.323 177.210  1.00149.09      A    C  
ATOM   4125  CG  ASN B 239     158.453 152.547 178.503  1.00151.30      A    C  
ATOM   4126  ND2 ASN B 239     159.465 151.747 178.816  1.00149.32      A    N  
ATOM   4127  OD1 ASN B 239     157.457 152.665 179.215  1.00149.66      A    O  
ATOM   4128  N   ALA B 240     156.859 153.868 174.061  1.00135.79      A    N  
ATOM   4129  CA  ALA B 240     156.941 154.662 172.843  1.00133.58      A    C  
ATOM   4130  C   ALA B 240     155.833 154.217 171.902  1.00137.54      A    C  
ATOM   4131  O   ALA B 240     155.213 153.169 172.093  1.00140.15      A    O  
ATOM   4132  CB  ALA B 240     158.313 154.528 172.177  1.00128.34      A    C  
ATOM   4133  N   PHE B 241     155.582 155.037 170.885  1.00119.44      A    N  
ATOM   4134  CA  PHE B 241     154.641 154.668 169.837  1.00115.12      A    C  
ATOM   4135  C   PHE B 241     155.010 155.393 168.552  1.00113.45      A    C  
ATOM   4136  O   PHE B 241     155.931 156.210 168.516  1.00125.13      A    O  
ATOM   4137  CB  PHE B 241     153.190 154.958 170.239  1.00120.60      A    C  
ATOM   4138  CG  PHE B 241     152.911 156.399 170.551  1.00118.18      A    C  
ATOM   4139  CD1 PHE B 241     153.070 156.885 171.834  1.00118.33      A    C  
ATOM   4140  CD2 PHE B 241     152.454 157.258 169.568  1.00117.47      A    C  
ATOM   4141  CE1 PHE B 241     152.803 158.205 172.127  1.00118.71      A    C  
ATOM   4142  CE2 PHE B 241     152.184 158.580 169.856  1.00118.40      A    C  
ATOM   4143  CZ  PHE B 241     152.359 159.053 171.137  1.00118.00      A    C  
ATOM   4144  N   ALA B 242     154.285 155.067 167.488  1.00102.54      A    N  
ATOM   4145  CA  ALA B 242     154.540 155.608 166.163  1.00108.00      A    C  
ATOM   4146  C   ALA B 242     153.227 156.026 165.521  1.00118.48      A    C  
ATOM   4147  O   ALA B 242     152.193 155.376 165.717  1.00128.24      A    O  
ATOM   4148  CB  ALA B 242     155.256 154.588 165.275  1.00109.37      A    C  
ATOM   4149  N   THR B 243     153.279 157.111 164.754  1.00127.01      A    N  
ATOM   4150  CA  THR B 243     152.109 157.678 164.100  1.00119.59      A    C  
ATOM   4151  C   THR B 243     152.191 157.481 162.591  1.00123.88      A    C  
ATOM   4152  O   THR B 243     153.211 157.054 162.046  1.00130.61      A    O  
ATOM   4153  CB  THR B 243     151.965 159.166 164.430  1.00123.64      A    C  
ATOM   4154  CG2 THR B 243     152.285 159.413 165.891  1.00124.97      A    C  
ATOM   4155  OG1 THR B 243     152.861 159.926 163.611  1.00135.20      A    O  
ATOM   4156  N   GLY B 244     151.088 157.802 161.920  1.00118.77      A    N  
ATOM   4157  CA  GLY B 244     150.949 157.537 160.502  1.00123.52      A    C  
ATOM   4158  C   GLY B 244     150.312 158.655 159.703  1.00123.79      A    C  
ATOM   4159  O   GLY B 244     149.538 158.384 158.782  1.00133.67      A    O  
ATOM   4160  N   SER B 245     150.608 159.906 160.049  1.00129.53      A    N  
ATOM   4161  CA  SER B 245     149.868 161.046 159.525  1.00132.70      A    C  
ATOM   4162  C   SER B 245     149.922 161.108 157.997  1.00130.58      A    C  
ATOM   4163  O   SER B 245     150.712 160.432 157.337  1.00139.63      A    O  
ATOM   4164  CB  SER B 245     150.408 162.348 160.107  1.00133.05      A    C  
ATOM   4165  OG  SER B 245     151.324 162.957 159.215  1.00127.68      A    O  
ATOM   4166  N   ASP B 246     149.057 161.957 157.442  1.00137.83      A    N  
ATOM   4167  CA  ASP B 246     148.825 162.022 156.006  1.00144.78      A    C  
ATOM   4168  C   ASP B 246     149.893 162.800 155.249  1.00147.96      A    C  
ATOM   4169  O   ASP B 246     149.911 162.743 154.015  1.00151.92      A    O  
ATOM   4170  CB  ASP B 246     147.456 162.648 155.731  1.00147.79      A    C  
ATOM   4171  CG  ASP B 246     146.747 162.014 154.551  1.00154.02      A    C  
ATOM   4172  OD1 ASP B 246     147.248 162.139 153.414  1.00157.76      A    O  
ATOM   4173  OD2 ASP B 246     145.685 161.392 154.759  1.00152.68      A    O  
ATOM   4174  N   ASP B 247     150.775 163.522 155.933  1.00138.70      A    N  
ATOM   4175  CA  ASP B 247     151.779 164.321 155.231  1.00137.23      A    C  
ATOM   4176  C   ASP B 247     153.067 163.537 154.997  1.00137.58      A    C  
ATOM   4177  O   ASP B 247     154.165 164.023 155.264  1.00137.48      A    O  
ATOM   4178  CB  ASP B 247     152.054 165.605 156.004  1.00139.34      A    C  
ATOM   4179  CG  ASP B 247     152.276 165.360 157.482  1.00144.26      A    C  
ATOM   4180  OD1 ASP B 247     152.754 164.266 157.846  1.00144.35      A    O  
ATOM   4181  OD2 ASP B 247     151.976 166.268 158.285  1.00146.96      A    O  
ATOM   4182  N   ALA B 248     152.925 162.321 154.469  1.00135.17      A    N  
ATOM   4183  CA  ALA B 248     154.049 161.481 154.053  1.00135.42      A    C  
ATOM   4184  C   ALA B 248     155.134 161.405 155.126  1.00138.61      A    C  
ATOM   4185  O   ALA B 248     156.327 161.540 154.849  1.00144.71      A    O  
ATOM   4186  CB  ALA B 248     154.630 161.976 152.729  1.00139.01      A    C  
ATOM   4187  N   THR B 249     154.712 161.183 156.368  1.00131.04      A    N  
ATOM   4188  CA  THR B 249     155.649 161.205 157.483  1.00129.20      A    C  
ATOM   4189  C   THR B 249     155.125 160.345 158.622  1.00131.79      A    C  
ATOM   4190  O   THR B 249     153.989 160.527 159.066  1.00138.67      A    O  
ATOM   4191  CB  THR B 249     155.878 162.639 157.970  1.00128.74      A    C  
ATOM   4192  CG2 THR B 249     156.635 162.644 159.283  1.00130.81      A    C  
ATOM   4193  OG1 THR B 249     156.629 163.364 156.989  1.00133.92      A    O  
ATOM   4194  N   CYS B 250     155.956 159.416 159.087  1.00127.68      A    N  
ATOM   4195  CA  CYS B 250     155.690 158.638 160.289  1.00121.40      A    C  
ATOM   4196  C   CYS B 250     156.683 159.054 161.363  1.00120.56      A    C  
ATOM   4197  O   CYS B 250     157.896 159.022 161.137  1.00133.55      A    O  
ATOM   4198  CB  CYS B 250     155.811 157.138 160.020  1.00126.58      A    C  
ATOM   4199  SG  CYS B 250     155.147 156.597 158.438  1.00144.63      A    S  
ATOM   4200  N   ARG B 251     156.177 159.432 162.529  1.00109.47      A    N  
ATOM   4201  CA  ARG B 251     157.025 159.921 163.603  1.00117.62      A    C  
ATOM   4202  C   ARG B 251     156.948 158.987 164.800  1.00117.93      A    C  
ATOM   4203  O   ARG B 251     155.929 158.328 165.033  1.00126.31      A    O  
ATOM   4204  CB  ARG B 251     156.632 161.339 164.018  1.00123.92      A    C  
ATOM   4205  CG  ARG B 251     156.987 162.385 162.983  1.00127.80      A    C  
ATOM   4206  CD  ARG B 251     156.118 163.618 163.115  1.00128.30      A    C  
ATOM   4207  NE  ARG B 251     156.381 164.578 162.051  1.00127.51      A    N  
ATOM   4208  CZ  ARG B 251     157.032 165.720 162.217  1.00129.77      A    C  
ATOM   4209  NH1 ARG B 251     157.504 166.081 163.398  1.00132.73      A    N  
ATOM   4210  NH2 ARG B 251     157.213 166.521 161.171  1.00131.80      A    N  
ATOM   4211  N   LEU B 252     158.040 158.938 165.558  1.00112.87      A    N  
ATOM   4212  CA  LEU B 252     158.154 158.078 166.727  1.00117.00      A    C  
ATOM   4213  C   LEU B 252     158.199 158.951 167.973  1.00116.14      A    C  
ATOM   4214  O   LEU B 252     159.101 159.782 168.121  1.00123.17      A    O  
ATOM   4215  CB  LEU B 252     159.400 157.197 166.631  1.00121.60      A    C  
ATOM   4216  CG  LEU B 252     159.721 156.275 167.807  1.00117.12      A    C  
ATOM   4217  CD1 LEU B 252     159.800 154.843 167.332  1.00112.47      A    C  
ATOM   4218  CD2 LEU B 252     161.023 156.673 168.465  1.00115.29      A    C  
ATOM   4219  N   PHE B 253     157.230 158.761 168.862  1.00121.62      A    N  
ATOM   4220  CA  PHE B 253     157.110 159.530 170.090  1.00123.25      A    C  
ATOM   4221  C   PHE B 253     157.445 158.656 171.290  1.00126.91      A    C  
ATOM   4222  O   PHE B 253     157.183 157.450 171.293  1.00133.70      A    O  
ATOM   4223  CB  PHE B 253     155.697 160.097 170.249  1.00130.25      A    C  
ATOM   4224  CG  PHE B 253     155.355 161.171 169.260  1.00131.71      A    C  
ATOM   4225  CD1 PHE B 253     155.649 162.495 169.529  1.00131.69      A    C  
ATOM   4226  CD2 PHE B 253     154.734 160.859 168.064  1.00131.85      A    C  
ATOM   4227  CE1 PHE B 253     155.334 163.484 168.624  1.00132.57      A    C  
ATOM   4228  CE2 PHE B 253     154.418 161.847 167.156  1.00124.09      A    C  
ATOM   4229  CZ  PHE B 253     154.718 163.159 167.436  1.00127.68      A    C  
ATOM   4230  N   ASP B 254     158.020 159.281 172.314  1.00149.49      A    N  
ATOM   4231  CA  ASP B 254     158.417 158.600 173.537  1.00152.94      A    C  
ATOM   4232  C   ASP B 254     157.559 159.079 174.700  1.00155.48      A    C  
ATOM   4233  O   ASP B 254     157.303 160.278 174.844  1.00158.03      A    O  
ATOM   4234  CB  ASP B 254     159.896 158.842 173.845  1.00154.70      A    C  
ATOM   4235  CG  ASP B 254     160.232 158.611 175.304  1.00159.64      A    C  
ATOM   4236  OD1 ASP B 254     159.817 157.571 175.859  1.00158.92      A    O  
ATOM   4237  OD2 ASP B 254     160.915 159.469 175.899  1.00161.33      A    O  
ATOM   4238  N   LEU B 255     157.125 158.131 175.533  1.00153.73      A    N  
ATOM   4239  CA  LEU B 255     156.195 158.454 176.611  1.00151.99      A    C  
ATOM   4240  C   LEU B 255     156.869 159.248 177.723  1.00150.42      A    C  
ATOM   4241  O   LEU B 255     156.273 160.179 178.276  1.00153.20      A    O  
ATOM   4242  CB  LEU B 255     155.584 157.174 177.183  1.00152.55      A    C  
ATOM   4243  CG  LEU B 255     154.354 156.545 176.521  1.00152.63      A    C  
ATOM   4244  CD1 LEU B 255     153.098 157.246 176.997  1.00156.05      A    C  
ATOM   4245  CD2 LEU B 255     154.434 156.562 175.007  1.00150.67      A    C  
ATOM   4246  N   ARG B 256     158.105 158.898 178.065  1.00166.72      A    N  
ATOM   4247  CA  ARG B 256     158.740 159.399 179.276  1.00171.06      A    C  
ATOM   4248  C   ARG B 256     159.455 160.731 179.084  1.00174.17      A    C  
ATOM   4249  O   ARG B 256     160.051 161.236 180.041  1.00176.57      A    O  
ATOM   4250  CB  ARG B 256     159.721 158.356 179.818  1.00171.77      A    C  
ATOM   4251  CG  ARG B 256     159.123 157.458 180.890  1.00170.79      A    C  
ATOM   4252  CD  ARG B 256     160.110 156.397 181.347  1.00172.10      A    C  
ATOM   4253  NE  ARG B 256     160.796 155.769 180.224  1.00172.63      A    N  
ATOM   4254  CZ  ARG B 256     161.813 154.927 180.344  1.00172.70      A    C  
ATOM   4255  NH1 ARG B 256     162.290 154.584 181.529  1.00170.49      A    N  
ATOM   4256  NH2 ARG B 256     162.363 154.415 179.247  1.00172.59      A    N  
ATOM   4257  N   ALA B 257     159.416 161.312 177.885  1.00173.54      A    N  
ATOM   4258  CA  ALA B 257     160.019 162.616 177.654  1.00171.94      A    C  
ATOM   4259  C   ALA B 257     159.092 163.601 176.958  1.00171.05      A    C  
ATOM   4260  O   ALA B 257     159.464 164.771 176.815  1.00171.25      A    O  
ATOM   4261  CB  ALA B 257     161.311 162.476 176.835  1.00170.11      A    C  
ATOM   4262  N   ASP B 258     157.908 163.169 176.522  1.00175.89      A    N  
ATOM   4263  CA  ASP B 258     156.928 164.020 175.848  1.00177.10      A    C  
ATOM   4264  C   ASP B 258     157.480 164.651 174.575  1.00177.17      A    C  
ATOM   4265  O   ASP B 258     156.947 165.657 174.099  1.00180.21      A    O  
ATOM   4266  CB  ASP B 258     156.401 165.118 176.781  1.00178.14      A    C  
ATOM   4267  CG  ASP B 258     155.926 164.577 178.113  1.00179.80      A    C  
ATOM   4268  OD1 ASP B 258     156.746 163.984 178.844  1.00179.44      A    O  
ATOM   4269  OD2 ASP B 258     154.732 164.754 178.434  1.00179.44      A    O  
ATOM   4270  N   GLN B 259     158.533 164.078 174.001  1.00164.71      A    N  
ATOM   4271  CA  GLN B 259     159.269 164.718 172.923  1.00164.67      A    C  
ATOM   4272  C   GLN B 259     159.301 163.847 171.677  1.00164.99      A    C  
ATOM   4273  O   GLN B 259     159.267 162.616 171.751  1.00164.53      A    O  
ATOM   4274  CB  GLN B 259     160.705 165.036 173.347  1.00162.69      A    C  
ATOM   4275  CG  GLN B 259     160.830 166.204 174.301  1.00165.55      A    C  
ATOM   4276  CD  GLN B 259     162.147 166.930 174.148  1.00170.88      A    C  
ATOM   4277  NE2 GLN B 259     162.111 168.090 173.505  1.00172.86      A    N  
ATOM   4278  OE1 GLN B 259     163.186 166.453 174.600  1.00174.31      A    O  
ATOM   4279  N   GLU B 260     159.357 164.516 170.529  1.00152.96      A    N  
ATOM   4280  CA  GLU B 260     159.671 163.851 169.275  1.00154.54      A    C  
ATOM   4281  C   GLU B 260     161.038 163.188 169.362  1.00157.16      A    C  
ATOM   4282  O   GLU B 260     161.980 163.743 169.934  1.00158.93      A    O  
ATOM   4283  CB  GLU B 260     159.656 164.866 168.133  1.00156.17      A    C  
ATOM   4284  CG  GLU B 260     159.889 164.281 166.757  1.00157.60      A    C  
ATOM   4285  CD  GLU B 260     158.639 164.268 165.911  1.00158.36      A    C  
ATOM   4286  OE1 GLU B 260     158.767 164.330 164.672  1.00153.40      A    O  
ATOM   4287  OE2 GLU B 260     157.531 164.205 166.482  1.00156.26      A    O  
ATOM   4288  N   LEU B 261     161.148 161.989 168.794  1.00141.32      A    N  
ATOM   4289  CA  LEU B 261     162.412 161.269 168.755  1.00139.86      A    C  
ATOM   4290  C   LEU B 261     162.972 161.184 167.341  1.00141.10      A    C  
ATOM   4291  O   LEU B 261     164.132 161.535 167.114  1.00146.66      A    O  
ATOM   4292  CB  LEU B 261     162.244 159.867 169.352  1.00141.51      A    C  
ATOM   4293  CG  LEU B 261     162.314 159.785 170.877  1.00140.90      A    C  
ATOM   4294  CD1 LEU B 261     162.641 158.373 171.330  1.00141.48      A    C  
ATOM   4295  CD2 LEU B 261     163.336 160.768 171.412  1.00139.48      A    C  
ATOM   4296  N   MET B 262     162.176 160.724 166.379  1.00147.62      A    N  
ATOM   4297  CA  MET B 262     162.645 160.627 165.007  1.00150.71      A    C  
ATOM   4298  C   MET B 262     161.456 160.677 164.059  1.00150.90      A    C  
ATOM   4299  O   MET B 262     160.315 160.401 164.440  1.00155.11      A    O  
ATOM   4300  CB  MET B 262     163.460 159.346 164.786  1.00151.28      A    C  
ATOM   4301  CG  MET B 262     164.324 159.359 163.534  1.00155.43      A    C  
ATOM   4302  SD  MET B 262     165.674 158.168 163.592  1.00168.91      A    S  
ATOM   4303  CE  MET B 262     165.998 158.118 165.347  1.00156.89      A    C  
ATOM   4304  N   THR B 263     161.743 161.041 162.812  1.00130.96      A    N  
ATOM   4305  CA  THR B 263     160.767 161.051 161.736  1.00131.48      A    C  
ATOM   4306  C   THR B 263     161.318 160.264 160.558  1.00126.97      A    C  
ATOM   4307  O   THR B 263     162.519 160.296 160.281  1.00129.61      A    O  
ATOM   4308  CB  THR B 263     160.428 162.472 161.284  1.00133.52      A    C  
ATOM   4309  CG2 THR B 263     161.690 163.307 161.177  1.00133.86      A    C  
ATOM   4310  OG1 THR B 263     159.787 162.423 160.005  1.00133.81      A    O  
ATOM   4311  N   TYR B 264     160.430 159.562 159.863  1.00126.28      A    N  
ATOM   4312  CA  TYR B 264     160.804 158.690 158.754  1.00134.79      A    C  
ATOM   4313  C   TYR B 264     160.170 159.255 157.488  1.00134.79      A    C  
ATOM   4314  O   TYR B 264     159.016 158.961 157.171  1.00132.97      A    O  
ATOM   4315  CB  TYR B 264     160.361 157.255 159.027  1.00133.83      A    C  
ATOM   4316  CG  TYR B 264     160.675 156.789 160.431  1.00130.38      A    C  
ATOM   4317  CD1 TYR B 264     161.961 156.878 160.939  1.00134.95      A    C  
ATOM   4318  CD2 TYR B 264     159.687 156.270 161.250  1.00131.72      A    C  
ATOM   4319  CE1 TYR B 264     162.254 156.459 162.220  1.00129.09      A    C  
ATOM   4320  CE2 TYR B 264     159.972 155.849 162.532  1.00130.12      A    C  
ATOM   4321  CZ  TYR B 264     161.256 155.946 163.011  1.00130.01      A    C  
ATOM   4322  OH  TYR B 264     161.543 155.527 164.288  1.00137.16      A    O  
ATOM   4323  N   SER B 265     160.934 160.068 156.765  1.00144.84      A    N  
ATOM   4324  CA  SER B 265     160.454 160.719 155.558  1.00145.18      A    C  
ATOM   4325  C   SER B 265     161.495 160.600 154.456  1.00146.09      A    C  
ATOM   4326  O   SER B 265     162.696 160.493 154.720  1.00144.65      A    O  
ATOM   4327  CB  SER B 265     160.134 162.197 155.808  1.00147.04      A    C  
ATOM   4328  OG  SER B 265     161.297 162.911 156.189  1.00148.52      A    O  
ATOM   4329  N   HIS B 266     161.017 160.617 153.215  1.00157.43      A    N  
ATOM   4330  CA  HIS B 266     161.874 160.598 152.041  1.00157.58      A    C  
ATOM   4331  C   HIS B 266     161.308 161.565 151.015  1.00159.70      A    C  
ATOM   4332  O   HIS B 266     160.089 161.667 150.857  1.00159.98      A    O  
ATOM   4333  CB  HIS B 266     161.983 159.189 151.445  1.00160.43      A    C  
ATOM   4334  CG  HIS B 266     163.027 159.060 150.380  1.00163.75      A    C  
ATOM   4335  CD2 HIS B 266     164.128 159.802 150.116  1.00163.07      A    C  
ATOM   4336  ND1 HIS B 266     163.001 158.062 149.430  1.00164.10      A    N  
ATOM   4337  CE1 HIS B 266     164.041 158.195 148.626  1.00161.50      A    C  
ATOM   4338  NE2 HIS B 266     164.741 159.244 149.020  1.00163.55      A    N  
ATOM   4339  N   ASP B 267     162.199 162.276 150.319  1.00172.06      A    N  
ATOM   4340  CA  ASP B 267     161.761 163.253 149.329  1.00172.15      A    C  
ATOM   4341  C   ASP B 267     161.015 162.609 148.170  1.00170.75      A    C  
ATOM   4342  O   ASP B 267     160.323 163.311 147.426  1.00172.78      A    O  
ATOM   4343  CB  ASP B 267     162.961 164.042 148.806  1.00175.45      A    C  
ATOM   4344  CG  ASP B 267     163.964 164.366 149.895  1.00178.03      A    C  
ATOM   4345  OD1 ASP B 267     164.566 163.422 150.449  1.00177.91      A    O  
ATOM   4346  OD2 ASP B 267     164.149 165.563 150.198  1.00177.50      A    O  
ATOM   4347  N   ASN B 268     161.141 161.297 147.997  1.00162.41      A    N  
ATOM   4348  CA  ASN B 268     160.436 160.573 146.950  1.00165.31      A    C  
ATOM   4349  C   ASN B 268     159.046 160.119 147.375  1.00167.35      A    C  
ATOM   4350  O   ASN B 268     158.338 159.505 146.570  1.00168.60      A    O  
ATOM   4351  CB  ASN B 268     161.261 159.360 146.509  1.00166.71      A    C  
ATOM   4352  CG  ASN B 268     160.949 158.930 145.092  1.00170.16      A    C  
ATOM   4353  ND2 ASN B 268     161.536 157.817 144.669  1.00169.83      A    N  
ATOM   4354  OD1 ASN B 268     160.188 159.589 144.385  1.00172.02      A    O  
ATOM   4355  N   ILE B 269     158.637 160.404 148.608  1.00160.05      A    N  
ATOM   4356  CA  ILE B 269     157.351 159.973 149.142  1.00158.99      A    C  
ATOM   4357  C   ILE B 269     156.505 161.208 149.412  1.00158.93      A    C  
ATOM   4358  O   ILE B 269     156.947 162.127 150.111  1.00158.76      A    O  
ATOM   4359  CB  ILE B 269     157.524 159.137 150.423  1.00157.72      A    C  
ATOM   4360  CG1 ILE B 269     158.061 157.747 150.082  1.00155.08      A    C  
ATOM   4361  CG2 ILE B 269     156.210 159.027 151.166  1.00159.70      A    C  
ATOM   4362  CD1 ILE B 269     157.213 156.999 149.084  1.00158.07      A    C  
ATOM   4363  N   ILE B 270     155.292 161.230 148.861  1.00155.61      A    N  
ATOM   4364  CA  ILE B 270     154.412 162.384 149.009  1.00157.16      A    C  
ATOM   4365  C   ILE B 270     153.025 161.948 149.462  1.00160.24      A    C  
ATOM   4366  O   ILE B 270     152.227 162.770 149.926  1.00156.66      A    O  
ATOM   4367  CB  ILE B 270     154.329 163.182 147.696  1.00154.36      A    C  
ATOM   4368  CG1 ILE B 270     154.362 162.233 146.496  1.00154.98      A    C  
ATOM   4369  CG2 ILE B 270     155.464 164.188 147.616  1.00153.30      A    C  
ATOM   4370  CD1 ILE B 270     153.841 162.848 145.218  1.00155.83      A    C  
ATOM   4371  N   CYS B 271     152.728 160.658 149.340  1.00155.96      A    N  
ATOM   4372  CA  CYS B 271     151.407 160.159 149.689  1.00150.87      A    C  
ATOM   4373  C   CYS B 271     151.285 159.944 151.194  1.00151.21      A    C  
ATOM   4374  O   CYS B 271     152.275 159.884 151.926  1.00153.19      A    O  
ATOM   4375  CB  CYS B 271     151.111 158.856 148.950  1.00147.50      A    C  
ATOM   4376  SG  CYS B 271     150.221 159.074 147.393  1.00162.72      A    S  
ATOM   4377  N   GLY B 272     150.039 159.824 151.652  1.00136.90      A    N  
ATOM   4378  CA  GLY B 272     149.780 159.640 153.062  1.00134.56      A    C  
ATOM   4379  C   GLY B 272     150.053 158.227 153.535  1.00137.13      A    C  
ATOM   4380  O   GLY B 272     150.317 157.315 152.757  1.00143.47      A    O  
ATOM   4381  N   ILE B 273     150.025 158.056 154.852  1.00109.44      A    N  
ATOM   4382  CA  ILE B 273     150.194 156.754 155.482  1.00106.01      A    C  
ATOM   4383  C   ILE B 273     148.848 156.309 156.034  1.00118.44      A    C  
ATOM   4384  O   ILE B 273     148.163 157.082 156.714  1.00132.63      A    O  
ATOM   4385  CB  ILE B 273     151.255 156.810 156.591  1.00 99.81      A    C  
ATOM   4386  CG1 ILE B 273     152.646 156.904 155.976  1.00114.95      A    C  
ATOM   4387  CG2 ILE B 273     151.163 155.584 157.472  1.00113.78      A    C  
ATOM   4388  CD1 ILE B 273     153.195 158.305 155.954  1.00118.77      A    C  
ATOM   4389  N   THR B 274     148.463 155.070 155.738  1.00111.22      A    N  
ATOM   4390  CA  THR B 274     147.197 154.525 156.212  1.00112.19      A    C  
ATOM   4391  C   THR B 274     147.350 153.605 157.415  1.00115.15      A    C  
ATOM   4392  O   THR B 274     146.494 153.615 158.304  1.00121.18      A    O  
ATOM   4393  CB  THR B 274     146.489 153.766 155.087  1.00109.93      A    C  
ATOM   4394  CG2 THR B 274     146.675 154.481 153.765  1.00113.07      A    C  
ATOM   4395  OG1 THR B 274     147.029 152.443 154.991  1.00122.76      A    O  
ATOM   4396  N   SER B 275     148.414 152.807 157.470  1.00110.05      A    N  
ATOM   4397  CA  SER B 275     148.617 151.873 158.566  1.00105.57      A    C  
ATOM   4398  C   SER B 275     150.079 151.876 158.983  1.00111.94      A    C  
ATOM   4399  O   SER B 275     150.973 152.103 158.166  1.00126.15      A    O  
ATOM   4400  CB  SER B 275     148.190 150.454 158.179  1.00118.92      A    C  
ATOM   4401  OG  SER B 275     147.065 150.479 157.319  1.00130.59      A    O  
ATOM   4402  N   VAL B 276     150.310 151.607 160.264  1.00 99.15      A    N  
ATOM   4403  CA  VAL B 276     151.648 151.576 160.845  1.00105.48      A    C  
ATOM   4404  C   VAL B 276     151.693 150.451 161.868  1.00115.53      A    C  
ATOM   4405  O   VAL B 276     150.770 150.310 162.676  1.00124.89      A    O  
ATOM   4406  CB  VAL B 276     152.009 152.925 161.498  1.00106.93      A    C  
ATOM   4407  CG1 VAL B 276     153.023 152.738 162.608  1.00114.10      A    C  
ATOM   4408  CG2 VAL B 276     152.537 153.891 160.456  1.00114.16      A    C  
ATOM   4409  N   SER B 277     152.755 149.645 161.836  1.00119.20      A    N  
ATOM   4410  CA  SER B 277     152.891 148.571 162.810  1.00113.54      A    C  
ATOM   4411  C   SER B 277     154.359 148.233 163.016  1.00116.60      A    C  
ATOM   4412  O   SER B 277     155.130 148.166 162.058  1.00124.18      A    O  
ATOM   4413  CB  SER B 277     152.131 147.317 162.372  1.00114.44      A    C  
ATOM   4414  OG  SER B 277     152.935 146.513 161.531  1.00121.30      A    O  
ATOM   4415  N   PHE B 278     154.729 147.992 164.269  1.00116.04      A    N  
ATOM   4416  CA  PHE B 278     156.101 147.643 164.611  1.00121.21      A    C  
ATOM   4417  C   PHE B 278     156.339 146.160 164.336  1.00128.87      A    C  
ATOM   4418  O   PHE B 278     155.492 145.460 163.776  1.00131.83      A    O  
ATOM   4419  CB  PHE B 278     156.388 148.001 166.064  1.00113.83      A    C  
ATOM   4420  CG  PHE B 278     156.996 149.355 166.243  1.00109.81      A    C  
ATOM   4421  CD1 PHE B 278     158.318 149.582 165.916  1.00117.18      A    C  
ATOM   4422  CD2 PHE B 278     156.245 150.402 166.739  1.00111.54      A    C  
ATOM   4423  CE1 PHE B 278     158.879 150.827 166.081  1.00119.52      A    C  
ATOM   4424  CE2 PHE B 278     156.802 151.649 166.905  1.00119.72      A    C  
ATOM   4425  CZ  PHE B 278     158.120 151.862 166.576  1.00119.46      A    C  
ATOM   4426  N   SER B 279     157.507 145.667 164.728  1.00128.68      A    N  
ATOM   4427  CA  SER B 279     157.855 144.259 164.632  1.00120.43      A    C  
ATOM   4428  C   SER B 279     157.861 143.644 166.027  1.00130.36      A    C  
ATOM   4429  O   SER B 279     157.532 144.297 167.021  1.00134.97      A    O  
ATOM   4430  CB  SER B 279     159.208 144.082 163.944  1.00121.93      A    C  
ATOM   4431  OG  SER B 279     159.843 142.893 164.380  1.00125.28      A    O  
ATOM   4432  N   LYS B 280     158.238 142.366 166.094  1.00135.98      A    N  
ATOM   4433  CA  LYS B 280     158.242 141.670 167.376  1.00133.86      A    C  
ATOM   4434  C   LYS B 280     159.236 142.297 168.345  1.00134.62      A    C  
ATOM   4435  O   LYS B 280     158.932 142.475 169.530  1.00136.34      A    O  
ATOM   4436  CB  LYS B 280     158.553 140.188 167.170  1.00132.97      A    C  
ATOM   4437  CG  LYS B 280     158.992 139.471 168.434  1.00134.99      A    C  
ATOM   4438  CD  LYS B 280     157.799 138.956 169.216  1.00131.46      A    C  
ATOM   4439  CE  LYS B 280     158.108 137.628 169.877  1.00135.49      A    C  
ATOM   4440  NZ  LYS B 280     158.006 136.500 168.914  1.00138.07      A    N1+
ATOM   4441  N   SER B 281     160.428 142.642 167.860  1.00138.62      A    N  
ATOM   4442  CA  SER B 281     161.445 143.245 168.711  1.00140.17      A    C  
ATOM   4443  C   SER B 281     161.409 144.767 168.671  1.00141.28      A    C  
ATOM   4444  O   SER B 281     161.660 145.418 169.690  1.00142.82      A    O  
ATOM   4445  CB  SER B 281     162.833 142.755 168.298  1.00141.05      A    C  
ATOM   4446  OG  SER B 281     163.024 142.896 166.903  1.00143.20      A    O  
ATOM   4447  N   GLY B 282     161.100 145.346 167.514  1.00147.02      A    N  
ATOM   4448  CA  GLY B 282     161.066 146.785 167.351  1.00145.15      A    C  
ATOM   4449  C   GLY B 282     162.108 147.344 166.409  1.00142.91      A    C  
ATOM   4450  O   GLY B 282     162.161 148.566 166.232  1.00147.48      A    O  
ATOM   4451  N   ARG B 283     162.944 146.498 165.803  1.00133.71      A    N  
ATOM   4452  CA  ARG B 283     163.954 147.000 164.879  1.00132.31      A    C  
ATOM   4453  C   ARG B 283     163.320 147.552 163.610  1.00133.60      A    C  
ATOM   4454  O   ARG B 283     163.748 148.592 163.099  1.00144.70      A    O  
ATOM   4455  CB  ARG B 283     164.954 145.896 164.541  1.00135.46      A    C  
ATOM   4456  CG  ARG B 283     166.164 146.378 163.760  1.00131.56      A    C  
ATOM   4457  CD  ARG B 283     166.758 147.629 164.383  1.00133.26      A    C  
ATOM   4458  NE  ARG B 283     167.932 148.097 163.658  1.00135.40      A    N  
ATOM   4459  CZ  ARG B 283     169.177 147.742 163.941  1.00136.59      A    C  
ATOM   4460  NH1 ARG B 283     169.450 146.913 164.935  1.00133.65      A    N  
ATOM   4461  NH2 ARG B 283     170.173 148.230 163.209  1.00139.71      A    N  
ATOM   4462  N   LEU B 284     162.306 146.877 163.089  1.00109.50      A    N  
ATOM   4463  CA  LEU B 284     161.649 147.294 161.863  1.00112.13      A    C  
ATOM   4464  C   LEU B 284     160.338 148.002 162.175  1.00122.11      A    C  
ATOM   4465  O   LEU B 284     159.759 147.846 163.252  1.00130.44      A    O  
ATOM   4466  CB  LEU B 284     161.389 146.093 160.953  1.00111.19      A    C  
ATOM   4467  CG  LEU B 284     162.595 145.213 160.631  1.00116.31      A    C  
ATOM   4468  CD1 LEU B 284     162.266 144.264 159.496  1.00118.93      A    C  
ATOM   4469  CD2 LEU B 284     163.801 146.065 160.280  1.00120.39      A    C  
ATOM   4470  N   LEU B 285     159.877 148.797 161.212  1.00117.53      A    N  
ATOM   4471  CA  LEU B 285     158.577 149.455 161.301  1.00110.57      A    C  
ATOM   4472  C   LEU B 285     157.949 149.417 159.917  1.00109.90      A    C  
ATOM   4473  O   LEU B 285     158.488 150.006 158.976  1.00124.12      A    O  
ATOM   4474  CB  LEU B 285     158.712 150.891 161.803  1.00106.65      A    C  
ATOM   4475  CG  LEU B 285     157.499 151.789 161.568  1.00111.87      A    C  
ATOM   4476  CD1 LEU B 285     156.291 151.229 162.288  1.00112.72      A    C  
ATOM   4477  CD2 LEU B 285     157.781 153.200 162.032  1.00110.71      A    C  
ATOM   4478  N   LEU B 286     156.826 148.720 159.784  1.00 96.78      A    N  
ATOM   4479  CA  LEU B 286     156.155 148.587 158.503  1.00104.31      A    C  
ATOM   4480  C   LEU B 286     155.065 149.643 158.392  1.00113.15      A    C  
ATOM   4481  O   LEU B 286     154.275 149.833 159.324  1.00130.76      A    O  
ATOM   4482  CB  LEU B 286     155.565 147.186 158.347  1.00109.60      A    C  
ATOM   4483  CG  LEU B 286     156.581 146.046 158.263  1.00109.84      A    C  
ATOM   4484  CD1 LEU B 286     156.818 145.421 159.627  1.00109.71      A    C  
ATOM   4485  CD2 LEU B 286     156.129 144.997 157.263  1.00112.06      A    C  
ATOM   4486  N   ALA B 287     155.034 150.336 157.258  1.00108.13      A    N  
ATOM   4487  CA  ALA B 287     154.055 151.383 157.012  1.00104.93      A    C  
ATOM   4488  C   ALA B 287     153.402 151.160 155.659  1.00109.95      A    C  
ATOM   4489  O   ALA B 287     154.061 150.745 154.702  1.00123.03      A    O  
ATOM   4490  CB  ALA B 287     154.698 152.771 157.063  1.00106.19      A    C  
ATOM   4491  N   GLY B 288     152.104 151.438 155.587  1.00118.49      A    N  
ATOM   4492  CA  GLY B 288     151.355 151.267 154.358  1.00121.15      A    C  
ATOM   4493  C   GLY B 288     150.985 152.588 153.721  1.00129.18      A    C  
ATOM   4494  O   GLY B 288     150.337 153.428 154.351  1.00132.47      A    O  
ATOM   4495  N   TYR B 289     151.386 152.786 152.474  1.00134.28      A    N  
ATOM   4496  CA  TYR B 289     151.194 154.046 151.775  1.00126.81      A    C  
ATOM   4497  C   TYR B 289     150.077 153.914 150.745  1.00128.40      A    C  
ATOM   4498  O   TYR B 289     149.492 152.846 150.553  1.00133.96      A    O  
ATOM   4499  CB  TYR B 289     152.500 154.493 151.117  1.00124.59      A    C  
ATOM   4500  CG  TYR B 289     153.577 154.876 152.102  1.00122.12      A    C  
ATOM   4501  CD1 TYR B 289     154.317 153.910 152.763  1.00128.21      A    C  
ATOM   4502  CD2 TYR B 289     153.855 156.205 152.369  1.00126.39      A    C  
ATOM   4503  CE1 TYR B 289     155.301 154.257 153.664  1.00129.18      A    C  
ATOM   4504  CE2 TYR B 289     154.839 156.561 153.267  1.00127.41      A    C  
ATOM   4505  CZ  TYR B 289     155.557 155.584 153.912  1.00129.73      A    C  
ATOM   4506  OH  TYR B 289     156.538 155.936 154.809  1.00135.13      A    O  
ATOM   4507  N   ASP B 290     149.782 155.030 150.081  1.00135.09      A    N  
ATOM   4508  CA  ASP B 290     148.824 155.062 148.985  1.00135.50      A    C  
ATOM   4509  C   ASP B 290     149.453 154.749 147.635  1.00141.52      A    C  
ATOM   4510  O   ASP B 290     148.727 154.655 146.640  1.00143.21      A    O  
ATOM   4511  CB  ASP B 290     148.145 156.433 148.917  1.00136.42      A    C  
ATOM   4512  CG  ASP B 290     147.574 156.867 150.248  1.00141.73      A    C  
ATOM   4513  OD1 ASP B 290     148.274 156.733 151.266  1.00145.44      A    O  
ATOM   4514  OD2 ASP B 290     146.429 157.363 150.272  1.00142.58      A    O  
ATOM   4515  N   ASP B 291     150.774 154.588 147.574  1.00157.64      A    N  
ATOM   4516  CA  ASP B 291     151.492 154.216 146.354  1.00153.51      A    C  
ATOM   4517  C   ASP B 291     151.323 152.765 146.001  1.00151.59      A    C  
ATOM   4518  O   ASP B 291     152.069 152.281 145.140  1.00153.84      A    O  
ATOM   4519  CB  ASP B 291     152.981 154.530 146.501  1.00152.80      A    C  
ATOM   4520  CG  ASP B 291     153.232 155.854 147.183  1.00160.03      A    C  
ATOM   4521  OD1 ASP B 291     152.414 156.776 146.998  1.00159.97      A    O  
ATOM   4522  OD2 ASP B 291     154.243 155.972 147.907  1.00162.75      A    O  
ATOM   4523  N   PHE B 292     150.387 152.082 146.658  1.00133.31      A    N  
ATOM   4524  CA  PHE B 292     150.132 150.651 146.527  1.00134.51      A    C  
ATOM   4525  C   PHE B 292     151.281 149.818 147.075  1.00138.35      A    C  
ATOM   4526  O   PHE B 292     151.303 148.598 146.878  1.00136.05      A    O  
ATOM   4527  CB  PHE B 292     149.847 150.223 145.079  1.00136.25      A    C  
ATOM   4528  CG  PHE B 292     149.027 151.209 144.281  1.00134.76      A    C  
ATOM   4529  CD1 PHE B 292     148.083 152.024 144.887  1.00136.30      A    C  
ATOM   4530  CD2 PHE B 292     149.199 151.307 142.912  1.00137.15      A    C  
ATOM   4531  CE1 PHE B 292     147.338 152.917 144.146  1.00140.50      A    C  
ATOM   4532  CE2 PHE B 292     148.456 152.198 142.166  1.00142.60      A    C  
ATOM   4533  CZ  PHE B 292     147.524 153.004 142.784  1.00142.81      A    C  
ATOM   4534  N   ASN B 293     152.234 150.440 147.757  1.00144.80      A    N  
ATOM   4535  CA  ASN B 293     153.404 149.768 148.296  1.00143.38      A    C  
ATOM   4536  C   ASN B 293     153.376 149.806 149.818  1.00141.52      A    C  
ATOM   4537  O   ASN B 293     152.508 150.425 150.437  1.00144.53      A    O  
ATOM   4538  CB  ASN B 293     154.691 150.419 147.777  1.00144.71      A    C  
ATOM   4539  CG  ASN B 293     154.922 150.159 146.305  1.00145.69      A    C  
ATOM   4540  ND2 ASN B 293     156.142 150.409 145.846  1.00146.05      A    N  
ATOM   4541  OD1 ASN B 293     154.015 149.744 145.585  1.00146.44      A    O  
ATOM   4542  N   CYS B 294     154.350 149.128 150.415  1.00132.96      A    N  
ATOM   4543  CA  CYS B 294     154.557 149.158 151.853  1.00131.09      A    C  
ATOM   4544  C   CYS B 294     156.048 149.287 152.114  1.00136.06      A    C  
ATOM   4545  O   CYS B 294     156.860 148.658 151.432  1.00145.25      A    O  
ATOM   4546  CB  CYS B 294     154.001 147.902 152.533  1.00137.39      A    C  
ATOM   4547  SG  CYS B 294     154.639 147.609 154.194  1.00149.44      A    S  
ATOM   4548  N   ASN B 295     156.403 150.103 153.099  1.00130.05      A    N  
ATOM   4549  CA  ASN B 295     157.794 150.429 153.373  1.00128.47      A    C  
ATOM   4550  C   ASN B 295     158.218 149.858 154.718  1.00130.60      A    C  
ATOM   4551  O   ASN B 295     157.475 149.937 155.702  1.00141.27      A    O  
ATOM   4552  CB  ASN B 295     158.014 151.943 153.358  1.00133.63      A    C  
ATOM   4553  CG  ASN B 295     158.253 152.481 151.962  1.00138.38      A    C  
ATOM   4554  ND2 ASN B 295     157.323 152.208 151.056  1.00134.99      A    N  
ATOM   4555  OD1 ASN B 295     159.263 153.133 151.701  1.00141.06      A    O  
ATOM   4556  N   VAL B 296     159.421 149.288 154.751  1.00112.17      A    N  
ATOM   4557  CA  VAL B 296     159.987 148.733 155.974  1.00115.04      A    C  
ATOM   4558  C   VAL B 296     161.115 149.634 156.450  1.00116.63      A    C  
ATOM   4559  O   VAL B 296     162.266 149.482 156.029  1.00125.72      A    O  
ATOM   4560  CB  VAL B 296     160.488 147.295 155.757  1.00113.43      A    C  
ATOM   4561  CG1 VAL B 296     160.763 146.628 157.090  1.00117.10      A    C  
ATOM   4562  CG2 VAL B 296     159.474 146.501 154.961  1.00120.82      A    C  
ATOM   4563  N   TRP B 297     160.796 150.573 157.334  1.00119.25      A    N  
ATOM   4564  CA  TRP B 297     161.786 151.514 157.829  1.00125.35      A    C  
ATOM   4565  C   TRP B 297     162.576 150.906 158.977  1.00123.44      A    C  
ATOM   4566  O   TRP B 297     162.011 150.284 159.882  1.00132.26      A    O  
ATOM   4567  CB  TRP B 297     161.108 152.803 158.291  1.00128.05      A    C  
ATOM   4568  CG  TRP B 297     160.434 153.548 157.188  1.00129.89      A    C  
ATOM   4569  CD1 TRP B 297     159.185 153.323 156.693  1.00128.16      A    C  
ATOM   4570  CD2 TRP B 297     160.973 154.639 156.436  1.00127.69      A    C  
ATOM   4571  CE2 TRP B 297     159.993 155.025 155.502  1.00126.40      A    C  
ATOM   4572  CE3 TRP B 297     162.189 155.327 156.461  1.00122.79      A    C  
ATOM   4573  NE1 TRP B 297     158.911 154.206 155.680  1.00128.26      A    N  
ATOM   4574  CZ2 TRP B 297     160.191 156.068 154.603  1.00127.53      A    C  
ATOM   4575  CZ3 TRP B 297     162.383 156.361 155.568  1.00127.30      A    C  
ATOM   4576  CH2 TRP B 297     161.390 156.722 154.652  1.00133.04      A    C  
ATOM   4577  N   ASP B 298     163.891 151.086 158.936  1.00122.14      A    N  
ATOM   4578  CA  ASP B 298     164.752 150.687 160.045  1.00124.93      A    C  
ATOM   4579  C   ASP B 298     164.498 151.648 161.196  1.00128.45      A    C  
ATOM   4580  O   ASP B 298     164.993 152.776 161.202  1.00142.21      A    O  
ATOM   4581  CB  ASP B 298     166.215 150.697 159.619  1.00133.48      A    C  
ATOM   4582  CG  ASP B 298     167.164 150.634 160.796  1.00139.19      A    C  
ATOM   4583  OD1 ASP B 298     167.396 149.524 161.317  1.00146.92      A    O  
ATOM   4584  OD2 ASP B 298     167.677 151.695 161.205  1.00132.77      A    O  
ATOM   4585  N   ALA B 299     163.723 151.200 162.182  1.00112.78      A    N  
ATOM   4586  CA  ALA B 299     163.199 152.089 163.210  1.00111.40      A    C  
ATOM   4587  C   ALA B 299     164.278 152.695 164.095  1.00113.45      A    C  
ATOM   4588  O   ALA B 299     163.983 153.642 164.831  1.00122.85      A    O  
ATOM   4589  CB  ALA B 299     162.190 151.343 164.080  1.00114.72      A    C  
ATOM   4590  N   LEU B 300     165.505 152.184 164.052  1.00133.33      A    N  
ATOM   4591  CA  LEU B 300     166.558 152.698 164.915  1.00138.14      A    C  
ATOM   4592  C   LEU B 300     167.390 153.798 164.271  1.00143.58      A    C  
ATOM   4593  O   LEU B 300     168.022 154.576 164.994  1.00140.30      A    O  
ATOM   4594  CB  LEU B 300     167.484 151.559 165.351  1.00139.25      A    C  
ATOM   4595  CG  LEU B 300     167.096 150.849 166.646  1.00138.55      A    C  
ATOM   4596  CD1 LEU B 300     168.164 149.846 167.041  1.00139.42      A    C  
ATOM   4597  CD2 LEU B 300     166.866 151.858 167.758  1.00139.07      A    C  
ATOM   4598  N   LYS B 301     167.410 153.888 162.940  1.00157.69      A    N  
ATOM   4599  CA  LYS B 301     168.240 154.880 162.270  1.00153.62      A    C  
ATOM   4600  C   LYS B 301     167.558 155.576 161.099  1.00153.43      A    C  
ATOM   4601  O   LYS B 301     168.207 156.389 160.434  1.00156.20      A    O  
ATOM   4602  CB  LYS B 301     169.547 154.235 161.783  1.00152.86      A    C  
ATOM   4603  CG  LYS B 301     170.523 153.886 162.893  1.00152.47      A    C  
ATOM   4604  CD  LYS B 301     171.340 152.658 162.535  1.00153.52      A    C  
ATOM   4605  CE  LYS B 301     172.234 152.920 161.335  1.00156.40      A    C  
ATOM   4606  NZ  LYS B 301     173.549 153.492 161.735  1.00155.96      A    N1+
ATOM   4607  N   ALA B 302     166.285 155.286 160.825  1.00147.74      A    N  
ATOM   4608  CA  ALA B 302     165.500 155.973 159.797  1.00146.43      A    C  
ATOM   4609  C   ALA B 302     166.118 155.812 158.406  1.00147.49      A    C  
ATOM   4610  O   ALA B 302     166.503 156.780 157.749  1.00148.97      A    O  
ATOM   4611  CB  ALA B 302     165.319 157.454 160.146  1.00146.12      A    C  
ATOM   4612  N   ASP B 303     166.208 154.560 157.965  1.00147.16      A    N  
ATOM   4613  CA  ASP B 303     166.612 154.242 156.603  1.00148.66      A    C  
ATOM   4614  C   ASP B 303     165.671 153.195 156.033  1.00150.03      A    C  
ATOM   4615  O   ASP B 303     165.199 152.315 156.757  1.00151.27      A    O  
ATOM   4616  CB  ASP B 303     168.054 153.727 156.536  1.00148.67      A    C  
ATOM   4617  CG  ASP B 303     168.992 154.503 157.430  1.00152.33      A    C  
ATOM   4618  OD1 ASP B 303     168.918 154.324 158.661  1.00153.58      A    O  
ATOM   4619  OD2 ASP B 303     169.804 155.292 156.902  1.00151.79      A    O  
ATOM   4620  N   ARG B 304     165.399 153.294 154.736  1.00146.94      A    N  
ATOM   4621  CA  ARG B 304     164.590 152.283 154.074  1.00145.00      A    C  
ATOM   4622  C   ARG B 304     165.354 150.968 154.003  1.00149.56      A    C  
ATOM   4623  O   ARG B 304     166.559 150.944 153.741  1.00149.01      A    O  
ATOM   4624  CB  ARG B 304     164.198 152.742 152.673  1.00141.93      A    C  
ATOM   4625  CG  ARG B 304     162.717 153.021 152.516  1.00142.37      A    C  
ATOM   4626  CD  ARG B 304     162.459 154.010 151.398  1.00146.86      A    C  
ATOM   4627  NE  ARG B 304     162.156 153.339 150.141  1.00151.50      A    N  
ATOM   4628  CZ  ARG B 304     161.827 153.965 149.020  1.00153.39      A    C  
ATOM   4629  NH1 ARG B 304     161.752 155.284 148.962  1.00150.50      A    N  
ATOM   4630  NH2 ARG B 304     161.567 153.249 147.930  1.00150.76      A    N  
ATOM   4631  N   ALA B 305     164.645 149.869 154.246  1.00141.51      A    N  
ATOM   4632  CA  ALA B 305     165.248 148.547 154.235  1.00137.49      A    C  
ATOM   4633  C   ALA B 305     164.557 147.578 153.289  1.00142.90      A    C  
ATOM   4634  O   ALA B 305     164.943 146.405 153.243  1.00149.71      A    O  
ATOM   4635  CB  ALA B 305     165.262 147.956 155.650  1.00134.89      A    C  
ATOM   4636  N   GLY B 306     163.558 148.022 152.539  1.00136.66      A    N  
ATOM   4637  CA  GLY B 306     162.888 147.140 151.606  1.00134.06      A    C  
ATOM   4638  C   GLY B 306     161.604 147.758 151.109  1.00132.38      A    C  
ATOM   4639  O   GLY B 306     161.193 148.840 151.534  1.00136.12      A    O  
ATOM   4640  N   VAL B 307     160.971 147.040 150.187  1.00129.83      A    N  
ATOM   4641  CA  VAL B 307     159.713 147.455 149.580  1.00133.46      A    C  
ATOM   4642  C   VAL B 307     158.830 146.225 149.436  1.00137.93      A    C  
ATOM   4643  O   VAL B 307     159.305 145.148 149.063  1.00139.93      A    O  
ATOM   4644  CB  VAL B 307     159.946 148.148 148.220  1.00138.81      A    C  
ATOM   4645  CG1 VAL B 307     158.739 147.991 147.309  1.00134.77      A    C  
ATOM   4646  CG2 VAL B 307     160.268 149.618 148.428  1.00139.10      A    C  
ATOM   4647  N   LEU B 308     157.543 146.384 149.735  1.00128.80      A    N  
ATOM   4648  CA  LEU B 308     156.585 145.284 149.737  1.00120.39      A    C  
ATOM   4649  C   LEU B 308     155.542 145.452 148.636  1.00126.23      A    C  
ATOM   4650  O   LEU B 308     154.345 145.266 148.859  1.00131.35      A    O  
ATOM   4651  CB  LEU B 308     155.904 145.162 151.097  1.00119.53      A    C  
ATOM   4652  CG  LEU B 308     156.513 144.189 152.108  1.00118.16      A    C  
ATOM   4653  CD1 LEU B 308     157.982 144.486 152.317  1.00125.99      A    C  
ATOM   4654  CD2 LEU B 308     155.766 144.244 153.428  1.00120.36      A    C  
ATOM   4655  N   ALA B 309     155.989 145.813 147.437  1.00131.18      A    N  
ATOM   4656  CA  ALA B 309     155.078 146.010 146.322  1.00131.73      A    C  
ATOM   4657  C   ALA B 309     154.406 144.696 145.934  1.00132.37      A    C  
ATOM   4658  O   ALA B 309     154.880 143.603 146.253  1.00137.90      A    O  
ATOM   4659  CB  ALA B 309     155.818 146.592 145.119  1.00134.49      A    C  
ATOM   4660  N   GLY B 310     153.284 144.817 145.230  1.00125.29      A    N  
ATOM   4661  CA  GLY B 310     152.515 143.653 144.838  1.00125.16      A    C  
ATOM   4662  C   GLY B 310     151.019 143.887 144.860  1.00124.72      A    C  
ATOM   4663  O   GLY B 310     150.244 143.033 144.422  1.00127.94      A    O  
ATOM   4664  N   HIS B 311     150.602 145.041 145.368  1.00123.35      A    N  
ATOM   4665  CA  HIS B 311     149.195 145.406 145.431  1.00127.74      A    C  
ATOM   4666  C   HIS B 311     148.859 146.374 144.304  1.00133.07      A    C  
ATOM   4667  O   HIS B 311     149.684 147.209 143.923  1.00137.86      A    O  
ATOM   4668  CB  HIS B 311     148.857 146.037 146.782  1.00128.85      A    C  
ATOM   4669  CG  HIS B 311     148.521 145.041 147.847  1.00126.82      A    C  
ATOM   4670  CD2 HIS B 311     149.079 144.808 149.058  1.00126.44      A    C  
ATOM   4671  ND1 HIS B 311     147.491 144.135 147.720  1.00125.75      A    N  
ATOM   4672  CE1 HIS B 311     147.429 143.386 148.806  1.00124.80      A    C  
ATOM   4673  NE2 HIS B 311     148.382 143.774 149.634  1.00123.39      A    N  
ATOM   4674  N   ASP B 312     147.647 146.251 143.767  1.00144.54      A    N  
ATOM   4675  CA  ASP B 312     147.189 147.102 142.678  1.00142.58      A    C  
ATOM   4676  C   ASP B 312     146.364 148.289 143.154  1.00143.39      A    C  
ATOM   4677  O   ASP B 312     145.840 149.033 142.320  1.00148.38      A    O  
ATOM   4678  CB  ASP B 312     146.373 146.285 141.673  1.00142.52      A    C  
ATOM   4679  CG  ASP B 312     147.053 144.989 141.291  1.00151.90      A    C  
ATOM   4680  OD1 ASP B 312     148.300 144.941 141.319  1.00154.41      A    O  
ATOM   4681  OD2 ASP B 312     146.341 144.018 140.959  1.00152.83      A    O  
ATOM   4682  N   ASN B 313     146.232 148.485 144.463  1.00132.25      A    N  
ATOM   4683  CA  ASN B 313     145.483 149.613 144.996  1.00129.43      A    C  
ATOM   4684  C   ASN B 313     146.052 149.978 146.360  1.00133.49      A    C  
ATOM   4685  O   ASN B 313     147.042 149.403 146.818  1.00138.37      A    O  
ATOM   4686  CB  ASN B 313     143.988 149.301 145.076  1.00127.60      A    C  
ATOM   4687  CG  ASN B 313     143.129 150.504 144.755  1.00131.88      A    C  
ATOM   4688  ND2 ASN B 313     142.137 150.311 143.895  1.00134.58      A    N  
ATOM   4689  OD1 ASN B 313     143.357 151.596 145.272  1.00138.50      A    O  
ATOM   4690  N   ARG B 314     145.415 150.953 147.004  1.00128.35      A    N  
ATOM   4691  CA  ARG B 314     145.918 151.479 148.264  1.00125.12      A    C  
ATOM   4692  C   ARG B 314     145.940 150.394 149.333  1.00128.16      A    C  
ATOM   4693  O   ARG B 314     145.004 149.601 149.455  1.00134.81      A    O  
ATOM   4694  CB  ARG B 314     145.049 152.652 148.721  1.00125.34      A    C  
ATOM   4695  CG  ARG B 314     144.975 152.833 150.226  1.00126.86      A    C  
ATOM   4696  CD  ARG B 314     144.059 153.985 150.608  1.00130.33      A    C  
ATOM   4697  NE  ARG B 314     144.174 155.115 149.695  1.00129.16      A    N  
ATOM   4698  CZ  ARG B 314     143.616 156.300 149.900  1.00131.62      A    C  
ATOM   4699  NH1 ARG B 314     142.899 156.547 150.984  1.00129.60      A    N  
ATOM   4700  NH2 ARG B 314     143.783 157.261 148.997  1.00133.30      A    N  
ATOM   4701  N   VAL B 315     147.022 150.356 150.104  1.00125.05      A    N  
ATOM   4702  CA  VAL B 315     147.111 149.458 151.250  1.00121.34      A    C  
ATOM   4703  C   VAL B 315     146.357 150.101 152.406  1.00126.23      A    C  
ATOM   4704  O   VAL B 315     146.662 151.228 152.810  1.00129.41      A    O  
ATOM   4705  CB  VAL B 315     148.573 149.174 151.622  1.00113.26      A    C  
ATOM   4706  CG1 VAL B 315     148.695 148.830 153.094  1.00119.69      A    C  
ATOM   4707  CG2 VAL B 315     149.123 148.049 150.767  1.00118.65      A    C  
ATOM   4708  N   SER B 316     145.362 149.392 152.934  1.00118.49      A    N  
ATOM   4709  CA  SER B 316     144.472 149.955 153.939  1.00112.38      A    C  
ATOM   4710  C   SER B 316     144.675 149.392 155.333  1.00118.86      A    C  
ATOM   4711  O   SER B 316     144.486 150.124 156.305  1.00125.02      A    O  
ATOM   4712  CB  SER B 316     143.010 149.744 153.533  1.00117.25      A    C  
ATOM   4713  OG  SER B 316     142.843 148.509 152.864  1.00130.21      A    O  
ATOM   4714  N   CYS B 317     145.049 148.122 155.469  1.00118.84      A    N  
ATOM   4715  CA  CYS B 317     145.257 147.534 156.782  1.00110.57      A    C  
ATOM   4716  C   CYS B 317     146.550 146.734 156.794  1.00121.81      A    C  
ATOM   4717  O   CYS B 317     146.929 146.122 155.794  1.00127.76      A    O  
ATOM   4718  CB  CYS B 317     144.081 146.643 157.182  1.00123.25      A    C  
ATOM   4719  SG  CYS B 317     143.477 145.578 155.859  1.00147.91      A    S  
ATOM   4720  N   LEU B 318     147.215 146.734 157.945  1.00119.42      A    N  
ATOM   4721  CA  LEU B 318     148.501 146.074 158.102  1.00116.96      A    C  
ATOM   4722  C   LEU B 318     148.591 145.484 159.501  1.00118.08      A    C  
ATOM   4723  O   LEU B 318     148.230 146.143 160.480  1.00121.94      A    O  
ATOM   4724  CB  LEU B 318     149.649 147.058 157.861  1.00106.22      A    C  
ATOM   4725  CG  LEU B 318     151.072 146.596 158.150  1.00109.79      A    C  
ATOM   4726  CD1 LEU B 318     151.733 146.126 156.876  1.00119.46      A    C  
ATOM   4727  CD2 LEU B 318     151.860 147.727 158.765  1.00106.76      A    C  
ATOM   4728  N   GLY B 319     149.068 144.251 159.595  1.00107.00      A    N  
ATOM   4729  CA  GLY B 319     149.161 143.584 160.882  1.00101.74      A    C  
ATOM   4730  C   GLY B 319     150.359 142.668 160.947  1.00104.22      A    C  
ATOM   4731  O   GLY B 319     150.803 142.120 159.934  1.00116.43      A    O  
ATOM   4732  N   VAL B 320     150.882 142.497 162.159  1.00107.76      A    N  
ATOM   4733  CA  VAL B 320     152.028 141.637 162.426  1.00112.97      A    C  
ATOM   4734  C   VAL B 320     151.611 140.609 163.467  1.00117.04      A    C  
ATOM   4735  O   VAL B 320     151.014 140.964 164.489  1.00120.82      A    O  
ATOM   4736  CB  VAL B 320     153.245 142.448 162.910  1.00108.07      A    C  
ATOM   4737  CG1 VAL B 320     154.283 141.534 163.536  1.00101.54      A    C  
ATOM   4738  CG2 VAL B 320     153.846 143.231 161.760  1.00110.85      A    C  
ATOM   4739  N   THR B 321     151.922 139.341 163.204  1.00119.31      A    N  
ATOM   4740  CA  THR B 321     151.511 138.263 164.090  1.00112.53      A    C  
ATOM   4741  C   THR B 321     152.114 138.442 165.480  1.00118.63      A    C  
ATOM   4742  O   THR B 321     153.124 139.123 165.669  1.00127.55      A    O  
ATOM   4743  CB  THR B 321     151.928 136.911 163.517  1.00111.73      A    C  
ATOM   4744  CG2 THR B 321     151.329 136.714 162.140  1.00115.69      A    C  
ATOM   4745  OG1 THR B 321     153.356 136.852 163.421  1.00120.55      A    O  
ATOM   4746  N   ASP B 322     151.466 137.817 166.466  1.00133.33      A    N  
ATOM   4747  CA  ASP B 322     151.919 137.947 167.847  1.00139.09      A    C  
ATOM   4748  C   ASP B 322     153.300 137.337 168.038  1.00140.68      A    C  
ATOM   4749  O   ASP B 322     154.132 137.883 168.771  1.00143.05      A    O  
ATOM   4750  CB  ASP B 322     150.909 137.302 168.793  1.00138.32      A    C  
ATOM   4751  CG  ASP B 322     150.669 138.129 170.038  1.00143.11      A    C  
ATOM   4752  OD1 ASP B 322     151.658 138.602 170.635  1.00144.84      A    O  
ATOM   4753  OD2 ASP B 322     149.494 138.310 170.418  1.00142.10      A    O  
ATOM   4754  N   ASP B 323     153.563 136.202 167.392  1.00141.99      A    N  
ATOM   4755  CA  ASP B 323     154.878 135.581 167.462  1.00140.92      A    C  
ATOM   4756  C   ASP B 323     155.873 136.194 166.486  1.00139.97      A    C  
ATOM   4757  O   ASP B 323     157.045 135.805 166.496  1.00142.60      A    O  
ATOM   4758  CB  ASP B 323     154.764 134.075 167.209  1.00145.76      A    C  
ATOM   4759  CG  ASP B 323     153.975 133.751 165.955  1.00149.25      A    C  
ATOM   4760  OD1 ASP B 323     153.618 134.688 165.213  1.00153.83      A    O  
ATOM   4761  OD2 ASP B 323     153.708 132.556 165.711  1.00145.25      A    O  
ATOM   4762  N   GLY B 324     155.438 137.133 165.651  1.00136.29      A    N  
ATOM   4763  CA  GLY B 324     156.338 137.800 164.731  1.00133.71      A    C  
ATOM   4764  C   GLY B 324     156.871 136.930 163.618  1.00133.26      A    C  
ATOM   4765  O   GLY B 324     158.030 137.083 163.225  1.00142.55      A    O  
ATOM   4766  N   MET B 325     156.055 136.018 163.091  1.00128.23      A    N  
ATOM   4767  CA  MET B 325     156.501 135.134 162.024  1.00131.63      A    C  
ATOM   4768  C   MET B 325     156.073 135.598 160.639  1.00132.53      A    C  
ATOM   4769  O   MET B 325     156.698 135.201 159.650  1.00140.63      A    O  
ATOM   4770  CB  MET B 325     155.983 133.712 162.265  1.00138.04      A    C  
ATOM   4771  CG  MET B 325     156.703 132.636 161.465  1.00139.97      A    C  
ATOM   4772  SD  MET B 325     158.056 131.858 162.366  1.00149.87      A    S  
ATOM   4773  CE  MET B 325     157.354 131.749 164.009  1.00139.05      A    C  
ATOM   4774  N   ALA B 326     155.037 136.427 160.539  1.00109.65      A    N  
ATOM   4775  CA  ALA B 326     154.555 136.870 159.240  1.00111.00      A    C  
ATOM   4776  C   ALA B 326     153.862 138.215 159.391  1.00117.41      A    C  
ATOM   4777  O   ALA B 326     153.482 138.620 160.491  1.00129.04      A    O  
ATOM   4778  CB  ALA B 326     153.601 135.848 158.615  1.00114.04      A    C  
ATOM   4779  N   VAL B 327     153.704 138.905 158.264  1.00110.64      A    N  
ATOM   4780  CA  VAL B 327     153.054 140.209 158.217  1.00100.51      A    C  
ATOM   4781  C   VAL B 327     151.966 140.160 157.156  1.00104.87      A    C  
ATOM   4782  O   VAL B 327     152.245 139.856 155.994  1.00119.39      A    O  
ATOM   4783  CB  VAL B 327     154.053 141.337 157.903  1.00 92.56      A    C  
ATOM   4784  CG1 VAL B 327     153.347 142.677 157.888  1.00 92.45      A    C  
ATOM   4785  CG2 VAL B 327     155.186 141.336 158.909  1.00108.55      A    C  
ATOM   4786  N   ALA B 328     150.736 140.473 157.545  1.00102.42      A    N  
ATOM   4787  CA  ALA B 328     149.601 140.406 156.636  1.00 98.86      A    C  
ATOM   4788  C   ALA B 328     149.122 141.810 156.301  1.00111.52      A    C  
ATOM   4789  O   ALA B 328     148.833 142.607 157.199  1.00126.40      A    O  
ATOM   4790  CB  ALA B 328     148.461 139.586 157.239  1.00107.61      A    C  
ATOM   4791  N   THR B 329     149.034 142.102 155.007  1.00120.25      A    N  
ATOM   4792  CA  THR B 329     148.589 143.399 154.515  1.00117.48      A    C  
ATOM   4793  C   THR B 329     147.344 143.215 153.664  1.00123.50      A    C  
ATOM   4794  O   THR B 329     147.329 142.381 152.754  1.00129.84      A    O  
ATOM   4795  CB  THR B 329     149.678 144.091 153.693  1.00123.18      A    C  
ATOM   4796  CG2 THR B 329     151.053 143.759 154.237  1.00124.61      A    C  
ATOM   4797  OG1 THR B 329     149.595 143.655 152.331  1.00129.55      A    O  
ATOM   4798  N   GLY B 330     146.309 143.997 153.955  1.00120.29      A    N  
ATOM   4799  CA  GLY B 330     145.085 143.965 153.181  1.00120.23      A    C  
ATOM   4800  C   GLY B 330     144.829 145.283 152.484  1.00118.33      A    C  
ATOM   4801  O   GLY B 330     144.886 146.349 153.111  1.00121.93      A    O  
ATOM   4802  N   SER B 331     144.539 145.227 151.190  1.00123.55      A    N  
ATOM   4803  CA  SER B 331     144.456 146.427 150.368  1.00121.47      A    C  
ATOM   4804  C   SER B 331     143.045 146.600 149.817  1.00123.70      A    C  
ATOM   4805  O   SER B 331     142.171 145.752 150.001  1.00133.93      A    O  
ATOM   4806  CB  SER B 331     145.471 146.375 149.225  1.00132.98      A    C  
ATOM   4807  OG  SER B 331     144.898 145.785 148.073  1.00137.44      A    O  
ATOM   4808  N   TRP B 332     142.836 147.720 149.122  1.00122.29      A    N  
ATOM   4809  CA  TRP B 332     141.559 147.988 148.472  1.00120.83      A    C  
ATOM   4810  C   TRP B 332     141.319 147.091 147.269  1.00125.35      A    C  
ATOM   4811  O   TRP B 332     140.215 147.107 146.717  1.00131.59      A    O  
ATOM   4812  CB  TRP B 332     141.474 149.451 148.038  1.00119.80      A    C  
ATOM   4813  CG  TRP B 332     141.209 150.402 149.158  1.00124.45      A    C  
ATOM   4814  CD1 TRP B 332     141.258 150.132 150.491  1.00132.22      A    C  
ATOM   4815  CD2 TRP B 332     140.848 151.782 149.041  1.00129.73      A    C  
ATOM   4816  CE2 TRP B 332     140.698 152.286 150.346  1.00128.96      A    C  
ATOM   4817  CE3 TRP B 332     140.639 152.641 147.959  1.00128.29      A    C  
ATOM   4818  NE1 TRP B 332     140.954 151.259 151.214  1.00131.69      A    N  
ATOM   4819  CZ2 TRP B 332     140.349 153.608 150.598  1.00128.67      A    C  
ATOM   4820  CZ3 TRP B 332     140.293 153.952 148.211  1.00127.17      A    C  
ATOM   4821  CH2 TRP B 332     140.151 154.424 149.519  1.00129.57      A    C  
ATOM   4822  N   ASP B 333     142.316 146.327 146.847  1.00129.72      A    N  
ATOM   4823  CA  ASP B 333     142.178 145.361 145.765  1.00133.58      A    C  
ATOM   4824  C   ASP B 333     141.394 144.128 146.177  1.00137.60      A    C  
ATOM   4825  O   ASP B 333     141.391 143.146 145.423  1.00141.79      A    O  
ATOM   4826  CB  ASP B 333     143.560 144.948 145.260  1.00138.92      A    C  
ATOM   4827  CG  ASP B 333     143.539 144.486 143.819  1.00147.53      A    C  
ATOM   4828  OD1 ASP B 333     142.445 144.446 143.220  1.00148.84      A    O  
ATOM   4829  OD2 ASP B 333     144.621 144.177 143.281  1.00149.26      A    O  
ATOM   4830  N   SER B 334     140.750 144.160 147.345  1.00131.49      A    N  
ATOM   4831  CA  SER B 334     140.024 143.011 147.884  1.00130.72      A    C  
ATOM   4832  C   SER B 334     140.955 141.820 148.088  1.00132.43      A    C  
ATOM   4833  O   SER B 334     140.566 140.667 147.903  1.00135.50      A    O  
ATOM   4834  CB  SER B 334     138.843 142.628 146.990  1.00130.22      A    C  
ATOM   4835  OG  SER B 334     139.290 141.995 145.804  1.00132.65      A    O  
ATOM   4836  N   PHE B 335     142.196 142.100 148.481  1.00123.75      A    N  
ATOM   4837  CA  PHE B 335     143.197 141.059 148.653  1.00117.52      A    C  
ATOM   4838  C   PHE B 335     143.977 141.273 149.940  1.00119.36      A    C  
ATOM   4839  O   PHE B 335     144.350 142.404 150.280  1.00131.59      A    O  
ATOM   4840  CB  PHE B 335     144.173 141.014 147.471  1.00120.15      A    C  
ATOM   4841  CG  PHE B 335     143.615 140.352 146.246  1.00123.63      A    C  
ATOM   4842  CD1 PHE B 335     142.798 139.243 146.354  1.00124.61      A    C  
ATOM   4843  CD2 PHE B 335     143.914 140.837 144.986  1.00123.81      A    C  
ATOM   4844  CE1 PHE B 335     142.284 138.634 145.228  1.00124.68      A    C  
ATOM   4845  CE2 PHE B 335     143.404 140.230 143.857  1.00125.54      A    C  
ATOM   4846  CZ  PHE B 335     142.588 139.127 143.978  1.00126.62      A    C  
ATOM   4847  N   LEU B 336     144.228 140.170 150.638  1.00104.45      A    N  
ATOM   4848  CA  LEU B 336     145.157 140.111 151.755  1.00107.40      A    C  
ATOM   4849  C   LEU B 336     146.350 139.258 151.351  1.00112.02      A    C  
ATOM   4850  O   LEU B 336     146.193 138.240 150.671  1.00122.84      A    O  
ATOM   4851  CB  LEU B 336     144.497 139.518 153.002  1.00105.02      A    C  
ATOM   4852  CG  LEU B 336     143.479 140.369 153.760  1.00110.17      A    C  
ATOM   4853  CD1 LEU B 336     142.125 139.690 153.757  1.00116.28      A    C  
ATOM   4854  CD2 LEU B 336     143.944 140.624 155.182  1.00108.58      A    C  
ATOM   4855  N   LYS B 337     147.540 139.675 151.763  1.00111.59      A    N  
ATOM   4856  CA  LYS B 337     148.764 138.956 151.446  1.00114.75      A    C  
ATOM   4857  C   LYS B 337     149.566 138.741 152.718  1.00123.52      A    C  
ATOM   4858  O   LYS B 337     149.602 139.610 153.594  1.00131.37      A    O  
ATOM   4859  CB  LYS B 337     149.601 139.712 150.411  1.00121.26      A    C  
ATOM   4860  CG  LYS B 337     149.119 139.527 148.983  1.00122.19      A    C  
ATOM   4861  CD  LYS B 337     150.226 139.796 147.982  1.00123.62      A    C  
ATOM   4862  CE  LYS B 337     149.660 140.260 146.653  1.00122.71      A    C  
ATOM   4863  NZ  LYS B 337     148.528 139.407 146.208  1.00120.78      A    N1+
ATOM   4864  N   ILE B 338     150.213 137.582 152.809  1.00114.13      A    N  
ATOM   4865  CA  ILE B 338     150.943 137.166 154.002  1.00110.45      A    C  
ATOM   4866  C   ILE B 338     152.417 137.085 153.625  1.00111.32      A    C  
ATOM   4867  O   ILE B 338     152.879 136.062 153.107  1.00120.81      A    O  
ATOM   4868  CB  ILE B 338     150.440 135.827 154.549  1.00104.90      A    C  
ATOM   4869  CG1 ILE B 338     148.929 135.878 154.789  1.00105.03      A    C  
ATOM   4870  CG2 ILE B 338     151.191 135.460 155.820  1.00112.17      A    C  
ATOM   4871  CD1 ILE B 338     148.531 136.079 156.232  1.00113.35      A    C  
ATOM   4872  N   TRP B 339     153.159 138.155 153.879  1.00118.02      A    N  
ATOM   4873  CA  TRP B 339     154.590 138.185 153.634  1.00118.07      A    C  
ATOM   4874  C   TRP B 339     155.336 137.566 154.807  1.00118.04      A    C  
ATOM   4875  O   TRP B 339     154.848 137.548 155.941  1.00130.46      A    O  
ATOM   4876  CB  TRP B 339     155.070 139.620 153.412  1.00118.55      A    C  
ATOM   4877  CG  TRP B 339     154.134 140.446 152.587  1.00122.50      A    C  
ATOM   4878  CD1 TRP B 339     152.990 141.054 153.008  1.00123.82      A    C  
ATOM   4879  CD2 TRP B 339     154.264 140.757 151.197  1.00127.08      A    C  
ATOM   4880  CE2 TRP B 339     153.160 141.554 150.843  1.00122.15      A    C  
ATOM   4881  CE3 TRP B 339     155.206 140.437 150.216  1.00129.39      A    C  
ATOM   4882  NE1 TRP B 339     152.397 141.720 151.967  1.00119.52      A    N  
ATOM   4883  CZ2 TRP B 339     152.973 142.037 149.553  1.00123.73      A    C  
ATOM   4884  CZ3 TRP B 339     155.018 140.917 148.937  1.00129.61      A    C  
ATOM   4885  CH2 TRP B 339     153.910 141.708 148.616  1.00130.39      A    C  
ATOM   4886  N   ASN B 340     156.534 137.066 154.525  1.00126.49      A    N  
ATOM   4887  CA  ASN B 340     157.354 136.423 155.543  1.00131.16      A    C  
ATOM   4888  C   ASN B 340     158.833 136.702 155.310  1.00138.24      A    C  
ATOM   4889  O   ASN B 340     159.658 136.515 156.203  1.00135.29      A    O  
ATOM   4890  CB  ASN B 340     157.101 134.915 155.560  1.00136.08      A    C  
ATOM   4891  CG  ASN B 340     157.635 134.247 156.810  1.00139.75      A    C  
ATOM   4892  ND2 ASN B 340     158.099 135.049 157.759  1.00144.63      A    N  
ATOM   4893  OD1 ASN B 340     157.626 133.022 156.923  1.00134.12      A    O  
ATOM   4894  OXT ASN B 340     159.238 137.117 154.226  1.00143.09      A    O  
TER    4895      ASN B 340                                                      
ATOM   4896  N   THR C   4     147.163 113.590 150.793  1.00151.08      A    N1+
ATOM   4897  CA  THR C   4     148.012 113.701 151.973  1.00155.68      A    C  
ATOM   4898  C   THR C   4     147.235 114.254 153.164  1.00158.38      A    C  
ATOM   4899  O   THR C   4     147.674 114.146 154.308  1.00155.37      A    O  
ATOM   4900  CB  THR C   4     149.231 114.602 151.709  1.00154.07      A    C  
ATOM   4901  CG2 THR C   4     148.802 115.891 151.029  1.00152.21      A    C  
ATOM   4902  OG1 THR C   4     149.875 114.914 152.950  1.00155.21      A    O  
ATOM   4903  N   LEU C   5     146.078 114.848 152.885  1.00147.02      A    N  
ATOM   4904  CA  LEU C   5     145.261 115.434 153.934  1.00140.32      A    C  
ATOM   4905  C   LEU C   5     144.591 114.348 154.771  1.00136.69      A    C  
ATOM   4906  O   LEU C   5     144.401 113.211 154.333  1.00137.82      A    O  
ATOM   4907  CB  LEU C   5     144.200 116.356 153.336  1.00134.08      A    C  
ATOM   4908  CG  LEU C   5     144.714 117.587 152.593  1.00136.76      A    C  
ATOM   4909  CD1 LEU C   5     143.568 118.318 151.917  1.00136.73      A    C  
ATOM   4910  CD2 LEU C   5     145.455 118.508 153.545  1.00140.58      A    C  
ATOM   4911  N   SER C   6     144.235 114.717 155.997  1.00132.74      A    N  
ATOM   4912  CA  SER C   6     143.526 113.825 156.899  1.00136.03      A    C  
ATOM   4913  C   SER C   6     142.024 113.921 156.632  1.00143.06      A    C  
ATOM   4914  O   SER C   6     141.582 114.520 155.649  1.00145.74      A    O  
ATOM   4915  CB  SER C   6     143.871 114.158 158.347  1.00135.19      A    C  
ATOM   4916  OG  SER C   6     142.844 114.924 158.950  1.00142.66      A    O  
ATOM   4917  N   ALA C   7     141.219 113.323 157.511  1.00131.86      A    N  
ATOM   4918  CA  ALA C   7     139.771 113.349 157.334  1.00127.79      A    C  
ATOM   4919  C   ALA C   7     139.182 114.692 157.753  1.00131.35      A    C  
ATOM   4920  O   ALA C   7     138.394 115.295 157.012  1.00137.68      A    O  
ATOM   4921  CB  ALA C   7     139.131 112.211 158.127  1.00121.08      A    C  
ATOM   4922  N   GLU C   8     139.555 115.172 158.940  1.00115.03      A    N  
ATOM   4923  CA  GLU C   8     139.050 116.456 159.409  1.00119.71      A    C  
ATOM   4924  C   GLU C   8     139.500 117.589 158.498  1.00122.72      A    C  
ATOM   4925  O   GLU C   8     138.753 118.547 158.272  1.00134.82      A    O  
ATOM   4926  CB  GLU C   8     139.505 116.702 160.845  1.00122.70      A    C  
ATOM   4927  CG  GLU C   8     139.180 115.563 161.792  1.00119.75      A    C  
ATOM   4928  CD  GLU C   8     138.826 116.047 163.181  1.00124.18      A    C  
ATOM   4929  OE1 GLU C   8     138.597 117.262 163.346  1.00126.28      A    O  
ATOM   4930  OE2 GLU C   8     138.777 115.212 164.108  1.00124.19      A    O  
ATOM   4931  N   ASP C   9     140.718 117.497 157.961  1.00122.57      A    N
[truncated: 317,282 more chars]
