# Supplementary material for: Structural insights into ligand recognition and selectivity of the human hydroxycarboxylic acid receptor HCAR2
Source: Cell Discov. 2023 Nov 28;9:118. doi: 10.1038/s41421-023-00610-7 (PMC10682194; doi:10.1038/s41421-023-00610-7)
Supplement: Supplementary file 5 — PDB-MK6892 [file 41421_2023_610_MOESM5_ESM.txt]

ATOM      1  N   ASP A   8     101.855 121.352  52.135  1.00208.74           N1+
ATOM      2  CA  ASP A   8     100.921 121.240  53.248  1.00211.29           C  
ATOM      3  C   ASP A   8     101.655 121.181  54.583  1.00212.32           C  
ATOM      4  O   ASP A   8     102.767 120.662  54.665  1.00212.20           O  
ATOM      5  CB  ASP A   8     100.037 120.002  53.082  1.00211.77           C  
ATOM      6  CG  ASP A   8      98.943 120.200  52.052  1.00211.67           C  
ATOM      7  OD1 ASP A   8      98.660 121.365  51.701  1.00211.27           O  
ATOM      8  OD2 ASP A   8      98.367 119.192  51.593  1.00210.64           O1-
ATOM      9  N   HIS A   9     101.006 121.698  55.625  1.00210.08           N  
ATOM     10  CA  HIS A   9     101.534 121.741  56.999  1.00208.93           C  
ATOM     11  C   HIS A   9     102.837 122.528  56.860  1.00209.59           C  
ATOM     12  O   HIS A   9     102.911 123.392  55.972  1.00210.50           O  
ATOM     13  CB  HIS A   9     101.767 120.321  57.513  1.00209.00           C  
ATOM     14  CG  HIS A   9     100.839 119.304  56.921  1.00208.88           C  
ATOM     15  CD2 HIS A   9     101.241 118.399  55.963  1.00206.83           C  
ATOM     16  ND1 HIS A   9      99.526 119.060  57.142  1.00208.12           N  
ATOM     17  CE1 HIS A   9      99.165 118.016  56.326  1.00206.41           C  
ATOM     18  NE2 HIS A   9     100.217 117.636  55.624  1.00206.69           N  
ATOM     19  N   PHE A  10     103.854 122.275  57.691  1.00215.96           N  
ATOM     20  CA  PHE A  10     105.080 123.068  57.813  1.00215.95           C  
ATOM     21  C   PHE A  10     104.721 124.487  58.244  1.00216.07           C  
ATOM     22  O   PHE A  10     105.297 125.459  57.748  1.00215.91           O  
ATOM     23  CB  PHE A  10     106.034 123.096  56.603  1.00215.53           C  
ATOM     24  CG  PHE A  10     105.374 123.375  55.277  1.00216.12           C  
ATOM     25  CD1 PHE A  10     104.949 124.651  54.940  1.00215.70           C  
ATOM     26  CD2 PHE A  10     105.216 122.362  54.349  1.00216.22           C  
ATOM     27  CE1 PHE A  10     104.352 124.901  53.719  1.00215.82           C  
ATOM     28  CE2 PHE A  10     104.623 122.607  53.125  1.00215.63           C  
ATOM     29  CZ  PHE A  10     104.191 123.878  52.811  1.00215.50           C  
ATOM     30  N   LEU A  11     103.802 124.613  59.197  1.00214.47           N  
ATOM     31  CA  LEU A  11     103.342 125.934  59.620  1.00215.48           C  
ATOM     32  C   LEU A  11     104.334 126.664  60.505  1.00215.78           C  
ATOM     33  O   LEU A  11     103.913 127.655  61.122  1.00215.36           O  
ATOM     34  CB  LEU A  11     101.998 125.820  60.338  1.00213.87           C  
ATOM     35  N   GLU A  12     105.572 126.176  60.609  1.00233.59           N  
ATOM     36  CA  GLU A  12     106.673 126.876  61.264  1.00234.61           C  
ATOM     37  C   GLU A  12     106.108 127.349  62.599  1.00235.70           C  
ATOM     38  O   GLU A  12     106.130 128.550  62.888  1.00236.29           O  
ATOM     39  CB  GLU A  12     106.771 128.316  60.737  1.00234.50           C  
ATOM     40  N   ILE A  13     105.694 126.399  63.444  1.00235.07           N  
ATOM     41  CA  ILE A  13     104.883 126.634  64.639  1.00235.28           C  
ATOM     42  C   ILE A  13     105.442 127.842  65.383  1.00235.38           C  
ATOM     43  O   ILE A  13     104.750 128.853  65.548  1.00234.87           O  
ATOM     44  CB  ILE A  13     105.179 125.394  65.503  1.00235.97           C  
ATOM     45  N   ASP A  14     106.699 127.755  65.799  1.00233.43           N  
ATOM     46  CA  ASP A  14     107.328 128.890  66.448  1.00233.33           C  
ATOM     47  C   ASP A  14     108.241 129.387  65.354  1.00233.94           C  
ATOM     48  O   ASP A  14     107.915 130.342  64.653  1.00233.27           O  
ATOM     49  CB  ASP A  14     108.121 128.522  67.692  1.00232.61           C  
ATOM     50  N   LYS A  15     109.380 128.728  65.187  1.00237.95           N  
ATOM     51  CA  LYS A  15     110.287 129.115  64.108  1.00237.41           C  
ATOM     52  C   LYS A  15     111.110 127.973  63.513  1.00238.71           C  
ATOM     53  O   LYS A  15     112.304 128.173  63.256  1.00237.85           O  
ATOM     54  CB  LYS A  15     111.438 129.993  64.646  1.00236.40           C  
ATOM     55  N   LYS A  16     110.523 126.829  63.918  1.00241.03           N  
ATOM     56  CA  LYS A  16     111.184 125.565  63.741  1.00240.76           C  
ATOM     57  C   LYS A  16     111.130 124.905  62.484  1.00240.32           C  
ATOM     58  O   LYS A  16     111.432 123.705  62.420  1.00239.51           O  
ATOM     59  CB  LYS A  16     110.701 124.566  64.818  1.00240.76           C  
ATOM     60  N   ASN A  17     110.626 125.608  61.502  1.00241.79           N  
ATOM     61  CA  ASN A  17     110.843 125.056  60.259  1.00241.34           C  
ATOM     62  C   ASN A  17     110.110 123.743  60.081  1.00241.98           C  
ATOM     63  O   ASN A  17     110.764 122.794  59.683  1.00242.79           O  
ATOM     64  CB  ASN A  17     112.362 124.772  60.403  1.00241.79           C  
ATOM     65  N   CYS A  18     108.787 123.642  60.327  1.00242.03           N  
ATOM     66  CA  CYS A  18     108.177 122.279  60.256  1.00241.01           C  
ATOM     67  C   CYS A  18     106.650 121.852  60.265  1.00239.94           C  
ATOM     68  O   CYS A  18     105.796 122.691  60.543  1.00240.10           O  
ATOM     69  CB  CYS A  18     108.770 121.708  61.509  1.00241.59           C  
ATOM     70  SG  CYS A  18     107.714 120.500  62.232  1.00246.65           S  
ATOM     71  N   CYS A  19     106.333 120.545  60.071  1.00228.63           N  
ATOM     72  CA  CYS A  19     104.921 120.012  59.935  1.00229.58           C  
ATOM     73  C   CYS A  19     104.057 119.285  61.042  1.00227.57           C  
ATOM     74  O   CYS A  19     104.637 118.597  61.879  1.00227.18           O  
ATOM     75  CB  CYS A  19     104.980 119.024  58.713  1.00231.38           C  
ATOM     76  SG  CYS A  19     105.311 119.718  57.041  1.00239.25           S  
ATOM     77  N   VAL A  20     102.711 119.419  61.059  1.00210.62           N  
ATOM     78  CA  VAL A  20     101.739 118.760  61.923  1.00209.78           C  
ATOM     79  C   VAL A  20     100.595 118.254  61.054  1.00209.14           C  
ATOM     80  O   VAL A  20     100.248 118.876  60.043  1.00209.93           O  
ATOM     81  CB  VAL A  20     101.233 119.705  63.033  1.00210.42           C  
ATOM     82  CG1 VAL A  20     100.334 120.793  62.459  1.00210.63           C  
ATOM     83  CG2 VAL A  20     100.517 118.919  64.122  1.00208.56           C  
ATOM     84  N   PHE A  21     100.025 117.112  61.434  1.00209.96           N  
ATOM     85  CA  PHE A  21      98.984 116.468  60.647  1.00209.60           C  
ATOM     86  C   PHE A  21      97.838 116.037  61.549  1.00209.34           C  
ATOM     87  O   PHE A  21      98.050 115.682  62.712  1.00208.43           O  
ATOM     88  CB  PHE A  21      99.524 115.245  59.891  1.00209.88           C  
ATOM     89  CG  PHE A  21     100.950 115.385  59.446  1.00211.39           C  
ATOM     90  CD1 PHE A  21     101.991 115.020  60.283  1.00213.30           C  
ATOM     91  CD2 PHE A  21     101.253 115.890  58.195  1.00211.77           C  
ATOM     92  CE1 PHE A  21     103.303 115.150  59.880  1.00213.09           C  
ATOM     93  CE2 PHE A  21     102.565 116.024  57.785  1.00212.45           C  
ATOM     94  CZ  PHE A  21     103.591 115.654  58.628  1.00212.46           C  
ATOM     95  N   ARG A  22      96.625 116.070  61.003  1.00208.26           N  
ATOM     96  CA  ARG A  22      95.446 115.537  61.670  1.00210.11           C  
ATOM     97  C   ARG A  22      94.747 114.574  60.722  1.00211.29           C  
ATOM     98  O   ARG A  22      94.499 114.911  59.560  1.00210.43           O  
ATOM     99  CB  ARG A  22      94.499 116.658  62.116  1.00208.65           C  
ATOM    100  N   ASP A  23      94.444 113.376  61.215  1.00219.15           N  
ATOM    101  CA  ASP A  23      93.877 112.316  60.396  1.00218.06           C  
ATOM    102  C   ASP A  23      92.640 111.748  61.077  1.00218.70           C  
ATOM    103  O   ASP A  23      92.474 111.844  62.296  1.00217.79           O  
ATOM    104  CB  ASP A  23      94.901 111.198  60.140  1.00216.10           C  
ATOM    105  CG  ASP A  23      94.408 110.172  59.138  1.00216.45           C  
ATOM    106  OD1 ASP A  23      94.409 110.474  57.927  1.00215.94           O  
ATOM    107  OD2 ASP A  23      94.016 109.066  59.562  1.00217.98           O1-
ATOM    108  N   ASP A  24      91.762 111.154  60.264  1.00229.15           N  
ATOM    109  CA  ASP A  24      90.536 110.572  60.800  1.00229.04           C  
ATOM    110  C   ASP A  24      90.823 109.397  61.728  1.00229.64           C  
ATOM    111  O   ASP A  24      90.088 109.185  62.699  1.00230.13           O  
ATOM    112  CB  ASP A  24      89.605 110.162  59.653  1.00228.32           C  
ATOM    113  N   PHE A  25      91.891 108.637  61.460  1.00217.54           N  
ATOM    114  CA  PHE A  25      92.213 107.485  62.298  1.00214.84           C  
ATOM    115  C   PHE A  25      92.374 107.878  63.759  1.00214.64           C  
ATOM    116  O   PHE A  25      92.101 107.067  64.652  1.00213.89           O  
ATOM    117  CB  PHE A  25      93.487 106.802  61.797  1.00213.82           C  
ATOM    118  N   ILE A  26      92.805 109.113  64.021  1.00213.16           N  
ATOM    119  CA  ILE A  26      92.882 109.605  65.394  1.00213.53           C  
ATOM    120  C   ILE A  26      91.522 109.492  66.071  1.00215.06           C  
ATOM    121  O   ILE A  26      91.356 108.778  67.068  1.00212.48           O  
ATOM    122  CB  ILE A  26      93.402 111.053  65.420  1.00211.94           C  
ATOM    123  CG1 ILE A  26      94.659 111.187  64.560  1.00210.01           C  
ATOM    124  CG2 ILE A  26      93.627 111.583  66.849  1.00212.60           C  
ATOM    125  CD1 ILE A  26      95.814 110.345  65.044  1.00210.68           C  
ATOM    126  N   VAL A  27      90.519 110.180  65.523  1.00224.07           N  
ATOM    127  CA  VAL A  27      89.193 110.154  66.127  1.00222.54           C  
ATOM    128  C   VAL A  27      88.543 108.782  65.985  1.00221.87           C  
ATOM    129  O   VAL A  27      87.541 108.501  66.652  1.00220.49           O  
ATOM    130  CB  VAL A  27      88.308 111.262  65.520  1.00221.49           C  
ATOM    131  N   LYS A  28      89.081 107.911  65.130  1.00222.67           N  
ATOM    132  CA  LYS A  28      88.535 106.561  65.040  1.00222.27           C  
ATOM    133  C   LYS A  28      89.013 105.683  66.192  1.00222.31           C  
ATOM    134  O   LYS A  28      88.215 104.960  66.801  1.00222.45           O  
ATOM    135  CB  LYS A  28      88.890 105.924  63.695  1.00221.60           C  
ATOM    136  N   VAL A  29      90.303 105.727  66.513  1.00217.77           N  
ATOM    137  CA  VAL A  29      90.895 104.732  67.402  1.00217.46           C  
ATOM    138  C   VAL A  29      91.175 105.288  68.796  1.00215.72           C  
ATOM    139  O   VAL A  29      90.997 104.575  69.782  1.00214.16           O  
ATOM    140  CB  VAL A  29      92.166 104.116  66.772  1.00216.58           C  
ATOM    141  CG1 VAL A  29      91.862 103.594  65.376  1.00215.59           C  
ATOM    142  CG2 VAL A  29      93.317 105.103  66.738  1.00215.92           C  
ATOM    143  N   LEU A  30      91.628 106.539  68.917  1.00203.86           N  
ATOM    144  CA  LEU A  30      91.956 107.074  70.240  1.00203.90           C  
ATOM    145  C   LEU A  30      90.751 107.185  71.173  1.00202.98           C  
ATOM    146  O   LEU A  30      90.873 106.796  72.350  1.00202.17           O  
ATOM    147  CB  LEU A  30      92.659 108.430  70.090  1.00201.04           C  
ATOM    148  CG  LEU A  30      94.150 108.527  69.689  1.00201.69           C  
ATOM    149  CD1 LEU A  30      95.125 107.663  70.478  1.00203.82           C  
ATOM    150  CD2 LEU A  30      94.358 108.150  68.240  1.00203.04           C  
ATOM    151  N   PRO A  31      89.597 107.713  70.756  1.00193.62           N  
ATOM    152  CA  PRO A  31      88.507 107.969  71.714  1.00192.74           C  
ATOM    153  C   PRO A  31      88.171 106.760  72.573  1.00192.83           C  
ATOM    154  O   PRO A  31      88.151 106.885  73.806  1.00191.80           O  
ATOM    155  CB  PRO A  31      87.330 108.374  70.814  1.00194.99           C  
ATOM    156  CG  PRO A  31      87.975 109.006  69.659  1.00195.32           C  
ATOM    157  CD  PRO A  31      89.266 108.266  69.427  1.00193.73           C  
ATOM    158  N   PRO A  32      87.911 105.563  71.989  1.00204.72           N  
ATOM    159  CA  PRO A  32      87.504 104.442  72.850  1.00206.74           C  
ATOM    160  C   PRO A  32      88.586 104.014  73.830  1.00207.77           C  
ATOM    161  O   PRO A  32      88.301 103.783  75.011  1.00208.15           O  
ATOM    162  CB  PRO A  32      87.178 103.319  71.856  1.00206.45           C  
ATOM    163  CG  PRO A  32      87.893 103.657  70.628  1.00206.25           C  
ATOM    164  CD  PRO A  32      88.041 105.140  70.579  1.00204.65           C  
ATOM    165  N   VAL A  33      89.830 103.901  73.355  1.00205.86           N  
ATOM    166  CA  VAL A  33      90.888 103.374  74.211  1.00204.80           C  
ATOM    167  C   VAL A  33      91.167 104.330  75.364  1.00203.79           C  
ATOM    168  O   VAL A  33      91.267 103.908  76.525  1.00203.25           O  
ATOM    169  CB  VAL A  33      92.159 103.065  73.393  1.00202.50           C  
ATOM    170  CG1 VAL A  33      92.514 104.206  72.467  1.00200.43           C  
ATOM    171  CG2 VAL A  33      93.322 102.729  74.310  1.00202.59           C  
ATOM    172  N   LEU A  34      91.274 105.634  75.082  1.00198.03           N  
ATOM    173  CA  LEU A  34      91.479 106.548  76.203  1.00197.94           C  
ATOM    174  C   LEU A  34      90.221 106.737  77.039  1.00196.78           C  
ATOM    175  O   LEU A  34      90.327 107.127  78.201  1.00194.92           O  
ATOM    176  CB  LEU A  34      92.040 107.899  75.753  1.00196.56           C  
ATOM    177  N   GLY A  35      89.037 106.413  76.518  1.00199.86           N  
ATOM    178  CA  GLY A  35      87.875 106.352  77.391  1.00199.77           C  
ATOM    179  C   GLY A  35      87.984 105.230  78.406  1.00201.41           C  
ATOM    180  O   GLY A  35      87.694 105.418  79.596  1.00201.71           O  
ATOM    181  N   LEU A  36      88.406 104.046  77.951  1.00205.20           N  
ATOM    182  CA  LEU A  36      88.626 102.938  78.878  1.00204.59           C  
ATOM    183  C   LEU A  36      89.715 103.273  79.888  1.00204.39           C  
ATOM    184  O   LEU A  36      89.565 103.000  81.086  1.00203.75           O  
ATOM    185  CB  LEU A  36      88.979 101.655  78.124  1.00204.94           C  
ATOM    186  N   GLU A  37      90.820 103.865  79.425  1.00199.88           N  
ATOM    187  CA  GLU A  37      91.869 104.283  80.349  1.00199.97           C  
ATOM    188  C   GLU A  37      91.335 105.303  81.345  1.00201.68           C  
ATOM    189  O   GLU A  37      91.662 105.262  82.533  1.00201.70           O  
ATOM    190  CB  GLU A  37      93.073 104.855  79.598  1.00199.27           C  
ATOM    191  N   PHE A  38      90.501 106.227  80.864  1.00210.62           N  
ATOM    192  CA  PHE A  38      89.868 107.224  81.713  1.00210.29           C  
ATOM    193  C   PHE A  38      89.146 106.553  82.871  1.00210.79           C  
ATOM    194  O   PHE A  38      89.485 106.773  84.040  1.00209.36           O  
ATOM    195  CB  PHE A  38      88.892 108.043  80.860  1.00210.44           C  
ATOM    196  N   ILE A  39      88.163 105.708  82.554  1.00212.67           N  
ATOM    197  CA  ILE A  39      87.334 105.126  83.609  1.00212.57           C  
ATOM    198  C   ILE A  39      88.180 104.258  84.533  1.00210.72           C  
ATOM    199  O   ILE A  39      88.047 104.321  85.766  1.00210.80           O  
ATOM    200  CB  ILE A  39      86.153 104.333  83.019  1.00212.42           C  
ATOM    201  N   PHE A  40      89.062 103.437  83.950  1.00197.26           N  
ATOM    202  CA  PHE A  40      89.866 102.520  84.748  1.00196.70           C  
ATOM    203  C   PHE A  40      90.760 103.281  85.716  1.00198.00           C  
ATOM    204  O   PHE A  40      90.865 102.921  86.895  1.00196.72           O  
ATOM    205  CB  PHE A  40      90.690 101.618  83.832  1.00198.25           C  
ATOM    206  N   GLY A  41      91.404 104.346  85.236  1.00206.57           N  
ATOM    207  CA  GLY A  41      92.192 105.177  86.122  1.00207.25           C  
ATOM    208  C   GLY A  41      91.357 105.786  87.228  1.00206.84           C  
ATOM    209  O   GLY A  41      91.753 105.761  88.397  1.00206.53           O  
ATOM    210  N   LEU A  42      90.178 106.317  86.883  1.00205.18           N  
ATOM    211  CA  LEU A  42      89.327 106.879  87.927  1.00204.61           C  
ATOM    212  C   LEU A  42      89.098 105.879  89.049  1.00204.93           C  
ATOM    213  O   LEU A  42      89.450 106.151  90.199  1.00203.09           O  
ATOM    214  CB  LEU A  42      87.990 107.393  87.385  1.00205.62           C  
ATOM    215  N   LEU A  43      88.554 104.695  88.742  1.00210.40           N  
ATOM    216  CA  LEU A  43      88.226 103.830  89.879  1.00210.64           C  
ATOM    217  C   LEU A  43      89.490 103.331  90.573  1.00209.76           C  
ATOM    218  O   LEU A  43      89.556 103.321  91.810  1.00209.03           O  
ATOM    219  CB  LEU A  43      87.335 102.631  89.522  1.00210.23           C  
ATOM    220  N   GLY A  44      90.508 102.928  89.804  1.00204.44           N  
ATOM    221  CA  GLY A  44      91.695 102.353  90.417  1.00203.86           C  
ATOM    222  C   GLY A  44      92.387 103.314  91.364  1.00205.59           C  
ATOM    223  O   GLY A  44      92.563 103.019  92.551  1.00203.73           O  
ATOM    224  N   ASN A  45      92.772 104.490  90.859  1.00208.42           N  
ATOM    225  CA  ASN A  45      93.391 105.466  91.745  1.00207.02           C  
ATOM    226  C   ASN A  45      92.404 106.006  92.771  1.00205.00           C  
ATOM    227  O   ASN A  45      92.827 106.496  93.821  1.00203.31           O  
ATOM    228  CB  ASN A  45      94.029 106.594  90.935  1.00205.83           C  
ATOM    229  N   GLY A  46      91.097 105.872  92.530  1.00208.23           N  
ATOM    230  CA  GLY A  46      90.140 106.236  93.558  1.00209.54           C  
ATOM    231  C   GLY A  46      90.275 105.372  94.794  1.00210.26           C  
ATOM    232  O   GLY A  46      90.448 105.882  95.905  1.00209.84           O  
ATOM    233  N   LEU A  47      90.222 104.047  94.618  1.00213.29           N  
ATOM    234  CA  LEU A  47      90.437 103.195  95.788  1.00212.41           C  
ATOM    235  C   LEU A  47      91.856 103.331  96.320  1.00212.06           C  
ATOM    236  O   LEU A  47      92.064 103.246  97.536  1.00210.34           O  
ATOM    237  CB  LEU A  47      90.133 101.711  95.535  1.00212.54           C  
ATOM    238  N   ALA A  48      92.839 103.548  95.441  1.00208.36           N  
ATOM    239  CA  ALA A  48      94.213 103.707  95.908  1.00207.81           C  
ATOM    240  C   ALA A  48      94.330 104.872  96.885  1.00207.79           C  
ATOM    241  O   ALA A  48      94.820 104.710  98.010  1.00208.22           O  
ATOM    242  CB  ALA A  48      95.152 103.902  94.718  1.00206.24           C  
ATOM    243  N   LEU A  49      93.851 106.052  96.482  1.00206.50           N  
ATOM    244  CA  LEU A  49      93.923 107.214  97.359  1.00207.03           C  
ATOM    245  C   LEU A  49      92.998 107.076  98.560  1.00207.70           C  
ATOM    246  O   LEU A  49      93.329 107.564  99.645  1.00207.26           O  
ATOM    247  CB  LEU A  49      93.600 108.487  96.580  1.00206.70           C  
ATOM    248  CG  LEU A  49      94.458 108.737  95.340  1.00205.62           C  
ATOM    249  CD1 LEU A  49      93.707 109.588  94.331  1.00206.34           C  
ATOM    250  CD2 LEU A  49      95.771 109.388  95.728  1.00205.58           C  
ATOM    251  N   TRP A  50      91.848 106.417  98.399  1.00224.48           N  
ATOM    252  CA  TRP A  50      90.954 106.214  99.533  1.00225.72           C  
ATOM    253  C   TRP A  50      91.640 105.401 100.624  1.00226.23           C  
ATOM    254  O   TRP A  50      91.626 105.779 101.804  1.00227.18           O  
ATOM    255  CB  TRP A  50      89.674 105.523  99.064  1.00225.95           C  
ATOM    256  N   ILE A  51      92.265 104.286 100.241  1.00218.86           N  
ATOM    257  CA  ILE A  51      92.991 103.470 101.207  1.00218.89           C  
ATOM    258  C   ILE A  51      94.168 104.245 101.780  1.00219.70           C  
ATOM    259  O   ILE A  51      94.414 104.221 102.991  1.00222.20           O  
ATOM    260  CB  ILE A  51      93.443 102.147 100.562  1.00218.10           C  
ATOM    261  CG1 ILE A  51      92.233 101.293 100.182  1.00217.34           C  
ATOM    262  CG2 ILE A  51      94.357 101.378 101.504  1.00218.03           C  
ATOM    263  CD1 ILE A  51      92.464 100.410  98.974  1.00216.15           C  
ATOM    264  N   PHE A  52      94.909 104.957 100.930  1.00212.44           N  
ATOM    265  CA  PHE A  52      96.097 105.651 101.408  1.00212.52           C  
ATOM    266  C   PHE A  52      95.773 106.850 102.288  1.00211.95           C  
ATOM    267  O   PHE A  52      96.654 107.312 103.021  1.00211.70           O  
ATOM    268  CB  PHE A  52      96.955 106.089 100.222  1.00211.88           C  
ATOM    269  N   CYS A  53      94.545 107.362 102.240  1.00219.44           N  
ATOM    270  CA  CYS A  53      94.150 108.488 103.071  1.00219.85           C  
ATOM    271  C   CYS A  53      93.388 108.091 104.324  1.00220.06           C  
ATOM    272  O   CYS A  53      93.494 108.786 105.335  1.00218.47           O  
ATOM    273  CB  CYS A  53      93.293 109.471 102.262  1.00220.50           C  
ATOM    274  SG  CYS A  53      94.198 110.899 101.623  1.00218.77           S  
ATOM    275  N   PHE A  54      92.623 106.995 104.291  1.00225.51           N  
ATOM    276  CA  PHE A  54      91.824 106.605 105.447  1.00224.49           C  
ATOM    277  C   PHE A  54      92.060 105.167 105.894  1.00225.29           C  
ATOM    278  O   PHE A  54      91.404 104.715 106.839  1.00225.82           O  
ATOM    279  CB  PHE A  54      90.332 106.817 105.162  1.00224.49           C  
ATOM    280  N   HIS A  55      92.968 104.430 105.245  1.00236.20           N  
ATOM    281  CA  HIS A  55      93.192 103.037 105.617  1.00236.80           C  
ATOM    282  C   HIS A  55      94.670 102.653 105.594  1.00235.77           C  
ATOM    283  O   HIS A  55      94.989 101.472 105.413  1.00234.19           O  
ATOM    284  CB  HIS A  55      92.400 102.100 104.694  1.00236.02           C  
ATOM    285  N   LEU A  56      95.576 103.611 105.772  1.00228.24           N  
ATOM    286  CA  LEU A  56      97.019 103.382 105.715  1.00228.04           C  
ATOM    287  C   LEU A  56      97.699 103.969 106.945  1.00228.34           C  
ATOM    288  O   LEU A  56      98.628 104.774 106.852  1.00227.70           O  
ATOM    289  CB  LEU A  56      97.633 103.947 104.437  1.00228.85           C  
ATOM    290  N   LYS A  57      97.210 103.586 108.129  1.00227.41           N  
ATOM    291  CA  LYS A  57      97.737 104.130 109.378  1.00227.08           C  
ATOM    292  C   LYS A  57      99.239 103.908 109.520  1.00227.70           C  
ATOM    293  O   LYS A  57      99.909 104.657 110.240  1.00226.58           O  
ATOM    294  CB  LYS A  57      97.015 103.506 110.575  1.00225.08           C  
ATOM    295  N   SER A  58      99.780 102.878 108.863  1.00230.16           N  
ATOM    296  CA  SER A  58     101.211 102.597 108.952  1.00228.10           C  
ATOM    297  C   SER A  58     102.037 103.787 108.477  1.00227.81           C  
ATOM    298  O   SER A  58     102.821 104.361 109.242  1.00226.92           O  
ATOM    299  CB  SER A  58     101.547 101.345 108.139  1.00227.02           C  
ATOM    300  N   TRP A  59     101.872 104.169 107.210  1.00215.04           N  
ATOM    301  CA  TRP A  59     102.495 105.366 106.645  1.00213.59           C  
ATOM    302  C   TRP A  59     104.021 105.313 106.764  1.00212.72           C  
ATOM    303  O   TRP A  59     104.645 106.106 107.469  1.00212.01           O  
ATOM    304  CB  TRP A  59     101.935 106.631 107.304  1.00213.19           C  
ATOM    305  CG  TRP A  59     101.814 107.784 106.367  1.00214.35           C  
ATOM    306  CD1 TRP A  59     102.354 109.027 106.522  1.00214.27           C  
ATOM    307  CD2 TRP A  59     101.101 107.808 105.127  1.00214.62           C  
ATOM    308  CE2 TRP A  59     101.255 109.096 104.582  1.00214.40           C  
ATOM    309  CE3 TRP A  59     100.347 106.864 104.424  1.00213.63           C  
ATOM    310  NE1 TRP A  59     102.024 109.822 105.453  1.00214.43           N  
ATOM    311  CZ2 TRP A  59     100.684 109.463 103.369  1.00212.32           C  
ATOM    312  CZ3 TRP A  59      99.785 107.230 103.222  1.00212.75           C  
ATOM    313  CH2 TRP A  59      99.954 108.517 102.709  1.00211.99           C  
ATOM    314  N   LYS A  60     104.613 104.351 106.061  1.00188.12           N  
ATOM    315  CA  LYS A  60     106.058 104.191 106.057  1.00186.01           C  
ATOM    316  C   LYS A  60     106.651 104.868 104.818  1.00187.63           C  
ATOM    317  O   LYS A  60     105.935 105.392 103.962  1.00188.52           O  
ATOM    318  CB  LYS A  60     106.421 102.709 106.131  1.00185.26           C  
ATOM    319  N   SER A  61     107.985 104.862 104.725  1.00174.84           N  
ATOM    320  CA  SER A  61     108.664 105.565 103.640  1.00175.78           C  
ATOM    321  C   SER A  61     108.262 105.009 102.280  1.00175.32           C  
ATOM    322  O   SER A  61     107.916 105.765 101.362  1.00175.51           O  
ATOM    323  CB  SER A  61     110.178 105.475 103.830  1.00173.61           C  
ATOM    324  OG  SER A  61     110.551 105.865 105.140  1.00171.97           O  
ATOM    325  N   SER A  62     108.299 103.684 102.132  1.00161.01           N  
ATOM    326  CA  SER A  62     107.865 103.076 100.880  1.00159.22           C  
ATOM    327  C   SER A  62     106.396 103.371 100.618  1.00162.59           C  
ATOM    328  O   SER A  62     105.997 103.620  99.474  1.00165.89           O  
ATOM    329  CB  SER A  62     108.121 101.571 100.910  1.00158.18           C  
ATOM    330  OG  SER A  62     109.495 101.296 101.123  1.00158.34           O  
ATOM    331  N   ARG A  63     105.578 103.362 101.671  1.00174.23           N  
ATOM    332  CA  ARG A  63     104.182 103.757 101.526  1.00175.01           C  
ATOM    333  C   ARG A  63     104.069 105.205 101.066  1.00174.42           C  
ATOM    334  O   ARG A  63     103.195 105.540 100.259  1.00175.50           O  
ATOM    335  CB  ARG A  63     103.439 103.554 102.846  1.00176.34           C  
ATOM    336  CG  ARG A  63     103.346 102.104 103.290  1.00175.77           C  
ATOM    337  CD  ARG A  63     102.547 101.269 102.305  1.00176.36           C  
ATOM    338  NE  ARG A  63     102.357  99.905 102.784  1.00178.07           N  
ATOM    339  CZ  ARG A  63     101.946  98.895 102.029  1.00178.31           C  
ATOM    340  NH1 ARG A  63     101.676  99.058 100.744  1.00176.55           N1+
ATOM    341  NH2 ARG A  63     101.804  97.692 102.577  1.00177.49           N1+
ATOM    342  N   ILE A  64     104.945 106.078 101.569  1.00163.30           N  
ATOM    343  CA  ILE A  64     104.922 107.481 101.162  1.00165.57           C  
ATOM    344  C   ILE A  64     105.227 107.608  99.673  1.00165.83           C  
ATOM    345  O   ILE A  64     104.546 108.336  98.936  1.00165.62           O  
ATOM    346  CB  ILE A  64     105.913 108.296 102.013  1.00165.12           C  
ATOM    347  CG1 ILE A  64     105.304 108.616 103.379  1.00165.43           C  
ATOM    348  CG2 ILE A  64     106.324 109.570 101.293  1.00165.26           C  
ATOM    349  CD1 ILE A  64     106.141 109.557 104.216  1.00165.60           C  
ATOM    350  N   PHE A  65     106.258 106.897  99.209  1.00152.02           N  
ATOM    351  CA  PHE A  65     106.599 106.944  97.791  1.00149.88           C  
ATOM    352  C   PHE A  65     105.469 106.389  96.936  1.00152.51           C  
ATOM    353  O   PHE A  65     105.151 106.941  95.873  1.00160.28           O  
ATOM    354  CB  PHE A  65     107.893 106.176  97.532  1.00145.21           C  
ATOM    355  CG  PHE A  65     109.094 106.776  98.195  1.00144.23           C  
ATOM    356  CD1 PHE A  65     109.419 108.103  97.989  1.00146.42           C  
ATOM    357  CD2 PHE A  65     109.904 106.014  99.016  1.00150.93           C  
ATOM    358  CE1 PHE A  65     110.524 108.660  98.595  1.00152.22           C  
ATOM    359  CE2 PHE A  65     111.010 106.566  99.626  1.00149.35           C  
ATOM    360  CZ  PHE A  65     111.321 107.891  99.414  1.00148.47           C  
ATOM    361  N   LEU A  66     104.848 105.297  97.384  1.00154.12           N  
ATOM    362  CA  LEU A  66     103.733 104.728  96.640  1.00155.46           C  
ATOM    363  C   LEU A  66     102.564 105.703  96.573  1.00158.87           C  
ATOM    364  O   LEU A  66     101.913 105.832  95.532  1.00159.40           O  
ATOM    365  CB  LEU A  66     103.306 103.405  97.273  1.00159.65           C  
ATOM    366  CG  LEU A  66     104.310 102.258  97.129  1.00159.30           C  
ATOM    367  CD1 LEU A  66     104.135 101.232  98.240  1.00158.88           C  
ATOM    368  CD2 LEU A  66     104.197 101.603  95.764  1.00158.28           C  
ATOM    369  N   PHE A  67     102.293 106.411  97.671  1.00174.03           N  
ATOM    370  CA  PHE A  67     101.216 107.397  97.673  1.00176.52           C  
ATOM    371  C   PHE A  67     101.513 108.548  96.721  1.00175.57           C  
ATOM    372  O   PHE A  67     100.609 109.043  96.039  1.00177.24           O  
ATOM    373  CB  PHE A  67     100.960 107.867  99.115  1.00178.62           C  
ATOM    374  N   ASN A  68     102.760 109.013  96.678  1.00158.02           N  
ATOM    375  CA  ASN A  68     103.071 110.103  95.758  1.00157.79           C  
ATOM    376  C   ASN A  68     102.973 109.648  94.306  1.00158.17           C  
ATOM    377  O   ASN A  68     102.490 110.394  93.443  1.00162.01           O  
ATOM    378  CB  ASN A  68     104.441 110.685  96.072  1.00154.35           C  
ATOM    379  CG  ASN A  68     104.481 111.324  97.434  1.00161.60           C  
ATOM    380  ND2 ASN A  68     103.632 111.050  98.281  1.00165.02           N  
ATOM    381  OD1 ASN A  68     105.426 112.221  97.637  1.00162.22           O  
ATOM    382  N   LEU A  69     103.327 108.402  94.046  1.00152.14           N  
ATOM    383  CA  LEU A  69     103.141 107.893  92.702  1.00153.19           C  
ATOM    384  C   LEU A  69     101.652 107.890  92.434  1.00154.36           C  
ATOM    385  O   LEU A  69     101.204 108.299  91.366  1.00156.72           O  
ATOM    386  CB  LEU A  69     103.720 106.491  92.570  1.00150.76           C  
ATOM    387  CG  LEU A  69     102.841 105.396  91.971  1.00151.04           C  
ATOM    388  CD1 LEU A  69     103.011 105.343  90.461  1.00154.18           C  
ATOM    389  CD2 LEU A  69     103.186 104.056  92.598  1.00152.95           C  
ATOM    390  N   ALA A  70     100.873 107.455  93.414  1.00163.73           N  
ATOM    391  CA  ALA A  70      99.429 107.369  93.237  1.00164.76           C  
ATOM    392  C   ALA A  70      98.832 108.724  92.888  1.00165.06           C  
ATOM    393  O   ALA A  70      97.969 108.823  92.014  1.00164.49           O  
ATOM    394  CB  ALA A  70      98.779 106.813  94.503  1.00167.72           C  
ATOM    395  N   VAL A  71      99.264 109.780  93.577  1.00170.81           N  
ATOM    396  CA  VAL A  71      98.699 111.098  93.299  1.00171.47           C  
ATOM    397  C   VAL A  71      99.155 111.601  91.936  1.00170.44           C  
ATOM    398  O   VAL A  71      98.385 112.245  91.213  1.00170.99           O  
ATOM    399  CB  VAL A  71      99.019 112.099  94.426  1.00173.13           C  
ATOM    400  CG1 VAL A  71      98.711 111.484  95.762  1.00172.46           C  
ATOM    401  CG2 VAL A  71     100.461 112.572  94.371  1.00171.04           C  
ATOM    402  N   ALA A  72     100.403 111.313  91.555  1.00169.45           N  
ATOM    403  CA  ALA A  72     100.850 111.678  90.216  1.00171.52           C  
ATOM    404  C   ALA A  72      99.996 110.987  89.162  1.00171.45           C  
ATOM    405  O   ALA A  72      99.527 111.618  88.207  1.00173.45           O  
ATOM    406  CB  ALA A  72     102.326 111.326  90.039  1.00171.31           C  
ATOM    407  N   ASP A  73      99.742 109.692  89.351  1.00178.63           N  
ATOM    408  CA  ASP A  73      98.909 108.953  88.410  1.00181.29           C  
ATOM    409  C   ASP A  73      97.462 109.433  88.426  1.00182.46           C  
ATOM    410  O   ASP A  73      96.790 109.404  87.390  1.00180.75           O  
ATOM    411  CB  ASP A  73      98.979 107.463  88.724  1.00183.61           C  
ATOM    412  CG  ASP A  73      99.026 106.615  87.482  1.00184.00           C  
ATOM    413  OD1 ASP A  73      99.759 106.975  86.537  1.00180.23           O  
ATOM    414  OD2 ASP A  73      98.317 105.593  87.449  1.00186.66           O1-
ATOM    415  N   PHE A  74      96.960 109.859  89.586  1.00192.50           N  
ATOM    416  CA  PHE A  74      95.592 110.356  89.673  1.00193.08           C  
ATOM    417  C   PHE A  74      95.440 111.664  88.908  1.00191.83           C  
ATOM    418  O   PHE A  74      94.518 111.824  88.098  1.00192.18           O  
ATOM    419  CB  PHE A  74      95.199 110.530  91.141  1.00195.64           C  
ATOM    420  N   LEU A  75      96.347 112.612  89.135  1.00174.88           N  
ATOM    421  CA  LEU A  75      96.319 113.815  88.315  1.00175.21           C  
ATOM    422  C   LEU A  75      96.460 113.457  86.840  1.00175.81           C  
ATOM    423  O   LEU A  75      95.803 114.059  85.982  1.00179.41           O  
ATOM    424  CB  LEU A  75      97.408 114.791  88.757  1.00173.94           C  
ATOM    425  CG  LEU A  75      97.557 115.081  90.248  1.00174.95           C  
ATOM    426  CD1 LEU A  75      98.686 116.071  90.467  1.00175.18           C  
ATOM    427  CD2 LEU A  75      96.257 115.610  90.824  1.00178.03           C  
ATOM    428  N   LEU A  76      97.272 112.441  86.531  1.00173.72           N  
ATOM    429  CA  LEU A  76      97.446 112.043  85.138  1.00174.77           C  
ATOM    430  C   LEU A  76      96.133 111.570  84.530  1.00178.69           C  
ATOM    431  O   LEU A  76      95.763 112.002  83.433  1.00180.98           O  
ATOM    432  CB  LEU A  76      98.519 110.957  85.032  1.00177.87           C  
ATOM    433  CG  LEU A  76      99.170 110.663  83.664  1.00179.31           C  
ATOM    434  CD1 LEU A  76      98.315 109.859  82.696  1.00177.76           C  
ATOM    435  CD2 LEU A  76      99.593 111.914  82.902  1.00176.33           C  
ATOM    436  N   ILE A  77      95.401 110.702  85.231  1.00192.84           N  
ATOM    437  CA  ILE A  77      94.191 110.170  84.614  1.00194.20           C  
ATOM    438  C   ILE A  77      93.045 111.171  84.701  1.00193.94           C  
ATOM    439  O   ILE A  77      91.992 110.945  84.094  1.00194.88           O  
ATOM    440  CB  ILE A  77      93.815 108.770  85.156  1.00195.00           C  
ATOM    441  CG1 ILE A  77      93.702 108.652  86.689  1.00193.80           C  
ATOM    442  CG2 ILE A  77      94.790 107.723  84.630  1.00193.89           C  
ATOM    443  CD1 ILE A  77      92.753 109.589  87.391  1.00192.66           C  
ATOM    444  N   ILE A  78      93.214 112.271  85.441  1.00182.29           N  
ATOM    445  CA  ILE A  78      92.263 113.371  85.276  1.00180.86           C  
ATOM    446  C   ILE A  78      92.656 114.332  84.155  1.00179.51           C  
ATOM    447  O   ILE A  78      91.811 115.121  83.715  1.00180.32           O  
ATOM    448  CB  ILE A  78      92.039 114.174  86.571  1.00182.67           C  
ATOM    449  CG1 ILE A  78      93.109 115.254  86.747  1.00181.20           C  
ATOM    450  CG2 ILE A  78      91.901 113.255  87.773  1.00182.51           C  
ATOM    451  CD1 ILE A  78      93.086 115.923  88.100  1.00181.68           C  
ATOM    452  N   CYS A  79      93.909 114.319  83.687  1.00195.37           N  
ATOM    453  CA  CYS A  79      94.209 115.132  82.504  1.00197.35           C  
ATOM    454  C   CYS A  79      93.621 114.558  81.218  1.00196.74           C  
ATOM    455  O   CYS A  79      93.493 115.296  80.236  1.00196.98           O  
ATOM    456  CB  CYS A  79      95.723 115.161  82.264  1.00199.72           C  
ATOM    457  SG  CYS A  79      96.802 115.399  83.692  1.00207.74           S  
ATOM    458  N   LEU A  80      93.255 113.276  81.201  1.00192.09           N  
ATOM    459  CA  LEU A  80      92.833 112.636  79.963  1.00193.63           C  
ATOM    460  C   LEU A  80      91.606 113.291  79.298  1.00193.68           C  
ATOM    461  O   LEU A  80      91.617 113.394  78.074  1.00194.67           O  
ATOM    462  CB  LEU A  80      92.569 111.149  80.180  1.00192.75           C  
ATOM    463  CG  LEU A  80      93.398 110.425  81.231  1.00191.15           C  
ATOM    464  CD1 LEU A  80      92.971 108.977  81.321  1.00191.74           C  
ATOM    465  CD2 LEU A  80      94.877 110.461  80.836  1.00192.69           C  
ATOM    466  N   PRO A  81      90.543 113.687  80.013  1.00189.45           N  
ATOM    467  CA  PRO A  81      89.352 114.192  79.300  1.00189.74           C  
ATOM    468  C   PRO A  81      89.612 115.385  78.392  1.00189.46           C  
ATOM    469  O   PRO A  81      88.981 115.492  77.334  1.00188.55           O  
ATOM    470  CB  PRO A  81      88.393 114.554  80.445  1.00192.78           C  
ATOM    471  CG  PRO A  81      89.261 114.676  81.655  1.00191.67           C  
ATOM    472  CD  PRO A  81      90.299 113.625  81.463  1.00189.03           C  
ATOM    473  N   PHE A  82      90.516 116.290  78.770  1.00193.51           N  
ATOM    474  CA  PHE A  82      90.744 117.475  77.948  1.00194.82           C  
ATOM    475  C   PHE A  82      91.467 117.155  76.624  1.00198.15           C  
ATOM    476  O   PHE A  82      91.115 117.681  75.571  1.00197.81           O  
ATOM    477  CB  PHE A  82      91.614 118.478  78.705  1.00195.77           C  
ATOM    478  CG  PHE A  82      91.020 118.942  80.007  1.00195.61           C  
ATOM    479  CD1 PHE A  82      91.031 118.127  81.127  1.00195.30           C  
ATOM    480  CD2 PHE A  82      90.456 120.201  80.109  1.00195.56           C  
ATOM    481  CE1 PHE A  82      90.487 118.558  82.319  1.00195.14           C  
ATOM    482  CE2 PHE A  82      89.911 120.637  81.299  1.00195.50           C  
ATOM    483  CZ  PHE A  82      89.927 119.815  82.406  1.00196.03           C  
ATOM    484  N   LEU A  83      92.478 116.273  76.669  1.00205.06           N  
ATOM    485  CA  LEU A  83      93.160 115.769  75.466  1.00203.54           C  
ATOM    486  C   LEU A  83      92.275 114.791  74.676  1.00201.95           C  
ATOM    487  O   LEU A  83      92.397 114.691  73.461  1.00201.21           O  
ATOM    488  CB  LEU A  83      94.555 115.209  75.817  1.00201.93           C  
ATOM    489  N   MET A  84      91.304 114.168  75.345  1.00199.72           N  
ATOM    490  CA  MET A  84      90.246 113.381  74.727  1.00199.02           C  
ATOM    491  C   MET A  84      89.329 114.237  73.862  1.00199.88           C  
ATOM    492  O   MET A  84      89.144 113.976  72.666  1.00200.72           O  
ATOM    493  CB  MET A  84      89.468 112.658  75.832  1.00198.35           C  
ATOM    494  CG  MET A  84      88.359 111.697  75.441  1.00201.79           C  
ATOM    495  SD  MET A  84      88.737 110.549  74.113  1.00208.86           S  
ATOM    496  CE  MET A  84      87.872 111.313  72.755  1.00203.33           C  
ATOM    497  N   ASP A  85      88.786 115.304  74.453  1.00208.26           N  
ATOM    498  CA  ASP A  85      87.959 116.249  73.708  1.00210.20           C  
ATOM    499  C   ASP A  85      88.744 116.827  72.537  1.00211.43           C  
ATOM    500  O   ASP A  85      88.205 116.994  71.436  1.00212.32           O  
ATOM    501  CB  ASP A  85      87.474 117.347  74.666  1.00210.78           C  
ATOM    502  CG  ASP A  85      87.075 118.656  73.972  1.00213.24           C  
ATOM    503  OD1 ASP A  85      86.749 118.678  72.767  1.00214.77           O  
ATOM    504  OD2 ASP A  85      87.106 119.696  74.660  1.00213.75           O1-
ATOM    505  N   ASN A  86      90.029 117.116  72.751  1.00209.39           N  
ATOM    506  CA  ASN A  86      90.898 117.600  71.660  1.00210.51           C  
ATOM    507  C   ASN A  86      90.966 116.575  70.508  1.00209.57           C  
ATOM    508  O   ASN A  86      90.708 116.918  69.350  1.00208.14           O  
ATOM    509  CB  ASN A  86      92.291 117.922  72.240  1.00210.83           C  
ATOM    510  CG  ASN A  86      93.365 118.187  71.193  1.00211.49           C  
ATOM    511  ND2 ASN A  86      94.110 119.259  71.310  1.00211.08           N  
ATOM    512  OD1 ASN A  86      93.638 117.398  70.309  1.00210.43           O  
ATOM    513  N   TYR A  87      91.191 115.293  70.818  1.00207.24           N  
ATOM    514  CA  TYR A  87      91.127 114.230  69.817  1.00207.42           C  
ATOM    515  C   TYR A  87      89.741 114.102  69.165  1.00207.92           C  
ATOM    516  O   TYR A  87      89.678 113.588  68.042  1.00207.95           O  
ATOM    517  CB  TYR A  87      91.562 112.879  70.419  1.00208.86           C  
ATOM    518  CG  TYR A  87      93.033 112.716  70.781  1.00209.64           C  
ATOM    519  CD1 TYR A  87      94.046 113.202  69.927  1.00208.68           C  
ATOM    520  CD2 TYR A  87      93.392 112.003  71.944  1.00209.06           C  
ATOM    521  CE1 TYR A  87      95.401 112.983  70.232  1.00208.82           C  
ATOM    522  CE2 TYR A  87      94.749 111.788  72.257  1.00207.58           C  
ATOM    523  CZ  TYR A  87      95.755 112.278  71.400  1.00208.50           C  
ATOM    524  OH  TYR A  87      97.064 112.065  71.686  1.00209.69           O  
ATOM    525  N   VAL A  88      88.657 114.533  69.815  1.00207.06           N  
ATOM    526  CA  VAL A  88      87.339 114.433  69.191  1.00207.01           C  
ATOM    527  C   VAL A  88      87.309 115.210  67.881  1.00208.16           C  
ATOM    528  O   VAL A  88      86.892 114.691  66.839  1.00207.97           O  
ATOM    529  CB  VAL A  88      86.242 114.926  70.152  1.00206.18           C  
ATOM    530  CG1 VAL A  88      84.899 114.960  69.446  1.00206.72           C  
ATOM    531  CG2 VAL A  88      86.165 114.044  71.377  1.00205.20           C  
ATOM    532  N   ARG A  89      87.751 116.463  67.911  1.00212.95           N  
ATOM    533  CA  ARG A  89      87.635 117.329  66.737  1.00213.64           C  
ATOM    534  C   ARG A  89      88.903 117.325  65.888  1.00212.92           C  
ATOM    535  O   ARG A  89      89.375 118.376  65.463  1.00214.98           O  
ATOM    536  CB  ARG A  89      87.275 118.746  67.173  1.00213.20           C  
ATOM    537  CG  ARG A  89      85.985 118.864  67.981  1.00211.44           C  
ATOM    538  CD  ARG A  89      86.222 118.637  69.468  1.00211.92           C  
ATOM    539  NE  ARG A  89      85.000 118.744  70.256  1.00214.64           N  
ATOM    540  CZ  ARG A  89      84.378 119.882  70.534  1.00214.32           C  
ATOM    541  NH1 ARG A  89      84.837 121.046  70.103  1.00212.94           N1+
ATOM    542  NH2 ARG A  89      83.270 119.852  71.268  1.00213.48           N1+
ATOM    543  N   ARG A  90      89.426 116.137  65.598  1.00201.75           N  
ATOM    544  CA  ARG A  90      90.550 115.937  64.679  1.00201.70           C  
ATOM    545  C   ARG A  90      91.650 116.983  64.874  1.00204.11           C  
ATOM    546  O   ARG A  90      91.951 117.784  63.989  1.00203.36           O  
ATOM    547  CB  ARG A  90      90.065 115.926  63.231  1.00201.31           C  
ATOM    548  CG  ARG A  90      90.966 115.157  62.281  1.00201.97           C  
ATOM    549  CD  ARG A  90      90.318 114.998  60.917  1.00203.07           C  
ATOM    550  NE  ARG A  90      90.523 116.170  60.074  1.00205.03           N  
ATOM    551  CZ  ARG A  90      89.632 117.138  59.909  1.00205.17           C  
ATOM    552  NH1 ARG A  90      88.460 117.110  60.522  1.00203.08           N1+
ATOM    553  NH2 ARG A  90      89.924 118.159  59.109  1.00205.03           N1+
ATOM    554  N   TRP A  91      92.236 116.975  66.074  1.00208.75           N  
ATOM    555  CA  TRP A  91      93.350 117.863  66.415  1.00208.53           C  
ATOM    556  C   TRP A  91      92.934 119.332  66.380  1.00208.94           C  
ATOM    557  O   TRP A  91      93.600 120.178  65.780  1.00206.47           O  
ATOM    558  CB  TRP A  91      94.569 117.553  65.524  1.00208.06           C  
ATOM    559  CG  TRP A  91      95.543 116.544  66.034  1.00208.40           C  
ATOM    560  CD1 TRP A  91      96.172 115.604  65.296  1.00207.05           C  
ATOM    561  CD2 TRP A  91      96.180 116.497  67.343  1.00208.35           C  
ATOM    562  CE2 TRP A  91      97.131 115.436  67.338  1.00207.57           C  
ATOM    563  CE3 TRP A  91      96.092 117.279  68.515  1.00208.01           C  
ATOM    564  NE1 TRP A  91      97.090 114.923  66.065  1.00205.95           N  
ATOM    565  CZ2 TRP A  91      97.915 115.139  68.451  1.00208.26           C  
ATOM    566  CZ3 TRP A  91      96.876 116.988  69.643  1.00207.77           C  
ATOM    567  CH2 TRP A  91      97.789 115.924  69.601  1.00207.70           C  
ATOM    568  N   ASP A  92      91.817 119.633  67.032  1.00221.34           N  
ATOM    569  CA  ASP A  92      91.373 120.999  67.261  1.00220.65           C  
ATOM    570  C   ASP A  92      91.483 121.325  68.747  1.00219.43           C  
ATOM    571  O   ASP A  92      91.802 120.494  69.598  1.00220.93           O  
ATOM    572  CB  ASP A  92      89.944 121.206  66.757  1.00220.27           C  
ATOM    573  N   TRP A  93      91.087 122.545  69.098  1.00202.99           N  
ATOM    574  CA  TRP A  93      91.157 122.994  70.480  1.00203.02           C  
ATOM    575  C   TRP A  93      90.147 124.110  70.692  1.00204.26           C  
ATOM    576  O   TRP A  93      89.978 124.971  69.826  1.00206.33           O  
ATOM    577  CB  TRP A  93      92.567 123.473  70.838  1.00204.14           C  
ATOM    578  CG  TRP A  93      92.693 123.941  72.246  1.00205.21           C  
ATOM    579  CD1 TRP A  93      93.085 125.178  72.664  1.00204.99           C  
ATOM    580  CD2 TRP A  93      92.412 123.187  73.428  1.00204.01           C  
ATOM    581  CE2 TRP A  93      92.663 124.028  74.528  1.00205.29           C  
ATOM    582  CE3 TRP A  93      91.978 121.879  73.664  1.00201.48           C  
ATOM    583  NE1 TRP A  93      93.075 125.238  74.035  1.00207.05           N  
ATOM    584  CZ2 TRP A  93      92.499 123.605  75.841  1.00202.22           C  
ATOM    585  CZ3 TRP A  93      91.810 121.464  74.967  1.00201.62           C  
ATOM    586  CH2 TRP A  93      92.065 122.325  76.040  1.00201.58           C  
ATOM    587  N   LYS A  94      89.487 124.091  71.848  1.00197.61           N  
ATOM    588  CA  LYS A  94      88.429 125.043  72.152  1.00197.78           C  
ATOM    589  C   LYS A  94      88.599 125.769  73.477  1.00197.57           C  
ATOM    590  O   LYS A  94      88.140 126.906  73.596  1.00199.28           O  
ATOM    591  CB  LYS A  94      87.062 124.340  72.155  1.00197.70           C  
ATOM    592  N   PHE A  95      89.240 125.155  74.472  1.00199.58           N  
ATOM    593  CA  PHE A  95      89.324 125.744  75.809  1.00201.81           C  
ATOM    594  C   PHE A  95      90.465 126.762  75.895  1.00202.42           C  
ATOM    595  O   PHE A  95      91.432 126.596  76.633  1.00201.41           O  
ATOM    596  CB  PHE A  95      89.484 124.661  76.870  1.00200.63           C  
ATOM    597  CG  PHE A  95      88.406 123.611  76.853  1.00203.13           C  
ATOM    598  CD1 PHE A  95      87.168 123.863  76.285  1.00203.07           C  
ATOM    599  CD2 PHE A  95      88.633 122.370  77.424  1.00203.56           C  
ATOM    600  CE1 PHE A  95      86.182 122.894  76.279  1.00203.15           C  
ATOM    601  CE2 PHE A  95      87.652 121.398  77.421  1.00203.18           C  
ATOM    602  CZ  PHE A  95      86.425 121.662  76.850  1.00203.76           C  
ATOM    603  N   GLY A  96      90.340 127.818  75.096  1.00201.12           N  
ATOM    604  CA  GLY A  96      91.139 129.019  75.297  1.00200.05           C  
ATOM    605  C   GLY A  96      92.636 128.781  75.303  1.00199.99           C  
ATOM    606  O   GLY A  96      93.172 127.997  74.511  1.00200.01           O  
ATOM    607  N   ASP A  97      93.326 129.477  76.210  1.00198.90           N  
ATOM    608  CA  ASP A  97      94.782 129.426  76.314  1.00200.23           C  
ATOM    609  C   ASP A  97      95.255 128.912  77.665  1.00199.37           C  
ATOM    610  O   ASP A  97      96.104 128.016  77.711  1.00199.93           O  
ATOM    611  CB  ASP A  97      95.374 130.815  76.043  1.00201.53           C  
ATOM    612  CG  ASP A  97      96.766 130.975  76.620  1.00201.49           C  
ATOM    613  OD1 ASP A  97      97.737 130.513  75.983  1.00201.17           O  
ATOM    614  OD2 ASP A  97      96.891 131.559  77.714  1.00201.02           O1-
ATOM    615  N   ILE A  98      94.741 129.464  78.769  1.00195.24           N  
ATOM    616  CA  ILE A  98      95.253 129.097  80.095  1.00195.80           C  
ATOM    617  C   ILE A  98      95.127 127.603  80.377  1.00196.68           C  
ATOM    618  O   ILE A  98      96.138 126.975  80.740  1.00196.16           O  
ATOM    619  CB  ILE A  98      94.573 129.955  81.176  1.00197.35           C  
ATOM    620  CG1 ILE A  98      95.107 131.389  81.137  1.00196.23           C  
ATOM    621  CG2 ILE A  98      94.790 129.351  82.554  1.00196.82           C  
ATOM    622  CD1 ILE A  98      94.257 132.344  80.319  1.00195.33           C  
ATOM    623  N   PRO A  99      93.962 126.969  80.221  1.00208.30           N  
ATOM    624  CA  PRO A  99      93.895 125.535  80.522  1.00209.69           C  
ATOM    625  C   PRO A  99      94.531 124.609  79.488  1.00208.29           C  
ATOM    626  O   PRO A  99      94.841 123.466  79.834  1.00209.30           O  
ATOM    627  CB  PRO A  99      92.372 125.349  80.721  1.00209.72           C  
ATOM    628  CG  PRO A  99      91.774 126.625  79.916  1.00207.62           C  
ATOM    629  CD  PRO A  99      92.956 127.082  79.159  1.00206.17           C  
ATOM    630  N   CYS A 100      94.796 125.059  78.259  1.00207.20           N  
ATOM    631  CA  CYS A 100      95.667 124.288  77.380  1.00206.96           C  
ATOM    632  C   CYS A 100      97.055 124.151  77.975  1.00207.45           C  
ATOM    633  O   CYS A 100      97.519 123.042  78.213  1.00208.83           O  
ATOM    634  CB  CYS A 100      95.756 124.959  76.008  1.00209.08           C  
ATOM    635  SG  CYS A 100      96.763 124.136  74.746  1.00217.10           S  
ATOM    636  N   ARG A 101      97.664 125.270  78.370  1.00197.07           N  
ATOM    637  CA  ARG A 101      98.969 125.235  79.020  1.00198.12           C  
ATOM    638  C   ARG A 101      98.907 124.442  80.314  1.00196.68           C  
ATOM    639  O   ARG A 101      99.838 123.687  80.595  1.00196.43           O  
ATOM    640  CB  ARG A 101      99.456 126.657  79.289  1.00199.11           C  
ATOM    641  N   LEU A 102      97.793 124.555  81.042  1.00190.50           N  
ATOM    642  CA  LEU A 102      97.623 123.746  82.242  1.00191.48           C  
ATOM    643  C   LEU A 102      97.645 122.259  81.909  1.00194.03           C  
ATOM    644  O   LEU A 102      98.270 121.468  82.623  1.00193.43           O  
ATOM    645  CB  LEU A 102      96.321 124.116  82.947  1.00191.98           C  
ATOM    646  CG  LEU A 102      96.195 123.620  84.388  1.00193.22           C  
ATOM    647  CD1 LEU A 102      97.040 124.478  85.318  1.00191.36           C  
ATOM    648  CD2 LEU A 102      94.740 123.606  84.830  1.00194.63           C  
ATOM    649  N   MET A 103      96.972 121.861  80.826  1.00192.80           N  
ATOM    650  CA  MET A 103      96.936 120.465  80.383  1.00189.57           C  
ATOM    651  C   MET A 103      98.342 119.960  80.060  1.00189.21           C  
ATOM    652  O   MET A 103      98.746 118.939  80.607  1.00189.63           O  
ATOM    653  CB  MET A 103      96.022 120.321  79.158  1.00188.28           C  
ATOM    654  CG  MET A 103      95.849 118.872  78.682  1.00188.11           C  
ATOM    655  SD  MET A 103      95.685 118.701  76.882  1.00195.54           S  
ATOM    656  CE  MET A 103      94.456 119.980  76.515  1.00190.47           C  
ATOM    657  N   LEU A 104      99.120 120.693  79.252  1.00167.12           N  
ATOM    658  CA  LEU A 104     100.480 120.275  78.899  1.00163.63           C  
ATOM    659  C   LEU A 104     101.394 120.197  80.119  1.00166.03           C  
ATOM    660  O   LEU A 104     102.172 119.251  80.220  1.00172.65           O  
ATOM    661  CB  LEU A 104     101.127 121.221  77.872  1.00165.58           C  
ATOM    662  CG  LEU A 104     100.648 121.150  76.418  1.00167.63           C  
ATOM    663  CD1 LEU A 104     100.495 119.708  75.948  1.00168.92           C  
ATOM    664  CD2 LEU A 104      99.346 121.907  76.213  1.00169.93           C  
ATOM    665  N   PHE A 105     101.312 121.163  81.038  1.00170.57           N  
ATOM    666  CA  PHE A 105     102.163 121.164  82.225  1.00173.17           C  
ATOM    667  C   PHE A 105     101.815 120.005  83.144  1.00173.89           C  
ATOM    668  O   PHE A 105     102.712 119.280  83.574  1.00175.73           O  
ATOM    669  CB  PHE A 105     102.031 122.485  82.974  1.00174.67           C  
ATOM    670  CG  PHE A 105     102.799 122.495  84.273  1.00174.30           C  
ATOM    671  CD1 PHE A 105     104.180 122.571  84.265  1.00176.63           C  
ATOM    672  CD2 PHE A 105     102.142 122.419  85.484  1.00171.41           C  
ATOM    673  CE1 PHE A 105     104.890 122.576  85.444  1.00175.06           C  
ATOM    674  CE2 PHE A 105     102.846 122.421  86.666  1.00172.71           C  
ATOM    675  CZ  PHE A 105     104.222 122.500  86.647  1.00174.81           C  
ATOM    676  N   MET A 106     100.514 119.782  83.360  1.00183.60           N  
ATOM    677  CA  MET A 106     100.037 118.630  84.104  1.00185.28           C  
ATOM    678  C   MET A 106     100.568 117.339  83.503  1.00184.94           C  
ATOM    679  O   MET A 106     101.218 116.570  84.197  1.00185.06           O  
ATOM    680  CB  MET A 106      98.507 118.589  84.162  1.00184.05           C  
ATOM    681  CG  MET A 106      97.818 119.520  85.176  1.00186.45           C  
ATOM    682  SD  MET A 106      98.288 119.429  86.925  1.00194.96           S  
ATOM    683  CE  MET A 106      99.836 120.327  86.994  1.00186.26           C  
ATOM    684  N   LEU A 107     100.382 117.143  82.202  1.00155.84           N  
ATOM    685  CA  LEU A 107     100.722 115.912  81.500  1.00152.18           C  
ATOM    686  C   LEU A 107     102.240 115.642  81.495  1.00156.00           C  
ATOM    687  O   LEU A 107     102.667 114.534  81.824  1.00162.37           O  
ATOM    688  CB  LEU A 107     100.116 116.067  80.094  1.00151.87           C  
ATOM    689  CG  LEU A 107      99.748 114.790  79.338  1.00153.98           C  
ATOM    690  CD1 LEU A 107      98.636 114.019  80.043  1.00157.33           C  
ATOM    691  CD2 LEU A 107      99.185 115.224  77.991  1.00151.64           C  
ATOM    692  N   ALA A 108     103.047 116.682  81.257  1.00151.09           N  
ATOM    693  CA  ALA A 108     104.509 116.641  81.273  1.00148.50           C  
ATOM    694  C   ALA A 108     105.068 116.251  82.648  1.00151.07           C  
ATOM    695  O   ALA A 108     105.665 115.185  82.819  1.00158.14           O  
ATOM    696  CB  ALA A 108     105.021 118.029  80.864  1.00152.72           C  
ATOM    697  N   MET A 109     104.808 117.100  83.646  1.00157.86           N  
ATOM    698  CA  MET A 109     105.306 116.949  85.010  1.00159.08           C  
ATOM    699  C   MET A 109     104.718 115.727  85.703  1.00160.45           C  
ATOM    700  O   MET A 109     105.410 115.120  86.518  1.00166.89           O  
ATOM    701  CB  MET A 109     105.008 118.249  85.755  1.00162.98           C  
ATOM    702  CG  MET A 109     105.283 118.272  87.262  1.00163.36           C  
ATOM    703  SD  MET A 109     104.161 117.358  88.323  1.00171.84           S  
ATOM    704  CE  MET A 109     102.610 117.971  87.691  1.00165.71           C  
ATOM    705  N   ASN A 110     103.518 115.285  85.315  1.00156.04           N  
ATOM    706  CA  ASN A 110     102.989 114.031  85.819  1.00159.03           C  
ATOM    707  C   ASN A 110     103.792 112.865  85.352  1.00156.37           C  
ATOM    708  O   ASN A 110     104.317 112.159  86.194  1.00159.98           O  
ATOM    709  CB  ASN A 110     101.533 113.833  85.439  1.00162.27           C  
ATOM    710  CG  ASN A 110     100.583 114.484  86.422  1.00164.80           C  
ATOM    711  ND2 ASN A 110      99.381 114.805  85.960  1.00163.93           N  
ATOM    712  OD1 ASN A 110     100.927 114.699  87.584  1.00161.28           O  
ATOM    713  N   ARG A 111     103.938 112.710  84.034  1.00123.19           N  
ATOM    714  CA  ARG A 111     104.606 111.547  83.463  1.00117.31           C  
ATOM    715  C   ARG A 111     106.051 111.451  83.956  1.00120.68           C  
ATOM    716  O   ARG A 111     106.426 110.400  84.472  1.00124.91           O  
ATOM    717  CB  ARG A 111     104.438 111.600  81.953  1.00115.75           C  
ATOM    718  CG  ARG A 111     104.733 110.239  81.306  1.00117.14           C  
ATOM    719  CD  ARG A 111     104.003 110.132  79.964  1.00119.68           C  
ATOM    720  NE  ARG A 111     104.229 111.331  79.156  1.00119.09           N  
ATOM    721  CZ  ARG A 111     103.511 111.763  78.150  1.00125.87           C  
ATOM    722  NH1 ARG A 111     102.540 111.108  77.597  1.00128.22           N1+
ATOM    723  NH2 ARG A 111     103.778 112.930  77.688  1.00131.43           N1+
ATOM    724  N   GLN A 112     106.709 112.600  84.104  1.00135.95           N  
ATOM    725  CA  GLN A 112     107.937 112.752  84.881  1.00136.78           C  
ATOM    726  C   GLN A 112     107.818 112.256  86.328  1.00141.10           C  
ATOM    727  O   GLN A 112     108.592 111.404  86.749  1.00142.85           O  
ATOM    728  CB  GLN A 112     108.275 114.237  84.950  1.00140.44           C  
ATOM    729  CG  GLN A 112     109.729 114.466  85.389  1.00141.27           C  
ATOM    730  CD  GLN A 112     110.637 114.390  84.193  1.00145.42           C  
ATOM    731  NE2 GLN A 112     111.918 114.171  84.361  1.00147.13           N  
ATOM    732  OE1 GLN A 112     110.220 114.656  83.086  1.00145.87           O  
ATOM    733  N   GLY A 113     106.881 112.802  87.107  1.00139.81           N  
ATOM    734  CA  GLY A 113     106.641 112.455  88.501  1.00136.95           C  
ATOM    735  C   GLY A 113     106.502 110.969  88.662  1.00137.08           C  
ATOM    736  O   GLY A 113     107.149 110.363  89.513  1.00138.64           O  
ATOM    737  N   SER A 114     105.663 110.371  87.834  1.00132.05           N  
ATOM    738  CA  SER A 114     105.516 108.937  87.882  1.00129.66           C  
ATOM    739  C   SER A 114     106.863 108.297  87.677  1.00131.55           C  
ATOM    740  O   SER A 114     107.303 107.498  88.498  1.00138.18           O  
ATOM    741  CB  SER A 114     104.559 108.458  86.802  1.00131.46           C  
ATOM    742  OG  SER A 114     104.340 109.459  85.829  1.00139.51           O  
ATOM    743  N   ILE A 115     107.546 108.656  86.601  1.00106.56           N  
ATOM    744  CA  ILE A 115     108.799 107.968  86.310  1.00101.79           C  
ATOM    745  C   ILE A 115     109.761 108.078  87.487  1.00112.49           C  
ATOM    746  O   ILE A 115     110.379 107.087  87.897  1.00122.48           O  
ATOM    747  CB  ILE A 115     109.415 108.534  85.015  1.00105.58           C  
ATOM    748  CG1 ILE A 115     108.667 108.008  83.775  1.00108.47           C  
ATOM    749  CG2 ILE A 115     110.885 108.141  84.901  1.00106.99           C  
ATOM    750  CD1 ILE A 115     108.208 106.575  83.943  1.00111.78           C  
ATOM    751  N   ILE A 116     109.894 109.276  88.055  1.00122.90           N  
ATOM    752  CA  ILE A 116     110.826 109.522  89.148  1.00124.82           C  
ATOM    753  C   ILE A 116     110.444 108.687  90.362  1.00122.56           C  
ATOM    754  O   ILE A 116     111.302 108.053  90.983  1.00121.14           O  
ATOM    755  CB  ILE A 116     110.878 111.019  89.505  1.00123.92           C  
ATOM    756  CG1 ILE A 116     111.614 111.860  88.431  1.00124.48           C  
ATOM    757  CG2 ILE A 116     111.524 111.222  90.861  1.00125.02           C  
ATOM    758  CD1 ILE A 116     112.945 111.293  87.906  1.00121.94           C  
ATOM    759  N   PHE A 117     109.156 108.664  90.701  1.00125.71           N  
ATOM    760  CA  PHE A 117     108.721 107.932  91.885  1.00123.79           C  
ATOM    761  C   PHE A 117     108.810 106.428  91.669  1.00130.29           C  
ATOM    762  O   PHE A 117     109.125 105.675  92.595  1.00137.60           O  
ATOM    763  CB  PHE A 117     107.303 108.353  92.262  1.00126.88           C  
ATOM    764  CG  PHE A 117     107.247 109.659  92.989  1.00130.71           C  
ATOM    765  CD1 PHE A 117     108.155 109.938  93.995  1.00131.23           C  
ATOM    766  CD2 PHE A 117     106.308 110.615  92.658  1.00135.91           C  
ATOM    767  CE1 PHE A 117     108.118 111.140  94.666  1.00135.29           C  
ATOM    768  CE2 PHE A 117     106.267 111.820  93.325  1.00138.87           C  
ATOM    769  CZ  PHE A 117     107.173 112.083  94.331  1.00139.32           C  
ATOM    770  N   LEU A 118     108.545 105.970  90.446  1.00120.79           N  
ATOM    771  CA  LEU A 118     108.711 104.560  90.122  1.00118.71           C  
ATOM    772  C   LEU A 118     110.167 104.140  90.298  1.00125.67           C  
ATOM    773  O   LEU A 118     110.472 103.107  90.910  1.00133.91           O  
ATOM    774  CB  LEU A 118     108.227 104.326  88.690  1.00114.63           C  
ATOM    775  CG  LEU A 118     107.751 102.948  88.247  1.00120.08           C  
ATOM    776  CD1 LEU A 118     106.762 103.093  87.106  1.00118.38           C  
ATOM    777  CD2 LEU A 118     108.920 102.104  87.813  1.00125.78           C  
ATOM    778  N   THR A 119     111.086 104.964  89.790  1.00105.45           N  
ATOM    779  CA  THR A 119     112.510 104.692  89.952  1.00 99.30           C  
ATOM    780  C   THR A 119     112.914 104.725  91.420  1.00113.94           C  
ATOM    781  O   THR A 119     113.729 103.914  91.873  1.00122.77           O  
ATOM    782  CB  THR A 119     113.320 105.702  89.141  1.00107.57           C  
ATOM    783  CG2 THR A 119     114.741 105.810  89.662  1.00110.21           C  
ATOM    784  OG1 THR A 119     113.349 105.292  87.770  1.00120.08           O  
ATOM    785  N   VAL A 120     112.351 105.664  92.182  1.00118.12           N  
ATOM    786  CA  VAL A 120     112.678 105.777  93.602  1.00113.57           C  
ATOM    787  C   VAL A 120     112.211 104.535  94.350  1.00112.70           C  
ATOM    788  O   VAL A 120     112.904 104.020  95.232  1.00118.66           O  
ATOM    789  CB  VAL A 120     112.069 107.058  94.196  1.00113.21           C  
ATOM    790  CG1 VAL A 120     111.884 106.919  95.695  1.00111.87           C  
ATOM    791  CG2 VAL A 120     112.954 108.245  93.881  1.00121.33           C  
ATOM    792  N   VAL A 121     111.027 104.038  94.004  1.00105.02           N  
ATOM    793  CA  VAL A 121     110.492 102.826  94.614  1.00106.14           C  
ATOM    794  C   VAL A 121     111.413 101.658  94.292  1.00113.47           C  
ATOM    795  O   VAL A 121     111.720 100.835  95.163  1.00121.87           O  
ATOM    796  CB  VAL A 121     109.054 102.551  94.140  1.00107.86           C  
ATOM    797  CG1 VAL A 121     108.647 101.129  94.473  1.00113.15           C  
ATOM    798  CG2 VAL A 121     108.095 103.534  94.780  1.00111.80           C  
ATOM    799  N   ALA A 122     111.866 101.578  93.039  1.00107.86           N  
ATOM    800  CA  ALA A 122     112.782 100.508  92.656  1.00105.27           C  
ATOM    801  C   ALA A 122     114.092 100.574  93.434  1.00110.83           C  
ATOM    802  O   ALA A 122     114.612  99.552  93.892  1.00126.28           O  
ATOM    803  CB  ALA A 122     113.054 100.569  91.155  1.00107.05           C  
ATOM    804  N   VAL A 123     114.641 101.780  93.588  1.00104.32           N  
ATOM    805  CA  VAL A 123     115.894 101.948  94.324  1.00105.68           C  
ATOM    806  C   VAL A 123     115.697 101.585  95.789  1.00113.40           C  
ATOM    807  O   VAL A 123     116.561 100.966  96.423  1.00114.55           O  
ATOM    808  CB  VAL A 123     116.422 103.384  94.162  1.00108.70           C  
ATOM    809  CG1 VAL A 123     117.407 103.722  95.265  1.00110.35           C  
ATOM    810  CG2 VAL A 123     117.070 103.554  92.803  1.00114.79           C  
ATOM    811  N   ASP A 124     114.551 101.972  96.349  1.00117.02           N  
ATOM    812  CA  ASP A 124     114.239 101.619  97.727  1.00114.26           C  
ATOM    813  C   ASP A 124     114.173 100.111  97.898  1.00117.32           C  
ATOM    814  O   ASP A 124     114.697  99.567  98.874  1.00126.87           O  
ATOM    815  CB  ASP A 124     112.921 102.269  98.146  1.00114.20           C  
ATOM    816  CG  ASP A 124     112.356 101.672  99.415  1.00120.82           C  
ATOM    817  OD1 ASP A 124     113.100 101.585 100.413  1.00125.90           O  
ATOM    818  OD2 ASP A 124     111.166 101.297  99.418  1.00123.42           O1-
ATOM    819  N   ARG A 125     113.542  99.417  96.950  1.00106.99           N  
ATOM    820  CA  ARG A 125     113.500  97.959  97.009  1.00106.51           C  
ATOM    821  C   ARG A 125     114.899  97.366  96.914  1.00112.53           C  
ATOM    822  O   ARG A 125     115.234  96.416  97.636  1.00126.33           O  
ATOM    823  CB  ARG A 125     112.617  97.417  95.889  1.00108.48           C  
ATOM    824  CG  ARG A 125     111.143  97.556  96.163  1.00114.79           C  
ATOM    825  CD  ARG A 125     110.356  97.777  94.886  1.00118.42           C  
ATOM    826  NE  ARG A 125     108.921  97.802  95.135  1.00117.73           N  
ATOM    827  CZ  ARG A 125     108.014  97.253  94.339  1.00120.28           C  
ATOM    828  NH1 ARG A 125     108.360  96.632  93.225  1.00122.02           N1+
ATOM    829  NH2 ARG A 125     106.729  97.329  94.671  1.00119.82           N1+
ATOM    830  N   TYR A 126     115.728  97.914  96.023  1.00105.68           N  
ATOM    831  CA  TYR A 126     117.094  97.424  95.882  1.00104.75           C  
ATOM    832  C   TYR A 126     117.864  97.570  97.183  1.00113.24           C  
ATOM    833  O   TYR A 126     118.610  96.668  97.576  1.00128.15           O  
ATOM    834  CB  TYR A 126     117.812  98.169  94.761  1.00111.28           C  
ATOM    835  CG  TYR A 126     119.317  98.149  94.894  1.00106.18           C  
ATOM    836  CD1 TYR A 126     120.044  97.010  94.589  1.00106.77           C  
ATOM    837  CD2 TYR A 126     120.009  99.269  95.330  1.00113.08           C  
ATOM    838  CE1 TYR A 126     121.417  96.988  94.710  1.00111.23           C  
ATOM    839  CE2 TYR A 126     121.380  99.256  95.455  1.00112.91           C  
ATOM    840  CZ  TYR A 126     122.079  98.113  95.144  1.00114.47           C  
ATOM    841  OH  TYR A 126     123.448  98.098  95.268  1.00119.30           O  
ATOM    842  N   PHE A 127     117.702  98.702  97.863  1.00122.32           N  
ATOM    843  CA  PHE A 127     118.402  98.887  99.127  1.00129.88           C  
ATOM    844  C   PHE A 127     117.830  98.000 100.225  1.00128.32           C  
ATOM    845  O   PHE A 127     118.587  97.486 101.054  1.00129.38           O  
ATOM    846  CB  PHE A 127     118.369 100.355  99.542  1.00129.13           C  
ATOM    847  CG  PHE A 127     119.634 101.094  99.225  1.00129.62           C  
ATOM    848  CD1 PHE A 127     119.802 101.710  97.999  1.00128.15           C  
ATOM    849  CD2 PHE A 127     120.665 101.153 100.144  1.00131.55           C  
ATOM    850  CE1 PHE A 127     120.967 102.382  97.702  1.00130.31           C  
ATOM    851  CE2 PHE A 127     121.832 101.826  99.853  1.00131.92           C  
ATOM    852  CZ  PHE A 127     121.983 102.440  98.629  1.00131.65           C  
ATOM    853  N   ARG A 128     116.526  97.781 100.215  1.00112.53           N  
ATOM    854  CA  ARG A 128     115.904  96.966 101.243  1.00104.41           C  
ATOM    855  C   ARG A 128     116.264  95.495 101.115  1.00110.36           C  
ATOM    856  O   ARG A 128     116.271  94.777 102.103  1.00126.99           O  
ATOM    857  CB  ARG A 128     114.394  97.125 101.203  1.00103.13           C  
ATOM    858  CG  ARG A 128     113.916  98.481 101.674  1.00112.78           C  
ATOM    859  CD  ARG A 128     112.402  98.534 101.742  1.00117.54           C  
ATOM    860  NE  ARG A 128     111.935  98.610 103.121  1.00123.89           N  
ATOM    861  CZ  ARG A 128     112.062  99.685 103.891  1.00127.18           C  
ATOM    862  NH1 ARG A 128     112.638 100.780 103.416  1.00126.18           N1+
ATOM    863  NH2 ARG A 128     111.611  99.667 105.136  1.00127.79           N1+
ATOM    864  N   VAL A 129     116.563  95.042  99.906  1.00 99.12           N  
ATOM    865  CA  VAL A 129     116.938  93.644  99.710  1.00101.30           C  
ATOM    866  C   VAL A 129     118.451  93.467  99.745  1.00103.70           C  
ATOM    867  O   VAL A 129     118.977  92.716 100.573  1.00119.51           O  
ATOM    868  CB  VAL A 129     116.360  93.091  98.398  1.00106.17           C  
ATOM    869  CG1 VAL A 129     116.749  91.636  98.234  1.00107.06           C  
ATOM    870  CG2 VAL A 129     114.854  93.234  98.395  1.00112.68           C  
ATOM    871  N   VAL A 130     119.160  94.144  98.842  1.00108.75           N  
ATOM    872  CA  VAL A 130     120.592  93.906  98.686  1.00112.89           C  
ATOM    873  C   VAL A 130     121.366  94.377  99.913  1.00121.68           C  
ATOM    874  O   VAL A 130     122.276  93.688 100.388  1.00128.06           O  
ATOM    875  CB  VAL A 130     121.098  94.578  97.398  1.00124.43           C  
ATOM    876  CG1 VAL A 130     122.590  94.836  97.475  1.00124.41           C  
ATOM    877  CG2 VAL A 130     120.769  93.716  96.193  1.00126.64           C  
ATOM    878  N   HIS A 131     121.024  95.551 100.448  1.00135.72           N  
ATOM    879  CA  HIS A 131     121.731  96.152 101.578  1.00138.05           C  
ATOM    880  C   HIS A 131     120.789  96.269 102.771  1.00139.67           C  
ATOM    881  O   HIS A 131     120.365  97.374 103.135  1.00145.22           O  
ATOM    882  CB  HIS A 131     122.295  97.522 101.208  1.00136.83           C  
ATOM    883  CG  HIS A 131     123.488  97.463 100.308  1.00139.43           C  
ATOM    884  CD2 HIS A 131     124.157  98.439  99.651  1.00139.59           C  
ATOM    885  ND1 HIS A 131     124.129  96.284  99.997  1.00140.93           N  
ATOM    886  CE1 HIS A 131     125.141  96.536  99.187  1.00141.08           C  
ATOM    887  NE2 HIS A 131     125.181  97.837  98.962  1.00142.56           N  
ATOM    888  N   PRO A 132     120.451  95.148 103.413  1.00116.88           N  
ATOM    889  CA  PRO A 132     119.476  95.218 104.512  1.00115.33           C  
ATOM    890  C   PRO A 132     119.970  96.012 105.707  1.00123.72           C  
ATOM    891  O   PRO A 132     119.179  96.720 106.340  1.00127.34           O  
ATOM    892  CB  PRO A 132     119.243  93.744 104.859  1.00119.02           C  
ATOM    893  CG  PRO A 132     120.514  93.074 104.486  1.00117.99           C  
ATOM    894  CD  PRO A 132     121.069  93.816 103.303  1.00116.36           C  
ATOM    895  N   HIS A 133     121.258  95.920 106.033  1.00132.73           N  
ATOM    896  CA  HIS A 133     121.815  96.630 107.185  1.00135.09           C  
ATOM    897  C   HIS A 133     122.396  97.968 106.730  1.00142.99           C  
ATOM    898  O   HIS A 133     123.598  98.230 106.801  1.00145.19           O  
ATOM    899  CB  HIS A 133     122.862  95.773 107.884  1.00132.51           C  
ATOM    900  CG  HIS A 133     122.440  94.354 108.088  1.00134.15           C  
ATOM    901  CD2 HIS A 133     122.999  93.191 107.680  1.00138.49           C  
ATOM    902  ND1 HIS A 133     121.307  94.008 108.791  1.00135.68           N  
ATOM    903  CE1 HIS A 133     121.186  92.693 108.808  1.00139.26           C  
ATOM    904  NE2 HIS A 133     122.200  92.173 108.140  1.00142.58           N  
ATOM    905  N   HIS A 134     121.500  98.827 106.255  1.00156.38           N  
ATOM    906  CA  HIS A 134     121.862 100.165 105.815  1.00153.66           C  
ATOM    907  C   HIS A 134     120.872 101.152 106.409  1.00156.88           C  
ATOM    908  O   HIS A 134     119.690 100.835 106.571  1.00158.38           O  
ATOM    909  CB  HIS A 134     121.875 100.266 104.285  1.00150.40           C  
ATOM    910  CG  HIS A 134     122.562 101.488 103.764  1.00152.47           C  
ATOM    911  CD2 HIS A 134     123.774 101.648 103.181  1.00154.53           C  
ATOM    912  ND1 HIS A 134     121.991 102.741 103.810  1.00151.52           N  
ATOM    913  CE1 HIS A 134     122.821 103.621 103.279  1.00157.08           C  
ATOM    914  NE2 HIS A 134     123.911 102.984 102.890  1.00159.58           N  
ATOM    915  N   ALA A 135     121.363 102.348 106.740  1.00159.04           N  
ATOM    916  CA  ALA A 135     120.517 103.333 107.404  1.00159.24           C  
ATOM    917  C   ALA A 135     119.375 103.782 106.503  1.00157.96           C  
ATOM    918  O   ALA A 135     118.278 104.086 106.985  1.00158.79           O  
ATOM    919  CB  ALA A 135     121.355 104.532 107.846  1.00160.77           C  
ATOM    920  N   LEU A 136     119.611 103.823 105.191  1.00142.81           N  
ATOM    921  CA  LEU A 136     118.596 104.326 104.273  1.00146.34           C  
ATOM    922  C   LEU A 136     117.339 103.461 104.288  1.00149.87           C  
ATOM    923  O   LEU A 136     116.245 103.953 103.986  1.00148.37           O  
ATOM    924  CB  LEU A 136     119.180 104.432 102.864  1.00142.26           C  
ATOM    925  CG  LEU A 136     118.212 104.515 101.687  1.00148.34           C  
ATOM    926  CD1 LEU A 136     117.554 105.880 101.654  1.00150.69           C  
ATOM    927  CD2 LEU A 136     118.953 104.263 100.393  1.00147.75           C  
ATOM    928  N   ASN A 137     117.466 102.182 104.654  1.00154.11           N  
ATOM    929  CA  ASN A 137     116.289 101.321 104.728  1.00152.97           C  
ATOM    930  C   ASN A 137     115.305 101.822 105.775  1.00152.59           C  
ATOM    931  O   ASN A 137     114.091 101.832 105.544  1.00153.05           O  
ATOM    932  CB  ASN A 137     116.701  99.885 105.044  1.00152.27           C  
ATOM    933  CG  ASN A 137     117.756  99.366 104.104  1.00157.35           C  
ATOM    934  ND2 ASN A 137     118.909  99.008 104.651  1.00158.51           N  
ATOM    935  OD1 ASN A 137     117.534  99.266 102.901  1.00158.74           O  
ATOM    936  N   LYS A 138     115.809 102.239 106.930  1.00154.97           N  
ATOM    937  CA  LYS A 138     114.983 102.725 108.030  1.00155.83           C  
ATOM    938  C   LYS A 138     115.243 104.221 108.181  1.00158.05           C  
ATOM    939  O   LYS A 138     116.186 104.643 108.851  1.00159.45           O  
ATOM    940  CB  LYS A 138     115.284 101.963 109.316  1.00155.31           C  
ATOM    941  CG  LYS A 138     116.733 101.528 109.457  1.00154.99           C  
ATOM    942  CD  LYS A 138     117.009 100.965 110.841  1.00155.59           C  
ATOM    943  CE  LYS A 138     115.981  99.914 111.232  1.00156.83           C  
ATOM    944  NZ  LYS A 138     115.886  98.822 110.225  1.00157.12           N1+
ATOM    945  N   ILE A 139     114.393 105.021 107.546  1.00167.64           N  
ATOM    946  CA  ILE A 139     114.458 106.472 107.636  1.00167.87           C  
ATOM    947  C   ILE A 139     113.121 106.983 108.146  1.00170.74           C  
ATOM    948  O   ILE A 139     112.082 106.332 107.991  1.00170.32           O  
ATOM    949  CB  ILE A 139     114.812 107.128 106.284  1.00163.85           C  
ATOM    950  CG1 ILE A 139     113.689 106.901 105.270  1.00164.97           C  
ATOM    951  CG2 ILE A 139     116.143 106.608 105.771  1.00162.49           C  
ATOM    952  CD1 ILE A 139     114.079 107.205 103.842  1.00163.91           C  
ATOM    953  N   SER A 140     113.155 108.157 108.766  1.00182.88           N  
ATOM    954  CA  SER A 140     111.945 108.752 109.308  1.00180.92           C  
ATOM    955  C   SER A 140     111.011 109.180 108.185  1.00178.62           C  
ATOM    956  O   SER A 140     111.436 109.443 107.057  1.00180.43           O  
ATOM    957  CB  SER A 140     112.288 109.954 110.185  1.00181.23           C  
ATOM    958  OG  SER A 140     112.324 111.144 109.417  1.00181.97           O  
ATOM    959  N   ASN A 141     109.718 109.245 108.507  1.00174.08           N  
ATOM    960  CA  ASN A 141     108.740 109.718 107.534  1.00175.60           C  
ATOM    961  C   ASN A 141     109.033 111.148 107.105  1.00176.90           C  
ATOM    962  O   ASN A 141     108.703 111.538 105.979  1.00176.25           O  
ATOM    963  CB  ASN A 141     107.332 109.616 108.117  1.00176.72           C  
ATOM    964  CG  ASN A 141     107.081 108.287 108.795  1.00177.78           C  
ATOM    965  ND2 ASN A 141     106.187 107.494 108.226  1.00178.60           N  
ATOM    966  OD1 ASN A 141     107.686 107.977 109.821  1.00178.10           O  
ATOM    967  N   ARG A 142     109.649 111.940 107.985  1.00186.36           N  
ATOM    968  CA  ARG A 142     110.028 113.301 107.621  1.00186.62           C  
ATOM    969  C   ARG A 142     111.048 113.303 106.490  1.00184.45           C  
ATOM    970  O   ARG A 142     110.946 114.105 105.555  1.00185.53           O  
ATOM    971  CB  ARG A 142     110.573 114.036 108.846  1.00186.41           C  
ATOM    972  CG  ARG A 142     111.698 115.013 108.543  1.00185.71           C  
ATOM    973  CD  ARG A 142     112.029 115.877 109.748  1.00185.16           C  
ATOM    974  NE  ARG A 142     112.906 116.987 109.395  1.00186.13           N  
ATOM    975  CZ  ARG A 142     113.363 117.884 110.257  1.00185.84           C  
ATOM    976  NH1 ARG A 142     113.049 117.833 111.541  1.00185.61           N1+
ATOM    977  NH2 ARG A 142     114.157 118.859 109.820  1.00183.28           N1+
ATOM    978  N   THR A 143     112.039 112.411 106.556  1.00171.66           N  
ATOM    979  CA  THR A 143     113.039 112.343 105.495  1.00171.78           C  
ATOM    980  C   THR A 143     112.410 111.921 104.174  1.00172.24           C  
ATOM    981  O   THR A 143     112.744 112.466 103.115  1.00169.58           O  
ATOM    982  CB  THR A 143     114.156 111.377 105.886  1.00172.76           C  
ATOM    983  CG2 THR A 143     115.363 111.572 104.983  1.00172.09           C  
ATOM    984  OG1 THR A 143     114.542 111.616 107.245  1.00172.41           O  
ATOM    985  N   ALA A 144     111.497 110.948 104.218  1.00176.73           N  
ATOM    986  CA  ALA A 144     110.808 110.527 103.005  1.00175.48           C  
ATOM    987  C   ALA A 144     109.984 111.665 102.422  1.00174.54           C  
ATOM    988  O   ALA A 144     109.979 111.878 101.205  1.00174.34           O  
ATOM    989  CB  ALA A 144     109.921 109.317 103.295  1.00174.83           C  
ATOM    990  N   ALA A 145     109.284 112.412 103.279  1.00175.40           N  
ATOM    991  CA  ALA A 145     108.501 113.546 102.803  1.00174.98           C  
ATOM    992  C   ALA A 145     109.395 114.610 102.180  1.00175.00           C  
ATOM    993  O   ALA A 145     109.055 115.183 101.139  1.00175.88           O  
ATOM    994  CB  ALA A 145     107.680 114.137 103.948  1.00171.87           C  
ATOM    995  N   ILE A 146     110.543 114.885 102.802  1.00175.55           N  
ATOM    996  CA  ILE A 146     111.459 115.890 102.267  1.00174.93           C  
ATOM    997  C   ILE A 146     111.988 115.459 100.905  1.00176.50           C  
ATOM    998  O   ILE A 146     112.025 116.251  99.956  1.00176.64           O  
ATOM    999  CB  ILE A 146     112.605 116.156 103.260  1.00176.29           C  
ATOM   1000  CG1 ILE A 146     112.082 116.894 104.492  1.00175.73           C  
ATOM   1001  CG2 ILE A 146     113.720 116.947 102.594  1.00174.46           C  
ATOM   1002  CD1 ILE A 146     113.016 116.835 105.678  1.00174.39           C  
ATOM   1003  N   ILE A 147     112.399 114.194 100.787  1.00169.50           N  
ATOM   1004  CA  ILE A 147     112.926 113.700  99.516  1.00167.57           C  
ATOM   1005  C   ILE A 147     111.850 113.740  98.439  1.00166.73           C  
ATOM   1006  O   ILE A 147     112.104 114.142  97.295  1.00167.97           O  
ATOM   1007  CB  ILE A 147     113.499 112.282  99.694  1.00165.89           C  
ATOM   1008  CG1 ILE A 147     114.790 112.329 100.512  1.00167.57           C  
ATOM   1009  CG2 ILE A 147     113.752 111.631  98.345  1.00166.81           C  
ATOM   1010  CD1 ILE A 147     115.827 113.281  99.956  1.00165.04           C  
ATOM   1011  N   SER A 148     110.632 113.324  98.785  1.00164.63           N  
ATOM   1012  CA  SER A 148     109.543 113.320  97.817  1.00165.14           C  
ATOM   1013  C   SER A 148     109.192 114.732  97.366  1.00165.48           C  
ATOM   1014  O   SER A 148     108.958 114.971  96.176  1.00164.01           O  
ATOM   1015  CB  SER A 148     108.329 112.627  98.422  1.00163.70           C  
ATOM   1016  OG  SER A 148     107.875 113.313  99.575  1.00166.07           O  
ATOM   1017  N   CYS A 149     109.145 115.681  98.303  1.00181.02           N  
ATOM   1018  CA  CYS A 149     108.871 117.065  97.935  1.00180.81           C  
ATOM   1019  C   CYS A 149     109.993 117.635  97.081  1.00180.35           C  
ATOM   1020  O   CYS A 149     109.747 118.430  96.168  1.00183.40           O  
ATOM   1021  CB  CYS A 149     108.661 117.912  99.191  1.00183.12           C  
ATOM   1022  SG  CYS A 149     107.063 117.656  99.997  1.00189.49           S  
ATOM   1023  N   LEU A 150     111.236 117.238  97.359  1.00171.32           N  
ATOM   1024  CA  LEU A 150     112.353 117.674  96.531  1.00172.34           C  
ATOM   1025  C   LEU A 150     112.218 117.150  95.106  1.00174.94           C  
ATOM   1026  O   LEU A 150     112.457 117.884  94.142  1.00174.98           O  
ATOM   1027  CB  LEU A 150     113.670 117.219  97.160  1.00172.29           C  
ATOM   1028  CG  LEU A 150     114.973 117.717  96.538  1.00171.27           C  
ATOM   1029  CD1 LEU A 150     115.923 118.184  97.626  1.00172.54           C  
ATOM   1030  CD2 LEU A 150     115.616 116.618  95.715  1.00171.45           C  
ATOM   1031  N   LEU A 151     111.828 115.883  94.952  1.00167.87           N  
ATOM   1032  CA  LEU A 151     111.631 115.330  93.612  1.00164.65           C  
ATOM   1033  C   LEU A 151     110.467 116.012  92.899  1.00164.13           C  
ATOM   1034  O   LEU A 151     110.528 116.270  91.686  1.00161.36           O  
ATOM   1035  CB  LEU A 151     111.402 113.823  93.698  1.00161.44           C  
ATOM   1036  CG  LEU A 151     112.556 113.019  94.296  1.00162.27           C  
ATOM   1037  CD1 LEU A 151     112.074 111.654  94.746  1.00161.18           C  
ATOM   1038  CD2 LEU A 151     113.699 112.890  93.303  1.00161.80           C  
ATOM   1039  N   TRP A 152     109.391 116.296  93.635  1.00159.22           N  
ATOM   1040  CA  TRP A 152     108.287 117.063  93.072  1.00157.09           C  
ATOM   1041  C   TRP A 152     108.778 118.411  92.564  1.00157.01           C  
ATOM   1042  O   TRP A 152     108.452 118.825  91.447  1.00155.42           O  
ATOM   1043  CB  TRP A 152     107.192 117.255  94.121  1.00157.86           C  
ATOM   1044  CG  TRP A 152     106.212 116.131  94.212  1.00157.12           C  
ATOM   1045  CD1 TRP A 152     105.994 115.321  95.286  1.00157.96           C  
ATOM   1046  CD2 TRP A 152     105.300 115.701  93.195  1.00156.82           C  
ATOM   1047  CE2 TRP A 152     104.565 114.622  93.722  1.00159.24           C  
ATOM   1048  CE3 TRP A 152     105.035 116.122  91.889  1.00154.38           C  
ATOM   1049  NE1 TRP A 152     105.009 114.409  95.000  1.00159.92           N  
ATOM   1050  CZ2 TRP A 152     103.586 113.958  92.990  1.00157.89           C  
ATOM   1051  CZ3 TRP A 152     104.062 115.461  91.165  1.00156.32           C  
ATOM   1052  CH2 TRP A 152     103.350 114.391  91.716  1.00156.43           C  
ATOM   1053  N   GLY A 153     109.571 119.107  93.376  1.00173.65           N  
ATOM   1054  CA  GLY A 153     110.136 120.369  92.934  1.00174.88           C  
ATOM   1055  C   GLY A 153     111.008 120.207  91.706  1.00174.96           C  
ATOM   1056  O   GLY A 153     111.015 121.067  90.824  1.00178.13           O  
ATOM   1057  N   ILE A 154     111.745 119.098  91.629  1.00162.62           N  
ATOM   1058  CA  ILE A 154     112.583 118.838  90.461  1.00163.66           C  
ATOM   1059  C   ILE A 154     111.740 118.763  89.197  1.00165.40           C  
ATOM   1060  O   ILE A 154     112.062 119.399  88.194  1.00165.98           O  
ATOM   1061  CB  ILE A 154     113.400 117.548  90.655  1.00159.85           C  
ATOM   1062  CG1 ILE A 154     114.439 117.722  91.759  1.00163.41           C  
ATOM   1063  CG2 ILE A 154     114.082 117.131  89.347  1.00158.52           C  
ATOM   1064  CD1 ILE A 154     115.103 116.428  92.161  1.00162.82           C  
ATOM   1065  N   THR A 155     110.649 118.003  89.235  1.00171.64           N  
ATOM   1066  CA  THR A 155     109.829 117.816  88.039  1.00172.53           C  
ATOM   1067  C   THR A 155     109.050 119.080  87.692  1.00170.55           C  
ATOM   1068  O   THR A 155     109.009 119.426  86.512  1.00168.10           O  
ATOM   1069  CB  THR A 155     108.938 116.589  88.183  1.00172.65           C  
ATOM   1070  CG2 THR A 155     108.174 116.599  89.481  1.00170.76           C  
ATOM   1071  OG1 THR A 155     108.024 116.522  87.135  1.00172.79           O  
ATOM   1072  N   ILE A 156     108.597 119.867  88.685  1.00166.28           N  
ATOM   1073  CA  ILE A 156     108.013 121.181  88.399  1.00165.08           C  
ATOM   1074  C   ILE A 156     109.042 122.089  87.736  1.00168.58           C  
ATOM   1075  O   ILE A 156     108.789 122.566  86.636  1.00172.20           O  
ATOM   1076  CB  ILE A 156     107.434 121.838  89.668  1.00166.42           C  
ATOM   1077  CG1 ILE A 156     106.645 120.854  90.527  1.00165.80           C  
ATOM   1078  CG2 ILE A 156     106.563 123.027  89.300  1.00171.16           C  
ATOM   1079  CD1 ILE A 156     105.306 120.473  89.957  1.00166.41           C  
ATOM   1080  N   GLY A 157     110.269 122.103  88.260  1.00175.87           N  
ATOM   1081  CA  GLY A 157     111.296 122.955  87.689  1.00176.50           C  
ATOM   1082  C   GLY A 157     111.736 122.582  86.266  1.00176.14           C  
ATOM   1083  O   GLY A 157     111.989 123.469  85.455  1.00179.84           O  
ATOM   1084  N   LEU A 158     111.754 121.288  85.929  1.00175.22           N  
ATOM   1085  CA  LEU A 158     112.096 120.792  84.588  1.00178.38           C  
ATOM   1086  C   LEU A 158     111.029 121.089  83.520  1.00179.36           C  
ATOM   1087  O   LEU A 158     111.323 121.006  82.329  1.00179.04           O  
ATOM   1088  CB  LEU A 158     112.331 119.272  84.667  1.00180.09           C  
ATOM   1089  CG  LEU A 158     113.653 118.853  85.334  1.00179.70           C  
ATOM   1090  CD1 LEU A 158     113.646 117.334  85.526  1.00177.75           C  
ATOM   1091  CD2 LEU A 158     114.873 119.244  84.496  1.00179.67           C  
ATOM   1092  N   THR A 159     109.790 121.376  83.922  1.00180.78           N  
ATOM   1093  CA  THR A 159     108.615 121.365  83.028  1.00180.87           C  
ATOM   1094  C   THR A 159     107.828 122.669  83.018  1.00180.55           C  
ATOM   1095  O   THR A 159     107.083 122.915  82.072  1.00181.14           O  
ATOM   1096  CB  THR A 159     107.650 120.255  83.431  1.00183.11           C  
ATOM   1097  CG2 THR A 159     108.231 118.853  83.261  1.00181.84           C  
ATOM   1098  OG1 THR A 159     107.320 120.466  84.777  1.00181.90           O  
ATOM   1099  N   VAL A 160     108.037 123.564  83.988  1.00173.38           N  
ATOM   1100  CA  VAL A 160     107.436 124.910  83.996  1.00171.28           C  
ATOM   1101  C   VAL A 160     107.794 125.734  82.762  1.00172.35           C  
ATOM   1102  O   VAL A 160     107.077 126.685  82.483  1.00172.08           O  
ATOM   1103  CB  VAL A 160     107.808 125.738  85.246  1.00171.22           C  
ATOM   1104  CG1 VAL A 160     106.962 125.327  86.440  1.00171.22           C  
ATOM   1105  CG2 VAL A 160     109.295 125.643  85.555  1.00172.13           C  
ATOM   1106  N   HIS A 161     108.827 125.381  81.986  1.00183.90           N  
ATOM   1107  CA  HIS A 161     109.226 126.141  80.793  1.00186.30           C  
ATOM   1108  C   HIS A 161     108.085 126.276  79.772  1.00185.54           C  
ATOM   1109  O   HIS A 161     107.904 127.346  79.209  1.00185.14           O  
ATOM   1110  CB  HIS A 161     110.484 125.519  80.155  1.00184.11           C  
ATOM   1111  CG  HIS A 161     110.176 124.502  79.085  1.00184.22           C  
ATOM   1112  CD2 HIS A 161     110.166 124.759  77.745  1.00183.74           C  
ATOM   1113  ND1 HIS A 161     109.667 123.222  79.303  1.00185.64           N  
ATOM   1114  CE1 HIS A 161     109.362 122.734  78.091  1.00186.42           C  
ATOM   1115  NE2 HIS A 161     109.640 123.642  77.138  1.00185.76           N  
ATOM   1116  N   LEU A 162     107.257 125.244  79.588  1.00180.70           N  
ATOM   1117  CA  LEU A 162     106.120 125.302  78.662  1.00181.38           C  
ATOM   1118  C   LEU A 162     104.900 126.011  79.264  1.00182.11           C  
ATOM   1119  O   LEU A 162     104.029 126.466  78.526  1.00180.48           O  
ATOM   1120  CB  LEU A 162     105.807 123.887  78.157  1.00181.96           C  
ATOM   1121  CG  LEU A 162     105.206 122.958  79.227  1.00180.05           C  
ATOM   1122  CD1 LEU A 162     103.687 123.051  79.289  1.00182.02           C  
ATOM   1123  CD2 LEU A 162     105.557 121.511  78.914  1.00178.91           C  
ATOM   1124  N   LEU A 163     104.837 126.031  80.589  1.00180.82           N  
ATOM   1125  CA  LEU A 163     103.729 126.684  81.246  1.00181.24           C  
ATOM   1126  C   LEU A 163     103.836 128.137  80.906  1.00182.77           C  
ATOM   1127  O   LEU A 163     102.837 128.799  80.635  1.00182.37           O  
ATOM   1128  CB  LEU A 163     103.814 126.490  82.749  1.00179.89           C  
ATOM   1129  CG  LEU A 163     102.474 126.567  83.474  1.00179.99           C  
ATOM   1130  CD1 LEU A 163     101.373 125.960  82.619  1.00179.43           C  
ATOM   1131  CD2 LEU A 163     102.562 125.876  84.823  1.00180.59           C  
ATOM   1132  N   LYS A 164     105.062 128.638  80.904  1.00188.28           N  
ATOM   1133  CA  LYS A 164     105.282 130.026  80.562  1.00188.28           C  
ATOM   1134  C   LYS A 164     105.173 130.194  79.064  1.00188.66           C  
ATOM   1135  O   LYS A 164     106.161 130.500  78.400  1.00189.29           O  
ATOM   1136  CB  LYS A 164     106.659 130.472  81.040  1.00188.00           C  
ATOM   1137  N   LYS A 165     103.973 130.046  78.520  1.00193.67           N  
ATOM   1138  CA  LYS A 165     103.810 130.291  77.093  1.00194.88           C  
ATOM   1139  C   LYS A 165     102.371 130.372  76.649  1.00195.63           C  
ATOM   1140  O   LYS A 165     101.493 129.786  77.280  1.00194.92           O  
ATOM   1141  CB  LYS A 165     104.501 129.186  76.289  1.00191.93           C  
ATOM   1142  N   LYS A 166     102.116 131.105  75.570  1.00200.80           N  
ATOM   1143  CA  LYS A 166     100.778 131.132  75.013  1.00200.96           C  
ATOM   1144  C   LYS A 166     100.721 129.819  74.295  1.00202.07           C  
ATOM   1145  O   LYS A 166     100.772 129.774  73.066  1.00200.80           O  
ATOM   1146  CB  LYS A 166     100.593 132.296  74.057  1.00198.72           C  
ATOM   1147  N   MET A 167     100.638 128.738  75.055  1.00213.93           N  
ATOM   1148  CA  MET A 167     100.680 127.399  74.473  1.00213.18           C  
ATOM   1149  C   MET A 167      99.944 127.189  73.146  1.00214.17           C  
ATOM   1150  O   MET A 167     100.555 126.680  72.211  1.00214.47           O  
ATOM   1151  CB  MET A 167     100.193 126.387  75.525  1.00211.65           C  
ATOM   1152  N   PRO A 168      98.649 127.554  73.059  1.00202.55           N  
ATOM   1153  CA  PRO A 168      97.878 127.271  71.837  1.00201.01           C  
ATOM   1154  C   PRO A 168      98.519 127.740  70.541  1.00200.93           C  
ATOM   1155  O   PRO A 168      99.245 128.730  70.542  1.00200.46           O  
ATOM   1156  CB  PRO A 168      96.583 128.047  72.071  1.00199.44           C  
ATOM   1157  CG  PRO A 168      96.405 127.988  73.545  1.00198.95           C  
ATOM   1158  CD  PRO A 168      97.789 128.125  74.112  1.00200.47           C  
ATOM   1159  N   ILE A 169      98.249 127.033  69.449  1.00200.85           N  
ATOM   1160  CA  ILE A 169      98.793 127.406  68.150  1.00200.89           C  
ATOM   1161  C   ILE A 169      97.714 127.244  67.104  1.00201.04           C  
ATOM   1162  O   ILE A 169      96.915 126.322  67.195  1.00201.40           O  
ATOM   1163  CB  ILE A 169      99.977 126.518  67.754  1.00202.19           C  
ATOM   1164  CG1 ILE A 169     100.703 125.992  68.994  1.00202.22           C  
ATOM   1165  CG2 ILE A 169     100.938 127.288  66.863  1.00203.23           C  
ATOM   1166  CD1 ILE A 169     100.761 124.484  69.076  1.00201.34           C  
ATOM   1167  N   GLN A 170      97.690 128.104  66.088  1.00207.83           N  
ATOM   1168  CA  GLN A 170      96.620 128.045  65.117  1.00209.13           C  
ATOM   1169  C   GLN A 170      97.181 126.768  64.538  1.00210.68           C  
ATOM   1170  O   GLN A 170      98.378 126.677  64.285  1.00210.13           O  
ATOM   1171  CB  GLN A 170      96.508 129.357  64.352  1.00207.68           C  
ATOM   1172  CG  GLN A 170      95.176 130.054  64.557  1.00208.44           C  
ATOM   1173  CD  GLN A 170      94.015 129.082  64.572  1.00210.45           C  
ATOM   1174  NE2 GLN A 170      93.573 128.700  65.766  1.00210.62           N  
ATOM   1175  OE1 GLN A 170      93.522 128.677  63.522  1.00211.81           O  
ATOM   1176  N   ASN A 171      96.322 125.774  64.344  1.00222.30           N  
ATOM   1177  CA  ASN A 171      96.756 124.523  63.751  1.00222.42           C  
ATOM   1178  C   ASN A 171      95.952 124.700  62.488  1.00222.30           C  
ATOM   1179  O   ASN A 171      94.796 124.293  62.427  1.00222.73           O  
ATOM   1180  CB  ASN A 171      96.293 123.262  64.469  1.00221.48           C  
ATOM   1181  N   GLY A 172      96.552 125.302  61.468  1.00224.70           N  
ATOM   1182  CA  GLY A 172      95.803 125.586  60.263  1.00224.38           C  
ATOM   1183  C   GLY A 172      94.643 126.450  60.702  1.00224.44           C  
ATOM   1184  O   GLY A 172      94.833 127.416  61.439  1.00224.38           O  
ATOM   1185  N   GLY A 173      93.438 126.101  60.271  1.00218.79           N  
ATOM   1186  CA  GLY A 173      92.266 126.852  60.672  1.00217.87           C  
ATOM   1187  C   GLY A 173      91.861 126.554  62.098  1.00218.58           C  
ATOM   1188  O   GLY A 173      91.100 127.307  62.701  1.00218.31           O  
ATOM   1189  N   ALA A 174      92.368 125.457  62.646  1.00215.42           N  
ATOM   1190  CA  ALA A 174      92.020 125.075  64.005  1.00213.41           C  
ATOM   1191  C   ALA A 174      93.120 125.452  64.962  1.00212.98           C  
ATOM   1192  O   ALA A 174      94.048 126.158  64.599  1.00213.98           O  
ATOM   1193  CB  ALA A 174      91.776 123.585  64.074  1.00212.32           C  
ATOM   1194  N   ASN A 175      93.018 124.978  66.194  1.00213.11           N  
ATOM   1195  CA  ASN A 175      94.074 125.241  67.152  1.00215.00           C  
ATOM   1196  C   ASN A 175      94.773 123.956  67.532  1.00214.90           C  
ATOM   1197  O   ASN A 175      94.271 122.866  67.263  1.00213.85           O  
ATOM   1198  CB  ASN A 175      93.534 125.923  68.402  1.00215.45           C  
ATOM   1199  CG  ASN A 175      94.642 126.458  69.284  1.00215.42           C  
ATOM   1200  ND2 ASN A 175      95.218 127.587  68.889  1.00214.48           N  
ATOM   1201  OD1 ASN A 175      94.996 125.848  70.293  1.00215.14           O  
ATOM   1202  N   LEU A 176      95.930 124.079  68.163  1.00211.34           N  
ATOM   1203  CA  LEU A 176      96.698 122.907  68.518  1.00210.08           C  
ATOM   1204  C   LEU A 176      97.294 123.057  69.894  1.00210.16           C  
ATOM   1205  O   LEU A 176      97.864 124.098  70.215  1.00209.81           O  
ATOM   1206  CB  LEU A 176      97.816 122.721  67.508  1.00209.77           C  
ATOM   1207  CG  LEU A 176      98.720 121.514  67.716  1.00210.50           C  
ATOM   1208  CD1 LEU A 176      97.919 120.238  67.513  1.00210.68           C  
ATOM   1209  CD2 LEU A 176      99.886 121.588  66.744  1.00211.20           C  
ATOM   1210  N   CYS A 177      97.440 122.069  70.706  1.00210.45           N  
ATOM   1211  CA  CYS A 177      98.330 122.393  71.838  1.00211.12           C  
ATOM   1212  C   CYS A 177      99.368 121.362  71.914  1.00210.32           C  
ATOM   1213  O   CYS A 177     100.238 121.389  72.782  1.00212.25           O  
ATOM   1214  CB  CYS A 177      97.807 122.770  73.197  1.00212.01           C  
ATOM   1215  SG  CYS A 177      98.374 124.402  73.886  1.00219.71           S  
ATOM   1216  N   SER A 178      99.270 120.422  70.997  1.00190.03           N  
ATOM   1217  CA  SER A 178     100.465 119.562  71.001  1.00191.13           C  
ATOM   1218  C   SER A 178     101.747 120.391  71.095  1.00189.70           C  
ATOM   1219  O   SER A 178     101.984 121.261  70.262  1.00190.27           O  
ATOM   1220  CB  SER A 178     100.500 118.686  69.747  1.00 30.00           C  
ATOM   1221  OG  SER A 178     100.624 119.475  68.577  1.00 30.00           O  
ATOM   1222  N   SER A 179     102.620 120.042  72.040  1.00179.04           N  
ATOM   1223  CA  SER A 179     103.995 120.561  72.096  1.00180.60           C  
ATOM   1224  C   SER A 179     105.000 119.607  71.440  1.00181.03           C  
ATOM   1225  O   SER A 179     106.027 120.040  70.921  1.00179.49           O  
ATOM   1226  CB  SER A 179     104.367 120.866  73.541  1.00178.58           C  
ATOM   1227  OG  SER A 179     104.469 119.677  74.267  1.00176.11           O  
ATOM   1228  N   PHE A 180     104.693 118.314  71.515  1.00177.76           N  
ATOM   1229  CA  PHE A 180     105.556 117.303  70.926  1.00175.99           C  
ATOM   1230  C   PHE A 180     105.068 117.319  69.509  1.00177.31           C  
ATOM   1231  O   PHE A 180     104.600 116.303  69.002  1.00180.16           O  
ATOM   1232  CB  PHE A 180     104.989 115.918  71.211  1.00175.76           C  
ATOM   1233  CG  PHE A 180     105.769 115.133  72.220  1.00175.10           C  
ATOM   1234  CD1 PHE A 180     107.125 115.338  72.380  1.00173.62           C  
ATOM   1235  CD2 PHE A 180     105.142 114.184  73.007  1.00175.39           C  
ATOM   1236  CE1 PHE A 180     107.846 114.610  73.305  1.00177.48           C  
ATOM   1237  CE2 PHE A 180     105.854 113.453  73.935  1.00173.20           C  
ATOM   1238  CZ  PHE A 180     107.209 113.665  74.085  1.00177.87           C  
ATOM   1239  N   SER A 181     105.157 118.477  68.874  1.00194.61           N  
ATOM   1240  CA  SER A 181     104.693 118.606  67.506  1.00196.47           C  
ATOM   1241  C   SER A 181     106.141 118.392  67.125  1.00197.68           C  
ATOM   1242  O   SER A 181     107.045 118.866  67.810  1.00199.07           O  
ATOM   1243  CB  SER A 181     104.071 119.969  67.232  1.00197.48           C  
ATOM   1244  OG  SER A 181     102.884 120.143  67.986  1.00197.15           O  
ATOM   1245  N   ILE A 182     106.270 117.510  66.125  1.00202.70           N  
ATOM   1246  CA  ILE A 182     107.564 117.070  65.653  1.00204.08           C  
ATOM   1247  C   ILE A 182     108.209 117.657  64.470  1.00207.52           C  
ATOM   1248  O   ILE A 182     107.931 117.261  63.336  1.00207.63           O  
ATOM   1249  CB  ILE A 182     107.480 115.637  65.060  1.00203.89           C  
ATOM   1250  CG1 ILE A 182     107.213 115.611  63.549  1.00203.42           C  
ATOM   1251  CG2 ILE A 182     106.349 114.866  65.714  1.00202.73           C  
ATOM   1252  CD1 ILE A 182     108.439 115.600  62.658  1.00203.17           C  
ATOM   1253  N   CYS A 183     109.132 118.559  64.736  1.00233.31           N  
ATOM   1254  CA  CYS A 183     109.743 119.249  63.646  1.00232.50           C  
ATOM   1255  C   CYS A 183     111.240 119.145  63.437  1.00231.13           C  
ATOM   1256  O   CYS A 183     111.708 118.171  62.852  1.00231.15           O  
ATOM   1257  CB  CYS A 183     109.364 120.605  64.178  1.00233.74           C  
ATOM   1258  SG  CYS A 183     107.570 120.927  64.205  1.00238.33           S  
ATOM   1259  N   HIS A 184     112.008 120.113  63.924  1.00241.36           N  
ATOM   1260  CA  HIS A 184     113.440 120.090  63.619  1.00242.44           C  
ATOM   1261  C   HIS A 184     114.425 120.300  64.759  1.00243.79           C  
ATOM   1262  O   HIS A 184     115.107 119.365  65.167  1.00245.47           O  
ATOM   1263  CB  HIS A 184     113.728 121.153  62.551  1.00242.71           C  
ATOM   1264  N   THR A 185     114.514 121.514  65.275  1.00234.93           N  
ATOM   1265  CA  THR A 185     115.544 121.826  66.279  1.00235.83           C  
ATOM   1266  C   THR A 185     115.619 121.024  67.577  1.00234.85           C  
ATOM   1267  O   THR A 185     114.678 120.320  67.939  1.00234.13           O  
ATOM   1268  CB  THR A 185     115.442 123.317  66.671  1.00235.40           C  
ATOM   1269  CG2 THR A 185     116.000 124.190  65.566  1.00233.71           C  
ATOM   1270  OG1 THR A 185     114.070 123.660  66.895  1.00236.01           O  
ATOM   1271  N   PHE A 186     116.744 121.141  68.276  1.00222.49           N  
ATOM   1272  CA  PHE A 186     116.946 120.472  69.554  1.00220.44           C  
ATOM   1273  C   PHE A 186     116.391 121.300  70.687  1.00222.13           C  
ATOM   1274  O   PHE A 186     116.657 122.496  70.777  1.00223.52           O  
ATOM   1275  CB  PHE A 186     118.423 120.194  69.806  1.00220.26           C  
ATOM   1276  CG  PHE A 186     118.663 119.085  70.786  1.00222.37           C  
ATOM   1277  CD1 PHE A 186     117.678 118.146  71.036  1.00222.20           C  
ATOM   1278  CD2 PHE A 186     119.869 118.981  71.456  1.00221.69           C  
ATOM   1279  CE1 PHE A 186     117.891 117.121  71.934  1.00220.25           C  
ATOM   1280  CE2 PHE A 186     120.090 117.958  72.357  1.00221.78           C  
ATOM   1281  CZ  PHE A 186     119.100 117.026  72.596  1.00220.66           C  
ATOM   1282  N   GLN A 187     115.633 120.665  71.563  1.00208.26           N  
ATOM   1283  CA  GLN A 187     115.010 121.369  72.676  1.00206.34           C  
ATOM   1284  C   GLN A 187     115.272 120.470  73.897  1.00204.95           C  
ATOM   1285  O   GLN A 187     115.381 119.245  73.773  1.00204.23           O  
ATOM   1286  CB  GLN A 187     113.526 121.732  72.582  1.00204.38           C  
ATOM   1287  CG  GLN A 187     112.908 122.174  71.249  1.00205.79           C  
ATOM   1288  CD  GLN A 187     113.673 123.207  70.432  1.00209.00           C  
ATOM   1289  NE2 GLN A 187     113.659 124.393  70.766  1.00208.78           N  
ATOM   1290  OE1 GLN A 187     114.286 122.783  69.337  1.00210.31           O  
ATOM   1291  N   TRP A 188     115.313 121.015  75.112  1.00193.96           N  
ATOM   1292  CA  TRP A 188     115.461 120.159  76.299  1.00196.26           C  
ATOM   1293  C   TRP A 188     114.236 119.276  76.563  1.00196.63           C  
ATOM   1294  O   TRP A 188     114.375 118.288  77.261  1.00198.16           O  
ATOM   1295  CB  TRP A 188     115.809 120.990  77.533  1.00195.45           C  
ATOM   1296  CG  TRP A 188     115.012 122.240  77.661  1.00196.05           C  
ATOM   1297  CD1 TRP A 188     113.804 122.370  78.254  1.00195.32           C  
ATOM   1298  CD2 TRP A 188     115.360 123.549  77.130  1.00197.16           C  
ATOM   1299  CE2 TRP A 188     114.298 124.449  77.450  1.00197.01           C  
ATOM   1300  CE3 TRP A 188     116.467 124.056  76.404  1.00196.17           C  
ATOM   1301  NE1 TRP A 188     113.369 123.673  78.117  1.00196.22           N  
ATOM   1302  CZ2 TRP A 188     114.350 125.803  77.089  1.00194.01           C  
ATOM   1303  CZ3 TRP A 188     116.509 125.399  76.086  1.00195.14           C  
ATOM   1304  CH2 TRP A 188     115.457 126.257  76.428  1.00191.96           C  
ATOM   1305  N   HIS A 189     113.069 119.580  76.003  1.00189.79           N  
ATOM   1306  CA  HIS A 189     111.885 118.773  76.367  1.00191.27           C  
ATOM   1307  C   HIS A 189     111.961 117.347  75.817  1.00192.84           C  
ATOM   1308  O   HIS A 189     111.895 116.420  76.588  1.00194.27           O  
ATOM   1309  CB  HIS A 189     110.530 119.404  75.988  1.00190.17           C  
ATOM   1310  CG  HIS A 189     110.592 120.434  74.912  1.00191.95           C  
ATOM   1311  CD2 HIS A 189     111.001 121.723  74.932  1.00191.34           C  
ATOM   1312  ND1 HIS A 189     110.145 120.191  73.634  1.00190.96           N  
ATOM   1313  CE1 HIS A 189     110.297 121.281  72.904  1.00189.56           C  
ATOM   1314  NE2 HIS A 189     110.814 122.226  73.669  1.00188.78           N  
ATOM   1315  N   GLU A 190     112.067 117.168  74.508  1.00194.83           N  
ATOM   1316  CA  GLU A 190     112.228 115.828  73.944  1.00194.12           C  
ATOM   1317  C   GLU A 190     113.521 115.144  74.403  1.00193.09           C  
ATOM   1318  O   GLU A 190     113.546 113.920  74.537  1.00191.18           O  
ATOM   1319  CB  GLU A 190     112.151 115.835  72.415  1.00192.08           C  
ATOM   1320  CG  GLU A 190     113.206 116.722  71.707  1.00193.54           C  
ATOM   1321  CD  GLU A 190     112.766 118.198  71.646  1.00196.67           C  
ATOM   1322  OE1 GLU A 190     113.536 118.983  71.071  1.00198.15           O  
ATOM   1323  OE2 GLU A 190     111.674 118.564  72.155  1.00195.63           O1-
ATOM   1324  N   ALA A 191     114.571 115.917  74.700  1.00184.62           N  
ATOM   1325  CA  ALA A 191     115.819 115.370  75.209  1.00186.07           C  
ATOM   1326  C   ALA A 191     115.654 114.834  76.640  1.00184.35           C  
ATOM   1327  O   ALA A 191     116.067 113.714  76.934  1.00183.94           O  
ATOM   1328  CB  ALA A 191     116.898 116.451  75.168  1.00186.89           C  
ATOM   1329  N   MET A 192     114.988 115.609  77.504  1.00180.59           N  
ATOM   1330  CA  MET A 192     114.649 115.212  78.866  1.00181.29           C  
ATOM   1331  C   MET A 192     113.650 114.058  78.873  1.00180.71           C  
ATOM   1332  O   MET A 192     113.861 113.168  79.676  1.00181.84           O  
ATOM   1333  CB  MET A 192     114.113 116.381  79.707  1.00184.25           C  
ATOM   1334  N   PHE A 193     112.692 113.998  77.935  1.00162.40           N  
ATOM   1335  CA  PHE A 193     111.778 112.862  77.711  1.00164.60           C  
ATOM   1336  C   PHE A 193     112.514 111.557  77.342  1.00166.17           C  
ATOM   1337  O   PHE A 193     112.275 110.504  77.926  1.00167.90           O  
ATOM   1338  CB  PHE A 193     110.769 113.258  76.624  1.00162.94           C  
ATOM   1339  CG  PHE A 193     110.064 112.103  75.940  1.00160.68           C  
ATOM   1340  CD1 PHE A 193     109.038 111.405  76.603  1.00158.37           C  
ATOM   1341  CD2 PHE A 193     110.473 111.693  74.655  1.00161.12           C  
ATOM   1342  CE1 PHE A 193     108.413 110.311  75.979  1.00159.07           C  
ATOM   1343  CE2 PHE A 193     109.854 110.593  74.038  1.00162.96           C  
ATOM   1344  CZ  PHE A 193     108.821 109.908  74.696  1.00162.64           C  
ATOM   1345  N   LEU A 194     113.488 111.610  76.427  1.00160.40           N  
ATOM   1346  CA  LEU A 194     114.325 110.438  76.138  1.00161.22           C  
ATOM   1347  C   LEU A 194     115.183 110.081  77.345  1.00163.88           C  
ATOM   1348  O   LEU A 194     115.397 108.898  77.634  1.00161.75           O  
ATOM   1349  CB  LEU A 194     115.199 110.713  74.916  1.00160.38           C  
ATOM   1350  CG  LEU A 194     115.459 109.529  73.985  1.00162.41           C  
ATOM   1351  CD1 LEU A 194     114.168 109.069  73.330  1.00159.39           C  
ATOM   1352  CD2 LEU A 194     116.498 109.891  72.936  1.00162.50           C  
ATOM   1353  N   LEU A 195     115.695 111.071  78.081  1.00179.65           N  
ATOM   1354  CA  LEU A 195     116.538 110.838  79.254  1.00180.14           C  
ATOM   1355  C   LEU A 195     115.760 110.175  80.389  1.00177.84           C  
ATOM   1356  O   LEU A 195     116.228 109.181  80.941  1.00177.61           O  
ATOM   1357  CB  LEU A 195     117.154 112.183  79.678  1.00179.63           C  
ATOM   1358  CG  LEU A 195     117.909 112.298  81.014  1.00178.23           C  
ATOM   1359  CD1 LEU A 195     118.755 113.576  80.935  1.00176.63           C  
ATOM   1360  CD2 LEU A 195     117.018 112.408  82.256  1.00177.17           C  
ATOM   1361  N   GLU A 196     114.578 110.701  80.710  1.00167.50           N  
ATOM   1362  CA  GLU A 196     113.673 110.171  81.731  1.00167.71           C  
ATOM   1363  C   GLU A 196     113.051 108.841  81.321  1.00167.03           C  
ATOM   1364  O   GLU A 196     112.677 108.084  82.199  1.00170.00           O  
ATOM   1365  CB  GLU A 196     112.635 111.217  82.184  1.00167.52           C  
ATOM   1366  CG  GLU A 196     111.621 111.657  81.113  1.00169.85           C  
ATOM   1367  CD  GLU A 196     110.392 110.773  80.899  1.00169.98           C  
ATOM   1368  OE1 GLU A 196     109.696 110.992  79.881  1.00170.10           O  
ATOM   1369  OE2 GLU A 196     110.126 109.922  81.767  1.00171.11           O1-
ATOM   1370  N   PHE A 197     113.178 108.402  80.069  1.00160.83           N  
ATOM   1371  CA  PHE A 197     112.982 106.982  79.812  1.00165.82           C  
ATOM   1372  C   PHE A 197     114.243 106.136  79.947  1.00167.74           C  
ATOM   1373  O   PHE A 197     114.206 105.071  80.566  1.00166.64           O  
ATOM   1374  CB  PHE A 197     112.401 106.775  78.416  1.00165.39           C  
ATOM   1375  CG  PHE A 197     112.354 105.332  78.017  1.00166.85           C  
ATOM   1376  CD1 PHE A 197     111.394 104.494  78.550  1.00166.17           C  
ATOM   1377  CD2 PHE A 197     113.290 104.800  77.152  1.00166.25           C  
ATOM   1378  CE1 PHE A 197     111.349 103.162  78.207  1.00166.05           C  
ATOM   1379  CE2 PHE A 197     113.250 103.466  76.806  1.00163.98           C  
ATOM   1380  CZ  PHE A 197     112.274 102.649  77.333  1.00164.82           C  
ATOM   1381  N   PHE A 198     115.363 106.590  79.378  1.00162.15           N  
ATOM   1382  CA  PHE A 198     116.557 105.753  79.301  1.00160.54           C  
ATOM   1383  C   PHE A 198     117.186 105.537  80.672  1.00163.46           C  
ATOM   1384  O   PHE A 198     117.346 104.398  81.121  1.00163.55           O  
ATOM   1385  CB  PHE A 198     117.571 106.370  78.336  1.00159.30           C  
ATOM   1386  CG  PHE A 198     117.561 105.748  76.971  1.00161.07           C  
ATOM   1387  CD1 PHE A 198     116.378 105.587  76.277  1.00163.18           C  
ATOM   1388  CD2 PHE A 198     118.738 105.318  76.386  1.00162.18           C  
ATOM   1389  CE1 PHE A 198     116.365 105.011  75.023  1.00163.97           C  
ATOM   1390  CE2 PHE A 198     118.733 104.742  75.131  1.00163.30           C  
ATOM   1391  CZ  PHE A 198     117.545 104.589  74.449  1.00163.74           C  
ATOM   1392  N   LEU A 199     117.577 106.620  81.343  1.00160.90           N  
ATOM   1393  CA  LEU A 199     118.284 106.469  82.614  1.00160.58           C  
ATOM   1394  C   LEU A 199     117.450 105.739  83.661  1.00159.14           C  
ATOM   1395  O   LEU A 199     117.978 104.812  84.304  1.00162.80           O  
ATOM   1396  CB  LEU A 199     118.758 107.845  83.099  1.00155.61           C  
ATOM   1397  CG  LEU A 199     119.450 107.951  84.458  1.00158.20           C  
ATOM   1398  CD1 LEU A 199     120.567 108.976  84.388  1.00160.03           C  
ATOM   1399  CD2 LEU A 199     118.459 108.330  85.547  1.00158.38           C  
ATOM   1400  N   PRO A 200     116.177 106.079  83.889  1.00139.80           N  
ATOM   1401  CA  PRO A 200     115.362 105.245  84.782  1.00139.45           C  
ATOM   1402  C   PRO A 200     115.210 103.812  84.308  1.00144.41           C  
ATOM   1403  O   PRO A 200     115.065 102.918  85.146  1.00149.04           O  
ATOM   1404  CB  PRO A 200     114.022 105.987  84.814  1.00140.82           C  
ATOM   1405  CG  PRO A 200     114.409 107.398  84.600  1.00141.60           C  
ATOM   1406  CD  PRO A 200     115.469 107.325  83.547  1.00143.59           C  
ATOM   1407  N   LEU A 201     115.243 103.558  82.998  1.00145.40           N  
ATOM   1408  CA  LEU A 201     115.229 102.180  82.513  1.00146.88           C  
ATOM   1409  C   LEU A 201     116.434 101.416  83.051  1.00146.73           C  
ATOM   1410  O   LEU A 201     116.304 100.300  83.575  1.00145.34           O  
ATOM   1411  CB  LEU A 201     115.234 102.173  80.982  1.00147.80           C  
ATOM   1412  CG  LEU A 201     115.444 100.900  80.153  1.00150.41           C  
ATOM   1413  CD1 LEU A 201     114.811  99.684  80.791  1.00144.90           C  
ATOM   1414  CD2 LEU A 201     114.961 101.072  78.725  1.00153.27           C  
ATOM   1415  N   GLY A 202     117.620 102.016  82.932  1.00147.09           N  
ATOM   1416  CA  GLY A 202     118.819 101.374  83.439  1.00149.91           C  
ATOM   1417  C   GLY A 202     118.788 101.192  84.942  1.00149.85           C  
ATOM   1418  O   GLY A 202     119.202 100.151  85.457  1.00151.31           O  
ATOM   1419  N   ILE A 203     118.295 102.199  85.667  1.00131.48           N  
ATOM   1420  CA  ILE A 203     118.199 102.071  87.119  1.00125.59           C  
ATOM   1421  C   ILE A 203     117.250 100.938  87.490  1.00126.01           C  
ATOM   1422  O   ILE A 203     117.540 100.132  88.385  1.00137.47           O  
ATOM   1423  CB  ILE A 203     117.766 103.406  87.749  1.00122.52           C  
ATOM   1424  CG1 ILE A 203     118.963 104.347  87.875  1.00129.86           C  
ATOM   1425  CG2 ILE A 203     117.152 103.175  89.113  1.00122.65           C  
ATOM   1426  CD1 ILE A 203     118.607 105.718  88.396  1.00130.63           C  
ATOM   1427  N   ILE A 204     116.109 100.852  86.802  1.00119.35           N  
ATOM   1428  CA  ILE A 204     115.136  99.798  87.071  1.00124.27           C  
ATOM   1429  C   ILE A 204     115.762  98.429  86.857  1.00129.74           C  
ATOM   1430  O   ILE A 204     115.647  97.537  87.705  1.00130.19           O  
ATOM   1431  CB  ILE A 204     113.891  99.984  86.187  1.00125.71           C  
ATOM   1432  CG1 ILE A 204     112.964 101.040  86.780  1.00123.76           C  
ATOM   1433  CG2 ILE A 204     113.158  98.660  86.006  1.00126.98           C  
ATOM   1434  CD1 ILE A 204     112.041 100.493  87.824  1.00125.16           C  
ATOM   1435  N   LEU A 205     116.423  98.238  85.714  1.00138.55           N  
ATOM   1436  CA  LEU A 205     117.006  96.929  85.433  1.00139.19           C  
ATOM   1437  C   LEU A 205     118.137  96.591  86.393  1.00140.61           C  
ATOM   1438  O   LEU A 205     118.248  95.444  86.835  1.00144.44           O  
ATOM   1439  CB  LEU A 205     117.467  96.845  83.981  1.00141.63           C  
ATOM   1440  CG  LEU A 205     116.411  96.203  83.078  1.00143.37           C  
ATOM   1441  CD1 LEU A 205     115.997  94.864  83.658  1.00139.32           C  
ATOM   1442  CD2 LEU A 205     115.195  97.082  82.972  1.00141.49           C  
ATOM   1443  N   PHE A 206     118.981  97.564  86.740  1.00141.41           N  
ATOM   1444  CA  PHE A 206     120.051  97.287  87.693  1.00141.56           C  
ATOM   1445  C   PHE A 206     119.482  96.872  89.043  1.00137.22           C  
ATOM   1446  O   PHE A 206     119.909  95.870  89.630  1.00141.26           O  
ATOM   1447  CB  PHE A 206     120.956  98.513  87.834  1.00142.67           C  
ATOM   1448  CG  PHE A 206     122.106  98.317  88.783  1.00142.20           C  
ATOM   1449  CD1 PHE A 206     121.959  98.562  90.138  1.00140.84           C  
ATOM   1450  CD2 PHE A 206     123.335  97.887  88.316  1.00146.20           C  
ATOM   1451  CE1 PHE A 206     123.015  98.381  91.007  1.00144.47           C  
ATOM   1452  CE2 PHE A 206     124.395  97.705  89.181  1.00146.46           C  
ATOM   1453  CZ  PHE A 206     124.235  97.953  90.528  1.00144.35           C  
ATOM   1454  N   CYS A 207     118.499  97.626  89.544  1.00127.97           N  
ATOM   1455  CA  CYS A 207     117.912  97.312  90.841  1.00127.55           C  
ATOM   1456  C   CYS A 207     117.226  95.953  90.818  1.00135.10           C  
ATOM   1457  O   CYS A 207     117.388  95.147  91.741  1.00145.49           O  
ATOM   1458  CB  CYS A 207     116.927  98.408  91.244  1.00127.70           C  
ATOM   1459  SG  CYS A 207     117.697  99.995  91.625  1.00134.51           S  
ATOM   1460  N   SER A 208     116.458  95.676  89.761  1.00133.84           N  
ATOM   1461  CA  SER A 208     115.757  94.402  89.672  1.00135.48           C  
ATOM   1462  C   SER A 208     116.733  93.238  89.584  1.00137.12           C  
ATOM   1463  O   SER A 208     116.550  92.215  90.254  1.00134.27           O  
ATOM   1464  CB  SER A 208     114.820  94.405  88.467  1.00139.17           C  
ATOM   1465  OG  SER A 208     115.535  94.155  87.271  1.00145.17           O  
ATOM   1466  N   ALA A 209     117.777  93.371  88.762  1.00147.28           N  
ATOM   1467  CA  ALA A 209     118.754  92.299  88.625  1.00147.72           C  
ATOM   1468  C   ALA A 209     119.464  92.040  89.943  1.00148.38           C  
ATOM   1469  O   ALA A 209     119.653  90.886  90.343  1.00149.72           O  
ATOM   1470  CB  ALA A 209     119.760  92.645  87.527  1.00145.08           C  
ATOM   1471  N   ARG A 210     119.857  93.108  90.643  1.00147.18           N  
ATOM   1472  CA  ARG A 210     120.511  92.927  91.933  1.00141.93           C  
ATOM   1473  C   ARG A 210     119.579  92.255  92.931  1.00136.73           C  
ATOM   1474  O   ARG A 210     119.998  91.355  93.666  1.00140.48           O  
ATOM   1475  CB  ARG A 210     121.001  94.269  92.472  1.00144.80           C  
ATOM   1476  CG  ARG A 210     122.381  94.668  91.974  1.00144.76           C  
ATOM   1477  CD  ARG A 210     123.271  93.452  91.777  1.00144.43           C  
ATOM   1478  NE  ARG A 210     124.687  93.791  91.839  1.00148.67           N  
ATOM   1479  CZ  ARG A 210     125.359  94.000  92.962  1.00150.32           C  
ATOM   1480  NH1 ARG A 210     124.775  93.902  94.145  1.00147.64           N1+
ATOM   1481  NH2 ARG A 210     126.650  94.312  92.897  1.00147.62           N1+
ATOM   1482  N   ILE A 211     118.309  92.664  92.960  1.00115.26           N  
ATOM   1483  CA  ILE A 211     117.363  92.068  93.899  1.00117.59           C  
ATOM   1484  C   ILE A 211     117.197  90.581  93.615  1.00127.34           C  
ATOM   1485  O   ILE A 211     117.270  89.747  94.525  1.00133.89           O  
ATOM   1486  CB  ILE A 211     116.011  92.801  93.844  1.00115.58           C  
ATOM   1487  CG1 ILE A 211     116.098  94.147  94.556  1.00117.22           C  
ATOM   1488  CG2 ILE A 211     114.922  91.956  94.474  1.00117.58           C  
ATOM   1489  CD1 ILE A 211     114.958  95.071  94.214  1.00124.91           C  
ATOM   1490  N   ILE A 212     116.980  90.227  92.346  1.00145.85           N  
ATOM   1491  CA  ILE A 212     116.756  88.825  92.003  1.00145.33           C  
ATOM   1492  C   ILE A 212     117.995  87.995  92.308  1.00147.00           C  
ATOM   1493  O   ILE A 212     117.903  86.904  92.885  1.00149.12           O  
ATOM   1494  CB  ILE A 212     116.336  88.682  90.528  1.00145.51           C  
ATOM   1495  CG1 ILE A 212     115.123  89.559  90.215  1.00147.66           C  
ATOM   1496  CG2 ILE A 212     116.031  87.231  90.202  1.00145.31           C  
ATOM   1497  CD1 ILE A 212     113.962  89.366  91.147  1.00146.74           C  
ATOM   1498  N   TRP A 213     119.174  88.497  91.927  1.00159.48           N  
ATOM   1499  CA  TRP A 213     120.401  87.741  92.144  1.00161.01           C  
ATOM   1500  C   TRP A 213     120.680  87.556  93.629  1.00160.96           C  
ATOM   1501  O   TRP A 213     121.067  86.464  94.060  1.00161.91           O  
ATOM   1502  CB  TRP A 213     121.573  88.439  91.457  1.00161.97           C  
ATOM   1503  CG  TRP A 213     122.909  87.939  91.899  1.00164.64           C  
ATOM   1504  CD1 TRP A 213     123.349  86.649  91.877  1.00164.01           C  
ATOM   1505  CD2 TRP A 213     123.987  88.722  92.425  1.00166.90           C  
ATOM   1506  CE2 TRP A 213     125.047  87.839  92.703  1.00168.84           C  
ATOM   1507  CE3 TRP A 213     124.157  90.084  92.689  1.00163.74           C  
ATOM   1508  NE1 TRP A 213     124.633  86.579  92.360  1.00167.86           N  
ATOM   1509  CZ2 TRP A 213     126.261  88.272  93.231  1.00165.32           C  
ATOM   1510  CZ3 TRP A 213     125.362  90.513  93.213  1.00162.67           C  
ATOM   1511  CH2 TRP A 213     126.398  89.610  93.479  1.00162.70           C  
ATOM   1512  N   SER A 214     120.490  88.607  94.429  1.00140.16           N  
ATOM   1513  CA  SER A 214     120.714  88.487  95.864  1.00137.63           C  
ATOM   1514  C   SER A 214     119.719  87.530  96.503  1.00137.08           C  
ATOM   1515  O   SER A 214     120.091  86.727  97.366  1.00142.76           O  
ATOM   1516  CB  SER A 214     120.634  89.862  96.524  1.00143.10           C  
ATOM   1517  OG  SER A 214     120.473  89.740  97.925  1.00146.65           O  
ATOM   1518  N   LEU A 215     118.449  87.599  96.098  1.00130.92           N  
ATOM   1519  CA  LEU A 215     117.445  86.725  96.691  1.00134.50           C  
ATOM   1520  C   LEU A 215     117.701  85.266  96.342  1.00144.02           C  
ATOM   1521  O   LEU A 215     117.546  84.384  97.195  1.00144.08           O  
ATOM   1522  CB  LEU A 215     116.048  87.150  96.243  1.00132.49           C  
ATOM   1523  CG  LEU A 215     115.414  88.268  97.068  1.00129.03           C  
ATOM   1524  CD1 LEU A 215     114.205  88.835  96.352  1.00138.93           C  
ATOM   1525  CD2 LEU A 215     115.032  87.761  98.444  1.00136.11           C  
ATOM   1526  N   ARG A 216     118.088  84.984  95.096  1.00170.82           N  
ATOM   1527  CA  ARG A 216     118.342  83.597  94.723  1.00168.66           C  
ATOM   1528  C   ARG A 216     119.676  83.094  95.257  1.00170.88           C  
ATOM   1529  O   ARG A 216     119.834  81.888  95.475  1.00169.85           O  
ATOM   1530  CB  ARG A 216     118.285  83.431  93.203  1.00168.77           C  
ATOM   1531  CG  ARG A 216     119.402  84.117  92.440  1.00168.97           C  
ATOM   1532  CD  ARG A 216     119.243  83.882  90.949  1.00172.10           C  
ATOM   1533  NE  ARG A 216     117.838  83.871  90.559  1.00175.40           N  
ATOM   1534  CZ  ARG A 216     117.324  83.078  89.629  1.00172.52           C  
ATOM   1535  NH1 ARG A 216     118.074  82.213  88.967  1.00169.67           N1+
ATOM   1536  NH2 ARG A 216     116.024  83.154  89.358  1.00169.50           N1+
ATOM   1537  N   GLN A 217     120.640  83.990  95.476  1.00169.23           N  
ATOM   1538  CA  GLN A 217     121.937  83.570  95.993  1.00167.70           C  
ATOM   1539  C   GLN A 217     121.850  83.216  97.470  1.00165.35           C  
ATOM   1540  O   GLN A 217     122.601  82.357  97.945  1.00165.74           O  
ATOM   1541  CB  GLN A 217     122.972  84.670  95.712  1.00164.84           C  
ATOM   1542  CG  GLN A 217     124.431  84.395  96.112  1.00164.24           C  
ATOM   1543  CD  GLN A 217     124.729  84.534  97.600  1.00166.85           C  
ATOM   1544  NE2 GLN A 217     125.981  84.291  97.966  1.00168.21           N  
ATOM   1545  OE1 GLN A 217     123.857  84.854  98.405  1.00166.10           O  
ATOM   1546  N   ARG A 218     120.904  83.826  98.183  1.00160.51           N  
ATOM   1547  CA  ARG A 218     120.708  83.536  99.610  1.00160.24           C  
ATOM   1548  C   ARG A 218     119.709  82.417  99.822  1.00161.50           C  
ATOM   1549  O   ARG A 218     119.249  82.201 100.938  1.00167.01           O  
ATOM   1550  CB  ARG A 218     120.231  84.779 100.353  1.00160.17           C  
ATOM   1551  CG  ARG A 218     121.200  85.944 100.302  1.00161.90           C  
ATOM   1552  CD  ARG A 218     120.648  87.132 101.067  1.00158.85           C  
ATOM   1553  NE  ARG A 218     120.055  86.729 102.339  1.00162.05           N  
ATOM   1554  CZ  ARG A 218     120.719  86.683 103.489  1.00164.29           C  
ATOM   1555  NH1 ARG A 218     122.001  87.015 103.530  1.00164.88           N1+
ATOM   1556  NH2 ARG A 218     120.103  86.306 104.600  1.00161.68           N1+
ATOM   1557  N   GLN A 219     119.352  81.721  98.759  1.00173.49           N  
ATOM   1558  CA  GLN A 219     118.439  80.580  98.840  1.00177.04           C  
ATOM   1559  C   GLN A 219     117.148  80.954  99.562  1.00177.34           C  
ATOM   1560  O   GLN A 219     116.577  80.165 100.317  1.00175.94           O  
ATOM   1561  CB  GLN A 219     119.114  79.376  99.500  1.00176.93           C  
ATOM   1562  N   MET A 220     116.645  82.144  99.292  1.00173.93           N  
ATOM   1563  CA  MET A 220     115.376  82.514  99.890  1.00173.82           C  
ATOM   1564  C   MET A 220     114.205  82.138  98.982  1.00178.22           C  
ATOM   1565  O   MET A 220     113.052  82.237  99.395  1.00178.60           O  
ATOM   1566  CB  MET A 220     115.350  84.005 100.206  1.00174.34           C  
ATOM   1567  CG  MET A 220     116.729  84.622 100.352  1.00170.84           C  
ATOM   1568  SD  MET A 220     116.784  85.888 101.631  1.00176.20           S  
ATOM   1569  CE  MET A 220     115.149  85.722 102.342  1.00173.15           C  
ATOM   1570  N   ASP A 221     114.489  81.706  97.753  1.00201.02           N  
ATOM   1571  CA  ASP A 221     113.410  81.389  96.825  1.00200.07           C  
ATOM   1572  C   ASP A 221     112.357  80.357  97.209  1.00199.45           C  
ATOM   1573  O   ASP A 221     111.335  80.217  96.531  1.00200.72           O  
ATOM   1574  CB  ASP A 221     113.925  81.383  95.384  1.00200.07           C  
ATOM   1575  N   ARG A 222     112.603  79.637  98.298  1.00189.50           N  
ATOM   1576  CA  ARG A 222     111.638  78.714  98.880  1.00190.24           C  
ATOM   1577  C   ARG A 222     110.284  79.091  99.451  1.00189.23           C  
ATOM   1578  O   ARG A 222     109.289  78.419  99.171  1.00190.14           O  
ATOM   1579  CB  ARG A 222     112.432  77.943  99.943  1.00190.47           C  
ATOM   1580  N   HIS A 223     110.230  80.156 100.244  1.00187.52           N  
ATOM   1581  CA  HIS A 223     108.969  80.626 100.793  1.00189.47           C  
ATOM   1582  C   HIS A 223     108.164  81.275  99.672  1.00192.36           C  
ATOM   1583  O   HIS A 223     108.704  82.028  98.857  1.00192.00           O  
ATOM   1584  CB  HIS A 223     109.247  81.605 101.940  1.00189.22           C  
ATOM   1585  CG  HIS A 223     108.024  82.199 102.570  1.00191.65           C  
ATOM   1586  CD2 HIS A 223     107.647  82.262 103.869  1.00192.26           C  
ATOM   1587  ND1 HIS A 223     107.027  82.825 101.854  1.00192.18           N  
ATOM   1588  CE1 HIS A 223     106.086  83.239 102.683  1.00191.76           C  
ATOM   1589  NE2 HIS A 223     106.439  82.913 103.912  1.00192.81           N  
ATOM   1590  N   ALA A 224     106.862  80.974  99.630  1.00191.98           N  
ATOM   1591  CA  ALA A 224     106.050  81.325  98.466  1.00191.11           C  
ATOM   1592  C   ALA A 224     106.001  82.832  98.238  1.00191.29           C  
ATOM   1593  O   ALA A 224     106.033  83.295  97.089  1.00190.54           O  
ATOM   1594  CB  ALA A 224     104.638  80.763  98.627  1.00189.54           C  
ATOM   1595  N   LYS A 225     105.907  83.613  99.316  1.00186.77           N  
ATOM   1596  CA  LYS A 225     105.844  85.063  99.165  1.00186.44           C  
ATOM   1597  C   LYS A 225     107.104  85.607  98.505  1.00186.39           C  
ATOM   1598  O   LYS A 225     107.044  86.595  97.769  1.00187.96           O  
ATOM   1599  CB  LYS A 225     105.609  85.731 100.520  1.00185.64           C  
ATOM   1600  CG  LYS A 225     104.202  85.540 101.069  1.00185.64           C  
ATOM   1601  CD  LYS A 225     103.991  86.348 102.338  1.00186.02           C  
ATOM   1602  CE  LYS A 225     102.536  86.751 102.505  1.00186.01           C  
ATOM   1603  NZ  LYS A 225     101.718  85.662 103.105  1.00185.26           N1+
ATOM   1604  N   ILE A 226     108.252  84.970  98.741  1.00183.85           N  
ATOM   1605  CA  ILE A 226     109.482  85.404  98.080  1.00185.04           C  
ATOM   1606  C   ILE A 226     109.389  85.184  96.575  1.00186.73           C  
ATOM   1607  O   ILE A 226     109.781  86.047  95.779  1.00187.49           O  
ATOM   1608  CB  ILE A 226     110.699  84.683  98.684  1.00184.76           C  
ATOM   1609  CG1 ILE A 226     110.895  85.107 100.139  1.00187.13           C  
ATOM   1610  CG2 ILE A 226     111.948  84.990  97.878  1.00182.49           C  
ATOM   1611  CD1 ILE A 226     110.944  86.605 100.333  1.00184.93           C  
ATOM   1612  N   LYS A 227     108.874  84.025  96.158  1.00184.38           N  
ATOM   1613  CA  LYS A 227     108.705  83.767  94.731  1.00184.05           C  
ATOM   1614  C   LYS A 227     107.746  84.772  94.108  1.00182.71           C  
ATOM   1615  O   LYS A 227     108.009  85.317  93.027  1.00182.96           O  
ATOM   1616  CB  LYS A 227     108.204  82.339  94.512  1.00183.55           C  
ATOM   1617  CG  LYS A 227     108.428  81.815  93.104  1.00181.78           C  
ATOM   1618  CD  LYS A 227     109.905  81.602  92.823  1.00181.97           C  
ATOM   1619  CE  LYS A 227     110.532  80.678  93.854  1.00182.65           C  
ATOM   1620  NZ  LYS A 227     109.927  79.318  93.814  1.00181.99           N1+
ATOM   1621  N   ARG A 228     106.627  85.038  94.785  1.00177.33           N  
ATOM   1622  CA  ARG A 228     105.676  86.013  94.267  1.00176.50           C  
ATOM   1623  C   ARG A 228     106.284  87.411  94.222  1.00176.23           C  
ATOM   1624  O   ARG A 228     105.961  88.198  93.329  1.00176.75           O  
ATOM   1625  CB  ARG A 228     104.398  85.983  95.105  1.00175.22           C  
ATOM   1626  CG  ARG A 228     103.269  86.852  94.583  1.00174.39           C  
ATOM   1627  CD  ARG A 228     103.129  88.131  95.381  1.00177.13           C  
ATOM   1628  NE  ARG A 228     102.416  87.881  96.628  1.00179.22           N  
ATOM   1629  CZ  ARG A 228     101.096  87.921  96.755  1.00179.29           C  
ATOM   1630  NH1 ARG A 228     100.312  88.209  95.729  1.00176.53           N1+
ATOM   1631  NH2 ARG A 228     100.550  87.659  97.939  1.00179.51           N1+
ATOM   1632  N   ALA A 229     107.181  87.723  95.158  1.00166.48           N  
ATOM   1633  CA  ALA A 229     107.919  88.979  95.103  1.00163.50           C  
ATOM   1634  C   ALA A 229     108.821  89.036  93.877  1.00165.09           C  
ATOM   1635  O   ALA A 229     108.956  90.088  93.240  1.00171.36           O  
ATOM   1636  CB  ALA A 229     108.741  89.148  96.378  1.00164.29           C  
ATOM   1637  N   ILE A 230     109.468  87.917  93.550  1.00156.03           N  
ATOM   1638  CA  ILE A 230     110.291  87.859  92.344  1.00159.00           C  
ATOM   1639  C   ILE A 230     109.438  88.149  91.115  1.00163.17           C  
ATOM   1640  O   ILE A 230     109.817  88.940  90.238  1.00163.08           O  
ATOM   1641  CB  ILE A 230     110.987  86.491  92.231  1.00156.90           C  
ATOM   1642  CG1 ILE A 230     111.856  86.220  93.462  1.00158.65           C  
ATOM   1643  CG2 ILE A 230     111.801  86.412  90.947  1.00159.65           C  
ATOM   1644  CD1 ILE A 230     113.289  86.674  93.332  1.00158.30           C  
ATOM   1645  N   THR A 231     108.265  87.514  91.038  1.00171.33           N  
ATOM   1646  CA  THR A 231     107.368  87.778  89.914  1.00171.41           C  
ATOM   1647  C   THR A 231     106.907  89.230  89.897  1.00171.53           C  
ATOM   1648  O   THR A 231     106.741  89.818  88.826  1.00173.75           O  
ATOM   1649  CB  THR A 231     106.156  86.843  89.933  1.00173.13           C  
ATOM   1650  CG2 THR A 231     106.514  85.468  90.457  1.00171.83           C  
ATOM   1651  OG1 THR A 231     105.105  87.426  90.716  1.00174.51           O  
ATOM   1652  N   PHE A 232     106.679  89.821  91.071  1.00162.32           N  
ATOM   1653  CA  PHE A 232     106.258  91.218  91.120  1.00159.90           C  
ATOM   1654  C   PHE A 232     107.343  92.147  90.590  1.00157.00           C  
ATOM   1655  O   PHE A 232     107.053  93.080  89.834  1.00161.59           O  
ATOM   1656  CB  PHE A 232     105.874  91.603  92.546  1.00163.17           C  
ATOM   1657  CG  PHE A 232     104.410  91.479  92.827  1.00166.35           C  
ATOM   1658  CD1 PHE A 232     103.565  90.889  91.903  1.00162.34           C  
ATOM   1659  CD2 PHE A 232     103.876  91.951  94.013  1.00167.79           C  
ATOM   1660  CE1 PHE A 232     102.216  90.773  92.156  1.00161.96           C  
ATOM   1661  CE2 PHE A 232     102.527  91.836  94.272  1.00166.72           C  
ATOM   1662  CZ  PHE A 232     101.698  91.244  93.344  1.00165.05           C  
ATOM   1663  N   ILE A 233     108.596  91.911  90.977  1.00145.17           N  
ATOM   1664  CA  ILE A 233     109.689  92.727  90.453  1.00149.46           C  
ATOM   1665  C   ILE A 233     109.792  92.562  88.943  1.00151.31           C  
ATOM   1666  O   ILE A 233     109.940  93.544  88.197  1.00157.07           O  
ATOM   1667  CB  ILE A 233     111.012  92.371  91.154  1.00150.88           C  
ATOM   1668  CG1 ILE A 233     110.889  92.550  92.668  1.00150.51           C  
ATOM   1669  CG2 ILE A 233     112.144  93.223  90.612  1.00149.08           C  
ATOM   1670  CD1 ILE A 233     110.273  93.865  93.083  1.00150.57           C  
ATOM   1671  N   MET A 234     109.700  91.317  88.468  1.00161.37           N  
ATOM   1672  CA  MET A 234     109.788  91.065  87.034  1.00165.52           C  
ATOM   1673  C   MET A 234     108.663  91.763  86.279  1.00165.91           C  
ATOM   1674  O   MET A 234     108.895  92.373  85.231  1.00163.38           O  
ATOM   1675  CB  MET A 234     109.770  89.561  86.764  1.00165.43           C  
ATOM   1676  CG  MET A 234     111.138  88.904  86.541  1.00166.49           C  
ATOM   1677  SD  MET A 234     112.244  89.707  85.352  1.00174.54           S  
ATOM   1678  CE  MET A 234     113.155  90.866  86.374  1.00166.60           C  
ATOM   1679  N   VAL A 235     107.437  91.697  86.803  1.00159.68           N  
ATOM   1680  CA  VAL A 235     106.310  92.294  86.097  1.00155.82           C  
ATOM   1681  C   VAL A 235     106.379  93.814  86.150  1.00151.67           C  
ATOM   1682  O   VAL A 235     105.976  94.485  85.197  1.00153.38           O  
ATOM   1683  CB  VAL A 235     104.968  91.761  86.639  1.00156.52           C  
ATOM   1684  CG1 VAL A 235     104.675  92.295  88.026  1.00156.17           C  
ATOM   1685  CG2 VAL A 235     103.836  92.109  85.684  1.00154.30           C  
ATOM   1686  N   VAL A 236     106.898  94.388  87.239  1.00137.86           N  
ATOM   1687  CA  VAL A 236     107.076  95.837  87.290  1.00135.14           C  
ATOM   1688  C   VAL A 236     108.054  96.285  86.214  1.00136.40           C  
ATOM   1689  O   VAL A 236     107.777  97.212  85.438  1.00145.39           O  
ATOM   1690  CB  VAL A 236     107.541  96.271  88.690  1.00136.73           C  
ATOM   1691  CG1 VAL A 236     108.247  97.608  88.618  1.00131.73           C  
ATOM   1692  CG2 VAL A 236     106.358  96.345  89.634  1.00141.65           C  
ATOM   1693  N   ALA A 237     109.209  95.619  86.138  1.00139.18           N  
ATOM   1694  CA  ALA A 237     110.176  95.977  85.106  1.00141.63           C  
ATOM   1695  C   ALA A 237     109.585  95.788  83.714  1.00144.92           C  
ATOM   1696  O   ALA A 237     109.755  96.644  82.833  1.00145.26           O  
ATOM   1697  CB  ALA A 237     111.450  95.151  85.267  1.00144.35           C  
ATOM   1698  N   ILE A 238     108.862  94.684  83.509  1.00157.32           N  
ATOM   1699  CA  ILE A 238     108.351  94.367  82.182  1.00158.93           C  
ATOM   1700  C   ILE A 238     107.269  95.358  81.769  1.00158.52           C  
ATOM   1701  O   ILE A 238     107.205  95.762  80.604  1.00160.71           O  
ATOM   1702  CB  ILE A 238     107.869  92.903  82.122  1.00159.45           C  
ATOM   1703  CG1 ILE A 238     108.184  92.297  80.754  1.00158.76           C  
ATOM   1704  CG2 ILE A 238     106.381  92.770  82.415  1.00156.74           C  
ATOM   1705  CD1 ILE A 238     109.664  92.220  80.449  1.00157.95           C  
ATOM   1706  N   VAL A 239     106.424  95.793  82.708  1.00140.17           N  
ATOM   1707  CA  VAL A 239     105.387  96.754  82.354  1.00138.75           C  
ATOM   1708  C   VAL A 239     106.007  98.113  82.066  1.00137.40           C  
ATOM   1709  O   VAL A 239     105.607  98.798  81.115  1.00134.71           O  
ATOM   1710  CB  VAL A 239     104.295  96.826  83.440  1.00137.32           C  
ATOM   1711  CG1 VAL A 239     104.791  97.497  84.705  1.00138.24           C  
ATOM   1712  CG2 VAL A 239     103.091  97.565  82.903  1.00134.30           C  
ATOM   1713  N   PHE A 240     107.018  98.507  82.846  1.00145.09           N  
ATOM   1714  CA  PHE A 240     107.702  99.762  82.564  1.00143.77           C  
ATOM   1715  C   PHE A 240     108.270  99.757  81.152  1.00145.31           C  
ATOM   1716  O   PHE A 240     108.053 100.700  80.377  1.00152.31           O  
ATOM   1717  CB  PHE A 240     108.804 100.000  83.598  1.00143.47           C  
ATOM   1718  CG  PHE A 240     109.633 101.226  83.339  1.00141.94           C  
ATOM   1719  CD1 PHE A 240     110.765 101.162  82.544  1.00145.46           C  
ATOM   1720  CD2 PHE A 240     109.288 102.438  83.904  1.00141.92           C  
ATOM   1721  CE1 PHE A 240     111.528 102.286  82.310  1.00145.73           C  
ATOM   1722  CE2 PHE A 240     110.050 103.565  83.674  1.00147.82           C  
ATOM   1723  CZ  PHE A 240     111.170 103.489  82.877  1.00147.10           C  
ATOM   1724  N   VAL A 241     108.980  98.685  80.786  1.00152.67           N  
ATOM   1725  CA  VAL A 241     109.589  98.671  79.460  1.00156.71           C  
ATOM   1726  C   VAL A 241     108.544  98.580  78.352  1.00157.86           C  
ATOM   1727  O   VAL A 241     108.652  99.317  77.368  1.00156.36           O  
ATOM   1728  CB  VAL A 241     110.633  97.550  79.293  1.00160.23           C  
ATOM   1729  CG1 VAL A 241     110.124  96.234  79.808  1.00159.49           C  
ATOM   1730  CG2 VAL A 241     111.064  97.425  77.836  1.00159.82           C  
ATOM   1731  N   ILE A 242     107.515  97.735  78.480  1.00156.02           N  
ATOM   1732  CA  ILE A 242     106.563  97.631  77.376  1.00156.77           C  
ATOM   1733  C   ILE A 242     105.796  98.937  77.216  1.00157.44           C  
ATOM   1734  O   ILE A 242     105.455  99.316  76.090  1.00160.23           O  
ATOM   1735  CB  ILE A 242     105.566  96.468  77.557  1.00158.47           C  
ATOM   1736  CG1 ILE A 242     104.381  96.573  76.595  1.00158.19           C  
ATOM   1737  CG2 ILE A 242     104.923  96.527  78.907  1.00157.04           C  
ATOM   1738  CD1 ILE A 242     104.762  96.491  75.126  1.00156.93           C  
ATOM   1739  N   CYS A 243     105.555  99.671  78.303  1.00157.17           N  
ATOM   1740  CA  CYS A 243     104.711 100.848  78.176  1.00158.91           C  
ATOM   1741  C   CYS A 243     105.487 102.086  77.731  1.00160.37           C  
ATOM   1742  O   CYS A 243     105.031 102.804  76.836  1.00164.43           O  
ATOM   1743  CB  CYS A 243     103.980 101.103  79.492  1.00155.57           C  
ATOM   1744  SG  CYS A 243     102.285 100.480  79.447  1.00169.48           S  
ATOM   1745  N   PHE A 244     106.650 102.359  78.322  1.00147.70           N  
ATOM   1746  CA  PHE A 244     107.358 103.590  77.987  1.00146.20           C  
ATOM   1747  C   PHE A 244     108.371 103.445  76.854  1.00149.17           C  
ATOM   1748  O   PHE A 244     108.988 104.445  76.476  1.00149.23           O  
ATOM   1749  CB  PHE A 244     108.055 104.155  79.229  1.00144.50           C  
ATOM   1750  CG  PHE A 244     107.110 104.657  80.278  1.00142.10           C  
ATOM   1751  CD1 PHE A 244     106.544 105.914  80.164  1.00141.77           C  
ATOM   1752  CD2 PHE A 244     106.781 103.878  81.370  1.00146.54           C  
ATOM   1753  CE1 PHE A 244     105.674 106.387  81.123  1.00146.15           C  
ATOM   1754  CE2 PHE A 244     105.908 104.345  82.333  1.00148.96           C  
ATOM   1755  CZ  PHE A 244     105.353 105.600  82.207  1.00147.80           C  
ATOM   1756  N   LEU A 245     108.563 102.248  76.298  1.00161.94           N  
ATOM   1757  CA  LEU A 245     109.516 102.084  75.199  1.00163.04           C  
ATOM   1758  C   LEU A 245     108.972 102.510  73.835  1.00162.25           C  
ATOM   1759  O   LEU A 245     109.688 103.198  73.093  1.00161.50           O  
ATOM   1760  CB  LEU A 245     110.005 100.637  75.111  1.00162.74           C  
ATOM   1761  CG  LEU A 245     111.029 100.304  74.023  1.00165.80           C  
ATOM   1762  CD1 LEU A 245     112.326 101.065  74.232  1.00163.85           C  
ATOM   1763  CD2 LEU A 245     111.289  98.806  73.976  1.00166.43           C  
ATOM   1764  N   PRO A 246     107.748 102.114  73.446  1.00159.00           N  
ATOM   1765  CA  PRO A 246     107.291 102.447  72.085  1.00164.27           C  
ATOM   1766  C   PRO A 246     107.342 103.931  71.779  1.00164.17           C  
ATOM   1767  O   PRO A 246     107.728 104.323  70.669  1.00161.46           O  
ATOM   1768  CB  PRO A 246     105.854 101.903  72.050  1.00164.45           C  
ATOM   1769  CG  PRO A 246     105.477 101.678  73.469  1.00158.18           C  
ATOM   1770  CD  PRO A 246     106.739 101.313  74.159  1.00155.12           C  
ATOM   1771  N   SER A 247     106.995 104.772  72.753  1.00165.76           N  
ATOM   1772  CA  SER A 247     107.048 106.211  72.535  1.00163.76           C  
ATOM   1773  C   SER A 247     108.459 106.654  72.181  1.00165.44           C  
ATOM   1774  O   SER A 247     108.664 107.400  71.219  1.00168.17           O  
ATOM   1775  CB  SER A 247     106.505 106.913  73.783  1.00168.94           C  
ATOM   1776  OG  SER A 247     107.216 106.496  74.939  1.00171.02           O  
ATOM   1777  N   VAL A 248     109.453 106.175  72.929  1.00171.43           N  
ATOM   1778  CA  VAL A 248     110.812 106.647  72.701  1.00173.18           C  
ATOM   1779  C   VAL A 248     111.390 106.076  71.413  1.00173.00           C  
ATOM   1780  O   VAL A 248     112.157 106.760  70.725  1.00172.71           O  
ATOM   1781  CB  VAL A 248     111.703 106.342  73.918  1.00171.76           C  
ATOM   1782  CG1 VAL A 248     110.957 106.670  75.194  1.00172.74           C  
ATOM   1783  CG2 VAL A 248     112.169 104.902  73.911  1.00172.66           C  
ATOM   1784  N   VAL A 249     111.053 104.832  71.053  1.00182.78           N  
ATOM   1785  CA  VAL A 249     111.603 104.299  69.809  1.00184.39           C  
ATOM   1786  C   VAL A 249     110.986 105.020  68.618  1.00184.23           C  
ATOM   1787  O   VAL A 249     111.680 105.356  67.651  1.00182.03           O  
ATOM   1788  CB  VAL A 249     111.431 102.770  69.712  1.00185.13           C  
ATOM   1789  CG1 VAL A 249     110.040 102.349  70.068  1.00182.23           C  
ATOM   1790  CG2 VAL A 249     111.798 102.275  68.318  1.00185.49           C  
ATOM   1791  N   VAL A 250     109.686 105.319  68.683  1.00190.58           N  
ATOM   1792  CA  VAL A 250     109.091 106.144  67.638  1.00190.99           C  
ATOM   1793  C   VAL A 250     109.755 107.515  67.605  1.00190.36           C  
ATOM   1794  O   VAL A 250     110.046 108.050  66.529  1.00190.23           O  
ATOM   1795  CB  VAL A 250     107.568 106.251  67.832  1.00191.57           C  
ATOM   1796  CG1 VAL A 250     106.975 107.215  66.820  1.00190.32           C  
ATOM   1797  CG2 VAL A 250     106.928 104.884  67.684  1.00190.06           C  
ATOM   1798  N   ARG A 251     110.020 108.095  68.779  1.00194.32           N  
ATOM   1799  CA  ARG A 251     110.608 109.430  68.849  1.00195.14           C  
ATOM   1800  C   ARG A 251     111.977 109.468  68.181  1.00196.69           C  
ATOM   1801  O   ARG A 251     112.270 110.367  67.381  1.00194.83           O  
ATOM   1802  CB  ARG A 251     110.705 109.869  70.310  1.00192.61           C  
ATOM   1803  CG  ARG A 251     111.030 111.335  70.512  1.00192.17           C  
ATOM   1804  CD  ARG A 251     109.830 112.274  70.450  1.00191.69           C  
ATOM   1805  NE  ARG A 251     109.570 112.725  69.074  1.00193.98           N  
ATOM   1806  CZ  ARG A 251     108.698 113.652  68.743  1.00195.32           C  
ATOM   1807  NH1 ARG A 251     107.958 114.277  69.610  1.00195.33           N1+
ATOM   1808  NH2 ARG A 251     108.543 113.988  67.504  1.00195.33           N1+
ATOM   1809  N   ILE A 252     112.831 108.489  68.488  1.00201.17           N  
ATOM   1810  CA  ILE A 252     114.127 108.445  67.827  1.00199.34           C  
ATOM   1811  C   ILE A 252     113.939 108.110  66.351  1.00200.06           C  
ATOM   1812  O   ILE A 252     114.774 108.480  65.525  1.00200.44           O  
ATOM   1813  CB  ILE A 252     115.088 107.458  68.530  1.00200.13           C  
ATOM   1814  CG1 ILE A 252     116.343 107.182  67.697  1.00200.39           C  
ATOM   1815  CG2 ILE A 252     114.423 106.139  68.781  1.00200.72           C  
ATOM   1816  CD1 ILE A 252     117.205 108.408  67.453  1.00199.42           C  
ATOM   1817  N   ARG A 253     112.834 107.455  65.982  1.00204.77           N  
ATOM   1818  CA  ARG A 253     112.554 107.247  64.564  1.00205.63           C  
ATOM   1819  C   ARG A 253     112.321 108.573  63.842  1.00204.76           C  
ATOM   1820  O   ARG A 253     112.852 108.794  62.746  1.00204.22           O  
ATOM   1821  CB  ARG A 253     111.355 106.313  64.392  1.00205.03           C  
ATOM   1822  N   ILE A 254     111.522 109.471  64.433  1.00207.26           N  
ATOM   1823  CA  ILE A 254     111.383 110.777  63.779  1.00208.95           C  
ATOM   1824  C   ILE A 254     112.702 111.535  63.825  1.00209.66           C  
ATOM   1825  O   ILE A 254     113.032 112.257  62.881  1.00211.88           O  
ATOM   1826  CB  ILE A 254     110.244 111.692  64.298  1.00209.98           C  
ATOM   1827  CG1 ILE A 254     108.931 110.983  64.640  1.00208.51           C  
ATOM   1828  CG2 ILE A 254     109.969 112.815  63.308  1.00211.73           C  
ATOM   1829  CD1 ILE A 254     108.814 110.528  66.031  1.00207.51           C  
ATOM   1830  N   PHE A 255     113.478 111.396  64.902  1.00193.27           N  
ATOM   1831  CA  PHE A 255     114.782 112.057  64.939  1.00192.74           C  
ATOM   1832  C   PHE A 255     115.680 111.569  63.806  1.00194.13           C  
ATOM   1833  O   PHE A 255     116.400 112.360  63.181  1.00193.55           O  
ATOM   1834  CB  PHE A 255     115.452 111.825  66.291  1.00191.73           C  
ATOM   1835  CG  PHE A 255     114.782 112.536  67.428  1.00190.74           C  
ATOM   1836  CD1 PHE A 255     114.171 113.762  67.230  1.00191.32           C  
ATOM   1837  CD2 PHE A 255     114.767 111.982  68.695  1.00192.05           C  
ATOM   1838  CE1 PHE A 255     113.555 114.421  68.274  1.00192.42           C  
ATOM   1839  CE2 PHE A 255     114.154 112.636  69.744  1.00194.42           C  
ATOM   1840  CZ  PHE A 255     113.546 113.857  69.533  1.00193.59           C  
ATOM   1841  N   TRP A 256     115.647 110.265  63.534  1.00216.52           N  
ATOM   1842  CA  TRP A 256     116.436 109.680  62.457  1.00217.57           C  
ATOM   1843  C   TRP A 256     115.967 110.191  61.100  1.00218.40           C  
ATOM   1844  O   TRP A 256     116.769 110.678  60.292  1.00220.19           O  
ATOM   1845  CB  TRP A 256     116.334 108.154  62.540  1.00217.71           C  
ATOM   1846  CG  TRP A 256     116.859 107.394  61.361  1.00220.26           C  
ATOM   1847  CD1 TRP A 256     117.869 107.763  60.524  1.00219.98           C  
ATOM   1848  CD2 TRP A 256     116.386 106.129  60.884  1.00220.71           C  
ATOM   1849  CE2 TRP A 256     117.159 105.791  59.756  1.00221.02           C  
ATOM   1850  CE3 TRP A 256     115.383 105.248  61.302  1.00218.19           C  
ATOM   1851  NE1 TRP A 256     118.059 106.805  59.558  1.00220.95           N  
ATOM   1852  CZ2 TRP A 256     116.962 104.611  59.043  1.00218.03           C  
ATOM   1853  CZ3 TRP A 256     115.190 104.077  60.593  1.00216.84           C  
ATOM   1854  CH2 TRP A 256     115.975 103.769  59.476  1.00216.54           C  
ATOM   1855  N   LEU A 257     114.658 110.103  60.844  1.00222.22           N  
ATOM   1856  CA  LEU A 257     114.114 110.597  59.583  1.00224.45           C  
ATOM   1857  C   LEU A 257     114.355 112.091  59.425  1.00224.90           C  
ATOM   1858  O   LEU A 257     114.384 112.603  58.301  1.00225.95           O  
ATOM   1859  CB  LEU A 257     112.620 110.287  59.497  1.00224.97           C  
ATOM   1860  N   LEU A 258     114.530 112.801  60.538  1.00215.69           N  
ATOM   1861  CA  LEU A 258     114.819 114.225  60.483  1.00214.41           C  
ATOM   1862  C   LEU A 258     116.267 114.476  60.088  1.00214.58           C  
ATOM   1863  O   LEU A 258     116.534 115.166  59.098  1.00213.88           O  
ATOM   1864  CB  LEU A 258     114.512 114.856  61.839  1.00214.14           C  
ATOM   1865  N   HIS A 259     117.217 113.928  60.849  1.00219.61           N  
ATOM   1866  CA  HIS A 259     118.617 114.198  60.550  1.00219.06           C  
ATOM   1867  C   HIS A 259     119.060 113.564  59.239  1.00219.24           C  
ATOM   1868  O   HIS A 259     120.129 113.917  58.729  1.00217.76           O  
ATOM   1869  CB  HIS A 259     119.525 113.748  61.704  1.00219.63           C  
ATOM   1870  CG  HIS A 259     119.684 112.264  61.831  1.00222.02           C  
ATOM   1871  CD2 HIS A 259     119.287 111.408  62.802  1.00220.95           C  
ATOM   1872  ND1 HIS A 259     120.366 111.501  60.907  1.00220.98           N  
ATOM   1873  CE1 HIS A 259     120.359 110.237  61.290  1.00218.47           C  
ATOM   1874  NE2 HIS A 259     119.710 110.154  62.437  1.00219.03           N  
ATOM   1875  N   THR A 260     118.270 112.646  58.679  1.00227.42           N  
ATOM   1876  CA  THR A 260     118.534 112.172  57.324  1.00227.63           C  
ATOM   1877  C   THR A 260     117.801 113.008  56.275  1.00227.74           C  
ATOM   1878  O   THR A 260     118.433 113.606  55.399  1.00226.86           O  
ATOM   1879  CB  THR A 260     118.155 110.693  57.192  1.00227.12           C  
ATOM   1880  N   SER A 261     116.470 113.061  56.352  1.00233.65           N  
ATOM   1881  CA  SER A 261     115.697 113.755  55.325  1.00232.98           C  
ATOM   1882  C   SER A 261     115.533 115.238  55.646  1.00233.78           C  
ATOM   1883  O   SER A 261     115.962 116.102  54.874  1.00233.64           O  
ATOM   1884  CB  SER A 261     114.330 113.087  55.155  1.00231.87           C  
ATOM   1885  N   GLY A 262     114.916 115.549  56.776  1.00237.87           N  
ATOM   1886  CA  GLY A 262     114.632 116.918  57.154  1.00236.82           C  
ATOM   1887  C   GLY A 262     113.148 117.239  57.059  1.00237.85           C  
ATOM   1888  O   GLY A 262     112.331 116.450  56.584  1.00238.82           O  
ATOM   1889  N   THR A 263     112.814 118.440  57.532  1.00234.59           N  
ATOM   1890  CA  THR A 263     111.423 118.896  57.574  1.00234.79           C  
ATOM   1891  C   THR A 263     111.069 119.705  56.323  1.00235.33           C  
ATOM   1892  O   THR A 263     110.633 120.853  56.390  1.00234.37           O  
ATOM   1893  CB  THR A 263     111.169 119.709  58.838  1.00233.85           C  
ATOM   1894  N   GLN A 264     111.265 119.088  55.169  1.00236.04           N  
ATOM   1895  CA  GLN A 264     110.744 119.675  53.938  1.00234.90           C  
ATOM   1896  C   GLN A 264     109.839 118.712  53.186  1.00234.47           C  
ATOM   1897  O   GLN A 264     108.918 119.155  52.497  1.00233.50           O  
ATOM   1898  CB  GLN A 264     111.869 120.164  52.985  1.00233.96           C  
ATOM   1899  N   ASN A 265     110.077 117.407  53.304  1.00233.65           N  
ATOM   1900  CA  ASN A 265     109.198 116.389  52.733  1.00234.25           C  
ATOM   1901  C   ASN A 265     108.545 115.694  53.926  1.00235.16           C  
ATOM   1902  O   ASN A 265     109.074 114.735  54.493  1.00234.24           O  
ATOM   1903  CB  ASN A 265     109.997 115.435  51.839  1.00233.34           C  
ATOM   1904  N   CYS A 266     107.376 116.202  54.318  1.00243.10           N  
ATOM   1905  CA  CYS A 266     106.703 115.702  55.509  1.00242.53           C  
ATOM   1906  C   CYS A 266     105.781 114.528  55.226  1.00241.15           C  
ATOM   1907  O   CYS A 266     105.158 114.016  56.162  1.00240.36           O  
ATOM   1908  CB  CYS A 266     105.896 116.819  56.163  1.00243.88           C  
ATOM   1909  SG  CYS A 266     106.579 118.476  55.972  1.00248.87           S  
ATOM   1910  N   GLU A 267     105.688 114.085  53.973  1.00228.86           N  
ATOM   1911  CA  GLU A 267     104.799 112.978  53.646  1.00228.32           C  
ATOM   1912  C   GLU A 267     105.272 111.678  54.279  1.00229.48           C  
ATOM   1913  O   GLU A 267     104.470 110.762  54.488  1.00229.34           O  
ATOM   1914  CB  GLU A 267     104.683 112.840  52.128  1.00228.48           C  
ATOM   1915  N   VAL A 268     106.568 111.571  54.578  1.00221.28           N  
ATOM   1916  CA  VAL A 268     107.060 110.390  55.279  1.00221.13           C  
ATOM   1917  C   VAL A 268     106.582 110.387  56.728  1.00219.59           C  
ATOM   1918  O   VAL A 268     106.170 109.348  57.256  1.00218.05           O  
ATOM   1919  CB  VAL A 268     108.595 110.297  55.171  1.00220.68           C  
ATOM   1920  CG1 VAL A 268     109.252 111.601  55.588  1.00218.86           C  
ATOM   1921  CG2 VAL A 268     109.118 109.137  56.006  1.00220.32           C  
ATOM   1922  N   TYR A 269     106.606 111.545  57.390  1.00217.63           N  
ATOM   1923  CA  TYR A 269     106.095 111.645  58.752  1.00217.39           C  
ATOM   1924  C   TYR A 269     104.578 111.744  58.811  1.00218.54           C  
ATOM   1925  O   TYR A 269     104.038 112.049  59.879  1.00219.98           O  
ATOM   1926  CB  TYR A 269     106.698 112.848  59.489  1.00217.69           C  
ATOM   1927  CG  TYR A 269     108.120 113.213  59.132  1.00218.18           C  
ATOM   1928  CD1 TYR A 269     108.409 113.964  58.002  1.00218.72           C  
ATOM   1929  CD2 TYR A 269     109.175 112.814  59.938  1.00218.99           C  
ATOM   1930  CE1 TYR A 269     109.711 114.305  57.684  1.00219.75           C  
ATOM   1931  CE2 TYR A 269     110.478 113.147  59.629  1.00220.45           C  
ATOM   1932  CZ  TYR A 269     110.741 113.891  58.500  1.00220.47           C  
ATOM   1933  OH  TYR A 269     112.039 114.223  58.189  1.00220.55           O  
ATOM   1934  N   ARG A 270     103.883 111.501  57.698  1.00212.11           N  
ATOM   1935  CA  ARG A 270     102.426 111.590  57.700  1.00212.66           C  
ATOM   1936  C   ARG A 270     101.811 110.579  58.659  1.00213.72           C  
ATOM   1937  O   ARG A 270     100.856 110.895  59.377  1.00212.99           O  
ATOM   1938  CB  ARG A 270     101.889 111.383  56.285  1.00211.24           C  
ATOM   1939  N   SER A 271     102.345 109.361  58.687  1.00207.71           N  
ATOM   1940  CA  SER A 271     101.797 108.301  59.521  1.00206.44           C  
ATOM   1941  C   SER A 271     102.521 108.135  60.848  1.00204.59           C  
ATOM   1942  O   SER A 271     101.866 107.878  61.865  1.00202.97           O  
ATOM   1943  CB  SER A 271     101.831 106.967  58.769  1.00204.68           C  
ATOM   1944  OG  SER A 271     103.112 106.733  58.211  1.00204.37           O  
ATOM   1945  N   VAL A 272     103.847 108.294  60.867  1.00202.14           N  
ATOM   1946  CA  VAL A 272     104.618 107.947  62.057  1.00202.50           C  
ATOM   1947  C   VAL A 272     104.171 108.779  63.254  1.00202.50           C  
ATOM   1948  O   VAL A 272     103.987 108.246  64.356  1.00202.00           O  
ATOM   1949  CB  VAL A 272     106.132 108.073  61.779  1.00203.30           C  
ATOM   1950  CG1 VAL A 272     106.481 107.386  60.469  1.00203.80           C  
ATOM   1951  CG2 VAL A 272     106.590 109.526  61.739  1.00200.47           C  
ATOM   1952  N   ASP A 273     103.938 110.080  63.053  1.00210.02           N  
ATOM   1953  CA  ASP A 273     103.455 110.908  64.152  1.00211.15           C  
ATOM   1954  C   ASP A 273     102.126 110.387  64.679  1.00211.01           C  
ATOM   1955  O   ASP A 273     101.858 110.374  65.875  1.00210.41           O  
ATOM   1956  CB  ASP A 273     103.369 112.378  63.717  1.00211.36           C  
ATOM   1957  CG  ASP A 273     102.033 112.748  63.078  1.00211.80           C  
ATOM   1958  OD1 ASP A 273     101.377 111.879  62.463  1.00210.63           O  
ATOM   1959  OD2 ASP A 273     101.630 113.922  63.205  1.00213.29           O1-
ATOM   1960  N   LEU A 274     101.223 109.999  63.774  1.00198.94           N  
ATOM   1961  CA  LEU A 274     100.002 109.324  64.193  1.00198.37           C  
ATOM   1962  C   LEU A 274     100.339 108.125  65.064  1.00198.98           C  
ATOM   1963  O   LEU A 274      99.869 108.018  66.204  1.00197.50           O  
ATOM   1964  CB  LEU A 274      99.194 108.900  62.964  1.00197.53           C  
ATOM   1965  CG  LEU A 274      98.049 107.898  63.129  1.00197.24           C  
ATOM   1966  CD1 LEU A 274      96.881 108.290  62.242  1.00197.24           C  
ATOM   1967  CD2 LEU A 274      98.506 106.487  62.790  1.00198.18           C  
ATOM   1968  N   ALA A 275     101.220 107.253  64.565  1.00195.25           N  
ATOM   1969  CA  ALA A 275     101.664 106.118  65.362  1.00194.08           C  
ATOM   1970  C   ALA A 275     102.208 106.588  66.698  1.00192.63           C  
ATOM   1971  O   ALA A 275     101.878 106.018  67.744  1.00191.15           O  
ATOM   1972  CB  ALA A 275     102.718 105.317  64.599  1.00193.65           C  
ATOM   1973  N   PHE A 276     102.990 107.673  66.682  1.00182.61           N  
ATOM   1974  CA  PHE A 276     103.547 108.222  67.912  1.00181.23           C  
ATOM   1975  C   PHE A 276     102.454 108.525  68.957  1.00181.38           C  
ATOM   1976  O   PHE A 276     102.581 108.103  70.105  1.00184.88           O  
ATOM   1977  CB  PHE A 276     104.253 109.545  67.609  1.00178.96           C  
ATOM   1978  CG  PHE A 276     104.912 110.228  68.797  1.00179.31           C  
ATOM   1979  CD1 PHE A 276     105.500 109.476  69.824  1.00182.39           C  
ATOM   1980  CD2 PHE A 276     104.958 111.629  68.873  1.00180.60           C  
ATOM   1981  CE1 PHE A 276     106.154 110.083  70.905  1.00183.01           C  
ATOM   1982  CE2 PHE A 276     105.590 112.242  69.967  1.00180.52           C  
ATOM   1983  CZ  PHE A 276     106.201 111.480  70.977  1.00181.39           C  
ATOM   1984  N   PHE A 277     101.333 109.148  68.575  1.00187.51           N  
ATOM   1985  CA  PHE A 277     100.219 109.422  69.496  1.00189.20           C  
ATOM   1986  C   PHE A 277      99.542 108.149  70.031  1.00188.95           C  
ATOM   1987  O   PHE A 277      99.103 108.127  71.180  1.00187.83           O  
ATOM   1988  CB  PHE A 277      99.220 110.391  68.845  1.00190.16           C  
ATOM   1989  CG  PHE A 277      99.832 111.731  68.463  1.00191.00           C  
ATOM   1990  CD1 PHE A 277     100.425 112.549  69.446  1.00189.29           C  
ATOM   1991  CD2 PHE A 277      99.860 112.140  67.116  1.00192.28           C  
ATOM   1992  CE1 PHE A 277     101.092 113.733  69.075  1.00188.93           C  
ATOM   1993  CE2 PHE A 277     100.521 113.324  66.743  1.00192.04           C  
ATOM   1994  CZ  PHE A 277     101.144 114.116  67.722  1.00190.65           C  
ATOM   1995  N   ILE A 278      99.597 107.035  69.296  1.00177.29           N  
ATOM   1996  CA  ILE A 278      99.112 105.717  69.760  1.00177.76           C  
ATOM   1997  C   ILE A 278     100.071 105.211  70.828  1.00176.96           C  
ATOM   1998  O   ILE A 278      99.645 104.757  71.897  1.00177.58           O  
ATOM   1999  CB  ILE A 278      98.952 104.695  68.618  1.00178.86           C  
ATOM   2000  CG1 ILE A 278      98.586 105.364  67.287  1.00175.85           C  
ATOM   2001  CG2 ILE A 278      97.904 103.656  68.986  1.00179.68           C  
ATOM   2002  CD1 ILE A 278      97.330 106.224  67.323  1.00175.04           C  
ATOM   2003  N   THR A 279     101.379 105.310  70.572  1.00171.05           N  
ATOM   2004  CA  THR A 279     102.344 104.948  71.602  1.00171.12           C  
ATOM   2005  C   THR A 279     102.246 105.836  72.854  1.00172.01           C  
ATOM   2006  O   THR A 279     102.449 105.352  73.961  1.00169.11           O  
ATOM   2007  CB  THR A 279     103.772 105.062  71.072  1.00173.96           C  
ATOM   2008  CG2 THR A 279     103.844 104.694  69.607  1.00173.53           C  
ATOM   2009  OG1 THR A 279     104.256 106.376  71.129  1.00174.89           O  
ATOM   2010  N   LEU A 280     101.874 107.116  72.707  1.00174.42           N  
ATOM   2011  CA  LEU A 280     101.645 108.024  73.830  1.00172.64           C  
ATOM   2012  C   LEU A 280     100.418 107.594  74.639  1.00173.82           C  
ATOM   2013  O   LEU A 280     100.497 107.640  75.867  1.00177.66           O  
ATOM   2014  CB  LEU A 280     101.544 109.477  73.337  1.00170.54           C  
ATOM   2015  CG  LEU A 280     102.895 110.076  72.909  1.00172.05           C  
ATOM   2016  CD1 LEU A 280     102.678 111.340  72.080  1.00175.33           C  
ATOM   2017  CD2 LEU A 280     103.753 110.462  74.116  1.00171.74           C  
ATOM   2018  N   SER A 281      99.431 106.959  73.989  1.00169.76           N  
ATOM   2019  CA  SER A 281      98.365 106.201  74.656  1.00170.81           C  
ATOM   2020  C   SER A 281      98.915 105.205  75.673  1.00171.77           C  
ATOM   2021  O   SER A 281      98.622 105.353  76.851  1.00168.73           O  
ATOM   2022  CB  SER A 281      97.452 105.480  73.663  1.00170.80           C  
ATOM   2023  OG  SER A 281      97.957 104.193  73.343  1.00176.49           O  
ATOM   2024  N   PHE A 282      99.886 104.357  75.291  1.00172.66           N  
ATOM   2025  CA  PHE A 282     100.466 103.385  76.210  1.00173.31           C  
ATOM   2026  C   PHE A 282     101.035 104.050  77.456  1.00172.81           C  
ATOM   2027  O   PHE A 282     100.944 103.481  78.550  1.00174.28           O  
ATOM   2028  CB  PHE A 282     101.539 102.557  75.506  1.00172.59           C  
ATOM   2029  CG  PHE A 282     101.004 101.670  74.419  1.00171.31           C  
ATOM   2030  CD1 PHE A 282     100.320 100.508  74.733  1.00170.46           C  
ATOM   2031  CD2 PHE A 282     101.189 101.991  73.087  1.00172.20           C  
ATOM   2032  CE1 PHE A 282      99.827  99.687  73.738  1.00171.56           C  
ATOM   2033  CE2 PHE A 282     100.699 101.173  72.088  1.00174.25           C  
ATOM   2034  CZ  PHE A 282     100.017 100.020  72.414  1.00172.47           C  
ATOM   2035  N   THR A 283     101.582 105.263  77.340  1.00148.41           N  
ATOM   2036  CA  THR A 283     102.135 105.958  78.503  1.00148.19           C  
ATOM   2037  C   THR A 283     101.052 106.310  79.532  1.00152.39           C  
ATOM   2038  O   THR A 283     101.271 106.117  80.724  1.00152.11           O  
ATOM   2039  CB  THR A 283     102.960 107.193  78.131  1.00147.90           C  
ATOM   2040  CG2 THR A 283     103.931 106.966  76.974  1.00149.53           C  
ATOM   2041  OG1 THR A 283     102.160 108.307  77.810  1.00157.72           O  
ATOM   2042  N   TYR A 284      99.835 106.667  79.101  1.00158.54           N  
ATOM   2043  CA  TYR A 284      98.682 106.733  80.006  1.00155.40           C  
ATOM   2044  C   TYR A 284      98.167 105.321  80.348  1.00158.42           C  
ATOM   2045  O   TYR A 284      97.610 105.119  81.412  1.00162.27           O  
ATOM   2046  CB  TYR A 284      97.533 107.589  79.438  1.00154.55           C  
ATOM   2047  CG  TYR A 284      97.892 108.620  78.381  1.00155.74           C  
ATOM   2048  CD1 TYR A 284      98.818 109.653  78.638  1.00156.35           C  
ATOM   2049  CD2 TYR A 284      97.301 108.511  77.110  1.00158.40           C  
ATOM   2050  CE1 TYR A 284      99.192 110.540  77.608  1.00158.28           C  
ATOM   2051  CE2 TYR A 284      97.681 109.386  76.079  1.00157.88           C  
ATOM   2052  CZ  TYR A 284      98.641 110.382  76.319  1.00157.78           C  
ATOM   2053  OH  TYR A 284      99.043 111.148  75.279  1.00156.91           O  
ATOM   2054  N   MET A 285      98.311 104.378  79.440  1.00178.80           N  
ATOM   2055  CA  MET A 285      97.834 103.016  79.653  1.00182.56           C  
ATOM   2056  C   MET A 285      98.564 102.394  80.839  1.00179.08           C  
ATOM   2057  O   MET A 285      97.934 101.863  81.766  1.00176.67           O  
ATOM   2058  CB  MET A 285      98.046 102.261  78.333  1.00182.17           C  
ATOM   2059  N   ASN A 286      99.868 102.635  80.909  1.00173.18           N  
ATOM   2060  CA  ASN A 286     100.636 102.164  82.055  1.00176.29           C  
ATOM   2061  C   ASN A 286     100.006 102.637  83.338  1.00175.11           C  
ATOM   2062  O   ASN A 286     100.041 101.942  84.350  1.00179.95           O  
ATOM   2063  CB  ASN A 286     102.070 102.687  81.986  1.00173.76           C  
ATOM   2064  CG  ASN A 286     102.437 103.554  83.175  1.00172.90           C  
ATOM   2065  ND2 ASN A 286     102.231 104.858  83.040  1.00168.32           N  
ATOM   2066  OD1 ASN A 286     102.896 103.058  84.202  1.00176.02           O  
ATOM   2067  N   SER A 287      99.430 103.824  83.309  1.00170.16           N  
ATOM   2068  CA  SER A 287      98.866 104.389  84.527  1.00171.88           C  
ATOM   2069  C   SER A 287      98.025 103.368  85.276  1.00174.83           C  
ATOM   2070  O   SER A 287      98.214 103.161  86.479  1.00176.95           O  
ATOM   2071  CB  SER A 287      98.038 105.628  84.190  1.00172.85           C  
ATOM   2072  OG  SER A 287      98.701 106.444  83.243  1.00173.30           O  
ATOM   2073  N   MET A 288      97.128 102.675  84.577  1.00175.28           N  
ATOM   2074  CA  MET A 288      96.213 101.837  85.339  1.00176.94           C  
ATOM   2075  C   MET A 288      96.878 100.591  85.909  1.00175.61           C  
ATOM   2076  O   MET A 288      96.261  99.903  86.728  1.00178.36           O  
ATOM   2077  CB  MET A 288      94.984 101.477  84.506  1.00178.21           C  
ATOM   2078  CG  MET A 288      94.659 102.484  83.417  1.00175.21           C  
ATOM   2079  SD  MET A 288      93.711 101.780  82.061  1.00175.88           S  
ATOM   2080  CE  MET A 288      94.931 100.757  81.277  1.00174.55           C  
ATOM   2081  N   LEU A 289      98.116 100.280  85.514  1.00172.08           N  
ATOM   2082  CA  LEU A 289      98.829  99.215  86.211  1.00174.86           C  
ATOM   2083  C   LEU A 289      99.337  99.693  87.560  1.00175.90           C  
ATOM   2084  O   LEU A 289      99.363  98.924  88.526  1.00177.13           O  
ATOM   2085  CB  LEU A 289     100.002  98.677  85.393  1.00176.56           C  
ATOM   2086  CG  LEU A 289      99.789  98.068  84.010  1.00175.72           C  
ATOM   2087  CD1 LEU A 289      98.803  96.904  84.036  1.00176.23           C  
ATOM   2088  CD2 LEU A 289      99.422  99.114  82.996  1.00174.84           C  
ATOM   2089  N   ASP A 290      99.743 100.960  87.641  1.00181.89           N  
ATOM   2090  CA  ASP A 290     100.395 101.480  88.841  1.00182.16           C  
ATOM   2091  C   ASP A 290      99.611 101.209  90.120  1.00184.50           C  
ATOM   2092  O   ASP A 290     100.239 100.886  91.140  1.00188.88           O  
ATOM   2093  CB  ASP A 290     100.684 102.974  88.643  1.00183.08           C  
ATOM   2094  CG  ASP A 290     101.737 103.221  87.576  1.00186.18           C  
ATOM   2095  OD1 ASP A 290     102.756 102.497  87.564  1.00182.08           O  
ATOM   2096  OD2 ASP A 290     101.546 104.134  86.745  1.00189.12           O1-
ATOM   2097  N   PRO A 291      98.280 101.319  90.154  1.00180.63           N  
ATOM   2098  CA  PRO A 291      97.561 100.762  91.308  1.00181.50           C  
ATOM   2099  C   PRO A 291      97.612  99.250  91.367  1.00182.75           C  
ATOM   2100  O   PRO A 291      97.839  98.691  92.447  1.00182.46           O  
ATOM   2101  CB  PRO A 291      96.124 101.274  91.116  1.00182.41           C  
ATOM   2102  CG  PRO A 291      96.222 102.368  90.114  1.00181.38           C  
ATOM   2103  CD  PRO A 291      97.361 102.002  89.232  1.00179.84           C  
ATOM   2104  N   VAL A 292      97.439  98.572  90.231  1.00176.68           N  
ATOM   2105  CA  VAL A 292      97.253  97.124  90.238  1.00175.69           C  
ATOM   2106  C   VAL A 292      98.524  96.412  90.688  1.00176.75           C  
ATOM   2107  O   VAL A 292      98.487  95.547  91.570  1.00179.58           O  
ATOM   2108  CB  VAL A 292      96.797  96.641  88.849  1.00175.60           C  
ATOM   2109  CG1 VAL A 292      97.161  95.177  88.638  1.00175.10           C  
ATOM   2110  CG2 VAL A 292      95.302  96.854  88.680  1.00176.94           C  
ATOM   2111  N   VAL A 293      99.668  96.770  90.103  1.00165.46           N  
ATOM   2112  CA  VAL A 293     100.861  95.959  90.321  1.00168.58           C  
ATOM   2113  C   VAL A 293     101.644  96.421  91.545  1.00169.13           C  
ATOM   2114  O   VAL A 293     102.539  95.708  92.011  1.00175.41           O  
ATOM   2115  CB  VAL A 293     101.751  95.950  89.066  1.00164.18           C  
ATOM   2116  CG1 VAL A 293     101.087  95.157  87.951  1.00166.72           C  
ATOM   2117  CG2 VAL A 293     102.068  97.359  88.616  1.00163.25           C  
ATOM   2118  N   TYR A 294     101.344  97.601  92.084  1.00157.28           N  
ATOM   2119  CA  TYR A 294     102.102  98.095  93.230  1.00157.45           C  
ATOM   2120  C   TYR A 294     101.360  97.906  94.550  1.00159.05           C  
ATOM   2121  O   TYR A 294     101.881  97.270  95.471  1.00164.96           O  
ATOM   2122  CB  TYR A 294     102.472  99.567  93.024  1.00158.25           C  
ATOM   2123  CG  TYR A 294     103.674  99.753  92.132  1.00158.87           C  
ATOM   2124  CD1 TYR A 294     103.573  99.607  90.759  1.00157.77           C  
ATOM   2125  CD2 TYR A 294     104.916 100.058  92.667  1.00161.09           C  
ATOM   2126  CE1 TYR A 294     104.669  99.769  89.943  1.00158.37           C  
ATOM   2127  CE2 TYR A 294     106.018 100.222  91.860  1.00161.67           C  
ATOM   2128  CZ  TYR A 294     105.889 100.076  90.499  1.00160.35           C  
ATOM   2129  OH  TYR A 294     106.986 100.240  89.693  1.00159.37           O  
ATOM   2130  N   TYR A 295     100.151  98.450  94.664  1.00180.32           N  
ATOM   2131  CA  TYR A 295      99.442  98.431  95.939  1.00186.11           C  
ATOM   2132  C   TYR A 295      97.987  98.020  95.759  1.00186.36           C  
ATOM   2133  O   TYR A 295      97.087  98.535  96.427  1.00185.93           O  
ATOM   2134  CB  TYR A 295      99.554  99.782  96.641  1.00186.15           C  
ATOM   2135  CG  TYR A 295      99.604 100.968  95.707  1.00185.92           C  
ATOM   2136  CD1 TYR A 295      98.571 101.229  94.824  1.00185.33           C  
ATOM   2137  CD2 TYR A 295     100.712 101.802  95.679  1.00185.26           C  
ATOM   2138  CE1 TYR A 295      98.620 102.312  93.976  1.00182.05           C  
ATOM   2139  CE2 TYR A 295     100.773 102.880  94.824  1.00185.43           C  
ATOM   2140  CZ  TYR A 295      99.724 103.126  93.971  1.00184.13           C  
ATOM   2141  OH  TYR A 295      99.773 104.194  93.111  1.00184.24           O  
ATOM   2142  N   PHE A 296      97.739  97.089  94.854  1.00200.07           N  
ATOM   2143  CA  PHE A 296      96.456  96.399  94.777  1.00200.69           C  
ATOM   2144  C   PHE A 296      96.617  94.891  94.846  1.00200.10           C  
ATOM   2145  O   PHE A 296      95.810  94.219  95.496  1.00200.74           O  
ATOM   2146  CB  PHE A 296      95.707  96.774  93.493  1.00201.38           C  
ATOM   2147  N   SER A 297      97.640  94.344  94.196  1.00188.42           N  
ATOM   2148  CA  SER A 297      97.956  92.927  94.271  1.00190.77           C  
ATOM   2149  C   SER A 297      98.968  92.610  95.362  1.00190.56           C  
ATOM   2150  O   SER A 297      99.339  91.444  95.523  1.00190.45           O  
ATOM   2151  CB  SER A 297      98.482  92.440  92.915  1.00188.27           C  
ATOM   2152  OG  SER A 297      99.576  93.231  92.489  1.00184.24           O  
ATOM   2153  N   SER A 298      99.421  93.613  96.106  1.00197.68           N  
ATOM   2154  CA  SER A 298     100.338  93.373  97.202  1.00197.64           C  
ATOM   2155  C   SER A 298      99.629  92.636  98.336  1.00201.02           C  
ATOM   2156  O   SER A 298      98.411  92.749  98.492  1.00203.49           O  
ATOM   2157  CB  SER A 298     100.909  94.688  97.719  1.00198.29           C  
ATOM   2158  OG  SER A 298     101.771  94.467  98.820  1.00199.55           O  
ATOM   2159  N   PRO A 299     100.368  91.823  99.101  1.00198.68           N  
ATOM   2160  CA  PRO A 299      99.822  91.185 100.290  1.00198.40           C  
ATOM   2161  C   PRO A 299      98.869  92.040 101.113  1.00200.12           C  
ATOM   2162  O   PRO A 299      97.721  91.653 101.353  1.00199.81           O  
ATOM   2163  CB  PRO A 299     101.112  90.907 101.073  1.00196.78           C  
ATOM   2164  CG  PRO A 299     102.173  90.687  99.845  1.00196.48           C  
ATOM   2165  CD  PRO A 299     101.260  90.748  98.631  1.00195.48           C  
ATOM   2166  N   SER A 300      99.336  93.207 101.550  1.00218.28           N  
ATOM   2167  CA  SER A 300      98.493  94.127 102.300  1.00218.16           C  
ATOM   2168  C   SER A 300      97.525  94.834 101.362  1.00220.50           C  
ATOM   2169  O   SER A 300      97.928  95.384 100.332  1.00221.62           O  
ATOM   2170  CB  SER A 300      99.351  95.148 103.043  1.00217.05           C  
ATOM   2171  OG  SER A 300     100.140  95.901 102.138  1.00217.99           O  
ATOM   2172  N   PHE A 301      96.247  94.831 101.741  1.00223.17           N  
ATOM   2173  CA  PHE A 301      95.136  95.379 100.950  1.00222.56           C  
ATOM   2174  C   PHE A 301      95.264  95.144  99.441  1.00222.06           C  
ATOM   2175  O   PHE A 301      95.823  94.142  98.994  1.00220.35           O  
ATOM   2176  CB  PHE A 301      94.953  96.881 101.232  1.00222.38           C  
ATOM   2177  CG  PHE A 301      96.178  97.718 100.975  1.00223.61           C  
ATOM   2178  CD1 PHE A 301      96.406  98.279  99.727  1.00221.77           C  
ATOM   2179  CD2 PHE A 301      97.090  97.964 101.987  1.00222.45           C  
ATOM   2180  CE1 PHE A 301      97.525  99.054  99.494  1.00219.83           C  
ATOM   2181  CE2 PHE A 301      98.211  98.737 101.759  1.00221.01           C  
ATOM   2182  CZ  PHE A 301      98.428  99.283 100.511  1.00219.75           C  
ATOM   2183  OXT PHE A 301      94.787  95.939  98.632  1.00221.93           O1-
TER    2184      PHE A 301                                                      
ATOM   2185  N   LEU B   4      99.424  67.987 157.628  1.00309.40           N1+
ATOM   2186  CA  LEU B   4      98.926  66.639 157.373  1.00309.55           C  
ATOM   2187  C   LEU B   4      97.397  66.615 157.286  1.00309.93           C  
ATOM   2188  O   LEU B   4      96.773  67.646 157.038  1.00310.35           O  
ATOM   2189  CB  LEU B   4      99.428  65.663 158.447  1.00309.37           C  
ATOM   2190  CG  LEU B   4      98.916  65.678 159.893  1.00308.90           C  
ATOM   2191  CD1 LEU B   4      99.482  64.483 160.638  1.00308.38           C  
ATOM   2192  CD2 LEU B   4      99.288  66.958 160.623  1.00309.10           C  
ATOM   2193  N   ASP B   5      96.804  65.434 157.494  1.00318.19           N  
ATOM   2194  CA  ASP B   5      95.377  65.254 157.234  1.00318.74           C  
ATOM   2195  C   ASP B   5      94.515  66.141 158.126  1.00319.54           C  
ATOM   2196  O   ASP B   5      93.554  66.760 157.652  1.00320.34           O  
ATOM   2197  CB  ASP B   5      94.996  63.783 157.409  1.00318.24           C  
ATOM   2198  CG  ASP B   5      95.580  63.171 158.667  1.00317.81           C  
ATOM   2199  OD1 ASP B   5      95.328  63.700 159.770  1.00317.97           O  
ATOM   2200  OD2 ASP B   5      96.291  62.151 158.549  1.00317.27           O1-
ATOM   2201  N   GLN B   6      94.839  66.217 159.419  1.00321.00           N  
ATOM   2202  CA  GLN B   6      94.024  67.012 160.334  1.00320.66           C  
ATOM   2203  C   GLN B   6      94.138  68.502 160.034  1.00321.42           C  
ATOM   2204  O   GLN B   6      93.150  69.239 160.146  1.00321.58           O  
ATOM   2205  CB  GLN B   6      94.417  66.721 161.781  1.00319.76           C  
ATOM   2206  CG  GLN B   6      95.902  66.808 162.063  1.00319.68           C  
ATOM   2207  CD  GLN B   6      96.266  68.045 162.857  1.00319.67           C  
ATOM   2208  NE2 GLN B   6      97.504  68.098 163.331  1.00319.43           N  
ATOM   2209  OE1 GLN B   6      95.438  68.932 163.062  1.00319.69           O  
ATOM   2210  N   LEU B   7      95.338  68.972 159.681  1.00323.97           N  
ATOM   2211  CA  LEU B   7      95.482  70.367 159.277  1.00323.11           C  
ATOM   2212  C   LEU B   7      94.686  70.656 158.011  1.00322.59           C  
ATOM   2213  O   LEU B   7      94.022  71.699 157.910  1.00322.54           O  
ATOM   2214  CB  LEU B   7      96.959  70.712 159.086  1.00322.27           C  
ATOM   2215  CG  LEU B   7      97.881  70.384 160.266  1.00322.33           C  
ATOM   2216  CD1 LEU B   7      99.337  70.508 159.863  1.00321.66           C  
ATOM   2217  CD2 LEU B   7      97.586  71.293 161.460  1.00322.14           C  
ATOM   2218  N   ARG B   8      94.721  69.729 157.047  1.00313.93           N  
ATOM   2219  CA  ARG B   8      93.891  69.861 155.855  1.00313.12           C  
ATOM   2220  C   ARG B   8      92.417  69.941 156.228  1.00312.91           C  
ATOM   2221  O   ARG B   8      91.658  70.714 155.634  1.00312.96           O  
ATOM   2222  CB  ARG B   8      94.153  68.691 154.902  1.00312.99           C  
ATOM   2223  CG  ARG B   8      93.321  68.722 153.631  1.00312.91           C  
ATOM   2224  CD  ARG B   8      93.606  67.508 152.760  1.00312.81           C  
ATOM   2225  NE  ARG B   8      93.097  66.278 153.355  1.00312.76           N  
ATOM   2226  CZ  ARG B   8      93.865  65.299 153.815  1.00312.72           C  
ATOM   2227  NH1 ARG B   8      95.185  65.375 153.773  1.00312.51           N1+
ATOM   2228  NH2 ARG B   8      93.294  64.212 154.326  1.00312.72           N1+
ATOM   2229  N   GLN B   9      91.997  69.168 157.232  1.00312.34           N  
ATOM   2230  CA  GLN B   9      90.589  69.168 157.609  1.00311.95           C  
ATOM   2231  C   GLN B   9      90.183  70.462 158.311  1.00312.44           C  
ATOM   2232  O   GLN B   9      89.076  70.962 158.078  1.00312.97           O  
ATOM   2233  CB  GLN B   9      90.275  67.962 158.492  1.00312.00           C  
ATOM   2234  CG  GLN B   9      88.816  67.896 158.917  1.00311.92           C  
ATOM   2235  CD  GLN B   9      87.873  67.851 157.726  1.00311.73           C  
ATOM   2236  NE2 GLN B   9      86.730  68.517 157.847  1.00311.70           N  
ATOM   2237  OE1 GLN B   9      88.171  67.225 156.708  1.00311.64           O  
ATOM   2238  N   GLU B  10      91.039  71.021 159.173  1.00311.61           N  
ATOM   2239  CA  GLU B  10      90.676  72.303 159.778  1.00310.82           C  
ATOM   2240  C   GLU B  10      90.659  73.411 158.733  1.00310.83           C  
ATOM   2241  O   GLU B  10      89.830  74.320 158.804  1.00311.04           O  
ATOM   2242  CB  GLU B  10      91.579  72.698 160.953  1.00310.32           C  
ATOM   2243  CG  GLU B  10      92.060  71.599 161.866  1.00310.95           C  
ATOM   2244  CD  GLU B  10      93.454  71.886 162.394  1.00311.34           C  
ATOM   2245  OE1 GLU B  10      94.394  71.974 161.586  1.00311.95           O  
ATOM   2246  OE2 GLU B  10      93.602  72.036 163.626  1.00311.24           O1-
ATOM   2247  N   ALA B  11      91.572  73.363 157.757  1.00308.01           N  
ATOM   2248  CA  ALA B  11      91.492  74.326 156.659  1.00307.76           C  
ATOM   2249  C   ALA B  11      90.191  74.160 155.876  1.00308.38           C  
ATOM   2250  O   ALA B  11      89.537  75.150 155.517  1.00308.59           O  
ATOM   2251  CB  ALA B  11      92.699  74.175 155.734  1.00307.55           C  
ATOM   2252  N   GLU B  12      89.798  72.910 155.619  1.00308.10           N  
ATOM   2253  CA  GLU B  12      88.534  72.607 154.957  1.00307.47           C  
ATOM   2254  C   GLU B  12      87.360  73.240 155.698  1.00307.97           C  
ATOM   2255  O   GLU B  12      86.568  73.996 155.119  1.00308.34           O  
ATOM   2256  CB  GLU B  12      88.383  71.082 154.882  1.00307.82           C  
ATOM   2257  CG  GLU B  12      87.114  70.521 154.251  1.00307.68           C  
ATOM   2258  CD  GLU B  12      86.682  71.251 153.003  1.00307.28           C  
ATOM   2259  OE1 GLU B  12      87.438  71.241 152.010  1.00306.80           O  
ATOM   2260  OE2 GLU B  12      85.561  71.793 152.999  1.00308.01           O1-
ATOM   2261  N   GLN B  13      87.260  72.966 157.000  1.00308.77           N  
ATOM   2262  CA  GLN B  13      86.136  73.473 157.781  1.00308.12           C  
ATOM   2263  C   GLN B  13      86.210  74.985 157.955  1.00308.54           C  
ATOM   2264  O   GLN B  13      85.169  75.649 158.018  1.00308.16           O  
ATOM   2265  CB  GLN B  13      86.042  72.681 159.103  1.00307.10           C  
ATOM   2266  CG  GLN B  13      87.122  72.810 160.226  1.00307.41           C  
ATOM   2267  CD  GLN B  13      87.407  74.195 160.805  1.00307.99           C  
ATOM   2268  NE2 GLN B  13      88.467  74.274 161.600  1.00308.05           N  
ATOM   2269  OE1 GLN B  13      86.710  75.168 160.547  1.00308.39           O  
ATOM   2270  N   LEU B  14      87.418  75.551 158.013  1.00298.48           N  
ATOM   2271  CA  LEU B  14      87.562  76.997 158.132  1.00296.71           C  
ATOM   2272  C   LEU B  14      87.044  77.703 156.888  1.00296.41           C  
ATOM   2273  O   LEU B  14      86.306  78.691 156.984  1.00296.23           O  
ATOM   2274  CB  LEU B  14      89.025  77.357 158.392  1.00296.13           C  
ATOM   2275  CG  LEU B  14      89.469  77.372 159.856  1.00295.60           C  
ATOM   2276  CD1 LEU B  14      90.970  77.164 159.966  1.00295.76           C  
ATOM   2277  CD2 LEU B  14      89.063  78.677 160.517  1.00295.43           C  
ATOM   2278  N   LYS B  15      87.402  77.204 155.703  1.00298.40           N  
ATOM   2279  CA  LYS B  15      86.896  77.869 154.508  1.00298.11           C  
ATOM   2280  C   LYS B  15      85.407  77.594 154.325  1.00298.62           C  
ATOM   2281  O   LYS B  15      84.679  78.455 153.812  1.00297.75           O  
ATOM   2282  CB  LYS B  15      87.719  77.477 153.272  1.00297.91           C  
ATOM   2283  CG  LYS B  15      87.692  76.024 152.807  1.00298.53           C  
ATOM   2284  CD  LYS B  15      86.470  75.736 151.940  1.00298.49           C  
ATOM   2285  CE  LYS B  15      86.423  74.293 151.491  1.00298.12           C  
ATOM   2286  NZ  LYS B  15      85.149  73.969 150.790  1.00297.42           N1+
ATOM   2287  N   ASN B  16      84.927  76.429 154.776  1.00296.98           N  
ATOM   2288  CA  ASN B  16      83.490  76.168 154.744  1.00295.43           C  
ATOM   2289  C   ASN B  16      82.726  77.169 155.602  1.00295.07           C  
ATOM   2290  O   ASN B  16      81.715  77.730 155.167  1.00295.55           O  
ATOM   2291  CB  ASN B  16      83.194  74.743 155.209  1.00294.86           C  
ATOM   2292  CG  ASN B  16      83.697  73.700 154.241  1.00295.51           C  
ATOM   2293  ND2 ASN B  16      84.458  72.741 154.752  1.00295.95           N  
ATOM   2294  OD1 ASN B  16      83.394  73.743 153.049  1.00295.30           O  
ATOM   2295  N   GLN B  17      83.194  77.409 156.830  1.00276.24           N  
ATOM   2296  CA  GLN B  17      82.484  78.344 157.697  1.00275.28           C  
ATOM   2297  C   GLN B  17      82.652  79.781 157.224  1.00275.52           C  
ATOM   2298  O   GLN B  17      81.747  80.601 157.415  1.00275.64           O  
ATOM   2299  CB  GLN B  17      82.940  78.195 159.151  1.00274.06           C  
ATOM   2300  CG  GLN B  17      84.411  78.451 159.403  1.00273.84           C  
ATOM   2301  CD  GLN B  17      84.679  78.933 160.815  1.00273.70           C  
ATOM   2302  NE2 GLN B  17      83.846  79.607 161.422  1.00273.09           N  
ATOM   2303  OE1 GLN B  17      85.844  78.585 161.348  1.00274.44           O  
ATOM   2304  N   ILE B  18      83.783  80.106 156.592  1.00270.71           N  
ATOM   2305  CA  ILE B  18      83.939  81.428 155.991  1.00269.61           C  
ATOM   2306  C   ILE B  18      82.899  81.633 154.895  1.00270.11           C  
ATOM   2307  O   ILE B  18      82.232  82.674 154.830  1.00271.00           O  
ATOM   2308  CB  ILE B  18      85.371  81.608 155.454  1.00269.08           C  
ATOM   2309  CG1 ILE B  18      86.329  81.953 156.596  1.00269.14           C  
ATOM   2310  CG2 ILE B  18      85.413  82.677 154.369  1.00268.51           C  
ATOM   2311  CD1 ILE B  18      86.286  83.406 157.013  1.00268.08           C  
ATOM   2312  N   ARG B  19      82.736  80.633 154.025  1.00272.45           N  
ATOM   2313  CA  ARG B  19      81.728  80.723 152.972  1.00272.32           C  
ATOM   2314  C   ARG B  19      80.322  80.794 153.557  1.00272.90           C  
ATOM   2315  O   ARG B  19      79.463  81.522 153.043  1.00271.69           O  
ATOM   2316  CB  ARG B  19      81.858  79.533 152.023  1.00271.64           C  
ATOM   2317  CG  ARG B  19      80.887  79.558 150.855  1.00270.75           C  
ATOM   2318  CD  ARG B  19      80.914  78.247 150.085  1.00271.42           C  
ATOM   2319  NE  ARG B  19      81.212  77.107 150.945  1.00272.13           N  
ATOM   2320  CZ  ARG B  19      80.331  76.516 151.742  1.00272.16           C  
ATOM   2321  NH1 ARG B  19      79.076  76.928 151.811  1.00272.24           N1+
ATOM   2322  NH2 ARG B  19      80.721  75.487 152.489  1.00271.60           N1+
ATOM   2323  N   ASP B  20      80.065  80.034 154.624  1.00277.27           N  
ATOM   2324  CA  ASP B  20      78.753  80.069 155.262  1.00276.13           C  
ATOM   2325  C   ASP B  20      78.451  81.449 155.831  1.00275.51           C  
ATOM   2326  O   ASP B  20      77.340  81.964 155.669  1.00275.17           O  
ATOM   2327  CB  ASP B  20      78.673  79.008 156.360  1.00275.93           C  
ATOM   2328  CG  ASP B  20      78.695  77.597 155.809  1.00276.34           C  
ATOM   2329  OD1 ASP B  20      78.398  77.423 154.608  1.00276.82           O  
ATOM   2330  OD2 ASP B  20      79.008  76.663 156.576  1.00276.42           O1-
ATOM   2331  N   ALA B  21      79.429  82.062 156.503  1.00262.01           N  
ATOM   2332  CA  ALA B  21      79.237  83.414 157.020  1.00260.78           C  
ATOM   2333  C   ALA B  21      79.025  84.408 155.887  1.00260.99           C  
ATOM   2334  O   ALA B  21      78.180  85.306 155.988  1.00261.30           O  
ATOM   2335  CB  ALA B  21      80.432  83.823 157.880  1.00260.07           C  
ATOM   2336  N   ARG B  22      79.783  84.261 154.797  1.00238.82           N  
ATOM   2337  CA  ARG B  22      79.612  85.149 153.652  1.00236.65           C  
ATOM   2338  C   ARG B  22      78.204  85.045 153.081  1.00237.48           C  
ATOM   2339  O   ARG B  22      77.568  86.063 152.784  1.00238.26           O  
ATOM   2340  CB  ARG B  22      80.648  84.821 152.576  1.00235.01           C  
ATOM   2341  CG  ARG B  22      81.978  85.536 152.745  1.00234.40           C  
ATOM   2342  CD  ARG B  22      82.968  85.110 151.674  1.00235.22           C  
ATOM   2343  NE  ARG B  22      84.286  85.697 151.883  1.00234.71           N  
ATOM   2344  CZ  ARG B  22      85.349  85.436 151.135  1.00234.42           C  
ATOM   2345  NH1 ARG B  22      85.287  84.596 150.115  1.00234.71           N1+
ATOM   2346  NH2 ARG B  22      86.504  86.031 151.419  1.00233.67           N1+
ATOM   2347  N   LYS B  23      77.696  83.821 152.930  1.00241.13           N  
ATOM   2348  CA  LYS B  23      76.361  83.647 152.367  1.00240.60           C  
ATOM   2349  C   LYS B  23      75.284  84.116 153.337  1.00241.24           C  
ATOM   2350  O   LYS B  23      74.242  84.630 152.913  1.00240.99           O  
ATOM   2351  CB  LYS B  23      76.141  82.183 151.974  1.00239.69           C  
ATOM   2352  CG  LYS B  23      76.838  81.688 150.679  1.00238.89           C  
ATOM   2353  CD  LYS B  23      77.120  82.718 149.554  1.00238.69           C  
ATOM   2354  CE  LYS B  23      75.926  83.593 149.147  1.00237.78           C  
ATOM   2355  NZ  LYS B  23      76.325  84.661 148.190  1.00237.85           N1+
ATOM   2356  N   ALA B  24      75.512  83.944 154.641  1.00250.93           N  
ATOM   2357  CA  ALA B  24      74.565  84.445 155.631  1.00250.38           C  
ATOM   2358  C   ALA B  24      74.489  85.965 155.598  1.00250.59           C  
ATOM   2359  O   ALA B  24      73.403  86.544 155.716  1.00250.85           O  
ATOM   2360  CB  ALA B  24      74.953  83.954 157.025  1.00249.48           C  
ATOM   2361  N   CYS B  25      75.635  86.630 155.439  1.00240.56           N  
ATOM   2362  CA  CYS B  25      75.654  88.084 155.339  1.00238.99           C  
ATOM   2363  C   CYS B  25      75.152  88.592 153.993  1.00238.31           C  
ATOM   2364  O   CYS B  25      75.067  89.809 153.807  1.00236.50           O  
ATOM   2365  CB  CYS B  25      77.063  88.616 155.601  1.00238.62           C  
ATOM   2366  SG  CYS B  25      77.718  88.204 157.234  1.00239.40           S  
ATOM   2367  N   ALA B  26      74.855  87.704 153.049  1.00236.89           N  
ATOM   2368  CA  ALA B  26      74.284  88.094 151.766  1.00234.81           C  
ATOM   2369  C   ALA B  26      72.780  87.848 151.784  1.00236.14           C  
ATOM   2370  O   ALA B  26      72.332  86.737 152.091  1.00237.35           O  
ATOM   2371  CB  ALA B  26      74.941  87.321 150.623  1.00234.48           C  
ATOM   2372  N   ASP B  27      72.005  88.881 151.468  1.00238.59           N  
ATOM   2373  CA  ASP B  27      70.556  88.766 151.343  1.00239.66           C  
ATOM   2374  C   ASP B  27      70.048  89.054 149.941  1.00240.20           C  
ATOM   2375  O   ASP B  27      69.178  88.334 149.446  1.00239.75           O  
ATOM   2376  CB  ASP B  27      69.858  89.710 152.331  1.00239.28           C  
ATOM   2377  CG  ASP B  27      70.247  91.162 152.126  1.00238.97           C  
ATOM   2378  OD1 ASP B  27      71.299  91.414 151.501  1.00238.77           O  
ATOM   2379  OD2 ASP B  27      69.503  92.050 152.591  1.00238.17           O1-
ATOM   2380  N   ALA B  28      70.575  90.085 149.286  1.00233.67           N  
ATOM   2381  CA  ALA B  28      70.108  90.476 147.966  1.00232.04           C  
ATOM   2382  C   ALA B  28      71.195  91.294 147.289  1.00231.95           C  
ATOM   2383  O   ALA B  28      71.902  92.059 147.948  1.00231.32           O  
ATOM   2384  CB  ALA B  28      68.807  91.283 148.051  1.00230.60           C  
ATOM   2385  N   THR B  29      71.324  91.120 145.979  1.00224.07           N  
ATOM   2386  CA  THR B  29      72.300  91.887 145.223  1.00223.52           C  
ATOM   2387  C   THR B  29      71.919  93.362 145.202  1.00224.06           C  
ATOM   2388  O   THR B  29      70.741  93.725 145.160  1.00224.02           O  
ATOM   2389  CB  THR B  29      72.408  91.360 143.793  1.00223.83           C  
ATOM   2390  CG2 THR B  29      72.203  89.854 143.766  1.00223.17           C  
ATOM   2391  OG1 THR B  29      71.411  91.987 142.976  1.00223.42           O  
ATOM   2392  N   LEU B  30      72.941  94.219 145.229  1.00222.59           N  
ATOM   2393  CA  LEU B  30      72.723  95.659 145.164  1.00224.32           C  
ATOM   2394  C   LEU B  30      72.184  96.114 143.816  1.00224.61           C  
ATOM   2395  O   LEU B  30      71.781  97.276 143.694  1.00224.51           O  
ATOM   2396  CB  LEU B  30      74.012  96.419 145.483  1.00222.96           C  
ATOM   2397  CG  LEU B  30      75.156  96.510 144.470  1.00220.81           C  
ATOM   2398  CD1 LEU B  30      76.306  97.305 145.061  1.00219.70           C  
ATOM   2399  CD2 LEU B  30      75.643  95.128 144.087  1.00220.76           C  
ATOM   2400  N   SER B  31      72.184  95.244 142.804  1.00223.10           N  
ATOM   2401  CA  SER B  31      71.502  95.570 141.557  1.00221.63           C  
ATOM   2402  C   SER B  31      70.025  95.846 141.804  1.00222.41           C  
ATOM   2403  O   SER B  31      69.423  96.699 141.140  1.00221.56           O  
ATOM   2404  CB  SER B  31      71.677  94.434 140.552  1.00220.13           C  
ATOM   2405  OG  SER B  31      71.011  93.263 140.994  1.00220.83           O  
ATOM   2406  N   GLN B  32      69.424  95.131 142.757  1.00222.29           N  
ATOM   2407  CA  GLN B  32      68.042  95.397 143.134  1.00221.45           C  
ATOM   2408  C   GLN B  32      67.897  96.697 143.913  1.00221.91           C  
ATOM   2409  O   GLN B  32      66.827  97.314 143.873  1.00222.80           O  
ATOM   2410  CB  GLN B  32      67.490  94.233 143.957  1.00220.47           C  
ATOM   2411  CG  GLN B  32      67.152  93.002 143.138  1.00220.43           C  
ATOM   2412  CD  GLN B  32      67.344  91.718 143.917  1.00219.99           C  
ATOM   2413  NE2 GLN B  32      67.254  90.587 143.227  1.00220.58           N  
ATOM   2414  OE1 GLN B  32      67.569  91.742 145.126  1.00218.55           O  
ATOM   2415  N   ILE B  33      68.941  97.122 144.625  1.00212.33           N  
ATOM   2416  CA  ILE B  33      68.876  98.366 145.383  1.00212.03           C  
ATOM   2417  C   ILE B  33      69.216  99.587 144.536  1.00211.71           C  
ATOM   2418  O   ILE B  33      68.910 100.717 144.943  1.00212.17           O  
ATOM   2419  CB  ILE B  33      69.811  98.311 146.605  1.00210.66           C  
ATOM   2420  CG1 ILE B  33      69.913  96.881 147.138  1.00210.45           C  
ATOM   2421  CG2 ILE B  33      69.320  99.244 147.702  1.00210.58           C  
ATOM   2422  CD1 ILE B  33      70.736  96.760 148.402  1.00209.55           C  
ATOM   2423  N   THR B  34      69.831  99.396 143.370  1.00210.00           N  
ATOM   2424  CA  THR B  34      70.283 100.508 142.549  1.00211.25           C  
ATOM   2425  C   THR B  34      69.454 100.725 141.291  1.00212.19           C  
ATOM   2426  O   THR B  34      69.649 101.742 140.617  1.00212.43           O  
ATOM   2427  CB  THR B  34      71.750 100.308 142.142  1.00209.77           C  
ATOM   2428  CG2 THR B  34      71.860  99.213 141.098  1.00207.86           C  
ATOM   2429  OG1 THR B  34      72.264 101.528 141.596  1.00210.23           O  
ATOM   2430  N   ASN B  35      68.538  99.812 140.960  1.00217.19           N  
ATOM   2431  CA  ASN B  35      67.783  99.931 139.717  1.00216.08           C  
ATOM   2432  C   ASN B  35      66.909 101.179 139.682  1.00215.63           C  
ATOM   2433  O   ASN B  35      66.542 101.634 138.593  1.00213.66           O  
ATOM   2434  CB  ASN B  35      66.918  98.688 139.509  1.00215.78           C  
ATOM   2435  CG  ASN B  35      66.152  98.299 140.755  1.00215.69           C  
ATOM   2436  ND2 ASN B  35      65.458  97.168 140.696  1.00215.11           N  
ATOM   2437  OD1 ASN B  35      66.184  99.006 141.762  1.00216.09           O  
ATOM   2438  N   ASN B  36      66.568 101.741 140.843  1.00218.15           N  
ATOM   2439  CA  ASN B  36      65.739 102.941 140.866  1.00216.83           C  
ATOM   2440  C   ASN B  36      66.525 104.182 140.458  1.00216.92           C  
ATOM   2441  O   ASN B  36      65.938 105.142 139.946  1.00216.98           O  
ATOM   2442  CB  ASN B  36      65.133 103.130 142.255  1.00216.56           C  
ATOM   2443  CG  ASN B  36      66.090 102.742 143.364  1.00216.92           C  
ATOM   2444  ND2 ASN B  36      66.323 103.660 144.294  1.00216.90           N  
ATOM   2445  OD1 ASN B  36      66.614 101.629 143.384  1.00217.51           O  
ATOM   2446  N   ILE B  37      67.841 104.184 140.676  1.00198.22           N  
ATOM   2447  CA  ILE B  37      68.656 105.349 140.356  1.00196.27           C  
ATOM   2448  C   ILE B  37      68.697 105.552 138.847  1.00195.51           C  
ATOM   2449  O   ILE B  37      68.820 104.593 138.073  1.00194.67           O  
ATOM   2450  CB  ILE B  37      70.068 105.192 140.944  1.00194.79           C  
ATOM   2451  CG1 ILE B  37      70.012 105.223 142.472  1.00194.83           C  
ATOM   2452  CG2 ILE B  37      71.000 106.276 140.422  1.00194.11           C  
ATOM   2453  CD1 ILE B  37      70.760 104.087 143.134  1.00193.73           C  
ATOM   2454  N   ASP B  38      68.584 106.805 138.425  1.00201.51           N  
ATOM   2455  CA  ASP B  38      68.554 107.120 137.002  1.00203.09           C  
ATOM   2456  C   ASP B  38      69.932 106.836 136.411  1.00203.05           C  
ATOM   2457  O   ASP B  38      70.936 107.357 136.913  1.00202.72           O  
ATOM   2458  CB  ASP B  38      68.143 108.590 136.821  1.00203.88           C  
ATOM   2459  CG  ASP B  38      68.223 109.088 135.374  1.00205.75           C  
ATOM   2460  OD1 ASP B  38      68.929 108.510 134.524  1.00207.13           O  
ATOM   2461  OD2 ASP B  38      67.532 110.083 135.077  1.00205.17           O1-
ATOM   2462  N   PRO B  39      70.026 106.015 135.367  1.00180.30           N  
ATOM   2463  CA  PRO B  39      71.338 105.683 134.801  1.00180.19           C  
ATOM   2464  C   PRO B  39      72.033 106.898 134.208  1.00178.23           C  
ATOM   2465  O   PRO B  39      71.397 107.830 133.711  1.00180.13           O  
ATOM   2466  CB  PRO B  39      71.008 104.652 133.714  1.00179.41           C  
ATOM   2467  CG  PRO B  39      69.549 104.841 133.431  1.00176.65           C  
ATOM   2468  CD  PRO B  39      68.940 105.256 134.728  1.00177.19           C  
ATOM   2469  N   VAL B  40      73.367 106.871 134.257  1.00155.31           N  
ATOM   2470  CA  VAL B  40      74.153 107.995 133.762  1.00156.27           C  
ATOM   2471  C   VAL B  40      74.009 108.175 132.257  1.00160.65           C  
ATOM   2472  O   VAL B  40      74.273 109.268 131.742  1.00160.21           O  
ATOM   2473  CB  VAL B  40      75.633 107.823 134.148  1.00157.15           C  
ATOM   2474  CG1 VAL B  40      75.759 107.540 135.635  1.00158.36           C  
ATOM   2475  CG2 VAL B  40      76.272 106.710 133.336  1.00158.91           C  
ATOM   2476  N   GLY B  41      73.601 107.137 131.534  1.00171.36           N  
ATOM   2477  CA  GLY B  41      73.416 107.248 130.104  1.00170.48           C  
ATOM   2478  C   GLY B  41      74.731 107.290 129.350  1.00170.89           C  
ATOM   2479  O   GLY B  41      75.815 107.066 129.897  1.00171.73           O  
ATOM   2480  N   ARG B  42      74.620 107.584 128.057  1.00177.14           N  
ATOM   2481  CA  ARG B  42      75.799 107.675 127.207  1.00178.86           C  
ATOM   2482  C   ARG B  42      76.666 108.846 127.652  1.00179.44           C  
ATOM   2483  O   ARG B  42      76.158 109.927 127.966  1.00177.06           O  
ATOM   2484  CB  ARG B  42      75.384 107.821 125.742  1.00176.84           C  
ATOM   2485  CG  ARG B  42      76.535 107.807 124.740  1.00174.93           C  
ATOM   2486  CD  ARG B  42      77.011 109.207 124.382  1.00177.28           C  
ATOM   2487  NE  ARG B  42      78.357 109.201 123.823  1.00178.64           N  
ATOM   2488  CZ  ARG B  42      79.063 110.293 123.561  1.00178.25           C  
ATOM   2489  NH1 ARG B  42      78.562 111.502 123.755  1.00178.75           N1+
ATOM   2490  NH2 ARG B  42      80.299 110.168 123.086  1.00175.42           N1+
ATOM   2491  N   ILE B  43      77.978 108.627 127.681  1.00170.85           N  
ATOM   2492  CA  ILE B  43      78.926 109.580 128.244  1.00168.43           C  
ATOM   2493  C   ILE B  43      79.742 110.194 127.117  1.00169.33           C  
ATOM   2494  O   ILE B  43      80.301 109.475 126.280  1.00166.84           O  
ATOM   2495  CB  ILE B  43      79.841 108.904 129.278  1.00165.09           C  
ATOM   2496  CG1 ILE B  43      79.005 108.247 130.375  1.00166.69           C  
ATOM   2497  CG2 ILE B  43      80.801 109.914 129.877  1.00166.28           C  
ATOM   2498  CD1 ILE B  43      78.290 109.234 131.268  1.00165.64           C  
ATOM   2499  N   GLN B  44      79.809 111.524 127.095  1.00193.07           N  
ATOM   2500  CA  GLN B  44      80.632 112.243 126.129  1.00193.23           C  
ATOM   2501  C   GLN B  44      82.097 111.931 126.406  1.00193.06           C  
ATOM   2502  O   GLN B  44      82.537 111.959 127.559  1.00195.01           O  
ATOM   2503  CB  GLN B  44      80.357 113.742 126.205  1.00193.65           C  
ATOM   2504  CG  GLN B  44      80.124 114.268 127.615  1.00194.26           C  
ATOM   2505  CD  GLN B  44      81.410 114.642 128.327  1.00194.22           C  
ATOM   2506  NE2 GLN B  44      82.428 114.917 127.692  1.00194.85           N  
ATOM   2507  OE1 GLN B  44      81.370 114.652 129.654  1.00191.38           O  
ATOM   2508  N   MET B  45      82.854 111.630 125.354  1.00169.47           N  
ATOM   2509  CA  MET B  45      84.249 111.229 125.482  1.00168.77           C  
ATOM   2510  C   MET B  45      85.001 111.649 124.230  1.00167.92           C  
ATOM   2511  O   MET B  45      84.693 111.176 123.132  1.00170.65           O  
ATOM   2512  CB  MET B  45      84.361 109.719 125.698  1.00171.20           C  
ATOM   2513  CG  MET B  45      84.359 109.304 127.155  1.00175.01           C  
ATOM   2514  SD  MET B  45      85.433 110.341 128.162  1.00174.47           S  
ATOM   2515  CE  MET B  45      84.424 110.536 129.623  1.00169.74           C  
ATOM   2516  N   ARG B  46      85.985 112.530 124.394  1.00151.73           N  
ATOM   2517  CA  ARG B  46      86.756 113.040 123.271  1.00154.02           C  
ATOM   2518  C   ARG B  46      88.235 113.045 123.627  1.00150.89           C  
ATOM   2519  O   ARG B  46      88.613 113.107 124.798  1.00155.40           O  
ATOM   2520  CB  ARG B  46      86.312 114.454 122.871  1.00157.95           C  
ATOM   2521  CG  ARG B  46      84.825 114.594 122.588  1.00158.00           C  
ATOM   2522  CD  ARG B  46      84.534 115.832 121.753  1.00158.29           C  
ATOM   2523  NE  ARG B  46      85.726 116.329 121.076  1.00162.29           N  
ATOM   2524  CZ  ARG B  46      86.076 116.002 119.840  1.00161.35           C  
ATOM   2525  NH1 ARG B  46      85.345 115.174 119.111  1.00159.12           N1+
ATOM   2526  NH2 ARG B  46      87.189 116.515 119.323  1.00159.16           N1+
ATOM   2527  N   THR B  47      89.071 112.982 122.594  1.00125.67           N  
ATOM   2528  CA  THR B  47      90.521 113.023 122.761  1.00126.35           C  
ATOM   2529  C   THR B  47      90.954 114.481 122.834  1.00128.76           C  
ATOM   2530  O   THR B  47      91.143 115.137 121.809  1.00140.98           O  
ATOM   2531  CB  THR B  47      91.218 112.306 121.612  1.00127.58           C  
ATOM   2532  CG2 THR B  47      92.710 112.216 121.874  1.00125.52           C  
ATOM   2533  OG1 THR B  47      90.685 110.985 121.476  1.00128.40           O  
ATOM   2534  N   ARG B  48      91.115 114.995 124.054  1.00139.37           N  
ATOM   2535  CA  ARG B  48      91.503 116.392 124.216  1.00141.55           C  
ATOM   2536  C   ARG B  48      92.949 116.615 123.789  1.00146.01           C  
ATOM   2537  O   ARG B  48      93.250 117.563 123.054  1.00151.37           O  
ATOM   2538  CB  ARG B  48      91.293 116.827 125.665  1.00141.83           C  
ATOM   2539  CG  ARG B  48      89.861 116.681 126.140  1.00142.15           C  
ATOM   2540  CD  ARG B  48      88.898 117.341 125.172  1.00144.29           C  
ATOM   2541  NE  ARG B  48      87.511 116.998 125.460  1.00150.63           N  
ATOM   2542  CZ  ARG B  48      86.555 117.885 125.701  1.00151.12           C  
ATOM   2543  NH1 ARG B  48      86.804 119.185 125.704  1.00148.03           N1+
ATOM   2544  NH2 ARG B  48      85.320 117.458 125.945  1.00148.26           N1+
ATOM   2545  N   ARG B  49      93.857 115.754 124.238  1.00138.21           N  
ATOM   2546  CA  ARG B  49      95.266 115.847 123.890  1.00136.33           C  
ATOM   2547  C   ARG B  49      95.779 114.468 123.508  1.00140.38           C  
ATOM   2548  O   ARG B  49      95.207 113.443 123.886  1.00146.47           O  
ATOM   2549  CB  ARG B  49      96.108 116.411 125.043  1.00136.79           C  
ATOM   2550  CG  ARG B  49      95.489 117.595 125.762  1.00137.06           C  
ATOM   2551  CD  ARG B  49      95.773 118.893 125.033  1.00137.59           C  
ATOM   2552  NE  ARG B  49      95.582 120.052 125.896  1.00140.95           N  
ATOM   2553  CZ  ARG B  49      94.413 120.637 126.114  1.00145.52           C  
ATOM   2554  NH1 ARG B  49      93.301 120.189 125.554  1.00145.94           N1+
ATOM   2555  NH2 ARG B  49      94.357 121.696 126.916  1.00148.63           N1+
ATOM   2556  N   THR B  50      96.872 114.450 122.750  1.00125.80           N  
ATOM   2557  CA  THR B  50      97.504 113.199 122.333  1.00126.14           C  
ATOM   2558  C   THR B  50      99.009 113.347 122.530  1.00126.33           C  
ATOM   2559  O   THR B  50      99.684 114.006 121.735  1.00131.52           O  
ATOM   2560  CB  THR B  50      97.167 112.856 120.889  1.00130.29           C  
ATOM   2561  CG2 THR B  50      97.917 111.609 120.455  1.00127.87           C  
ATOM   2562  OG1 THR B  50      95.759 112.618 120.773  1.00135.88           O  
ATOM   2563  N   LEU B  51      99.525 112.733 123.589  1.00125.06           N  
ATOM   2564  CA  LEU B  51     100.954 112.751 123.864  1.00125.49           C  
ATOM   2565  C   LEU B  51     101.655 111.807 122.897  1.00124.93           C  
ATOM   2566  O   LEU B  51     101.403 110.598 122.908  1.00133.69           O  
ATOM   2567  CB  LEU B  51     101.211 112.354 125.314  1.00124.62           C  
ATOM   2568  CG  LEU B  51     100.260 112.988 126.332  1.00124.78           C  
ATOM   2569  CD1 LEU B  51     100.621 112.573 127.745  1.00124.32           C  
ATOM   2570  CD2 LEU B  51     100.272 114.501 126.208  1.00127.17           C  
ATOM   2571  N   ARG B  52     102.536 112.354 122.065  1.00133.67           N  
ATOM   2572  CA  ARG B  52     103.086 111.653 120.909  1.00140.34           C  
ATOM   2573  C   ARG B  52     104.608 111.665 120.946  1.00139.84           C  
ATOM   2574  O   ARG B  52     105.279 112.006 119.970  1.00145.42           O  
ATOM   2575  CB  ARG B  52     102.567 112.280 119.618  1.00142.74           C  
ATOM   2576  CG  ARG B  52     102.646 111.380 118.399  1.00141.81           C  
ATOM   2577  CD  ARG B  52     102.097 112.076 117.167  1.00142.75           C  
ATOM   2578  NE  ARG B  52     100.653 111.916 117.048  1.00145.06           N  
ATOM   2579  CZ  ARG B  52      99.765 112.814 117.451  1.00143.43           C  
ATOM   2580  NH1 ARG B  52     100.138 113.952 118.011  1.00141.44           N1+
ATOM   2581  NH2 ARG B  52      98.470 112.563 117.287  1.00142.81           N1+
ATOM   2582  N   GLY B  53     105.178 111.295 122.087  1.00118.36           N  
ATOM   2583  CA  GLY B  53     106.619 111.334 122.232  1.00123.00           C  
ATOM   2584  C   GLY B  53     107.292 109.981 122.303  1.00126.53           C  
ATOM   2585  O   GLY B  53     108.452 109.841 121.906  1.00126.51           O  
ATOM   2586  N   HIS B  54     106.583 108.977 122.809  1.00118.34           N  
ATOM   2587  CA  HIS B  54     107.169 107.655 122.946  1.00113.45           C  
ATOM   2588  C   HIS B  54     107.417 107.033 121.576  1.00115.86           C  
ATOM   2589  O   HIS B  54     106.809 107.409 120.571  1.00121.72           O  
ATOM   2590  CB  HIS B  54     106.266 106.749 123.778  1.00110.05           C  
ATOM   2591  CG  HIS B  54     106.422 106.936 125.253  1.00111.26           C  
ATOM   2592  CD2 HIS B  54     105.511 107.195 126.220  1.00117.61           C  
ATOM   2593  ND1 HIS B  54     107.643 106.864 125.887  1.00107.80           N1+
ATOM   2594  CE1 HIS B  54     107.478 107.069 127.181  1.00117.25           C  
ATOM   2595  NE2 HIS B  54     106.193 107.272 127.409  1.00122.64           N  
ATOM   2596  N   LEU B  55     108.342 106.074 121.545  1.00123.58           N  
ATOM   2597  CA  LEU B  55     108.706 105.397 120.308  1.00126.69           C  
ATOM   2598  C   LEU B  55     108.539 103.887 120.390  1.00132.25           C  
ATOM   2599  O   LEU B  55     109.011 103.178 119.494  1.00137.92           O  
ATOM   2600  CB  LEU B  55     110.149 105.729 119.917  1.00128.09           C  
ATOM   2601  CG  LEU B  55     110.418 107.167 119.480  1.00137.52           C  
ATOM   2602  CD1 LEU B  55     111.905 107.461 119.526  1.00138.85           C  
ATOM   2603  CD2 LEU B  55     109.864 107.411 118.088  1.00135.56           C  
ATOM   2604  N   ALA B  56     107.889 103.373 121.426  1.00132.41           N  
ATOM   2605  CA  ALA B  56     107.779 101.933 121.602  1.00130.69           C  
ATOM   2606  C   ALA B  56     106.569 101.629 122.477  1.00126.73           C  
ATOM   2607  O   ALA B  56     105.715 102.488 122.715  1.00130.20           O  
ATOM   2608  CB  ALA B  56     109.070 101.357 122.194  1.00126.97           C  
ATOM   2609  N   LYS B  57     106.506 100.390 122.950  1.00127.36           N  
ATOM   2610  CA  LYS B  57     105.401  99.917 123.771  1.00129.91           C  
ATOM   2611  C   LYS B  57     105.346 100.670 125.096  1.00134.27           C  
ATOM   2612  O   LYS B  57     106.359 100.797 125.788  1.00138.38           O  
ATOM   2613  CB  LYS B  57     105.583  98.422 124.011  1.00132.68           C  
ATOM   2614  CG  LYS B  57     104.797  97.531 123.079  1.00128.41           C  
ATOM   2615  CD  LYS B  57     105.128  96.075 123.344  1.00130.79           C  
ATOM   2616  CE  LYS B  57     103.897  95.303 123.719  1.00133.06           C  
ATOM   2617  NZ  LYS B  57     103.304  95.976 124.897  1.00131.61           N1+
ATOM   2618  N   ILE B  58     104.159 101.158 125.454  1.00113.28           N  
ATOM   2619  CA  ILE B  58     103.935 101.881 126.703  1.00107.28           C  
ATOM   2620  C   ILE B  58     103.300 100.928 127.704  1.00110.95           C  
ATOM   2621  O   ILE B  58     102.284 100.291 127.401  1.00125.50           O  
ATOM   2622  CB  ILE B  58     103.042 103.112 126.481  1.00103.42           C  
ATOM   2623  CG1 ILE B  58     103.809 104.196 125.730  1.00112.47           C  
ATOM   2624  CG2 ILE B  58     102.530 103.646 127.805  1.00106.73           C  
ATOM   2625  CD1 ILE B  58     102.917 105.164 125.002  1.00110.27           C  
ATOM   2626  N   TYR B  59     103.884 100.831 128.901  1.00116.53           N  
ATOM   2627  CA  TYR B  59     103.458  99.815 129.851  1.00122.13           C  
ATOM   2628  C   TYR B  59     102.881 100.351 131.152  1.00121.86           C  
ATOM   2629  O   TYR B  59     102.154  99.614 131.825  1.00133.18           O  
ATOM   2630  CB  TYR B  59     104.624  98.876 130.182  1.00123.03           C  
ATOM   2631  CG  TYR B  59     104.572  97.582 129.410  1.00122.04           C  
ATOM   2632  CD1 TYR B  59     103.640  96.605 129.724  1.00127.10           C  
ATOM   2633  CD2 TYR B  59     105.436  97.347 128.356  1.00121.89           C  
ATOM   2634  CE1 TYR B  59     103.582  95.424 129.019  1.00129.79           C  
ATOM   2635  CE2 TYR B  59     105.384  96.170 127.643  1.00129.25           C  
ATOM   2636  CZ  TYR B  59     104.457  95.212 127.978  1.00136.42           C  
ATOM   2637  OH  TYR B  59     104.403  94.035 127.269  1.00141.64           O  
ATOM   2638  N   ALA B  60     103.174 101.591 131.530  1.00 96.91           N  
ATOM   2639  CA  ALA B  60     102.673 102.091 132.802  1.00105.02           C  
ATOM   2640  C   ALA B  60     102.609 103.608 132.766  1.00108.92           C  
ATOM   2641  O   ALA B  60     103.251 104.258 131.938  1.00113.89           O  
ATOM   2642  CB  ALA B  60     103.543 101.619 133.971  1.00113.68           C  
ATOM   2643  N   MET B  61     101.821 104.159 133.684  1.00113.31           N  
ATOM   2644  CA  MET B  61     101.694 105.601 133.831  1.00103.84           C  
ATOM   2645  C   MET B  61     101.139 105.902 135.213  1.00105.62           C  
ATOM   2646  O   MET B  61     100.615 105.020 135.897  1.00123.30           O  
ATOM   2647  CB  MET B  61     100.803 106.202 132.740  1.00 95.43           C  
ATOM   2648  CG  MET B  61      99.328 105.874 132.875  1.00116.09           C  
ATOM   2649  SD  MET B  61      98.429 106.997 133.958  1.00137.79           S  
ATOM   2650  CE  MET B  61      97.993 108.271 132.793  1.00126.96           C  
ATOM   2651  N   HIS B  62     101.255 107.165 135.612  1.00 87.01           N  
ATOM   2652  CA  HIS B  62     100.719 107.608 136.890  1.00 90.55           C  
ATOM   2653  C   HIS B  62     100.473 109.107 136.826  1.00106.54           C  
ATOM   2654  O   HIS B  62     101.113 109.821 136.051  1.00116.05           O  
ATOM   2655  CB  HIS B  62     101.665 107.270 138.045  1.00102.37           C  
ATOM   2656  CG  HIS B  62     100.973 107.099 139.360  1.00103.83           C  
ATOM   2657  CD2 HIS B  62      99.792 106.518 139.677  1.00105.35           C  
ATOM   2658  ND1 HIS B  62     101.503 107.558 140.545  1.00107.66           N  
ATOM   2659  CE1 HIS B  62     100.679 107.268 141.536  1.00107.96           C  
ATOM   2660  NE2 HIS B  62      99.633 106.637 141.036  1.00108.96           N  
ATOM   2661  N   TRP B  63      99.540 109.571 137.650  1.00115.62           N  
ATOM   2662  CA  TRP B  63      99.177 110.980 137.717  1.00113.87           C  
ATOM   2663  C   TRP B  63      99.734 111.597 138.990  1.00113.41           C  
ATOM   2664  O   TRP B  63      99.552 111.049 140.082  1.00121.16           O  
ATOM   2665  CB  TRP B  63      97.659 111.156 137.683  1.00109.41           C  
ATOM   2666  CG  TRP B  63      97.070 111.157 136.315  1.00108.00           C  
ATOM   2667  CD1 TRP B  63      96.526 110.097 135.659  1.00113.11           C  
ATOM   2668  CD2 TRP B  63      96.952 112.278 135.435  1.00106.22           C  
ATOM   2669  CE2 TRP B  63      96.331 111.822 134.260  1.00111.90           C  
ATOM   2670  CE3 TRP B  63      97.315 113.623 135.526  1.00111.87           C  
ATOM   2671  NE1 TRP B  63      96.079 110.486 134.421  1.00122.05           N  
ATOM   2672  CZ2 TRP B  63      96.064 112.661 133.186  1.00107.77           C  
ATOM   2673  CZ3 TRP B  63      97.049 114.453 134.459  1.00114.61           C  
ATOM   2674  CH2 TRP B  63      96.430 113.970 133.304  1.00110.60           C  
ATOM   2675  N   GLY B  64     100.405 112.735 138.851  1.00110.87           N  
ATOM   2676  CA  GLY B  64     100.808 113.489 140.016  1.00113.05           C  
ATOM   2677  C   GLY B  64      99.617 114.095 140.731  1.00113.93           C  
ATOM   2678  O   GLY B  64      98.548 114.304 140.158  1.00120.64           O  
ATOM   2679  N   THR B  65      99.805 114.379 142.020  1.00117.09           N  
ATOM   2680  CA  THR B  65      98.716 114.937 142.812  1.00126.92           C  
ATOM   2681  C   THR B  65      98.312 116.334 142.365  1.00133.38           C  
ATOM   2682  O   THR B  65      97.225 116.790 142.734  1.00135.59           O  
ATOM   2683  CB  THR B  65      99.095 114.960 144.290  1.00128.99           C  
ATOM   2684  CG2 THR B  65      99.779 113.667 144.674  1.00127.12           C  
ATOM   2685  OG1 THR B  65      99.973 116.064 144.543  1.00134.00           O  
ATOM   2686  N   ASP B  66      99.147 117.021 141.588  1.00135.80           N  
ATOM   2687  CA  ASP B  66      98.754 118.297 141.009  1.00134.53           C  
ATOM   2688  C   ASP B  66      97.753 118.141 139.875  1.00131.06           C  
ATOM   2689  O   ASP B  66      97.236 119.150 139.385  1.00131.52           O  
ATOM   2690  CB  ASP B  66      99.989 119.056 140.513  1.00138.48           C  
ATOM   2691  CG  ASP B  66     100.819 118.251 139.529  1.00142.50           C  
ATOM   2692  OD1 ASP B  66     100.289 117.857 138.469  1.00138.80           O  
ATOM   2693  OD2 ASP B  66     102.009 118.010 139.819  1.00144.89           O1-
ATOM   2694  N   SER B  67      97.489 116.909 139.440  1.00122.70           N  
ATOM   2695  CA  SER B  67      96.551 116.604 138.363  1.00124.30           C  
ATOM   2696  C   SER B  67      96.961 117.232 137.040  1.00116.22           C  
ATOM   2697  O   SER B  67      96.133 117.379 136.138  1.00121.26           O  
ATOM   2698  CB  SER B  67      95.125 117.032 138.727  1.00129.34           C  
ATOM   2699  OG  SER B  67      94.323 117.149 137.565  1.00134.93           O  
ATOM   2700  N   ARG B  68      98.217 117.604 136.903  1.00101.09           N  
ATOM   2701  CA  ARG B  68      98.684 118.202 135.660  1.00113.07           C  
ATOM   2702  C   ARG B  68      99.902 117.497 135.085  1.00110.33           C  
ATOM   2703  O   ARG B  68     100.010 117.368 133.864  1.00115.14           O  
ATOM   2704  CB  ARG B  68      98.997 119.687 135.882  1.00122.53           C  
ATOM   2705  CG  ARG B  68      99.555 120.373 134.657  1.00123.43           C  
ATOM   2706  CD  ARG B  68      99.645 121.873 134.831  1.00117.87           C  
ATOM   2707  NE  ARG B  68     100.269 122.498 133.672  1.00119.02           N  
ATOM   2708  CZ  ARG B  68     100.223 123.795 133.405  1.00121.33           C  
ATOM   2709  NH1 ARG B  68      99.591 124.643 134.200  1.00121.81           N1+
ATOM   2710  NH2 ARG B  68     100.826 124.254 132.313  1.00119.75           N1+
ATOM   2711  N   LEU B  69     100.814 117.030 135.929  1.00 95.50           N  
ATOM   2712  CA  LEU B  69     102.013 116.335 135.484  1.00104.06           C  
ATOM   2713  C   LEU B  69     101.776 114.834 135.548  1.00111.99           C  
ATOM   2714  O   LEU B  69     101.268 114.326 136.553  1.00114.12           O  
ATOM   2715  CB  LEU B  69     103.214 116.712 136.348  1.00100.59           C  
ATOM   2716  CG  LEU B  69     103.671 118.166 136.285  1.00102.92           C  
ATOM   2717  CD1 LEU B  69     104.772 118.417 137.297  1.00109.10           C  
ATOM   2718  CD2 LEU B  69     104.139 118.507 134.888  1.00100.42           C  
ATOM   2719  N   LEU B  70     102.140 114.127 134.482  1.00104.67           N  
ATOM   2720  CA  LEU B  70     101.990 112.677 134.476  1.00 91.68           C  
ATOM   2721  C   LEU B  70     103.250 112.026 133.931  1.00 98.20           C  
ATOM   2722  O   LEU B  70     103.865 112.533 132.992  1.00 99.22           O  
ATOM   2723  CB  LEU B  70     100.764 112.233 133.665  1.00 91.45           C  
ATOM   2724  CG  LEU B  70     100.895 111.972 132.166  1.00 97.60           C  
ATOM   2725  CD1 LEU B  70      99.640 111.310 131.640  1.00 99.84           C  
ATOM   2726  CD2 LEU B  70     101.144 113.264 131.429  1.00101.99           C  
ATOM   2727  N   VAL B  71     103.630 110.900 134.525  1.00 99.24           N  
ATOM   2728  CA  VAL B  71     104.837 110.175 134.150  1.00 89.69           C  
ATOM   2729  C   VAL B  71     104.431 108.893 133.439  1.00 91.07           C  
ATOM   2730  O   VAL B  71     103.494 108.208 133.860  1.00118.61           O  
ATOM   2731  CB  VAL B  71     105.720 109.879 135.377  1.00 85.00           C  
ATOM   2732  CG1 VAL B  71     104.939 109.120 136.431  1.00 75.43           C  
ATOM   2733  CG2 VAL B  71     106.960 109.115 134.968  1.00 99.29           C  
ATOM   2734  N   SER B  72     105.120 108.584 132.346  1.00 85.93           N  
ATOM   2735  CA  SER B  72     104.816 107.419 131.533  1.00 96.21           C  
ATOM   2736  C   SER B  72     106.081 106.609 131.298  1.00106.12           C  
ATOM   2737  O   SER B  72     107.168 107.172 131.114  1.00116.61           O  
ATOM   2738  CB  SER B  72     104.199 107.825 130.196  1.00103.40           C  
ATOM   2739  OG  SER B  72     105.205 108.120 129.247  1.00116.74           O  
ATOM   2740  N   ALA B  73     105.926 105.287 131.298  1.00 99.05           N  
ATOM   2741  CA  ALA B  73     107.025 104.346 131.136  1.00 99.71           C  
ATOM   2742  C   ALA B  73     106.804 103.518 129.880  1.00108.16           C  
ATOM   2743  O   ALA B  73     105.705 102.997 129.657  1.00120.75           O  
ATOM   2744  CB  ALA B  73     107.147 103.429 132.353  1.00102.19           C  
ATOM   2745  N   SER B  74     107.850 103.388 129.070  1.00118.81           N  
ATOM   2746  CA  SER B  74     107.774 102.640 127.827  1.00123.01           C  
ATOM   2747  C   SER B  74     108.974 101.713 127.720  1.00122.73           C  
ATOM   2748  O   SER B  74     109.967 101.864 128.435  1.00127.23           O  
ATOM   2749  CB  SER B  74     107.711 103.571 126.612  1.00124.50           C  
ATOM   2750  OG  SER B  74     108.804 104.468 126.607  1.00133.34           O  
ATOM   2751  N   GLN B  75     108.873 100.744 126.809  1.00133.73           N  
ATOM   2752  CA  GLN B  75     109.924  99.746 126.660  1.00135.73           C  
ATOM   2753  C   GLN B  75     111.185 100.291 126.009  1.00136.85           C  
ATOM   2754  O   GLN B  75     112.200  99.588 125.992  1.00143.11           O  
ATOM   2755  CB  GLN B  75     109.418  98.550 125.855  1.00139.39           C  
ATOM   2756  CG  GLN B  75     108.332  97.740 126.540  1.00141.76           C  
ATOM   2757  CD  GLN B  75     108.854  96.880 127.680  1.00139.49           C  
ATOM   2758  NE2 GLN B  75     108.472  95.611 127.677  1.00140.08           N  
ATOM   2759  OE1 GLN B  75     109.596  97.345 128.543  1.00136.58           O  
ATOM   2760  N   ASP B  76     111.157 101.508 125.476  1.00133.12           N  
ATOM   2761  CA  ASP B  76     112.363 102.104 124.920  1.00134.81           C  
ATOM   2762  C   ASP B  76     113.324 102.589 125.998  1.00133.96           C  
ATOM   2763  O   ASP B  76     114.297 103.278 125.677  1.00137.72           O  
ATOM   2764  CB  ASP B  76     112.000 103.259 123.983  1.00139.77           C  
ATOM   2765  CG  ASP B  76     111.261 104.372 124.691  1.00143.03           C  
ATOM   2766  OD1 ASP B  76     110.794 104.147 125.825  1.00143.76           O  
ATOM   2767  OD2 ASP B  76     111.145 105.473 124.113  1.00143.60           O1-
ATOM   2768  N   GLY B  77     113.074 102.243 127.255  1.00118.77           N  
ATOM   2769  CA  GLY B  77     113.933 102.658 128.348  1.00121.10           C  
ATOM   2770  C   GLY B  77     113.925 104.147 128.610  1.00126.79           C  
ATOM   2771  O   GLY B  77     114.988 104.733 128.848  1.00130.68           O  
ATOM   2772  N   LYS B  78     112.753 104.778 128.570  1.00111.94           N  
ATOM   2773  CA  LYS B  78     112.647 106.215 128.786  1.00112.62           C  
ATOM   2774  C   LYS B  78     111.441 106.497 129.668  1.00116.54           C  
ATOM   2775  O   LYS B  78     110.316 106.134 129.314  1.00118.57           O  
ATOM   2776  CB  LYS B  78     112.516 106.965 127.459  1.00109.33           C  
ATOM   2777  CG  LYS B  78     113.737 106.878 126.561  1.00113.83           C  
ATOM   2778  CD  LYS B  78     114.630 108.093 126.697  1.00116.86           C  
ATOM   2779  CE  LYS B  78     116.075 107.735 126.405  1.00116.96           C  
ATOM   2780  NZ  LYS B  78     116.717 107.026 127.538  1.00112.07           N1+
ATOM   2781  N   LEU B  79     111.674 107.143 130.807  1.00117.77           N  
ATOM   2782  CA  LEU B  79     110.599 107.631 131.667  1.00103.40           C  
ATOM   2783  C   LEU B  79     110.318 109.078 131.287  1.00118.08           C  
ATOM   2784  O   LEU B  79     111.165 109.949 131.492  1.00134.81           O  
ATOM   2785  CB  LEU B  79     110.993 107.525 133.137  1.00105.07           C  
ATOM   2786  CG  LEU B  79     110.431 106.366 133.952  1.00113.79           C  
ATOM   2787  CD1 LEU B  79     110.665 106.607 135.428  1.00117.08           C  
ATOM   2788  CD2 LEU B  79     108.959 106.217 133.673  1.00122.33           C  
ATOM   2789  N   ILE B  80     109.140 109.346 130.737  1.00103.58           N  
ATOM   2790  CA  ILE B  80     108.826 110.677 130.228  1.00103.85           C  
ATOM   2791  C   ILE B  80     107.793 111.315 131.143  1.00109.21           C  
ATOM   2792  O   ILE B  80     106.710 110.759 131.353  1.00124.15           O  
ATOM   2793  CB  ILE B  80     108.326 110.631 128.779  1.00103.96           C  
ATOM   2794  CG1 ILE B  80     109.345 109.919 127.894  1.00108.77           C  
ATOM   2795  CG2 ILE B  80     108.110 112.035 128.265  1.00104.22           C  
ATOM   2796  CD1 ILE B  80     109.048 110.030 126.420  1.00112.57           C  
ATOM   2797  N   ILE B  81     108.124 112.483 131.680  1.00 83.93           N  
ATOM   2798  CA  ILE B  81     107.239 113.239 132.555  1.00 85.77           C  
ATOM   2799  C   ILE B  81     106.717 114.415 131.749  1.00 96.65           C  
ATOM   2800  O   ILE B  81     107.493 115.298 131.357  1.00108.11           O  
ATOM   2801  CB  ILE B  81     107.958 113.713 133.822  1.00 81.26           C  
ATOM   2802  CG1 ILE B  81     108.665 112.537 134.492  1.00 85.34           C  
ATOM   2803  CG2 ILE B  81     106.978 114.378 134.770  1.00 85.69           C  
ATOM   2804  CD1 ILE B  81     108.962 112.756 135.945  1.00 97.47           C  
ATOM   2805  N   TRP B  82     105.406 114.431 131.513  1.00102.73           N  
ATOM   2806  CA  TRP B  82     104.753 115.407 130.658  1.00108.93           C  
ATOM   2807  C   TRP B  82     103.919 116.373 131.484  1.00114.20           C  
ATOM   2808  O   TRP B  82     103.345 116.008 132.517  1.00119.54           O  
ATOM   2809  CB  TRP B  82     103.810 114.756 129.638  1.00110.18           C  
ATOM   2810  CG  TRP B  82     104.257 113.489 128.997  1.00104.23           C  
ATOM   2811  CD1 TRP B  82     104.590 112.325 129.618  1.00108.95           C  
ATOM   2812  CD2 TRP B  82     104.395 113.251 127.596  1.00107.80           C  
ATOM   2813  CE2 TRP B  82     104.821 111.922 127.439  1.00110.50           C  
ATOM   2814  CE3 TRP B  82     104.204 114.036 126.458  1.00113.13           C  
ATOM   2815  NE1 TRP B  82     104.932 111.376 128.689  1.00110.09           N  
ATOM   2816  CZ2 TRP B  82     105.064 111.361 126.193  1.00117.06           C  
ATOM   2817  CZ3 TRP B  82     104.446 113.478 125.222  1.00114.51           C  
ATOM   2818  CH2 TRP B  82     104.867 112.154 125.099  1.00115.92           C  
ATOM   2819  N   ASP B  83     103.845 117.607 130.991  1.00126.80           N  
ATOM   2820  CA  ASP B  83     102.845 118.579 131.414  1.00128.42           C  
ATOM   2821  C   ASP B  83     101.610 118.363 130.547  1.00128.59           C  
ATOM   2822  O   ASP B  83     101.607 118.713 129.363  1.00131.26           O  
ATOM   2823  CB  ASP B  83     103.389 119.998 131.274  1.00132.95           C  
ATOM   2824  CG  ASP B  83     102.319 121.060 131.439  1.00135.13           C  
ATOM   2825  OD1 ASP B  83     101.325 120.812 132.148  1.00140.08           O  
ATOM   2826  OD2 ASP B  83     102.474 122.152 130.853  1.00130.87           O1-
ATOM   2827  N   SER B  84     100.562 117.781 131.135  1.00118.04           N  
ATOM   2828  CA  SER B  84      99.405 117.369 130.346  1.00122.03           C  
ATOM   2829  C   SER B  84      98.663 118.555 129.746  1.00128.97           C  
ATOM   2830  O   SER B  84      98.081 118.430 128.662  1.00134.18           O  
ATOM   2831  CB  SER B  84      98.456 116.539 131.205  1.00120.75           C  
ATOM   2832  OG  SER B  84      98.226 117.168 132.452  1.00123.61           O  
ATOM   2833  N   TYR B  85      98.659 119.702 130.428  1.00129.90           N  
ATOM   2834  CA  TYR B  85      97.904 120.850 129.932  1.00124.94           C  
ATOM   2835  C   TYR B  85      98.440 121.332 128.591  1.00124.83           C  
ATOM   2836  O   TYR B  85      97.665 121.642 127.680  1.00127.90           O  
ATOM   2837  CB  TYR B  85      97.936 121.984 130.955  1.00123.79           C  
ATOM   2838  CG  TYR B  85      96.989 121.800 132.117  1.00124.26           C  
ATOM   2839  CD1 TYR B  85      96.280 120.619 132.282  1.00129.32           C  
ATOM   2840  CD2 TYR B  85      96.803 122.809 133.049  1.00126.80           C  
ATOM   2841  CE1 TYR B  85      95.417 120.449 133.344  1.00131.92           C  
ATOM   2842  CE2 TYR B  85      95.942 122.648 134.114  1.00128.66           C  
ATOM   2843  CZ  TYR B  85      95.252 121.467 134.257  1.00133.57           C  
ATOM   2844  OH  TYR B  85      94.391 121.304 135.317  1.00135.88           O  
ATOM   2845  N   THR B  86      99.762 121.399 128.450  1.00116.09           N  
ATOM   2846  CA  THR B  86     100.390 121.899 127.236  1.00119.61           C  
ATOM   2847  C   THR B  86     101.067 120.810 126.418  1.00120.39           C  
ATOM   2848  O   THR B  86     101.684 121.122 125.395  1.00124.35           O  
ATOM   2849  CB  THR B  86     101.414 122.985 127.583  1.00122.30           C  
ATOM   2850  CG2 THR B  86     100.839 123.945 128.610  1.00123.16           C  
ATOM   2851  OG1 THR B  86     102.593 122.374 128.119  1.00122.50           O  
ATOM   2852  N   THR B  87     100.972 119.548 126.841  1.00126.80           N  
ATOM   2853  CA  THR B  87     101.613 118.421 126.160  1.00129.88           C  
ATOM   2854  C   THR B  87     103.119 118.623 126.019  1.00129.21           C  
ATOM   2855  O   THR B  87     103.736 118.132 125.071  1.00128.27           O  
ATOM   2856  CB  THR B  87     100.983 118.156 124.789  1.00132.25           C  
ATOM   2857  CG2 THR B  87      99.468 118.156 124.891  1.00131.15           C  
ATOM   2858  OG1 THR B  87     101.398 119.170 123.867  1.00138.37           O  
ATOM   2859  N   ASN B  88     103.720 119.349 126.956  1.00125.80           N  
ATOM   2860  CA  ASN B  88     105.158 119.554 126.968  1.00126.07           C  
ATOM   2861  C   ASN B  88     105.836 118.455 127.773  1.00130.50           C  
ATOM   2862  O   ASN B  88     105.264 117.911 128.720  1.00133.92           O  
ATOM   2863  CB  ASN B  88     105.507 120.919 127.561  1.00128.26           C  
ATOM   2864  CG  ASN B  88     105.299 122.048 126.578  1.00130.25           C  
ATOM   2865  ND2 ASN B  88     105.290 123.275 127.082  1.00130.03           N  
ATOM   2866  OD1 ASN B  88     105.148 121.821 125.379  1.00130.76           O  
ATOM   2867  N   LYS B  89     107.068 118.136 127.390  1.00107.58           N  
ATOM   2868  CA  LYS B  89     107.844 117.101 128.068  1.00102.29           C  
ATOM   2869  C   LYS B  89     108.694 117.761 129.142  1.00103.61           C  
ATOM   2870  O   LYS B  89     109.749 118.330 128.855  1.00118.74           O  
ATOM   2871  CB  LYS B  89     108.697 116.329 127.073  1.00100.24           C  
ATOM   2872  CG  LYS B  89     107.882 115.548 126.075  1.00105.00           C  
ATOM   2873  CD  LYS B  89     108.711 114.479 125.412  1.00109.10           C  
ATOM   2874  CE  LYS B  89     107.941 113.847 124.282  1.00108.36           C  
ATOM   2875  NZ  LYS B  89     107.166 114.860 123.519  1.00108.35           N1+
ATOM   2876  N   VAL B  90     108.229 117.688 130.388  1.00 88.14           N  
ATOM   2877  CA  VAL B  90     108.973 118.279 131.493  1.00 90.96           C  
ATOM   2878  C   VAL B  90     110.301 117.563 131.691  1.00 99.19           C  
ATOM   2879  O   VAL B  90     111.340 118.200 131.894  1.00112.29           O  
ATOM   2880  CB  VAL B  90     108.125 118.262 132.775  1.00100.63           C  
ATOM   2881  CG1 VAL B  90     108.914 118.825 133.938  1.00107.49           C  
ATOM   2882  CG2 VAL B  90     106.853 119.051 132.565  1.00108.53           C  
ATOM   2883  N   HIS B  91     110.296 116.234 131.634  1.00107.58           N  
ATOM   2884  CA  HIS B  91     111.521 115.492 131.901  1.00102.98           C  
ATOM   2885  C   HIS B  91     111.581 114.236 131.047  1.00116.31           C  
ATOM   2886  O   HIS B  91     110.552 113.668 130.676  1.00125.76           O  
ATOM   2887  CB  HIS B  91     111.637 115.106 133.378  1.00104.23           C  
ATOM   2888  CG  HIS B  91     112.154 116.203 134.253  1.00110.08           C  
ATOM   2889  CD2 HIS B  91     111.365 116.850 135.178  1.00118.21           C  
ATOM   2890  ND1 HIS B  91     113.383 116.760 134.350  1.00115.52           N  
ATOM   2891  CE1 HIS B  91     113.313 117.728 135.322  1.00125.90           C  
ATOM   2892  NE2 HIS B  91     112.085 117.762 135.806  1.00118.22           N  
ATOM   2893  N   ALA B  92     112.805 113.797 130.762  1.00102.70           N  
ATOM   2894  CA  ALA B  92     113.053 112.532 130.077  1.00 97.20           C  
ATOM   2895  C   ALA B  92     114.202 111.842 130.797  1.00103.73           C  
ATOM   2896  O   ALA B  92     115.324 112.355 130.810  1.00120.14           O  
ATOM   2897  CB  ALA B  92     113.377 112.747 128.600  1.00106.35           C  
ATOM   2898  N   ILE B  93     113.925 110.692 131.390  1.00 94.92           N  
ATOM   2899  CA  ILE B  93     114.869 109.973 132.240  1.00101.71           C  
ATOM   2900  C   ILE B  93     115.321 108.718 131.508  1.00104.13           C  
ATOM   2901  O   ILE B  93     114.474 107.907 131.115  1.00108.62           O  
ATOM   2902  CB  ILE B  93     114.247 109.604 133.598  1.00103.41           C  
ATOM   2903  CG1 ILE B  93     113.412 110.767 134.135  1.00105.19           C  
ATOM   2904  CG2 ILE B  93     115.320 109.184 134.573  1.00105.89           C  
ATOM   2905  CD1 ILE B  93     112.363 110.350 135.131  1.00108.84           C  
ATOM   2906  N   PRO B  94     116.621 108.519 131.306  1.00116.46           N  
ATOM   2907  CA  PRO B  94     117.098 107.245 130.763  1.00118.01           C  
ATOM   2908  C   PRO B  94     117.148 106.175 131.840  1.00123.35           C  
ATOM   2909  O   PRO B  94     117.648 106.396 132.946  1.00125.36           O  
ATOM   2910  CB  PRO B  94     118.501 107.589 130.253  1.00116.14           C  
ATOM   2911  CG  PRO B  94     118.953 108.689 131.150  1.00120.48           C  
ATOM   2912  CD  PRO B  94     117.722 109.464 131.557  1.00118.28           C  
ATOM   2913  N   LEU B  95     116.623 105.002 131.506  1.00114.93           N  
ATOM   2914  CA  LEU B  95     116.551 103.886 132.437  1.00107.06           C  
ATOM   2915  C   LEU B  95     117.690 102.910 132.177  1.00115.51           C  
ATOM   2916  O   LEU B  95     118.055 102.658 131.025  1.00121.48           O  
ATOM   2917  CB  LEU B  95     115.209 103.165 132.319  1.00104.64           C  
ATOM   2918  CG  LEU B  95     113.973 104.056 132.395  1.00101.83           C  
ATOM   2919  CD1 LEU B  95     112.764 103.338 131.833  1.00111.71           C  
ATOM   2920  CD2 LEU B  95     113.723 104.479 133.827  1.00103.45           C  
ATOM   2921  N   ARG B  96     118.253 102.370 133.259  1.00140.64           N  
ATOM   2922  CA  ARG B  96     119.327 101.392 133.123  1.00139.26           C  
ATOM   2923  C   ARG B  96     118.840 100.132 132.421  1.00141.01           C  
ATOM   2924  O   ARG B  96     119.533  99.587 131.555  1.00144.37           O  
ATOM   2925  CB  ARG B  96     119.902 101.054 134.497  1.00135.28           C  
ATOM   2926  CG  ARG B  96     121.198 101.773 134.813  1.00139.09           C  
ATOM   2927  CD  ARG B  96     121.195 102.311 136.232  1.00143.31           C  
ATOM   2928  NE  ARG B  96     122.189 103.361 136.415  1.00148.16           N  
ATOM   2929  CZ  ARG B  96     122.559 103.844 137.593  1.00147.06           C  
ATOM   2930  NH1 ARG B  96     122.033 103.394 138.720  1.00142.81           N1+
ATOM   2931  NH2 ARG B  96     123.479 104.803 137.640  1.00146.14           N1+
ATOM   2932  N   SER B  97     117.652  99.656 132.779  1.00137.44           N  
ATOM   2933  CA  SER B  97     117.058  98.470 132.176  1.00138.71           C  
ATOM   2934  C   SER B  97     115.862  98.895 131.338  1.00136.29           C  
ATOM   2935  O   SER B  97     114.927  99.514 131.854  1.00140.38           O  
ATOM   2936  CB  SER B  97     116.633  97.466 133.245  1.00143.67           C  
ATOM   2937  OG  SER B  97     115.511  96.716 132.814  1.00146.23           O  
ATOM   2938  N   SER B  98     115.889  98.551 130.051  1.00129.54           N  
ATOM   2939  CA  SER B  98     114.823  98.953 129.144  1.00130.75           C  
ATOM   2940  C   SER B  98     113.521  98.202 129.382  1.00133.35           C  
ATOM   2941  O   SER B  98     112.491  98.599 128.828  1.00139.60           O  
ATOM   2942  CB  SER B  98     115.270  98.758 127.696  1.00134.08           C  
ATOM   2943  OG  SER B  98     114.232  99.100 126.796  1.00140.65           O  
ATOM   2944  N   TRP B  99     113.536  97.137 130.179  1.00136.98           N  
ATOM   2945  CA  TRP B  99     112.338  96.342 130.442  1.00140.22           C  
ATOM   2946  C   TRP B  99     111.679  96.873 131.706  1.00141.48           C  
ATOM   2947  O   TRP B  99     112.093  96.548 132.820  1.00141.41           O  
ATOM   2948  CB  TRP B  99     112.692  94.866 130.570  1.00139.35           C  
ATOM   2949  CG  TRP B  99     113.600  94.397 129.489  1.00135.73           C  
ATOM   2950  CD1 TRP B  99     114.883  93.964 129.627  1.00134.10           C  
ATOM   2951  CD2 TRP B  99     113.298  94.327 128.093  1.00133.95           C  
ATOM   2952  CE2 TRP B  99     114.444  93.836 127.444  1.00139.81           C  
ATOM   2953  CE3 TRP B  99     112.168  94.629 127.329  1.00133.50           C  
ATOM   2954  NE1 TRP B  99     115.399  93.622 128.402  1.00136.24           N  
ATOM   2955  CZ2 TRP B  99     114.494  93.641 126.068  1.00143.35           C  
ATOM   2956  CZ3 TRP B  99     112.220  94.435 125.965  1.00135.43           C  
ATOM   2957  CH2 TRP B  99     113.373  93.946 125.348  1.00140.45           C  
ATOM   2958  N   VAL B 100     110.647  97.692 131.533  1.00132.24           N  
ATOM   2959  CA  VAL B 100     109.959  98.333 132.645  1.00126.59           C  
ATOM   2960  C   VAL B 100     108.465  98.088 132.506  1.00125.00           C  
ATOM   2961  O   VAL B 100     107.903  98.193 131.411  1.00134.48           O  
ATOM   2962  CB  VAL B 100     110.272  99.842 132.709  1.00119.76           C  
ATOM   2963  CG1 VAL B 100     111.730 100.048 133.065  1.00124.94           C  
ATOM   2964  CG2 VAL B 100     109.956 100.513 131.387  1.00121.12           C  
ATOM   2965  N   MET B 101     107.825  97.736 133.620  1.00126.63           N  
ATOM   2966  CA  MET B 101     106.400  97.450 133.629  1.00134.10           C  
ATOM   2967  C   MET B 101     105.636  98.205 134.705  1.00133.86           C  
ATOM   2968  O   MET B 101     104.407  98.094 134.757  1.00135.51           O  
ATOM   2969  CB  MET B 101     106.154  95.944 133.807  1.00140.70           C  
ATOM   2970  CG  MET B 101     107.070  95.055 132.986  1.00141.27           C  
ATOM   2971  SD  MET B 101     107.058  93.346 133.552  1.00144.75           S  
ATOM   2972  CE  MET B 101     105.298  93.036 133.633  1.00129.89           C  
ATOM   2973  N   THR B 102     106.315  98.962 135.561  1.00128.95           N  
ATOM   2974  CA  THR B 102     105.652  99.704 136.620  1.00127.68           C  
ATOM   2975  C   THR B 102     106.222 101.111 136.680  1.00135.48           C  
ATOM   2976  O   THR B 102     107.358 101.363 136.273  1.00137.91           O  
ATOM   2977  CB  THR B 102     105.809  99.021 137.982  1.00132.14           C  
ATOM   2978  CG2 THR B 102     107.274  98.800 138.298  1.00132.98           C  
ATOM   2979  OG1 THR B 102     105.229  99.846 138.999  1.00138.19           O  
ATOM   2980  N   CYS B 103     105.412 102.030 137.195  1.00123.14           N  
ATOM   2981  CA  CYS B 103     105.818 103.421 137.310  1.00111.84           C  
ATOM   2982  C   CYS B 103     104.994 104.076 138.406  1.00112.36           C  
ATOM   2983  O   CYS B 103     103.827 103.734 138.607  1.00123.29           O  
ATOM   2984  CB  CYS B 103     105.640 104.163 135.985  1.00107.49           C  
ATOM   2985  SG  CYS B 103     106.232 105.851 136.022  1.00128.90           S  
ATOM   2986  N   ALA B 104     105.614 105.015 139.115  1.00104.42           N  
ATOM   2987  CA  ALA B 104     104.959 105.687 140.225  1.00100.46           C  
ATOM   2988  C   ALA B 104     105.384 107.144 140.274  1.00116.25           C  
ATOM   2989  O   ALA B 104     106.473 107.507 139.822  1.00132.50           O  
ATOM   2990  CB  ALA B 104     105.281 105.011 141.561  1.00106.66           C  
ATOM   2991  N   TYR B 105     104.510 107.976 140.831  1.00108.55           N  
ATOM   2992  CA  TYR B 105     104.775 109.392 141.040  1.00105.27           C  
ATOM   2993  C   TYR B 105     104.552 109.709 142.510  1.00102.21           C  
ATOM   2994  O   TYR B 105     103.479 109.424 143.051  1.00113.49           O  
ATOM   2995  CB  TYR B 105     103.870 110.256 140.162  1.00106.87           C  
ATOM   2996  CG  TYR B 105     104.476 111.578 139.752  1.00104.46           C  
ATOM   2997  CD1 TYR B 105     104.935 112.477 140.700  1.00114.19           C  
ATOM   2998  CD2 TYR B 105     104.580 111.929 138.416  1.00103.34           C  
ATOM   2999  CE1 TYR B 105     105.484 113.684 140.328  1.00112.67           C  
ATOM   3000  CE2 TYR B 105     105.128 113.132 138.036  1.00106.09           C  
ATOM   3001  CZ  TYR B 105     105.578 114.006 138.995  1.00105.72           C  
ATOM   3002  OH  TYR B 105     106.126 115.209 138.622  1.00111.87           O  
ATOM   3003  N   ALA B 106     105.559 110.292 143.150  1.00 99.36           N  
ATOM   3004  CA  ALA B 106     105.469 110.565 144.573  1.00109.07           C  
ATOM   3005  C   ALA B 106     104.377 111.594 144.853  1.00111.81           C  
ATOM   3006  O   ALA B 106     104.119 112.477 144.031  1.00113.04           O  
ATOM   3007  CB  ALA B 106     106.805 111.070 145.108  1.00116.39           C  
ATOM   3008  N   PRO B 107     103.705 111.488 146.001  1.00129.64           N  
ATOM   3009  CA  PRO B 107     102.679 112.486 146.338  1.00128.89           C  
ATOM   3010  C   PRO B 107     103.217 113.901 146.409  1.00132.87           C  
ATOM   3011  O   PRO B 107     102.507 114.844 146.039  1.00133.29           O  
ATOM   3012  CB  PRO B 107     102.161 112.009 147.702  1.00125.57           C  
ATOM   3013  CG  PRO B 107     102.513 110.565 147.761  1.00127.57           C  
ATOM   3014  CD  PRO B 107     103.805 110.433 147.021  1.00131.38           C  
ATOM   3015  N   SER B 108     104.452 114.082 146.874  1.00133.36           N  
ATOM   3016  CA  SER B 108     105.052 115.407 146.927  1.00130.35           C  
ATOM   3017  C   SER B 108     105.586 115.868 145.579  1.00127.74           C  
ATOM   3018  O   SER B 108     105.868 117.060 145.420  1.00132.24           O  
ATOM   3019  CB  SER B 108     106.182 115.430 147.956  1.00128.91           C  
ATOM   3020  OG  SER B 108     107.307 114.713 147.483  1.00130.73           O  
ATOM   3021  N   GLY B 109     105.730 114.965 144.614  1.00114.05           N  
ATOM   3022  CA  GLY B 109     106.247 115.315 143.311  1.00115.99           C  
ATOM   3023  C   GLY B 109     107.754 115.370 143.206  1.00114.66           C  
ATOM   3024  O   GLY B 109     108.269 115.690 142.128  1.00109.67           O  
ATOM   3025  N   ASN B 110     108.478 115.070 144.282  1.00125.36           N  
ATOM   3026  CA  ASN B 110     109.932 115.151 144.267  1.00124.42           C  
ATOM   3027  C   ASN B 110     110.604 113.891 143.743  1.00127.58           C  
ATOM   3028  O   ASN B 110     111.771 113.955 143.341  1.00142.62           O  
ATOM   3029  CB  ASN B 110     110.458 115.445 145.674  1.00129.32           C  
ATOM   3030  CG  ASN B 110     109.636 116.489 146.395  1.00135.57           C  
ATOM   3031  ND2 ASN B 110     109.655 116.444 147.721  1.00136.17           N  
ATOM   3032  OD1 ASN B 110     108.990 117.326 145.769  1.00140.49           O  
ATOM   3033  N   TYR B 111     109.912 112.756 143.736  1.00110.83           N  
ATOM   3034  CA  TYR B 111     110.513 111.490 143.354  1.00112.58           C  
ATOM   3035  C   TYR B 111     109.608 110.748 142.383  1.00119.54           C  
ATOM   3036  O   TYR B 111     108.394 110.956 142.346  1.00129.97           O  
ATOM   3037  CB  TYR B 111     110.782 110.599 144.573  1.00110.56           C  
ATOM   3038  CG  TYR B 111     111.665 111.227 145.622  1.00111.27           C  
ATOM   3039  CD1 TYR B 111     111.127 112.018 146.625  1.00114.60           C  
ATOM   3040  CD2 TYR B 111     113.035 111.020 145.615  1.00118.47           C  
ATOM   3041  CE1 TYR B 111     111.930 112.591 147.588  1.00124.06           C  
ATOM   3042  CE2 TYR B 111     113.847 111.588 146.574  1.00124.28           C  
ATOM   3043  CZ  TYR B 111     113.289 112.373 147.558  1.00129.15           C  
ATOM   3044  OH  TYR B 111     114.095 112.942 148.516  1.00126.53           O  
ATOM   3045  N   VAL B 112     110.224 109.877 141.588  1.00109.47           N  
ATOM   3046  CA  VAL B 112     109.493 108.928 140.761  1.00100.99           C  
ATOM   3047  C   VAL B 112     110.093 107.548 140.979  1.00108.64           C  
ATOM   3048  O   VAL B 112     111.234 107.403 141.420  1.00124.81           O  
ATOM   3049  CB  VAL B 112     109.511 109.290 139.262  1.00 92.68           C  
ATOM   3050  CG1 VAL B 112     108.830 110.622 139.032  1.00109.08           C  
ATOM   3051  CG2 VAL B 112     110.929 109.312 138.741  1.00111.70           C  
ATOM   3052  N   ALA B 113     109.305 106.525 140.671  1.00111.89           N  
ATOM   3053  CA  ALA B 113     109.730 105.145 140.840  1.00115.76           C  
ATOM   3054  C   ALA B 113     109.531 104.386 139.540  1.00119.50           C  
ATOM   3055  O   ALA B 113     108.608 104.666 138.773  1.00123.70           O  
ATOM   3056  CB  ALA B 113     108.962 104.449 141.966  1.00118.87           C  
ATOM   3057  N   CYS B 114     110.411 103.419 139.299  1.00131.99           N  
ATOM   3058  CA  CYS B 114     110.316 102.606 138.098  1.00128.08           C  
ATOM   3059  C   CYS B 114     110.855 101.217 138.400  1.00131.15           C  
ATOM   3060  O   CYS B 114     111.603 101.016 139.358  1.00140.90           O  
ATOM   3061  CB  CYS B 114     111.073 103.246 136.933  1.00129.71           C  
ATOM   3062  SG  CYS B 114     110.781 102.453 135.350  1.00149.98           S  
ATOM   3063  N   GLY B 115     110.458 100.256 137.578  1.00129.67           N  
ATOM   3064  CA  GLY B 115     110.901  98.887 137.773  1.00134.23           C  
ATOM   3065  C   GLY B 115     110.327  97.993 136.698  1.00138.81           C  
ATOM   3066  O   GLY B 115     109.490  98.407 135.890  1.00145.41           O  
ATOM   3067  N   GLY B 116     110.786  96.746 136.706  1.00138.51           N  
ATOM   3068  CA  GLY B 116     110.357  95.797 135.700  1.00139.68           C  
ATOM   3069  C   GLY B 116     111.052  94.456 135.788  1.00144.31           C  
ATOM   3070  O   GLY B 116     111.149  93.867 136.868  1.00145.23           O  
ATOM   3071  N   LEU B 117     111.540  93.962 134.649  1.00140.44           N  
ATOM   3072  CA  LEU B 117     112.175  92.651 134.601  1.00134.97           C  
ATOM   3073  C   LEU B 117     113.529  92.618 135.292  1.00134.77           C  
ATOM   3074  O   LEU B 117     114.087  91.531 135.464  1.00141.55           O  
ATOM   3075  CB  LEU B 117     112.332  92.198 133.150  1.00133.96           C  
ATOM   3076  CG  LEU B 117     111.036  91.977 132.372  1.00134.84           C  
ATOM   3077  CD1 LEU B 117     111.332  91.414 130.997  1.00139.70           C  
ATOM   3078  CD2 LEU B 117     110.108  91.058 133.138  1.00137.78           C  
ATOM   3079  N   ASP B 118     114.074  93.768 135.684  1.00143.05           N  
ATOM   3080  CA  ASP B 118     115.363  93.791 136.362  1.00148.15           C  
ATOM   3081  C   ASP B 118     115.269  93.419 137.835  1.00148.41           C  
ATOM   3082  O   ASP B 118     116.310  93.287 138.486  1.00150.38           O  
ATOM   3083  CB  ASP B 118     116.009  95.172 136.220  1.00151.06           C  
ATOM   3084  CG  ASP B 118     115.088  96.299 136.653  1.00156.26           C  
ATOM   3085  OD1 ASP B 118     114.081  96.028 137.339  1.00159.84           O  
ATOM   3086  OD2 ASP B 118     115.377  97.464 136.308  1.00156.55           O1-
ATOM   3087  N   ASN B 119     114.057  93.259 138.370  1.00143.56           N  
ATOM   3088  CA  ASN B 119     113.841  92.927 139.779  1.00145.24           C  
ATOM   3089  C   ASN B 119     114.442  93.976 140.707  1.00144.39           C  
ATOM   3090  O   ASN B 119     114.806  93.678 141.847  1.00148.93           O  
ATOM   3091  CB  ASN B 119     114.391  91.539 140.118  1.00149.22           C  
ATOM   3092  CG  ASN B 119     113.911  90.474 139.159  1.00151.44           C  
ATOM   3093  ND2 ASN B 119     114.042  89.215 139.558  1.00148.20           N  
ATOM   3094  OD1 ASN B 119     113.423  90.778 138.073  1.00153.91           O  
ATOM   3095  N   ILE B 120     114.551  95.212 140.228  1.00132.13           N  
ATOM   3096  CA  ILE B 120     115.104  96.316 141.000  1.00135.20           C  
ATOM   3097  C   ILE B 120     114.172  97.509 140.856  1.00140.93           C  
ATOM   3098  O   ILE B 120     113.788  97.868 139.738  1.00146.48           O  
ATOM   3099  CB  ILE B 120     116.528  96.679 140.537  1.00134.64           C  
ATOM   3100  CG1 ILE B 120     117.514  95.586 140.947  1.00141.09           C  
ATOM   3101  CG2 ILE B 120     116.953  98.018 141.108  1.00136.53           C  
ATOM   3102  CD1 ILE B 120     118.542  95.267 139.888  1.00143.14           C  
ATOM   3103  N   CYS B 121     113.809  98.119 141.981  1.00138.37           N  
ATOM   3104  CA  CYS B 121     112.949  99.298 141.990  1.00132.01           C  
ATOM   3105  C   CYS B 121     113.834 100.532 142.120  1.00137.85           C  
ATOM   3106  O   CYS B 121     114.453 100.752 143.164  1.00142.64           O  
ATOM   3107  CB  CYS B 121     111.933  99.226 143.126  1.00131.73           C  
ATOM   3108  SG  CYS B 121     110.679 100.522 143.079  1.00138.98           S  
ATOM   3109  N   SER B 122     113.901 101.330 141.062  1.00129.77           N  
ATOM   3110  CA  SER B 122     114.749 102.511 141.032  1.00124.32           C  
ATOM   3111  C   SER B 122     113.925 103.745 141.371  1.00124.23           C  
ATOM   3112  O   SER B 122     112.866 103.975 140.777  1.00129.31           O  
ATOM   3113  CB  SER B 122     115.409 102.671 139.663  1.00122.73           C  
ATOM   3114  OG  SER B 122     114.478 102.441 138.623  1.00124.86           O  
ATOM   3115  N   ILE B 123     114.416 104.531 142.325  1.00124.06           N  
ATOM   3116  CA  ILE B 123     113.795 105.775 142.756  1.00124.69           C  
ATOM   3117  C   ILE B 123     114.672 106.911 142.262  1.00128.17           C  
ATOM   3118  O   ILE B 123     115.861 106.979 142.605  1.00135.74           O  
ATOM   3119  CB  ILE B 123     113.639 105.833 144.282  1.00119.98           C  
ATOM   3120  CG1 ILE B 123     113.013 104.543 144.804  1.00124.13           C  
ATOM   3121  CG2 ILE B 123     112.812 107.036 144.686  1.00123.07           C  
ATOM   3122  CD1 ILE B 123     111.540 104.446 144.542  1.00127.01           C  
ATOM   3123  N   TYR B 124     114.084 107.798 141.464  1.00111.78           N  
ATOM   3124  CA  TYR B 124     114.769 108.939 140.882  1.00105.66           C  
ATOM   3125  C   TYR B 124     114.310 110.215 141.572  1.00109.96           C  
ATOM   3126  O   TYR B 124     113.110 110.410 141.800  1.00118.64           O  
ATOM   3127  CB  TYR B 124     114.496 109.056 139.379  1.00103.85           C  
ATOM   3128  CG  TYR B 124     114.848 107.836 138.560  1.00106.92           C  
ATOM   3129  CD1 TYR B 124     114.104 106.670 138.655  1.00112.41           C  
ATOM   3130  CD2 TYR B 124     115.931 107.849 137.697  1.00117.36           C  
ATOM   3131  CE1 TYR B 124     114.424 105.558 137.907  1.00120.04           C  
ATOM   3132  CE2 TYR B 124     116.258 106.742 136.946  1.00120.45           C  
ATOM   3133  CZ  TYR B 124     115.503 105.599 137.056  1.00124.69           C  
ATOM   3134  OH  TYR B 124     115.829 104.491 136.310  1.00128.79           O  
ATOM   3135  N   ASN B 125     115.269 111.078 141.895  1.00116.02           N  
ATOM   3136  CA  ASN B 125     114.989 112.368 142.508  1.00113.43           C  
ATOM   3137  C   ASN B 125     114.752 113.403 141.418  1.00116.18           C  
ATOM   3138  O   ASN B 125     115.629 113.646 140.585  1.00121.87           O  
ATOM   3139  CB  ASN B 125     116.148 112.796 143.407  1.00115.20           C  
ATOM   3140  CG  ASN B 125     115.809 113.992 144.271  1.00120.20           C  
ATOM   3141  ND2 ASN B 125     116.688 114.306 145.214  1.00122.92           N  
ATOM   3142  OD1 ASN B 125     114.770 114.628 144.096  1.00124.28           O  
ATOM   3143  N   LEU B 126     113.573 114.019 141.437  1.00117.38           N  
ATOM   3144  CA  LEU B 126     113.176 114.944 140.384  1.00112.39           C  
ATOM   3145  C   LEU B 126     113.711 116.353 140.588  1.00117.04           C  
ATOM   3146  O   LEU B 126     114.026 117.034 139.606  1.00113.31           O  
ATOM   3147  CB  LEU B 126     111.652 114.999 140.285  1.00110.36           C  
ATOM   3148  CG  LEU B 126     110.973 113.951 139.408  1.00103.71           C  
ATOM   3149  CD1 LEU B 126     109.564 114.399 139.079  1.00115.81           C  
ATOM   3150  CD2 LEU B 126     111.771 113.715 138.142  1.00101.61           C  
ATOM   3151  N   LYS B 127     113.816 116.809 141.831  1.00124.63           N  
ATOM   3152  CA  LYS B 127     114.225 118.176 142.141  1.00120.29           C  
ATOM   3153  C   LYS B 127     115.629 118.134 142.732  1.00124.22           C  
ATOM   3154  O   LYS B 127     115.814 117.755 143.892  1.00128.47           O  
ATOM   3155  CB  LYS B 127     113.234 118.833 143.095  1.00122.41           C  
ATOM   3156  CG  LYS B 127     111.799 118.794 142.603  1.00126.37           C  
ATOM   3157  CD  LYS B 127     110.821 119.064 143.731  1.00127.13           C  
ATOM   3158  CE  LYS B 127     109.753 120.055 143.306  1.00125.86           C  
ATOM   3159  NZ  LYS B 127     109.555 120.050 141.832  1.00126.62           N1+
ATOM   3160  N   THR B 128     116.615 118.528 141.931  1.00152.33           N  
ATOM   3161  CA  THR B 128     118.007 118.546 142.348  1.00154.03           C  
ATOM   3162  C   THR B 128     118.634 119.882 141.983  1.00153.65           C  
ATOM   3163  O   THR B 128     118.285 120.494 140.971  1.00156.34           O  
ATOM   3164  CB  THR B 128     118.806 117.411 141.698  1.00152.30           C  
ATOM   3165  CG2 THR B 128     118.646 116.126 142.490  1.00153.74           C  
ATOM   3166  OG1 THR B 128     118.339 117.203 140.359  1.00155.39           O  
ATOM   3167  N   ARG B 129     119.572 120.328 142.821  1.00152.71           N  
ATOM   3168  CA  ARG B 129     120.288 121.565 142.539  1.00151.76           C  
ATOM   3169  C   ARG B 129     121.177 121.447 141.311  1.00154.50           C  
ATOM   3170  O   ARG B 129     121.534 122.470 140.719  1.00156.61           O  
ATOM   3171  CB  ARG B 129     121.123 121.980 143.748  1.00152.73           C  
ATOM   3172  CG  ARG B 129     120.420 121.787 145.078  1.00156.42           C  
ATOM   3173  CD  ARG B 129     121.084 122.596 146.178  1.00157.01           C  
ATOM   3174  NE  ARG B 129     120.592 123.968 146.217  1.00162.21           N  
ATOM   3175  CZ  ARG B 129     121.180 124.993 145.616  1.00161.68           C  
ATOM   3176  NH1 ARG B 129     122.296 124.841 144.925  1.00158.99           N1+
ATOM   3177  NH2 ARG B 129     120.635 126.203 145.714  1.00158.34           N1+
ATOM   3178  N   GLU B 130     121.541 120.227 140.915  1.00163.49           N  
ATOM   3179  CA  GLU B 130     122.344 120.032 139.715  1.00163.79           C  
ATOM   3180  C   GLU B 130     121.543 120.229 138.437  1.00161.39           C  
ATOM   3181  O   GLU B 130     122.136 120.254 137.355  1.00162.23           O  
ATOM   3182  CB  GLU B 130     122.977 118.636 139.715  1.00164.96           C  
ATOM   3183  CG  GLU B 130     124.076 118.378 140.762  1.00166.51           C  
ATOM   3184  CD  GLU B 130     123.664 118.634 142.208  1.00170.33           C  
ATOM   3185  OE1 GLU B 130     124.557 118.625 143.081  1.00171.46           O  
ATOM   3186  OE2 GLU B 130     122.459 118.813 142.486  1.00170.62           O1-
ATOM   3187  N   GLY B 131     120.223 120.357 138.532  1.00141.24           N  
ATOM   3188  CA  GLY B 131     119.404 120.622 137.371  1.00142.24           C  
ATOM   3189  C   GLY B 131     119.113 119.427 136.495  1.00143.72           C  
ATOM   3190  O   GLY B 131     118.555 119.600 135.406  1.00144.37           O  
ATOM   3191  N   ASN B 132     119.471 118.223 136.928  1.00153.50           N  
ATOM   3192  CA  ASN B 132     119.190 117.013 136.174  1.00153.23           C  
ATOM   3193  C   ASN B 132     118.632 115.953 137.109  1.00157.47           C  
ATOM   3194  O   ASN B 132     118.871 115.979 138.319  1.00163.33           O  
ATOM   3195  CB  ASN B 132     120.443 116.476 135.470  1.00151.24           C  
ATOM   3196  CG  ASN B 132     121.589 116.230 136.429  1.00155.06           C  
ATOM   3197  ND2 ASN B 132     122.617 115.535 135.956  1.00157.78           N  
ATOM   3198  OD1 ASN B 132     121.551 116.655 137.583  1.00156.73           O  
ATOM   3199  N   VAL B 133     117.881 115.023 136.534  1.00127.69           N  
ATOM   3200  CA  VAL B 133     117.333 113.909 137.295  1.00120.69           C  
ATOM   3201  C   VAL B 133     118.418 112.856 137.483  1.00126.08           C  
ATOM   3202  O   VAL B 133     119.228 112.607 136.581  1.00137.58           O  
ATOM   3203  CB  VAL B 133     116.086 113.340 136.598  1.00120.22           C  
ATOM   3204  CG1 VAL B 133     116.466 112.397 135.477  1.00123.23           C  
ATOM   3205  CG2 VAL B 133     115.201 112.630 137.601  1.00126.35           C  
ATOM   3206  N   ARG B 134     118.477 112.278 138.679  1.00136.69           N  
ATOM   3207  CA  ARG B 134     119.463 111.263 139.012  1.00135.34           C  
ATOM   3208  C   ARG B 134     118.789 110.102 139.726  1.00137.37           C  
ATOM   3209  O   ARG B 134     117.742 110.264 140.358  1.00146.36           O  
ATOM   3210  CB  ARG B 134     120.581 111.826 139.900  1.00136.38           C  
ATOM   3211  CG  ARG B 134     121.016 113.239 139.555  1.00142.16           C  
ATOM   3212  CD  ARG B 134     121.922 113.825 140.627  1.00143.46           C  
ATOM   3213  NE  ARG B 134     121.278 113.871 141.934  1.00148.97           N  
ATOM   3214  CZ  ARG B 134     121.512 113.012 142.916  1.00150.73           C  
ATOM   3215  NH1 ARG B 134     122.373 112.018 142.774  1.00148.83           N1+
ATOM   3216  NH2 ARG B 134     120.864 113.152 144.069  1.00150.58           N1+
ATOM   3217  N   VAL B 135     119.404 108.926 139.625  1.00124.20           N  
ATOM   3218  CA  VAL B 135     118.896 107.741 140.305  1.00121.93           C  
ATOM   3219  C   VAL B 135     119.184 107.882 141.792  1.00123.38           C  
ATOM   3220  O   VAL B 135     120.317 107.677 142.238  1.00130.60           O  
ATOM   3221  CB  VAL B 135     119.524 106.457 139.740  1.00126.76           C  
ATOM   3222  CG1 VAL B 135     118.780 105.238 140.251  1.00127.51           C  
ATOM   3223  CG2 VAL B 135     119.525 106.494 138.223  1.00127.38           C  
ATOM   3224  N   SER B 136     118.159 108.236 142.567  1.00137.87           N  
ATOM   3225  CA  SER B 136     118.362 108.478 143.991  1.00142.36           C  
ATOM   3226  C   SER B 136     118.737 107.196 144.721  1.00143.53           C  
ATOM   3227  O   SER B 136     119.686 107.178 145.513  1.00144.91           O  
ATOM   3228  CB  SER B 136     117.109 109.101 144.604  1.00144.05           C  
ATOM   3229  OG  SER B 136     117.231 109.202 146.012  1.00145.79           O  
ATOM   3230  N   ARG B 137     118.009 106.110 144.467  1.00150.24           N  
ATOM   3231  CA  ARG B 137     118.282 104.878 145.197  1.00147.48           C  
ATOM   3232  C   ARG B 137     117.688 103.680 144.473  1.00147.81           C  
ATOM   3233  O   ARG B 137     116.539 103.718 144.037  1.00149.61           O  
ATOM   3234  CB  ARG B 137     117.730 104.947 146.625  1.00143.52           C  
ATOM   3235  CG  ARG B 137     118.149 103.782 147.500  1.00145.06           C  
ATOM   3236  CD  ARG B 137     119.574 103.955 147.996  1.00149.54           C  
ATOM   3237  NE  ARG B 137     119.693 105.052 148.948  1.00153.51           N  
ATOM   3238  CZ  ARG B 137     119.386 104.963 150.234  1.00155.24           C  
ATOM   3239  NH1 ARG B 137     118.939 103.836 150.761  1.00152.12           N1+
ATOM   3240  NH2 ARG B 137     119.529 106.033 151.011  1.00154.47           N1+
ATOM   3241  N   GLU B 138     118.468 102.609 144.376  1.00151.10           N  
ATOM   3242  CA  GLU B 138     118.003 101.356 143.799  1.00150.52           C  
ATOM   3243  C   GLU B 138     117.721 100.359 144.915  1.00151.38           C  
ATOM   3244  O   GLU B 138     118.593 100.092 145.749  1.00152.86           O  
ATOM   3245  CB  GLU B 138     119.035 100.784 142.827  1.00152.20           C  
ATOM   3246  CG  GLU B 138     119.556 101.789 141.820  1.00153.82           C  
ATOM   3247  CD  GLU B 138     119.826 101.166 140.467  1.00157.01           C  
ATOM   3248  OE1 GLU B 138     119.606  99.946 140.321  1.00159.00           O  
ATOM   3249  OE2 GLU B 138     120.257 101.895 139.550  1.00155.25           O1-
ATOM   3250  N   LEU B 139     116.509  99.816 144.930  1.00139.86           N  
ATOM   3251  CA  LEU B 139     116.097  98.825 145.912  1.00139.69           C  
ATOM   3252  C   LEU B 139     116.101  97.448 145.266  1.00140.97           C  
ATOM   3253  O   LEU B 139     115.463  97.243 144.227  1.00143.37           O  
ATOM   3254  CB  LEU B 139     114.707  99.145 146.460  1.00139.73           C  
ATOM   3255  CG  LEU B 139     114.423 100.609 146.793  1.00141.94           C  
ATOM   3256  CD1 LEU B 139     112.991 100.776 147.266  1.00138.63           C  
ATOM   3257  CD2 LEU B 139     115.398 101.111 147.841  1.00146.52           C  
ATOM   3258  N   ALA B 140     116.820  96.515 145.882  1.00142.52           N  
ATOM   3259  CA  ALA B 140     116.908  95.146 145.404  1.00142.48           C  
ATOM   3260  C   ALA B 140     116.601  94.195 146.551  1.00145.50           C  
ATOM   3261  O   ALA B 140     116.754  94.535 147.727  1.00146.16           O  
ATOM   3262  CB  ALA B 140     118.291  94.840 144.816  1.00141.72           C  
ATOM   3263  N   GLY B 141     116.169  92.991 146.193  1.00148.10           N  
ATOM   3264  CA  GLY B 141     115.774  92.007 147.178  1.00147.79           C  
ATOM   3265  C   GLY B 141     114.564  91.216 146.731  1.00148.54           C  
ATOM   3266  O   GLY B 141     114.116  90.297 147.423  1.00147.50           O  
ATOM   3267  N   HIS B 142     114.028  91.571 145.568  1.00141.84           N  
ATOM   3268  CA  HIS B 142     112.910  90.862 144.966  1.00140.17           C  
ATOM   3269  C   HIS B 142     113.458  89.843 143.976  1.00139.69           C  
ATOM   3270  O   HIS B 142     114.209  90.202 143.063  1.00141.85           O  
ATOM   3271  CB  HIS B 142     111.960  91.833 144.268  1.00138.47           C  
ATOM   3272  CG  HIS B 142     110.811  92.270 145.120  1.00140.71           C  
ATOM   3273  CD2 HIS B 142     110.302  93.500 145.368  1.00141.95           C  
ATOM   3274  ND1 HIS B 142     110.036  91.384 145.836  1.00141.16           N1+
ATOM   3275  CE1 HIS B 142     109.101  92.049 146.490  1.00139.75           C  
ATOM   3276  NE2 HIS B 142     109.241  93.335 146.223  1.00140.10           N  
ATOM   3277  N   THR B 143     113.086  88.580 144.158  1.00135.63           N  
ATOM   3278  CA  THR B 143     113.569  87.515 143.290  1.00137.74           C  
ATOM   3279  C   THR B 143     112.803  87.429 141.978  1.00136.17           C  
ATOM   3280  O   THR B 143     113.176  86.628 141.115  1.00139.45           O  
ATOM   3281  CB  THR B 143     113.496  86.170 144.016  1.00140.49           C  
ATOM   3282  CG2 THR B 143     113.991  86.315 145.445  1.00137.90           C  
ATOM   3283  OG1 THR B 143     112.141  85.709 144.034  1.00144.98           O  
ATOM   3284  N   GLY B 144     111.747  88.227 141.806  1.00124.67           N  
ATOM   3285  CA  GLY B 144     110.977  88.220 140.584  1.00123.71           C  
ATOM   3286  C   GLY B 144     110.822  89.625 140.030  1.00127.08           C  
ATOM   3287  O   GLY B 144     111.227  90.611 140.648  1.00130.84           O  
ATOM   3288  N   TYR B 145     110.225  89.693 138.845  1.00135.57           N  
ATOM   3289  CA  TYR B 145     110.025  90.968 138.173  1.00136.98           C  
ATOM   3290  C   TYR B 145     109.042  91.842 138.941  1.00138.48           C  
ATOM   3291  O   TYR B 145     108.096  91.356 139.564  1.00140.32           O  
ATOM   3292  CB  TYR B 145     109.515  90.747 136.749  1.00133.91           C  
ATOM   3293  CG  TYR B 145     108.104  90.209 136.676  1.00132.00           C  
ATOM   3294  CD1 TYR B 145     107.808  88.922 137.097  1.00134.20           C  
ATOM   3295  CD2 TYR B 145     107.070  90.990 136.187  1.00126.82           C  
ATOM   3296  CE1 TYR B 145     106.526  88.428 137.033  1.00134.62           C  
ATOM   3297  CE2 TYR B 145     105.782  90.503 136.119  1.00131.49           C  
ATOM   3298  CZ  TYR B 145     105.516  89.221 136.544  1.00136.01           C  
ATOM   3299  OH  TYR B 145     104.234  88.730 136.479  1.00142.80           O  
ATOM   3300  N   LEU B 146     109.278  93.151 138.887  1.00142.37           N  
ATOM   3301  CA  LEU B 146     108.404  94.116 139.538  1.00138.75           C  
ATOM   3302  C   LEU B 146     107.203  94.413 138.650  1.00140.60           C  
ATOM   3303  O   LEU B 146     107.358  94.695 137.459  1.00145.26           O  
ATOM   3304  CB  LEU B 146     109.165  95.406 139.838  1.00135.56           C  
ATOM   3305  CG  LEU B 146     109.786  95.566 141.225  1.00133.54           C  
ATOM   3306  CD1 LEU B 146     108.719  95.966 142.218  1.00136.81           C  
ATOM   3307  CD2 LEU B 146     110.480  94.293 141.673  1.00135.54           C  
ATOM   3308  N   SER B 147     106.007  94.349 139.228  1.00125.01           N  
ATOM   3309  CA  SER B 147     104.772  94.606 138.501  1.00124.69           C  
ATOM   3310  C   SER B 147     104.118  95.925 138.872  1.00129.46           C  
ATOM   3311  O   SER B 147     103.598  96.615 137.995  1.00138.66           O  
ATOM   3312  CB  SER B 147     103.776  93.469 138.738  1.00124.77           C  
ATOM   3313  OG  SER B 147     103.498  93.324 140.119  1.00131.52           O  
ATOM   3314  N   CYS B 148     104.124  96.294 140.150  1.00130.55           N  
ATOM   3315  CA  CYS B 148     103.495  97.531 140.586  1.00130.85           C  
ATOM   3316  C   CYS B 148     104.258  98.097 141.772  1.00131.11           C  
ATOM   3317  O   CYS B 148     104.669  97.355 142.667  1.00135.77           O  
ATOM   3318  CB  CYS B 148     102.028  97.307 140.963  1.00130.70           C  
ATOM   3319  SG  CYS B 148     101.013  98.798 140.935  1.00147.14           S  
ATOM   3320  N   CYS B 149     104.442  99.414 141.769  1.00125.60           N  
ATOM   3321  CA  CYS B 149     105.060 100.125 142.877  1.00123.50           C  
ATOM   3322  C   CYS B 149     104.292 101.414 143.116  1.00126.10           C  
ATOM   3323  O   CYS B 149     103.961 102.130 142.168  1.00132.70           O  
ATOM   3324  CB  CYS B 149     106.534 100.434 142.597  1.00121.91           C  
ATOM   3325  SG  CYS B 149     106.832 101.258 141.022  1.00136.35           S  
ATOM   3326  N   ARG B 150     104.004 101.703 144.382  1.00116.55           N  
ATOM   3327  CA  ARG B 150     103.235 102.884 144.740  1.00117.40           C  
ATOM   3328  C   ARG B 150     103.892 103.579 145.921  1.00122.04           C  
ATOM   3329  O   ARG B 150     104.379 102.923 146.844  1.00127.83           O  
ATOM   3330  CB  ARG B 150     101.786 102.523 145.082  1.00112.19           C  
ATOM   3331  CG  ARG B 150     100.918 102.242 143.869  1.00112.99           C  
ATOM   3332  CD  ARG B 150     100.966 103.389 142.880  1.00114.71           C  
ATOM   3333  NE  ARG B 150     100.125 103.141 141.716  1.00113.72           N  
ATOM   3334  CZ  ARG B 150     100.586 102.921 140.493  1.00116.15           C  
ATOM   3335  NH1 ARG B 150     101.883 102.912 140.235  1.00121.82           N1+
ATOM   3336  NH2 ARG B 150      99.725 102.708 139.503  1.00116.59           N1+
ATOM   3337  N   PHE B 151     103.897 104.908 145.887  1.00120.03           N  
ATOM   3338  CA  PHE B 151     104.515 105.695 146.944  1.00116.34           C  
ATOM   3339  C   PHE B 151     103.543 105.892 148.098  1.00120.12           C  
ATOM   3340  O   PHE B 151     102.382 106.256 147.888  1.00125.80           O  
ATOM   3341  CB  PHE B 151     104.960 107.054 146.408  1.00113.67           C  
ATOM   3342  CG  PHE B 151     106.359 107.071 145.875  1.00116.57           C  
ATOM   3343  CD1 PHE B 151     107.439 107.145 146.733  1.00121.85           C  
ATOM   3344  CD2 PHE B 151     106.594 107.033 144.514  1.00116.74           C  
ATOM   3345  CE1 PHE B 151     108.727 107.167 146.244  1.00123.05           C  
ATOM   3346  CE2 PHE B 151     107.880 107.057 144.021  1.00117.93           C  
ATOM   3347  CZ  PHE B 151     108.947 107.123 144.887  1.00120.78           C  
ATOM   3348  N   LEU B 152     104.017 105.650 149.318  1.00128.14           N  
ATOM   3349  CA  LEU B 152     103.264 106.033 150.505  1.00127.92           C  
ATOM   3350  C   LEU B 152     103.597 107.453 150.940  1.00131.27           C  
ATOM   3351  O   LEU B 152     102.697 108.223 151.291  1.00134.19           O  
ATOM   3352  CB  LEU B 152     103.539 105.056 151.648  1.00127.28           C  
ATOM   3353  CG  LEU B 152     102.691 103.784 151.652  1.00131.82           C  
ATOM   3354  CD1 LEU B 152     103.446 102.642 152.302  1.00136.25           C  
ATOM   3355  CD2 LEU B 152     101.373 104.027 152.360  1.00131.82           C  
ATOM   3356  N   ASP B 153     104.875 107.807 150.919  1.00156.21           N  
ATOM   3357  CA  ASP B 153     105.329 109.170 151.158  1.00159.17           C  
ATOM   3358  C   ASP B 153     106.682 109.325 150.473  1.00159.21           C  
ATOM   3359  O   ASP B 153     107.068 108.496 149.642  1.00158.11           O  
ATOM   3360  CB  ASP B 153     105.369 109.476 152.666  1.00158.80           C  
ATOM   3361  CG  ASP B 153     106.325 108.576 153.420  1.00160.79           C  
ATOM   3362  OD1 ASP B 153     107.552 108.768 153.294  1.00158.26           O  
ATOM   3363  OD2 ASP B 153     105.848 107.679 154.144  1.00161.83           O1-
ATOM   3364  N   ASP B 154     107.408 110.389 150.814  1.00159.72           N  
ATOM   3365  CA  ASP B 154     108.711 110.619 150.203  1.00158.34           C  
ATOM   3366  C   ASP B 154     109.745 109.580 150.615  1.00157.93           C  
ATOM   3367  O   ASP B 154     110.779 109.460 149.950  1.00158.66           O  
ATOM   3368  CB  ASP B 154     109.218 112.017 150.555  1.00158.39           C  
ATOM   3369  CG  ASP B 154     108.881 113.041 149.493  1.00160.34           C  
ATOM   3370  OD1 ASP B 154     107.998 112.761 148.656  1.00162.93           O  
ATOM   3371  OD2 ASP B 154     109.499 114.126 149.494  1.00160.38           O1-
ATOM   3372  N   ASN B 155     109.496 108.829 151.689  1.00160.34           N  
ATOM   3373  CA  ASN B 155     110.474 107.884 152.208  1.00161.87           C  
ATOM   3374  C   ASN B 155     109.994 106.441 152.247  1.00164.30           C  
ATOM   3375  O   ASN B 155     110.834 105.538 152.314  1.00167.07           O  
ATOM   3376  CB  ASN B 155     110.912 108.294 153.623  1.00161.23           C  
ATOM   3377  CG  ASN B 155     112.109 107.509 154.110  1.00163.25           C  
ATOM   3378  ND2 ASN B 155     112.070 107.089 155.369  1.00162.98           N  
ATOM   3379  OD1 ASN B 155     113.059 107.280 153.363  1.00162.39           O  
ATOM   3380  N   GLN B 156     108.689 106.194 152.205  1.00156.39           N  
ATOM   3381  CA  GLN B 156     108.144 104.845 152.268  1.00151.32           C  
ATOM   3382  C   GLN B 156     107.485 104.495 150.942  1.00151.54           C  
ATOM   3383  O   GLN B 156     106.632 105.240 150.451  1.00157.40           O  
ATOM   3384  CB  GLN B 156     107.135 104.715 153.410  1.00151.97           C  
ATOM   3385  CG  GLN B 156     107.692 105.088 154.770  1.00153.79           C  
ATOM   3386  CD  GLN B 156     107.927 103.880 155.651  1.00156.94           C  
ATOM   3387  NE2 GLN B 156     109.001 103.916 156.430  1.00156.82           N  
ATOM   3388  OE1 GLN B 156     107.152 102.924 155.632  1.00157.03           O  
ATOM   3389  N   ILE B 157     107.881 103.358 150.372  1.00124.58           N  
ATOM   3390  CA  ILE B 157     107.303 102.854 149.136  1.00123.89           C  
ATOM   3391  C   ILE B 157     106.858 101.417 149.373  1.00136.36           C  
ATOM   3392  O   ILE B 157     107.354 100.728 150.266  1.00143.28           O  
ATOM   3393  CB  ILE B 157     108.294 102.931 147.953  1.00118.28           C  
ATOM   3394  CG1 ILE B 157     107.550 102.855 146.620  1.00121.59           C  
ATOM   3395  CG2 ILE B 157     109.331 101.830 148.048  1.00125.17           C  
ATOM   3396  CD1 ILE B 157     108.454 102.806 145.418  1.00126.69           C  
ATOM   3397  N   VAL B 158     105.886 100.979 148.580  1.00134.07           N  
ATOM   3398  CA  VAL B 158     105.400  99.606 148.620  1.00129.90           C  
ATOM   3399  C   VAL B 158     105.442  99.053 147.204  1.00129.78           C  
ATOM   3400  O   VAL B 158     104.977  99.705 146.263  1.00129.31           O  
ATOM   3401  CB  VAL B 158     103.982  99.511 149.218  1.00126.00           C  
ATOM   3402  CG1 VAL B 158     103.049 100.514 148.565  1.00129.81           C  
ATOM   3403  CG2 VAL B 158     103.442  98.100 149.090  1.00127.07           C  
ATOM   3404  N   THR B 159     106.015  97.863 147.050  1.00142.63           N  
ATOM   3405  CA  THR B 159     106.267  97.279 145.744  1.00139.50           C  
ATOM   3406  C   THR B 159     105.668  95.885 145.668  1.00142.92           C  
ATOM   3407  O   THR B 159     105.682  95.133 146.648  1.00141.36           O  
ATOM   3408  CB  THR B 159     107.766  97.202 145.451  1.00139.90           C  
ATOM   3409  CG2 THR B 159     108.333  98.589 145.220  1.00144.85           C  
ATOM   3410  OG1 THR B 159     108.439  96.597 146.561  1.00147.15           O  
ATOM   3411  N   SER B 160     105.144  95.551 144.495  1.00140.24           N  
ATOM   3412  CA  SER B 160     104.619  94.228 144.197  1.00135.38           C  
ATOM   3413  C   SER B 160     105.482  93.593 143.119  1.00137.96           C  
ATOM   3414  O   SER B 160     105.790  94.233 142.109  1.00137.99           O  
ATOM   3415  CB  SER B 160     103.165  94.308 143.737  1.00139.21           C  
ATOM   3416  OG  SER B 160     102.778  93.114 143.085  1.00143.04           O  
ATOM   3417  N   SER B 161     105.870  92.340 143.329  1.00151.84           N  
ATOM   3418  CA  SER B 161     106.786  91.661 142.427  1.00154.01           C  
ATOM   3419  C   SER B 161     106.205  90.322 142.000  1.00151.26           C  
ATOM   3420  O   SER B 161     105.168  89.877 142.497  1.00154.93           O  
ATOM   3421  CB  SER B 161     108.158  91.453 143.077  1.00157.51           C  
ATOM   3422  OG  SER B 161     108.771  90.274 142.588  1.00159.64           O  
ATOM   3423  N   GLY B 162     106.898  89.680 141.065  1.00135.46           N  
ATOM   3424  CA  GLY B 162     106.527  88.363 140.598  1.00137.19           C  
ATOM   3425  C   GLY B 162     106.965  87.228 141.487  1.00143.36           C  
ATOM   3426  O   GLY B 162     106.711  86.064 141.170  1.00146.24           O  
ATOM   3427  N   ASP B 163     107.625  87.536 142.602  1.00144.78           N  
ATOM   3428  CA  ASP B 163     108.054  86.539 143.571  1.00142.03           C  
ATOM   3429  C   ASP B 163     106.942  86.126 144.523  1.00143.59           C  
ATOM   3430  O   ASP B 163     107.233  85.545 145.576  1.00146.65           O  
ATOM   3431  CB  ASP B 163     109.253  87.063 144.363  1.00141.40           C  
ATOM   3432  CG  ASP B 163     108.859  88.092 145.403  1.00143.74           C  
ATOM   3433  OD1 ASP B 163     107.987  88.934 145.107  1.00142.72           O  
ATOM   3434  OD2 ASP B 163     109.419  88.057 146.517  1.00145.02           O1-
ATOM   3435  N   THR B 164     105.689  86.422 144.179  1.00154.44           N  
ATOM   3436  CA  THR B 164     104.490  86.111 144.955  1.00156.01           C  
ATOM   3437  C   THR B 164     104.431  86.854 146.283  1.00155.20           C  
ATOM   3438  O   THR B 164     103.570  86.546 147.115  1.00159.67           O  
ATOM   3439  CB  THR B 164     104.344  84.607 145.222  1.00155.08           C  
ATOM   3440  CG2 THR B 164     104.472  83.819 143.929  1.00152.82           C  
ATOM   3441  OG1 THR B 164     105.364  84.178 146.132  1.00158.10           O  
ATOM   3442  N   THR B 165     105.315  87.823 146.512  1.00148.37           N  
ATOM   3443  CA  THR B 165     105.346  88.572 147.758  1.00151.61           C  
ATOM   3444  C   THR B 165     105.392  90.064 147.465  1.00152.77           C  
ATOM   3445  O   THR B 165     105.909  90.494 146.431  1.00151.97           O  
ATOM   3446  CB  THR B 165     106.556  88.196 148.629  1.00153.16           C  
ATOM   3447  CG2 THR B 165     106.809  86.696 148.594  1.00153.77           C  
ATOM   3448  OG1 THR B 165     107.721  88.881 148.153  1.00154.25           O  
ATOM   3449  N   CYS B 166     104.845  90.849 148.387  1.00162.21           N  
ATOM   3450  CA  CYS B 166     104.928  92.300 148.333  1.00157.65           C  
ATOM   3451  C   CYS B 166     105.880  92.788 149.416  1.00159.25           C  
ATOM   3452  O   CYS B 166     106.164  92.080 150.383  1.00162.97           O  
ATOM   3453  CB  CYS B 166     103.549  92.941 148.506  1.00158.03           C  
ATOM   3454  SG  CYS B 166     102.443  92.708 147.099  1.00172.34           S  
ATOM   3455  N   ALA B 167     106.380  94.009 149.251  1.00149.24           N  
ATOM   3456  CA  ALA B 167     107.393  94.511 150.169  1.00153.46           C  
ATOM   3457  C   ALA B 167     107.229  96.003 150.398  1.00156.82           C  
ATOM   3458  O   ALA B 167     107.180  96.780 149.441  1.00156.91           O  
ATOM   3459  CB  ALA B 167     108.802  94.216 149.642  1.00153.40           C  
ATOM   3460  N   LEU B 168     107.158  96.399 151.665  1.00154.53           N  
ATOM   3461  CA  LEU B 168     107.218  97.802 152.047  1.00148.05           C  
ATOM   3462  C   LEU B 168     108.661  98.133 152.404  1.00148.95           C  
ATOM   3463  O   LEU B 168     109.229  97.536 153.327  1.00151.57           O  
ATOM   3464  CB  LEU B 168     106.286  98.089 153.222  1.00150.74           C  
ATOM   3465  CG  LEU B 168     106.654  99.291 154.094  1.00152.08           C  
ATOM   3466  CD1 LEU B 168     106.294 100.588 153.397  1.00150.14           C  
ATOM   3467  CD2 LEU B 168     105.976  99.202 155.450  1.00154.19           C  
ATOM   3468  N   TRP B 169     109.247  99.074 151.674  1.00150.26           N  
ATOM   3469  CA  TRP B 169     110.655  99.405 151.785  1.00156.05           C  
ATOM   3470  C   TRP B 169     110.843 100.671 152.615  1.00159.61           C  
ATOM   3471  O   TRP B 169     109.898 101.223 153.185  1.00158.09           O  
ATOM   3472  CB  TRP B 169     111.265  99.578 150.393  1.00153.70           C  
ATOM   3473  CG  TRP B 169     111.150  98.380 149.516  1.00151.31           C  
ATOM   3474  CD1 TRP B 169     110.022  97.909 148.918  1.00153.16           C  
ATOM   3475  CD2 TRP B 169     112.210  97.503 149.123  1.00151.64           C  
ATOM   3476  CE2 TRP B 169     111.649  96.518 148.291  1.00154.15           C  
ATOM   3477  CE3 TRP B 169     113.578  97.453 149.399  1.00153.72           C  
ATOM   3478  NE1 TRP B 169     110.311  96.788 148.180  1.00155.18           N  
ATOM   3479  CZ2 TRP B 169     112.407  95.496 147.730  1.00157.10           C  
ATOM   3480  CZ3 TRP B 169     114.329  96.439 148.841  1.00156.02           C  
ATOM   3481  CH2 TRP B 169     113.743  95.474 148.016  1.00156.17           C  
ATOM   3482  N   ASP B 170     112.087 101.137 152.681  1.00176.70           N  
ATOM   3483  CA  ASP B 170     112.430 102.412 153.302  1.00175.22           C  
ATOM   3484  C   ASP B 170     113.536 103.026 152.458  1.00175.78           C  
ATOM   3485  O   ASP B 170     114.687 102.583 152.524  1.00177.67           O  
ATOM   3486  CB  ASP B 170     112.871 102.227 154.753  1.00175.79           C  
ATOM   3487  CG  ASP B 170     113.284 103.529 155.408  1.00178.44           C  
ATOM   3488  OD1 ASP B 170     112.861 104.601 154.928  1.00180.50           O  
ATOM   3489  OD2 ASP B 170     114.023 103.480 156.412  1.00177.32           O1-
ATOM   3490  N   ILE B 171     113.185 104.040 151.663  1.00160.10           N  
ATOM   3491  CA  ILE B 171     114.110 104.577 150.669  1.00159.54           C  
ATOM   3492  C   ILE B 171     115.356 105.155 151.324  1.00160.82           C  
ATOM   3493  O   ILE B 171     116.437 105.153 150.724  1.00161.41           O  
ATOM   3494  CB  ILE B 171     113.395 105.626 149.796  1.00158.06           C  
ATOM   3495  CG1 ILE B 171     112.008 105.125 149.397  1.00158.20           C  
ATOM   3496  CG2 ILE B 171     114.213 105.934 148.555  1.00157.81           C  
ATOM   3497  CD1 ILE B 171     111.107 106.205 148.855  1.00158.39           C  
ATOM   3498  N   GLU B 172     115.233 105.662 152.553  1.00175.12           N  
ATOM   3499  CA  GLU B 172     116.395 106.226 153.234  1.00175.19           C  
ATOM   3500  C   GLU B 172     117.463 105.166 153.475  1.00174.64           C  
ATOM   3501  O   GLU B 172     118.655 105.414 153.258  1.00176.44           O  
ATOM   3502  CB  GLU B 172     115.971 106.864 154.557  1.00175.48           C  
ATOM   3503  CG  GLU B 172     116.951 107.871 155.192  1.00178.79           C  
ATOM   3504  CD  GLU B 172     117.750 108.706 154.194  1.00179.94           C  
ATOM   3505  OE1 GLU B 172     118.633 108.168 153.494  1.00178.54           O  
ATOM   3506  OE2 GLU B 172     117.489 109.926 154.115  1.00179.89           O1-
ATOM   3507  N   THR B 173     117.057 103.977 153.914  1.00166.10           N  
ATOM   3508  CA  THR B 173     117.999 102.907 154.212  1.00168.29           C  
ATOM   3509  C   THR B 173     118.142 101.897 153.083  1.00167.90           C  
ATOM   3510  O   THR B 173     119.252 101.412 152.842  1.00167.82           O  
ATOM   3511  CB  THR B 173     117.584 102.174 155.492  1.00165.45           C  
ATOM   3512  CG2 THR B 173     117.196 103.169 156.572  1.00163.77           C  
ATOM   3513  OG1 THR B 173     116.474 101.312 155.213  1.00162.64           O  
ATOM   3514  N   GLY B 174     117.058 101.570 152.388  1.00171.67           N  
ATOM   3515  CA  GLY B 174     117.132 100.695 151.237  1.00170.17           C  
ATOM   3516  C   GLY B 174     116.851  99.233 151.497  1.00171.27           C  
ATOM   3517  O   GLY B 174     117.094  98.409 150.607  1.00172.06           O  
ATOM   3518  N   GLN B 175     116.350  98.879 152.675  1.00171.15           N  
ATOM   3519  CA  GLN B 175     116.004  97.503 152.993  1.00171.01           C  
ATOM   3520  C   GLN B 175     114.497  97.358 153.151  1.00170.19           C  
ATOM   3521  O   GLN B 175     113.785  98.314 153.468  1.00169.39           O  
ATOM   3522  CB  GLN B 175     116.708  97.032 154.271  1.00169.93           C  
ATOM   3523  CG  GLN B 175     118.214  96.893 154.139  1.00169.62           C  
ATOM   3524  CD  GLN B 175     118.941  98.192 154.400  1.00173.98           C  
ATOM   3525  NE2 GLN B 175     120.245  98.203 154.151  1.00173.81           N  
ATOM   3526  OE1 GLN B 175     118.338  99.177 154.823  1.00173.48           O  
ATOM   3527  N   GLN B 176     114.019  96.139 152.921  1.00161.45           N  
ATOM   3528  CA  GLN B 176     112.598  95.840 153.046  1.00160.38           C  
ATOM   3529  C   GLN B 176     112.185  95.971 154.505  1.00159.01           C  
ATOM   3530  O   GLN B 176     112.506  95.109 155.329  1.00160.51           O  
ATOM   3531  CB  GLN B 176     112.304  94.438 152.525  1.00162.59           C  
ATOM   3532  CG  GLN B 176     112.869  94.155 151.148  1.00161.11           C  
ATOM   3533  CD  GLN B 176     112.210  92.963 150.486  1.00163.12           C  
ATOM   3534  NE2 GLN B 176     111.257  92.393 151.017  1.00164.91           N  
ATOM   3535  OE1 GLN B 176     112.716  92.578 149.321  1.00161.76           O  
ATOM   3536  N   THR B 177     111.479  97.055 154.830  1.00156.26           N  
ATOM   3537  CA  THR B 177     110.991  97.231 156.193  1.00159.01           C  
ATOM   3538  C   THR B 177     110.015  96.125 156.569  1.00160.14           C  
ATOM   3539  O   THR B 177     110.081  95.573 157.674  1.00164.14           O  
ATOM   3540  CB  THR B 177     110.339  98.605 156.344  1.00160.08           C  
ATOM   3541  CG2 THR B 177     109.490  98.666 157.604  1.00157.60           C  
ATOM   3542  OG1 THR B 177     111.356  99.612 156.414  1.00161.07           O  
ATOM   3543  N   THR B 178     109.113  95.774 155.656  1.00159.21           N  
ATOM   3544  CA  THR B 178     108.141  94.719 155.901  1.00160.83           C  
ATOM   3545  C   THR B 178     107.965  93.889 154.639  1.00161.22           C  
ATOM   3546  O   THR B 178     108.079  94.400 153.523  1.00159.26           O  
ATOM   3547  CB  THR B 178     106.788  95.290 156.345  1.00160.75           C  
ATOM   3548  CG2 THR B 178     105.960  94.222 157.036  1.00160.61           C  
ATOM   3549  OG1 THR B 178     107.002  96.379 157.251  1.00158.61           O  
ATOM   3550  N   THR B 179     107.679  92.603 154.826  1.00166.93           N  
ATOM   3551  CA  THR B 179     107.426  91.689 153.721  1.00166.19           C  
ATOM   3552  C   THR B 179     106.078  91.019 153.931  1.00168.04           C  
ATOM   3553  O   THR B 179     105.783  90.542 155.031  1.00168.16           O  
ATOM   3554  CB  THR B 179     108.528  90.631 153.605  1.00165.72           C  
ATOM   3555  CG2 THR B 179     108.493  89.980 152.233  1.00163.47           C  
ATOM   3556  OG1 THR B 179     109.806  91.248 153.802  1.00167.06           O  
ATOM   3557  N   PHE B 180     105.266  90.987 152.879  1.00167.96           N  
ATOM   3558  CA  PHE B 180     103.953  90.357 152.896  1.00168.70           C  
ATOM   3559  C   PHE B 180     104.016  89.138 151.985  1.00168.00           C  
ATOM   3560  O   PHE B 180     104.198  89.273 150.769  1.00168.17           O  
ATOM   3561  CB  PHE B 180     102.875  91.335 152.438  1.00166.73           C  
ATOM   3562  CG  PHE B 180     103.145  92.760 152.828  1.00165.63           C  
ATOM   3563  CD1 PHE B 180     102.766  93.237 154.069  1.00166.66           C  
ATOM   3564  CD2 PHE B 180     103.776  93.623 151.950  1.00164.55           C  
ATOM   3565  CE1 PHE B 180     103.013  94.547 154.427  1.00167.18           C  
ATOM   3566  CE2 PHE B 180     104.026  94.933 152.304  1.00166.37           C  
ATOM   3567  CZ  PHE B 180     103.644  95.395 153.544  1.00166.38           C  
ATOM   3568  N   THR B 181     103.870  87.951 152.576  1.00165.05           N  
ATOM   3569  CA  THR B 181     104.000  86.677 151.869  1.00165.08           C  
ATOM   3570  C   THR B 181     102.735  85.864 152.127  1.00163.67           C  
ATOM   3571  O   THR B 181     102.679  85.075 153.074  1.00165.46           O  
ATOM   3572  CB  THR B 181     105.245  85.920 152.322  1.00166.45           C  
ATOM   3573  CG2 THR B 181     106.479  86.799 152.209  1.00166.54           C  
ATOM   3574  OG1 THR B 181     105.086  85.517 153.688  1.00165.16           O  
ATOM   3575  N   GLY B 182     101.723  86.056 151.287  1.00158.48           N  
ATOM   3576  CA  GLY B 182     100.497  85.296 151.423  1.00161.41           C  
ATOM   3577  C   GLY B 182      99.983  84.736 150.115  1.00162.27           C  
ATOM   3578  O   GLY B 182      99.080  83.895 150.104  1.00163.82           O  
ATOM   3579  N   HIS B 183     100.556  85.185 149.005  1.00150.09           N  
ATOM   3580  CA  HIS B 183     100.088  84.782 147.690  1.00148.82           C  
ATOM   3581  C   HIS B 183     100.791  83.510 147.227  1.00151.00           C  
ATOM   3582  O   HIS B 183     101.816  83.095 147.771  1.00154.12           O  
ATOM   3583  CB  HIS B 183     100.305  85.907 146.680  1.00146.51           C  
ATOM   3584  CG  HIS B 183      99.264  86.979 146.738  1.00146.55           C  
ATOM   3585  CD2 HIS B 183      99.374  88.322 146.864  1.00150.21           C  
ATOM   3586  ND1 HIS B 183      97.915  86.711 146.659  1.00146.07           N  
ATOM   3587  CE1 HIS B 183      97.238  87.843 146.734  1.00147.39           C  
ATOM   3588  NE2 HIS B 183      98.100  88.835 146.860  1.00150.42           N  
ATOM   3589  N   THR B 184     100.217  82.886 146.200  1.00155.58           N  
ATOM   3590  CA  THR B 184     100.797  81.706 145.579  1.00156.97           C  
ATOM   3591  C   THR B 184     101.136  81.920 144.111  1.00155.27           C  
ATOM   3592  O   THR B 184     101.653  80.998 143.470  1.00157.63           O  
ATOM   3593  CB  THR B 184      99.848  80.508 145.711  1.00160.39           C  
ATOM   3594  CG2 THR B 184      99.522  80.246 147.172  1.00156.88           C  
ATOM   3595  OG1 THR B 184      98.635  80.777 144.998  1.00161.42           O  
ATOM   3596  N   GLY B 185     100.858  83.102 143.562  1.00151.34           N  
ATOM   3597  CA  GLY B 185     101.162  83.400 142.179  1.00151.84           C  
ATOM   3598  C   GLY B 185     101.712  84.806 142.043  1.00152.54           C  
ATOM   3599  O   GLY B 185     101.899  85.516 143.031  1.00156.89           O  
ATOM   3600  N   ASP B 186     101.963  85.194 140.797  1.00150.51           N  
ATOM   3601  CA  ASP B 186     102.537  86.504 140.523  1.00150.83           C  
ATOM   3602  C   ASP B 186     101.557  87.607 140.894  1.00153.52           C  
ATOM   3603  O   ASP B 186     100.422  87.631 140.409  1.00156.24           O  
ATOM   3604  CB  ASP B 186     102.918  86.607 139.048  1.00153.04           C  
ATOM   3605  CG  ASP B 186     104.036  85.663 138.671  1.00156.60           C  
ATOM   3606  OD1 ASP B 186     103.742  84.507 138.305  1.00159.98           O  
ATOM   3607  OD2 ASP B 186     105.210  86.077 138.740  1.00157.86           O1-
ATOM   3608  N   VAL B 187     101.998  88.521 141.753  1.00138.66           N  
ATOM   3609  CA  VAL B 187     101.199  89.685 142.121  1.00137.34           C  
ATOM   3610  C   VAL B 187     101.400  90.739 141.038  1.00139.89           C  
ATOM   3611  O   VAL B 187     102.488  91.300 140.901  1.00147.19           O  
ATOM   3612  CB  VAL B 187     101.590  90.221 143.501  1.00135.61           C  
ATOM   3613  CG1 VAL B 187     100.462  91.047 144.084  1.00140.51           C  
ATOM   3614  CG2 VAL B 187     101.951  89.075 144.428  1.00135.65           C  
ATOM   3615  N   MET B 188     100.351  91.010 140.267  1.00138.46           N  
ATOM   3616  CA  MET B 188     100.470  91.812 139.058  1.00138.94           C  
ATOM   3617  C   MET B 188      99.962  93.239 139.209  1.00139.76           C  
ATOM   3618  O   MET B 188     100.009  93.997 138.236  1.00143.31           O  
ATOM   3619  CB  MET B 188      99.730  91.128 137.906  1.00142.65           C  
ATOM   3620  CG  MET B 188     100.191  89.711 137.634  1.00143.95           C  
ATOM   3621  SD  MET B 188     101.812  89.659 136.851  1.00150.78           S  
ATOM   3622  CE  MET B 188     101.646  90.972 135.646  1.00145.54           C  
ATOM   3623  N   SER B 189      99.484  93.631 140.386  1.00140.78           N  
ATOM   3624  CA  SER B 189      98.939  94.972 140.550  1.00141.94           C  
ATOM   3625  C   SER B 189      98.909  95.329 142.028  1.00142.74           C  
ATOM   3626  O   SER B 189      99.067  94.473 142.901  1.00143.91           O  
ATOM   3627  CB  SER B 189      97.546  95.080 139.930  1.00143.40           C  
ATOM   3628  OG  SER B 189      96.546  94.984 140.924  1.00147.14           O  
ATOM   3629  N   LEU B 190      98.697  96.616 142.295  1.00122.38           N  
ATOM   3630  CA  LEU B 190      98.678  97.129 143.656  1.00118.70           C  
ATOM   3631  C   LEU B 190      97.864  98.414 143.695  1.00126.87           C  
ATOM   3632  O   LEU B 190      97.907  99.208 142.753  1.00130.55           O  
ATOM   3633  CB  LEU B 190     100.096  97.393 144.167  1.00121.58           C  
ATOM   3634  CG  LEU B 190     100.290  97.323 145.677  1.00124.90           C  
ATOM   3635  CD1 LEU B 190     100.461  95.886 146.120  1.00126.33           C  
ATOM   3636  CD2 LEU B 190     101.484  98.157 146.081  1.00130.78           C  
ATOM   3637  N   SER B 191      97.130  98.610 144.788  1.00129.47           N  
ATOM   3638  CA  SER B 191      96.360  99.826 144.999  1.00130.69           C  
ATOM   3639  C   SER B 191      96.484 100.255 146.451  1.00132.95           C  
ATOM   3640  O   SER B 191      96.461  99.417 147.356  1.00135.68           O  
ATOM   3641  CB  SER B 191      94.883  99.635 144.643  1.00136.64           C  
ATOM   3642  OG  SER B 191      94.219 100.882 144.551  1.00142.78           O  
ATOM   3643  N   LEU B 192      96.607 101.559 146.666  1.00144.10           N  
ATOM   3644  CA  LEU B 192      96.763 102.125 147.998  1.00143.20           C  
ATOM   3645  C   LEU B 192      95.464 102.791 148.429  1.00147.76           C  
ATOM   3646  O   LEU B 192      94.880 103.573 147.672  1.00152.41           O  
ATOM   3647  CB  LEU B 192      97.906 103.139 148.027  1.00142.47           C  
ATOM   3648  CG  LEU B 192      99.259 102.604 148.488  1.00143.98           C  
ATOM   3649  CD1 LEU B 192     100.341 103.643 148.262  1.00143.29           C  
ATOM   3650  CD2 LEU B 192      99.196 102.199 149.948  1.00148.95           C  
ATOM   3651  N   ALA B 193      95.018 102.479 149.642  1.00153.49           N  
ATOM   3652  CA  ALA B 193      93.817 103.099 150.171  1.00152.38           C  
ATOM   3653  C   ALA B 193      94.068 104.581 150.447  1.00154.40           C  
ATOM   3654  O   ALA B 193      95.210 104.993 150.666  1.00157.96           O  
ATOM   3655  CB  ALA B 193      93.372 102.395 151.449  1.00156.36           C  
ATOM   3656  N   PRO B 194      93.016 105.407 150.426  1.00154.88           N  
ATOM   3657  CA  PRO B 194      93.221 106.849 150.647  1.00157.16           C  
ATOM   3658  C   PRO B 194      93.887 107.177 151.972  1.00158.88           C  
ATOM   3659  O   PRO B 194      94.677 108.126 152.040  1.00161.16           O  
ATOM   3660  CB  PRO B 194      91.797 107.414 150.570  1.00159.36           C  
ATOM   3661  CG  PRO B 194      91.056 106.439 149.725  1.00159.07           C  
ATOM   3662  CD  PRO B 194      91.622 105.096 150.070  1.00156.64           C  
ATOM   3663  N   ASP B 195      93.595 106.419 153.030  1.00173.01           N  
ATOM   3664  CA  ASP B 195      94.242 106.668 154.313  1.00175.73           C  
ATOM   3665  C   ASP B 195      95.699 106.225 154.331  1.00178.39           C  
ATOM   3666  O   ASP B 195      96.407 106.537 155.295  1.00179.28           O  
ATOM   3667  CB  ASP B 195      93.473 105.972 155.439  1.00175.72           C  
ATOM   3668  CG  ASP B 195      93.446 104.465 155.286  1.00178.30           C  
ATOM   3669  OD1 ASP B 195      93.801 103.966 154.199  1.00180.46           O  
ATOM   3670  OD2 ASP B 195      93.072 103.776 156.258  1.00178.41           O1-
ATOM   3671  N   THR B 196      96.153 105.513 153.297  1.00176.98           N  
ATOM   3672  CA  THR B 196      97.537 105.046 153.185  1.00174.65           C  
ATOM   3673  C   THR B 196      97.938 104.185 154.380  1.00173.72           C  
ATOM   3674  O   THR B 196      99.074 104.237 154.855  1.00175.09           O  
ATOM   3675  CB  THR B 196      98.511 106.214 153.009  1.00175.75           C  
ATOM   3676  CG2 THR B 196      98.041 107.137 151.894  1.00174.92           C  
ATOM   3677  OG1 THR B 196      98.602 106.955 154.232  1.00178.75           O  
ATOM   3678  N   ARG B 197      96.993 103.384 154.874  1.00181.39           N  
ATOM   3679  CA  ARG B 197      97.266 102.413 155.921  1.00183.64           C  
ATOM   3680  C   ARG B 197      96.977 100.980 155.508  1.00183.70           C  
ATOM   3681  O   ARG B 197      97.579 100.062 156.074  1.00184.79           O  
ATOM   3682  CB  ARG B 197      96.452 102.736 157.184  1.00184.69           C  
ATOM   3683  CG  ARG B 197      96.501 104.198 157.594  1.00184.54           C  
ATOM   3684  CD  ARG B 197      96.490 104.352 159.105  1.00185.28           C  
ATOM   3685  NE  ARG B 197      97.260 103.307 159.768  1.00189.08           N  
ATOM   3686  CZ  ARG B 197      97.138 102.984 161.048  1.00188.26           C  
ATOM   3687  NH1 ARG B 197      96.279 103.607 161.838  1.00185.60           N1+
ATOM   3688  NH2 ARG B 197      97.896 102.014 161.548  1.00186.68           N1+
ATOM   3689  N   LEU B 198      96.084 100.764 154.547  1.00164.49           N  
ATOM   3690  CA  LEU B 198      95.768  99.445 154.026  1.00164.35           C  
ATOM   3691  C   LEU B 198      95.981  99.456 152.520  1.00163.13           C  
ATOM   3692  O   LEU B 198      95.903 100.503 151.874  1.00163.18           O  
ATOM   3693  CB  LEU B 198      94.322  99.043 154.349  1.00163.66           C  
ATOM   3694  CG  LEU B 198      94.040  98.198 155.593  1.00166.73           C  
ATOM   3695  CD1 LEU B 198      94.705  98.781 156.826  1.00166.89           C  
ATOM   3696  CD2 LEU B 198      92.541  98.080 155.809  1.00164.85           C  
ATOM   3697  N   PHE B 199      96.259  98.283 151.957  1.00154.01           N  
ATOM   3698  CA  PHE B 199      96.422  98.203 150.512  1.00154.73           C  
ATOM   3699  C   PHE B 199      96.049  96.815 150.016  1.00157.60           C  
ATOM   3700  O   PHE B 199      96.270  95.811 150.696  1.00157.18           O  
ATOM   3701  CB  PHE B 199      97.850  98.571 150.084  1.00149.95           C  
ATOM   3702  CG  PHE B 199      98.875  97.519 150.387  1.00150.74           C  
ATOM   3703  CD1 PHE B 199      99.482  97.464 151.627  1.00155.46           C  
ATOM   3704  CD2 PHE B 199      99.253  96.602 149.422  1.00151.95           C  
ATOM   3705  CE1 PHE B 199     100.434  96.505 151.905  1.00158.52           C  
ATOM   3706  CE2 PHE B 199     100.201  95.639 149.695  1.00155.14           C  
ATOM   3707  CZ  PHE B 199     100.792  95.591 150.938  1.00156.72           C  
ATOM   3708  N   VAL B 200      95.484  96.772 148.813  1.00146.80           N  
ATOM   3709  CA  VAL B 200      95.036  95.533 148.195  1.00139.92           C  
ATOM   3710  C   VAL B 200      96.013  95.143 147.098  1.00141.82           C  
ATOM   3711  O   VAL B 200      96.625  95.995 146.445  1.00143.63           O  
ATOM   3712  CB  VAL B 200      93.607  95.656 147.628  1.00137.45           C  
ATOM   3713  CG1 VAL B 200      92.601  95.779 148.754  1.00140.92           C  
ATOM   3714  CG2 VAL B 200      93.515  96.846 146.693  1.00137.80           C  
ATOM   3715  N   SER B 201      96.159  93.836 146.902  1.00138.62           N  
ATOM   3716  CA  SER B 201      97.055  93.293 145.889  1.00137.05           C  
ATOM   3717  C   SER B 201      96.385  92.093 145.246  1.00140.12           C  
ATOM   3718  O   SER B 201      96.041  91.133 145.936  1.00145.33           O  
ATOM   3719  CB  SER B 201      98.398  92.892 146.502  1.00139.70           C  
ATOM   3720  OG  SER B 201      98.206  92.073 147.642  1.00139.80           O  
ATOM   3721  N   GLY B 202      96.190  92.153 143.928  1.00144.15           N  
ATOM   3722  CA  GLY B 202      95.604  91.053 143.185  1.00146.44           C  
ATOM   3723  C   GLY B 202      96.690  90.264 142.480  1.00145.80           C  
ATOM   3724  O   GLY B 202      97.491  90.825 141.730  1.00146.31           O  
ATOM   3725  N   ALA B 203      96.709  88.960 142.729  1.00141.99           N  
ATOM   3726  CA  ALA B 203      97.785  88.102 142.260  1.00140.13           C  
ATOM   3727  C   ALA B 203      97.287  87.177 141.154  1.00142.65           C  
ATOM   3728  O   ALA B 203      96.143  87.261 140.701  1.00148.34           O  
ATOM   3729  CB  ALA B 203      98.376  87.305 143.422  1.00141.35           C  
ATOM   3730  N   CYS B 204      98.172  86.284 140.718  1.00155.73           N  
ATOM   3731  CA  CYS B 204      97.898  85.385 139.607  1.00157.04           C  
ATOM   3732  C   CYS B 204      97.159  84.121 140.024  1.00157.39           C  
ATOM   3733  O   CYS B 204      96.854  83.290 139.163  1.00161.86           O  
ATOM   3734  CB  CYS B 204      99.203  85.006 138.901  1.00161.28           C  
ATOM   3735  SG  CYS B 204      99.641  86.089 137.524  1.00168.47           S  
ATOM   3736  N   ASP B 205      96.869  83.945 141.311  1.00161.72           N  
ATOM   3737  CA  ASP B 205      96.040  82.837 141.760  1.00165.48           C  
ATOM   3738  C   ASP B 205      94.556  83.172 141.711  1.00163.59           C  
ATOM   3739  O   ASP B 205      93.768  82.559 142.440  1.00165.41           O  
ATOM   3740  CB  ASP B 205      96.435  82.407 143.173  1.00166.85           C  
ATOM   3741  CG  ASP B 205      96.736  83.580 144.075  1.00168.89           C  
ATOM   3742  OD1 ASP B 205      97.757  84.255 143.842  1.00168.20           O  
ATOM   3743  OD2 ASP B 205      95.951  83.829 145.014  1.00170.98           O1-
ATOM   3744  N   ALA B 206      94.166  84.132 140.870  1.00148.79           N  
ATOM   3745  CA  ALA B 206      92.773  84.557 140.736  1.00152.94           C  
ATOM   3746  C   ALA B 206      92.201  85.006 142.077  1.00153.90           C  
ATOM   3747  O   ALA B 206      91.054  84.711 142.414  1.00158.81           O  
ATOM   3748  CB  ALA B 206      91.913  83.452 140.120  1.00157.28           C  
ATOM   3749  N   SER B 207      93.009  85.725 142.851  1.00137.82           N  
ATOM   3750  CA  SER B 207      92.585  86.174 144.166  1.00138.86           C  
ATOM   3751  C   SER B 207      93.258  87.495 144.502  1.00139.96           C  
ATOM   3752  O   SER B 207      94.377  87.774 144.060  1.00146.05           O  
ATOM   3753  CB  SER B 207      92.907  85.131 145.241  1.00141.41           C  
ATOM   3754  OG  SER B 207      94.212  85.324 145.758  1.00144.03           O  
ATOM   3755  N   ALA B 208      92.564  88.296 145.304  1.00138.01           N  
ATOM   3756  CA  ALA B 208      93.091  89.544 145.827  1.00135.72           C  
ATOM   3757  C   ALA B 208      93.219  89.433 147.338  1.00139.55           C  
ATOM   3758  O   ALA B 208      92.493  88.674 147.984  1.00143.94           O  
ATOM   3759  CB  ALA B 208      92.194  90.729 145.460  1.00137.51           C  
ATOM   3760  N   LYS B 209      94.160  90.182 147.901  1.00153.39           N  
ATOM   3761  CA  LYS B 209      94.408  90.130 149.331  1.00154.81           C  
ATOM   3762  C   LYS B 209      94.568  91.541 149.873  1.00158.98           C  
ATOM   3763  O   LYS B 209      95.145  92.414 149.220  1.00163.23           O  
ATOM   3764  CB  LYS B 209      95.650  89.291 149.651  1.00154.88           C  
ATOM   3765  CG  LYS B 209      95.360  87.806 149.768  1.00156.13           C  
ATOM   3766  CD  LYS B 209      96.618  87.011 150.056  1.00156.42           C  
ATOM   3767  CE  LYS B 209      96.315  85.527 150.139  1.00157.14           C  
ATOM   3768  NZ  LYS B 209      96.485  85.007 151.522  1.00156.90           N1+
ATOM   3769  N   LEU B 210      94.054  91.750 151.080  1.00164.72           N  
ATOM   3770  CA  LEU B 210      94.121  93.032 151.764  1.00162.53           C  
ATOM   3771  C   LEU B 210      95.183  92.953 152.851  1.00163.39           C  
ATOM   3772  O   LEU B 210      95.186  92.012 153.652  1.00164.94           O  
ATOM   3773  CB  LEU B 210      92.760  93.397 152.361  1.00162.84           C  
ATOM   3774  CG  LEU B 210      92.553  94.774 152.998  1.00164.54           C  
ATOM   3775  CD1 LEU B 210      92.860  94.738 154.486  1.00165.16           C  
ATOM   3776  CD2 LEU B 210      93.386  95.837 152.301  1.00164.75           C  
ATOM   3777  N   TRP B 211      96.077  93.938 152.881  1.00166.27           N  
ATOM   3778  CA  TRP B 211      97.187  93.965 153.817  1.00168.37           C  
ATOM   3779  C   TRP B 211      97.161  95.263 154.605  1.00170.46           C  
ATOM   3780  O   TRP B 211      96.831  96.324 154.064  1.00171.23           O  
ATOM   3781  CB  TRP B 211      98.531  93.843 153.096  1.00168.32           C  
ATOM   3782  CG  TRP B 211      98.573  92.788 152.044  1.00167.74           C  
ATOM   3783  CD1 TRP B 211      98.194  92.915 150.741  1.00167.83           C  
ATOM   3784  CD2 TRP B 211      99.047  91.448 152.197  1.00169.76           C  
ATOM   3785  CE2 TRP B 211      98.914  90.814 150.947  1.00169.34           C  
ATOM   3786  CE3 TRP B 211      99.565  90.720 153.271  1.00170.52           C  
ATOM   3787  NE1 TRP B 211      98.390  91.731 150.075  1.00166.14           N  
ATOM   3788  CZ2 TRP B 211      99.280  89.488 150.742  1.00172.44           C  
ATOM   3789  CZ3 TRP B 211      99.929  89.405 153.065  1.00171.25           C  
ATOM   3790  CH2 TRP B 211      99.784  88.802 151.812  1.00173.37           C  
ATOM   3791  N   ASP B 212      97.518  95.171 155.883  1.00191.57           N  
ATOM   3792  CA  ASP B 212      97.689  96.333 156.746  1.00193.39           C  
ATOM   3793  C   ASP B 212      99.170  96.689 156.757  1.00193.72           C  
ATOM   3794  O   ASP B 212      99.984  95.969 157.344  1.00193.44           O  
ATOM   3795  CB  ASP B 212      97.182  96.048 158.156  1.00193.29           C  
ATOM   3796  CG  ASP B 212      97.615  97.102 159.154  1.00195.74           C  
ATOM   3797  OD1 ASP B 212      96.962  98.164 159.220  1.00195.52           O  
ATOM   3798  OD2 ASP B 212      98.612  96.870 159.868  1.00195.59           O1-
ATOM   3799  N   VAL B 213      99.517  97.805 156.113  1.00182.23           N  
ATOM   3800  CA  VAL B 213     100.916  98.186 155.960  1.00180.79           C  
ATOM   3801  C   VAL B 213     101.583  98.549 157.278  1.00182.58           C  
ATOM   3802  O   VAL B 213     102.815  98.620 157.336  1.00183.78           O  
ATOM   3803  CB  VAL B 213     101.038  99.360 154.966  1.00180.89           C  
ATOM   3804  CG1 VAL B 213     100.839 100.690 155.677  1.00182.64           C  
ATOM   3805  CG2 VAL B 213     102.377  99.319 154.249  1.00181.72           C  
ATOM   3806  N   ARG B 214     100.805  98.777 158.339  1.00205.42           N  
ATOM   3807  CA  ARG B 214     101.395  99.193 159.608  1.00205.31           C  
ATOM   3808  C   ARG B 214     102.264  98.087 160.198  1.00206.15           C  
ATOM   3809  O   ARG B 214     103.354  98.356 160.715  1.00206.73           O  
ATOM   3810  CB  ARG B 214     100.288  99.626 160.575  1.00204.55           C  
ATOM   3811  CG  ARG B 214     100.747 100.218 161.917  1.00204.97           C  
ATOM   3812  CD  ARG B 214     101.120  99.173 162.971  1.00207.65           C  
ATOM   3813  NE  ARG B 214     100.213  98.029 162.999  1.00208.97           N  
ATOM   3814  CZ  ARG B 214      98.913  98.090 163.258  1.00208.56           C  
ATOM   3815  NH1 ARG B 214      98.318  99.232 163.566  1.00207.27           N1+
ATOM   3816  NH2 ARG B 214      98.192  96.973 163.223  1.00207.82           N1+
ATOM   3817  N   GLU B 215     101.804  96.841 160.129  1.00209.67           N  
ATOM   3818  CA  GLU B 215     102.594  95.706 160.597  1.00210.57           C  
ATOM   3819  C   GLU B 215     102.818  94.650 159.529  1.00211.20           C  
ATOM   3820  O   GLU B 215     103.906  94.076 159.458  1.00212.35           O  
ATOM   3821  CB  GLU B 215     101.930  95.065 161.827  1.00210.01           C  
ATOM   3822  CG  GLU B 215     100.413  95.031 161.787  1.00209.98           C  
ATOM   3823  CD  GLU B 215      99.873  93.893 160.950  1.00211.28           C  
ATOM   3824  OE1 GLU B 215     100.616  92.914 160.736  1.00212.19           O  
ATOM   3825  OE2 GLU B 215      98.709  93.979 160.507  1.00210.62           O1-
ATOM   3826  N   GLY B 216     101.813  94.364 158.706  1.00206.18           N  
ATOM   3827  CA  GLY B 216     101.985  93.504 157.552  1.00204.61           C  
ATOM   3828  C   GLY B 216     101.509  92.079 157.732  1.00202.89           C  
ATOM   3829  O   GLY B 216     102.246  91.234 158.249  1.00203.76           O  
ATOM   3830  N   MET B 217     100.289  91.800 157.277  1.00206.69           N  
ATOM   3831  CA  MET B 217      99.705  90.465 157.232  1.00208.54           C  
ATOM   3832  C   MET B 217      98.348  90.550 156.547  1.00210.29           C  
ATOM   3833  O   MET B 217      97.694  91.596 156.570  1.00212.10           O  
ATOM   3834  CB  MET B 217      99.637  89.829 158.640  1.00209.23           C  
ATOM   3835  CG  MET B 217      98.840  90.523 159.768  1.00211.45           C  
ATOM   3836  SD  MET B 217      97.224  91.286 159.549  1.00217.82           S  
ATOM   3837  CE  MET B 217      96.270  89.868 159.033  1.00210.07           C  
ATOM   3838  N   CYS B 218      97.953  89.450 155.909  1.00211.10           N  
ATOM   3839  CA  CYS B 218      96.792  89.441 155.019  1.00210.53           C  
ATOM   3840  C   CYS B 218      95.518  89.441 155.847  1.00211.94           C  
ATOM   3841  O   CYS B 218      95.132  88.417 156.411  1.00214.28           O  
ATOM   3842  CB  CYS B 218      96.841  88.231 154.095  1.00211.00           C  
ATOM   3843  SG  CYS B 218      95.265  87.843 153.303  1.00218.87           S  
ATOM   3844  N   ARG B 219      94.849  90.593 155.918  1.00198.67           N  
ATOM   3845  CA  ARG B 219      93.656  90.697 156.751  1.00198.63           C  
ATOM   3846  C   ARG B 219      92.470  89.977 156.122  1.00200.34           C  
ATOM   3847  O   ARG B 219      91.712  89.295 156.821  1.00199.94           O  
ATOM   3848  CB  ARG B 219      93.322  92.164 157.006  1.00198.37           C  
ATOM   3849  CG  ARG B 219      94.427  92.934 157.701  1.00198.91           C  
ATOM   3850  CD  ARG B 219      93.963  94.326 158.095  1.00198.33           C  
ATOM   3851  NE  ARG B 219      93.452  94.371 159.460  1.00200.11           N  
ATOM   3852  CZ  ARG B 219      94.208  94.303 160.548  1.00200.44           C  
ATOM   3853  NH1 ARG B 219      95.524  94.193 160.472  1.00199.56           N1+
ATOM   3854  NH2 ARG B 219      93.628  94.351 161.744  1.00200.59           N1+
ATOM   3855  N   GLN B 220      92.290  90.114 154.811  1.00191.90           N  
ATOM   3856  CA  GLN B 220      91.178  89.479 154.124  1.00189.85           C  
ATOM   3857  C   GLN B 220      91.638  88.971 152.766  1.00187.39           C  
ATOM   3858  O   GLN B 220      92.575  89.500 152.163  1.00187.71           O  
ATOM   3859  CB  GLN B 220      89.993  90.438 153.953  1.00189.48           C  
ATOM   3860  CG  GLN B 220      89.030  90.445 155.127  1.00193.15           C  
ATOM   3861  CD  GLN B 220      89.125  91.709 155.957  1.00193.81           C  
ATOM   3862  NE2 GLN B 220      88.033  92.463 156.012  1.00195.53           N  
ATOM   3863  OE1 GLN B 220      90.166  92.005 156.541  1.00193.88           O  
ATOM   3864  N   THR B 221      90.959  87.931 152.290  1.00171.34           N  
ATOM   3865  CA  THR B 221      91.224  87.346 150.984  1.00171.30           C  
ATOM   3866  C   THR B 221      89.922  87.283 150.202  1.00172.35           C  
ATOM   3867  O   THR B 221      88.916  86.776 150.707  1.00176.65           O  
ATOM   3868  CB  THR B 221      91.830  85.947 151.110  1.00172.66           C  
ATOM   3869  CG2 THR B 221      92.370  85.481 149.769  1.00170.81           C  
ATOM   3870  OG1 THR B 221      92.897  85.973 152.066  1.00173.86           O  
ATOM   3871  N   PHE B 222      89.945  87.795 148.976  1.00157.13           N  
ATOM   3872  CA  PHE B 222      88.778  87.838 148.109  1.00158.57           C  
ATOM   3873  C   PHE B 222      89.035  86.969 146.890  1.00158.35           C  
ATOM   3874  O   PHE B 222      90.082  87.090 146.244  1.00160.69           O  
ATOM   3875  CB  PHE B 222      88.462  89.272 147.681  1.00155.79           C  
ATOM   3876  CG  PHE B 222      88.365  90.237 148.825  1.00156.45           C  
ATOM   3877  CD1 PHE B 222      89.499  90.836 149.344  1.00157.84           C  
ATOM   3878  CD2 PHE B 222      87.139  90.544 149.384  1.00160.96           C  
ATOM   3879  CE1 PHE B 222      89.412  91.721 150.396  1.00160.81           C  
ATOM   3880  CE2 PHE B 222      87.046  91.429 150.436  1.00163.22           C  
ATOM   3881  CZ  PHE B 222      88.184  92.018 150.942  1.00161.53           C  
ATOM   3882  N   THR B 223      88.083  86.096 146.580  1.00158.78           N  
ATOM   3883  CA  THR B 223      88.183  85.193 145.447  1.00159.27           C  
ATOM   3884  C   THR B 223      86.880  85.225 144.663  1.00161.24           C  
ATOM   3885  O   THR B 223      85.870  85.776 145.109  1.00164.13           O  
ATOM   3886  CB  THR B 223      88.501  83.761 145.893  1.00162.36           C  
ATOM   3887  CG2 THR B 223      87.432  83.255 146.847  1.00161.93           C  
ATOM   3888  OG1 THR B 223      88.555  82.904 144.747  1.00165.63           O  
ATOM   3889  N   GLY B 224      86.914  84.621 143.481  1.00153.46           N  
ATOM   3890  CA  GLY B 224      85.762  84.608 142.604  1.00154.15           C  
ATOM   3891  C   GLY B 224      86.164  84.738 141.152  1.00154.57           C  
ATOM   3892  O   GLY B 224      85.389  84.416 140.248  1.00157.51           O  
ATOM   3893  N   HIS B 225      87.382  85.217 140.920  1.00147.51           N  
ATOM   3894  CA  HIS B 225      87.893  85.328 139.564  1.00147.95           C  
ATOM   3895  C   HIS B 225      88.264  83.955 139.021  1.00152.55           C  
ATOM   3896  O   HIS B 225      88.690  83.063 139.758  1.00150.49           O  
ATOM   3897  CB  HIS B 225      89.106  86.253 139.527  1.00147.04           C  
ATOM   3898  CG  HIS B 225      88.763  87.680 139.247  1.00146.46           C  
ATOM   3899  CD2 HIS B 225      88.933  88.801 139.987  1.00149.65           C  
ATOM   3900  ND1 HIS B 225      88.164  88.083 138.074  1.00145.81           N1+
ATOM   3901  CE1 HIS B 225      87.981  89.390 138.102  1.00148.73           C  
ATOM   3902  NE2 HIS B 225      88.438  89.850 139.252  1.00151.43           N  
ATOM   3903  N   GLU B 226      88.094  83.789 137.712  1.00168.37           N  
ATOM   3904  CA  GLU B 226      88.366  82.521 137.052  1.00167.84           C  
ATOM   3905  C   GLU B 226      89.687  82.506 136.297  1.00166.70           C  
ATOM   3906  O   GLU B 226      89.991  81.508 135.638  1.00168.89           O  
ATOM   3907  CB  GLU B 226      87.222  82.170 136.091  1.00166.62           C  
ATOM   3908  CG  GLU B 226      85.811  82.043 136.705  1.00167.97           C  
ATOM   3909  CD  GLU B 226      85.677  81.058 137.875  1.00172.05           C  
ATOM   3910  OE1 GLU B 226      84.527  80.647 138.145  1.00172.93           O  
ATOM   3911  OE2 GLU B 226      86.676  80.672 138.515  1.00171.63           O1-
ATOM   3912  N   SER B 227      90.476  83.573 136.372  1.00149.20           N  
ATOM   3913  CA  SER B 227      91.733  83.636 135.637  1.00150.69           C  
ATOM   3914  C   SER B 227      92.647  84.651 136.314  1.00150.30           C  
ATOM   3915  O   SER B 227      92.383  85.105 137.432  1.00149.94           O  
ATOM   3916  CB  SER B 227      91.487  83.981 134.165  1.00154.32           C  
ATOM   3917  OG  SER B 227      92.712  84.131 133.470  1.00157.63           O  
ATOM   3918  N   ASP B 228      93.728  85.008 135.625  1.00152.56           N  
ATOM   3919  CA  ASP B 228      94.737  85.894 136.188  1.00149.59           C  
ATOM   3920  C   ASP B 228      94.163  87.284 136.427  1.00152.66           C  
ATOM   3921  O   ASP B 228      93.455  87.827 135.576  1.00156.66           O  
ATOM   3922  CB  ASP B 228      95.936  85.978 135.245  1.00152.27           C  
ATOM   3923  CG  ASP B 228      96.985  84.932 135.544  1.00156.80           C  
ATOM   3924  OD1 ASP B 228      96.951  84.358 136.650  1.00160.32           O  
ATOM   3925  OD2 ASP B 228      97.837  84.673 134.670  1.00154.92           O1-
ATOM   3926  N   ILE B 229      94.481  87.863 137.581  1.00140.72           N  
ATOM   3927  CA  ILE B 229      94.081  89.226 137.911  1.00136.95           C  
ATOM   3928  C   ILE B 229      95.175  90.176 137.447  1.00135.72           C  
ATOM   3929  O   ILE B 229      96.337  90.039 137.845  1.00138.77           O  
ATOM   3930  CB  ILE B 229      93.827  89.378 139.418  1.00129.67           C  
ATOM   3931  CG1 ILE B 229      92.493  88.743 139.804  1.00134.22           C  
ATOM   3932  CG2 ILE B 229      93.849  90.840 139.816  1.00129.13           C  
ATOM   3933  CD1 ILE B 229      92.211  88.789 141.286  1.00136.36           C  
ATOM   3934  N   ASN B 230      94.809  91.141 136.605  1.00126.41           N  
ATOM   3935  CA  ASN B 230      95.788  92.047 136.028  1.00127.04           C  
ATOM   3936  C   ASN B 230      95.711  93.470 136.555  1.00131.63           C  
ATOM   3937  O   ASN B 230      96.666  94.228 136.358  1.00137.34           O  
ATOM   3938  CB  ASN B 230      95.654  92.081 134.502  1.00129.91           C  
ATOM   3939  CG  ASN B 230      96.005  90.762 133.859  1.00136.30           C  
ATOM   3940  ND2 ASN B 230      95.394  90.483 132.717  1.00136.86           N  
ATOM   3941  OD1 ASN B 230      96.825  90.006 134.376  1.00140.31           O  
ATOM   3942  N   ALA B 231      94.620  93.866 137.207  1.00124.35           N  
ATOM   3943  CA  ALA B 231      94.580  95.225 137.724  1.00119.48           C  
ATOM   3944  C   ALA B 231      93.677  95.293 138.943  1.00118.43           C  
ATOM   3945  O   ALA B 231      92.657  94.607 139.002  1.00123.67           O  
ATOM   3946  CB  ALA B 231      94.096  96.208 136.657  1.00115.84           C  
ATOM   3947  N   ILE B 232      94.057  96.131 139.905  1.00106.76           N  
ATOM   3948  CA  ILE B 232      93.238  96.415 141.072  1.00111.47           C  
ATOM   3949  C   ILE B 232      93.234  97.921 141.293  1.00117.62           C  
ATOM   3950  O   ILE B 232      94.157  98.634 140.892  1.00122.46           O  
ATOM   3951  CB  ILE B 232      93.736  95.673 142.332  1.00108.69           C  
ATOM   3952  CG1 ILE B 232      92.576  95.380 143.279  1.00116.15           C  
ATOM   3953  CG2 ILE B 232      94.795  96.473 143.054  1.00118.73           C  
ATOM   3954  CD1 ILE B 232      92.858  94.249 144.237  1.00120.30           C  
ATOM   3955  N   CYS B 233      92.164  98.408 141.917  1.00130.10           N  
ATOM   3956  CA  CYS B 233      92.057  99.835 142.200  1.00129.09           C  
ATOM   3957  C   CYS B 233      91.075 100.058 143.337  1.00131.66           C  
ATOM   3958  O   CYS B 233      89.946  99.565 143.285  1.00135.42           O  
ATOM   3959  CB  CYS B 233      91.610 100.612 140.960  1.00125.98           C  
ATOM   3960  SG  CYS B 233      91.592 102.401 141.190  1.00145.52           S  
ATOM   3961  N   PHE B 234      91.499 100.810 144.348  1.00130.53           N  
ATOM   3962  CA  PHE B 234      90.626 101.116 145.471  1.00126.00           C  
ATOM   3963  C   PHE B 234      89.465 102.002 145.042  1.00133.21           C  
ATOM   3964  O   PHE B 234      89.596 102.839 144.146  1.00134.32           O  
ATOM   3965  CB  PHE B 234      91.408 101.811 146.583  1.00129.33           C  
ATOM   3966  CG  PHE B 234      91.723 100.927 147.750  1.00125.77           C  
ATOM   3967  CD1 PHE B 234      90.758 100.654 148.702  1.00126.16           C  
ATOM   3968  CD2 PHE B 234      92.983 100.384 147.906  1.00133.02           C  
ATOM   3969  CE1 PHE B 234      91.040  99.847 149.782  1.00132.61           C  
ATOM   3970  CE2 PHE B 234      93.272  99.576 148.985  1.00137.75           C  
ATOM   3971  CZ  PHE B 234      92.298  99.307 149.924  1.00136.35           C  
ATOM   3972  N   PHE B 235      88.321 101.804 145.687  1.00148.69           N  
ATOM   3973  CA  PHE B 235      87.214 102.732 145.549  1.00145.52           C  
ATOM   3974  C   PHE B 235      87.571 104.054 146.227  1.00149.80           C  
ATOM   3975  O   PHE B 235      88.303 104.070 147.220  1.00155.84           O  
ATOM   3976  CB  PHE B 235      85.951 102.141 146.171  1.00144.25           C  
ATOM   3977  CG  PHE B 235      84.686 102.827 145.756  1.00143.91           C  
ATOM   3978  CD1 PHE B 235      84.122 102.578 144.519  1.00144.38           C  
ATOM   3979  CD2 PHE B 235      84.055 103.715 146.608  1.00146.20           C  
ATOM   3980  CE1 PHE B 235      82.957 103.207 144.136  1.00146.32           C  
ATOM   3981  CE2 PHE B 235      82.889 104.346 146.231  1.00147.81           C  
ATOM   3982  CZ  PHE B 235      82.340 104.093 144.993  1.00147.50           C  
ATOM   3983  N   PRO B 236      87.081 105.181 145.702  1.00143.61           N  
ATOM   3984  CA  PRO B 236      87.410 106.474 146.325  1.00141.24           C  
ATOM   3985  C   PRO B 236      87.023 106.558 147.788  1.00142.70           C  
ATOM   3986  O   PRO B 236      87.714 107.228 148.564  1.00139.56           O  
ATOM   3987  CB  PRO B 236      86.624 107.478 145.473  1.00141.39           C  
ATOM   3988  CG  PRO B 236      86.498 106.818 144.151  1.00143.46           C  
ATOM   3989  CD  PRO B 236      86.360 105.351 144.430  1.00144.87           C  
ATOM   3990  N   ASN B 237      85.936 105.898 148.192  1.00162.06           N  
ATOM   3991  CA  ASN B 237      85.569 105.879 149.603  1.00162.50           C  
ATOM   3992  C   ASN B 237      86.618 105.161 150.440  1.00160.66           C  
ATOM   3993  O   ASN B 237      86.815 105.500 151.613  1.00161.87           O  
ATOM   3994  CB  ASN B 237      84.202 105.218 149.779  1.00161.69           C  
ATOM   3995  CG  ASN B 237      83.842 104.997 151.234  1.00164.90           C  
ATOM   3996  ND2 ASN B 237      84.178 105.963 152.082  1.00166.74           N  
ATOM   3997  OD1 ASN B 237      83.257 103.975 151.592  1.00164.74           O  
ATOM   3998  N   GLY B 238      87.304 104.180 149.860  1.00154.85           N  
ATOM   3999  CA  GLY B 238      88.286 103.401 150.580  1.00155.65           C  
ATOM   4000  C   GLY B 238      87.752 102.153 151.245  1.00157.21           C  
ATOM   4001  O   GLY B 238      88.542 101.392 151.818  1.00157.48           O  
ATOM   4002  N   ASN B 239      86.444 101.917 151.192  1.00172.17           N  
ATOM   4003  CA  ASN B 239      85.836 100.722 151.760  1.00173.93           C  
ATOM   4004  C   ASN B 239      85.553  99.657 150.711  1.00174.50           C  
ATOM   4005  O   ASN B 239      84.863  98.677 151.008  1.00177.74           O  
ATOM   4006  CB  ASN B 239      84.547 101.085 152.497  1.00175.05           C  
ATOM   4007  CG  ASN B 239      84.809 101.732 153.840  1.00176.99           C  
ATOM   4008  ND2 ASN B 239      84.098 102.816 154.123  1.00175.81           N  
ATOM   4009  OD1 ASN B 239      85.642 101.263 154.614  1.00176.30           O  
ATOM   4010  N   ALA B 240      86.068  99.824 149.497  1.00160.16           N  
ATOM   4011  CA  ALA B 240      85.821  98.875 148.422  1.00158.30           C  
ATOM   4012  C   ALA B 240      86.943  98.993 147.403  1.00160.55           C  
ATOM   4013  O   ALA B 240      87.769  99.907 147.460  1.00164.75           O  
ATOM   4014  CB  ALA B 240      84.456  99.114 147.770  1.00158.24           C  
ATOM   4015  N   PHE B 241      86.970  98.043 146.474  1.00143.15           N  
ATOM   4016  CA  PHE B 241      87.928  98.079 145.378  1.00138.50           C  
ATOM   4017  C   PHE B 241      87.384  97.262 144.216  1.00137.49           C  
ATOM   4018  O   PHE B 241      86.429  96.492 144.355  1.00145.50           O  
ATOM   4019  CB  PHE B 241      89.308  97.578 145.814  1.00138.61           C  
ATOM   4020  CG  PHE B 241      89.315  96.170 146.327  1.00139.14           C  
ATOM   4021  CD1 PHE B 241      89.080  95.905 147.663  1.00141.88           C  
ATOM   4022  CD2 PHE B 241      89.580  95.113 145.476  1.00135.83           C  
ATOM   4023  CE1 PHE B 241      89.095  94.612 148.138  1.00143.75           C  
ATOM   4024  CE2 PHE B 241      89.596  93.818 145.946  1.00137.97           C  
ATOM   4025  CZ  PHE B 241      89.353  93.567 147.278  1.00141.59           C  
ATOM   4026  N   ALA B 242      87.997  97.465 143.055  1.00117.09           N  
ATOM   4027  CA  ALA B 242      87.608  96.807 141.819  1.00119.14           C  
ATOM   4028  C   ALA B 242      88.827  96.152 141.191  1.00121.46           C  
ATOM   4029  O   ALA B 242      89.894  96.767 141.093  1.00128.34           O  
ATOM   4030  CB  ALA B 242      86.980  97.795 140.835  1.00123.89           C  
ATOM   4031  N   THR B 243      88.658  94.902 140.772  1.00131.49           N  
ATOM   4032  CA  THR B 243      89.714  94.107 140.165  1.00129.63           C  
ATOM   4033  C   THR B 243      89.293  93.682 138.768  1.00130.79           C  
ATOM   4034  O   THR B 243      88.229  93.088 138.586  1.00138.48           O  
ATOM   4035  CB  THR B 243      90.019  92.857 140.991  1.00135.92           C  
ATOM   4036  CG2 THR B 243      89.888  93.153 142.470  1.00133.94           C  
ATOM   4037  OG1 THR B 243      89.085  91.826 140.650  1.00144.74           O  
ATOM   4038  N   GLY B 244      90.137  93.971 137.788  1.00133.75           N  
ATOM   4039  CA  GLY B 244      89.930  93.529 136.417  1.00138.41           C  
ATOM   4040  C   GLY B 244      90.900  92.407 136.095  1.00140.45           C  
ATOM   4041  O   GLY B 244      92.102  92.517 136.373  1.00146.05           O  
ATOM   4042  N   SER B 245      90.376  91.330 135.507  1.00152.57           N  
ATOM   4043  CA  SER B 245      91.172  90.123 135.321  1.00153.43           C  
ATOM   4044  C   SER B 245      91.214  89.734 133.848  1.00154.51           C  
ATOM   4045  O   SER B 245      90.721  90.451 132.974  1.00158.80           O  
ATOM   4046  CB  SER B 245      90.626  88.967 136.164  1.00154.20           C  
ATOM   4047  OG  SER B 245      89.818  88.112 135.380  1.00156.69           O  
ATOM   4048  N   ASP B 246      91.821  88.575 133.582  1.00156.20           N  
ATOM   4049  CA  ASP B 246      92.004  88.077 132.225  1.00156.56           C  
ATOM   4050  C   ASP B 246      90.766  87.398 131.658  1.00156.97           C  
ATOM   4051  O   ASP B 246      90.700  87.194 130.441  1.00160.36           O  
ATOM   4052  CB  ASP B 246      93.174  87.093 132.178  1.00157.09           C  
ATOM   4053  CG  ASP B 246      94.472  87.750 131.768  1.00161.22           C  
ATOM   4054  OD1 ASP B 246      94.426  88.886 131.253  1.00163.36           O  
ATOM   4055  OD2 ASP B 246      95.540  87.133 131.961  1.00161.27           O1-
ATOM   4056  N   ASP B 247      89.790  87.045 132.492  1.00151.05           N  
ATOM   4057  CA  ASP B 247      88.586  86.375 132.026  1.00152.46           C  
ATOM   4058  C   ASP B 247      87.532  87.352 131.523  1.00151.51           C  
ATOM   4059  O   ASP B 247      86.345  87.009 131.499  1.00153.40           O  
ATOM   4060  CB  ASP B 247      88.008  85.491 133.134  1.00155.23           C  
ATOM   4061  CG  ASP B 247      87.663  86.270 134.385  1.00159.00           C  
ATOM   4062  OD1 ASP B 247      87.957  87.482 134.438  1.00160.25           O  
ATOM   4063  OD2 ASP B 247      87.100  85.668 135.322  1.00158.89           O1-
ATOM   4064  N   ALA B 248      87.945  88.561 131.135  1.00147.24           N  
ATOM   4065  CA  ALA B 248      87.053  89.592 130.604  1.00152.12           C  
ATOM   4066  C   ALA B 248      86.037  90.057 131.640  1.00155.15           C  
ATOM   4067  O   ALA B 248      84.930  90.475 131.293  1.00157.07           O  
ATOM   4068  CB  ALA B 248      86.338  89.117 129.335  1.00154.20           C  
ATOM   4069  N   THR B 249      86.396  89.997 132.920  1.00149.74           N  
ATOM   4070  CA  THR B 249      85.504  90.422 133.986  1.00147.82           C  
ATOM   4071  C   THR B 249      86.187  91.430 134.898  1.00148.43           C  
ATOM   4072  O   THR B 249      87.376  91.308 135.229  1.00152.91           O  
ATOM   4073  CB  THR B 249      85.006  89.241 134.838  1.00145.94           C  
ATOM   4074  CG2 THR B 249      84.664  88.044 133.971  1.00147.17           C  
ATOM   4075  OG1 THR B 249      86.010  88.878 135.793  1.00148.08           O  
ATOM   4076  N   CYS B 250      85.404  92.427 135.305  1.00141.71           N  
ATOM   4077  CA  CYS B 250      85.751  93.326 136.393  1.00139.96           C  
ATOM   4078  C   CYS B 250      84.829  93.026 137.565  1.00140.55           C  
ATOM   4079  O   CYS B 250      83.639  92.772 137.378  1.00145.06           O  
ATOM   4080  CB  CYS B 250      85.612  94.789 135.969  1.00142.29           C  
ATOM   4081  SG  CYS B 250      86.925  95.373 134.879  1.00146.51           S  
ATOM   4082  N   ARG B 251      85.378  93.029 138.771  1.00136.25           N  
ATOM   4083  CA  ARG B 251      84.633  92.614 139.949  1.00138.64           C  
ATOM   4084  C   ARG B 251      84.838  93.614 141.072  1.00138.91           C  
ATOM   4085  O   ARG B 251      85.937  94.143 141.251  1.00143.69           O  
ATOM   4086  CB  ARG B 251      85.058  91.216 140.398  1.00143.55           C  
ATOM   4087  CG  ARG B 251      85.030  90.190 139.279  1.00148.09           C  
ATOM   4088  CD  ARG B 251      84.707  88.797 139.779  1.00149.21           C  
ATOM   4089  NE  ARG B 251      84.461  87.875 138.678  1.00145.32           N  
ATOM   4090  CZ  ARG B 251      83.546  86.917 138.697  1.00146.38           C  
ATOM   4091  NH1 ARG B 251      82.770  86.724 139.751  1.00145.41           N1+
ATOM   4092  NH2 ARG B 251      83.403  86.135 137.632  1.00150.02           N1+
ATOM   4093  N   LEU B 252      83.778  93.866 141.830  1.00146.09           N  
ATOM   4094  CA  LEU B 252      83.796  94.840 142.910  1.00144.98           C  
ATOM   4095  C   LEU B 252      83.663  94.101 144.234  1.00148.80           C  
ATOM   4096  O   LEU B 252      82.740  93.299 144.411  1.00155.25           O  
ATOM   4097  CB  LEU B 252      82.663  95.856 142.729  1.00145.98           C  
ATOM   4098  CG  LEU B 252      82.634  97.226 143.422  1.00148.54           C  
ATOM   4099  CD1 LEU B 252      81.306  97.909 143.139  1.00150.40           C  
ATOM   4100  CD2 LEU B 252      82.873  97.163 144.921  1.00152.86           C  
ATOM   4101  N   PHE B 253      84.583  94.369 145.155  1.00145.42           N  
ATOM   4102  CA  PHE B 253      84.546  93.800 146.492  1.00147.70           C  
ATOM   4103  C   PHE B 253      84.602  94.923 147.516  1.00148.74           C  
ATOM   4104  O   PHE B 253      85.051  96.032 147.221  1.00150.17           O  
ATOM   4105  CB  PHE B 253      85.707  92.824 146.727  1.00151.59           C  
ATOM   4106  CG  PHE B 253      85.922  91.851 145.604  1.00154.44           C  
ATOM   4107  CD1 PHE B 253      85.208  90.669 145.548  1.00157.61           C  
ATOM   4108  CD2 PHE B 253      86.848  92.115 144.611  1.00151.03           C  
ATOM   4109  CE1 PHE B 253      85.408  89.772 144.519  1.00155.95           C  
ATOM   4110  CE2 PHE B 253      87.052  91.221 143.581  1.00147.81           C  
ATOM   4111  CZ  PHE B 253      86.332  90.049 143.535  1.00150.99           C  
ATOM   4112  N   ASP B 254      84.129  94.635 148.725  1.00182.11           N  
ATOM   4113  CA  ASP B 254      84.167  95.594 149.818  1.00182.73           C  
ATOM   4114  C   ASP B 254      84.962  95.030 150.986  1.00183.62           C  
ATOM   4115  O   ASP B 254      85.095  93.813 151.142  1.00185.67           O  
ATOM   4116  CB  ASP B 254      82.756  95.990 150.280  1.00183.11           C  
ATOM   4117  CG  ASP B 254      81.872  94.794 150.582  1.00186.14           C  
ATOM   4118  OD1 ASP B 254      82.381  93.759 151.057  1.00188.97           O  
ATOM   4119  OD2 ASP B 254      80.649  94.900 150.357  1.00186.24           O1-
ATOM   4120  N   LEU B 255      85.500  95.934 151.804  1.00177.60           N  
ATOM   4121  CA  LEU B 255      86.317  95.528 152.938  1.00177.31           C  
ATOM   4122  C   LEU B 255      85.495  95.230 154.183  1.00178.79           C  
ATOM   4123  O   LEU B 255      86.049  94.735 155.170  1.00181.77           O  
ATOM   4124  CB  LEU B 255      87.353  96.610 153.253  1.00179.13           C  
ATOM   4125  CG  LEU B 255      88.561  96.703 152.318  1.00178.97           C  
ATOM   4126  CD1 LEU B 255      89.060  95.318 151.947  1.00176.50           C  
ATOM   4127  CD2 LEU B 255      88.239  97.511 151.071  1.00176.95           C  
ATOM   4128  N   ARG B 256      84.194  95.520 154.166  1.00196.11           N  
ATOM   4129  CA  ARG B 256      83.347  95.285 155.331  1.00197.19           C  
ATOM   4130  C   ARG B 256      82.545  93.994 155.189  1.00198.99           C  
ATOM   4131  O   ARG B 256      82.622  93.110 156.047  1.00199.24           O  
ATOM   4132  CB  ARG B 256      82.421  96.485 155.554  1.00196.89           C  
ATOM   4133  CG  ARG B 256      83.008  97.545 156.471  1.00197.76           C  
ATOM   4134  CD  ARG B 256      83.333  98.820 155.710  1.00197.65           C  
ATOM   4135  NE  ARG B 256      82.144  99.424 155.120  1.00199.31           N  
ATOM   4136  CZ  ARG B 256      81.268 100.159 155.790  1.00199.78           C  
ATOM   4137  NH1 ARG B 256      81.417 100.409 157.081  1.00196.80           N1+
ATOM   4138  NH2 ARG B 256      80.216 100.659 155.148  1.00201.91           N1+
ATOM   4139  N   ALA B 257      81.768  93.874 154.111  1.00201.60           N  
ATOM   4140  CA  ALA B 257      81.034  92.642 153.855  1.00200.55           C  
ATOM   4141  C   ALA B 257      81.934  91.522 153.352  1.00199.99           C  
ATOM   4142  O   ALA B 257      81.569  90.349 153.483  1.00199.43           O  
ATOM   4143  CB  ALA B 257      79.910  92.891 152.848  1.00199.64           C  
ATOM   4144  N   ASP B 258      83.094  91.861 152.786  1.00202.63           N  
ATOM   4145  CA  ASP B 258      84.086  90.882 152.339  1.00201.39           C  
ATOM   4146  C   ASP B 258      83.474  89.871 151.372  1.00200.77           C  
ATOM   4147  O   ASP B 258      83.653  88.659 151.505  1.00202.01           O  
ATOM   4148  CB  ASP B 258      84.731  90.179 153.534  1.00202.38           C  
ATOM   4149  CG  ASP B 258      85.747  91.051 154.238  1.00205.38           C  
ATOM   4150  OD1 ASP B 258      86.477  91.791 153.547  1.00207.05           O  
ATOM   4151  OD2 ASP B 258      85.811  91.005 155.482  1.00205.29           O1-
ATOM   4152  N   GLN B 259      82.744  90.382 150.385  1.00190.31           N  
ATOM   4153  CA  GLN B 259      82.029  89.540 149.440  1.00191.60           C  
ATOM   4154  C   GLN B 259      82.122  90.139 148.046  1.00188.76           C  
ATOM   4155  O   GLN B 259      82.482  91.304 147.863  1.00187.74           O  
ATOM   4156  CB  GLN B 259      80.560  89.369 149.839  1.00193.27           C  
ATOM   4157  CG  GLN B 259      80.343  88.502 151.060  1.00194.36           C  
ATOM   4158  CD  GLN B 259      78.878  88.329 151.382  1.00196.06           C  
ATOM   4159  NE2 GLN B 259      78.042  88.234 150.484  1.00196.07           N  
ATOM   4160  OE1 GLN B 259      78.555  88.285 152.668  1.00198.26           O  
ATOM   4161  N   GLU B 260      81.791  89.315 147.058  1.00184.83           N  
ATOM   4162  CA  GLU B 260      81.706  89.765 145.678  1.00185.37           C  
ATOM   4163  C   GLU B 260      80.414  90.548 145.474  1.00188.21           C  
ATOM   4164  O   GLU B 260      79.330  90.074 145.828  1.00190.02           O  
ATOM   4165  CB  GLU B 260      81.763  88.564 144.736  1.00187.71           C  
ATOM   4166  CG  GLU B 260      81.173  88.815 143.369  1.00188.94           C  
ATOM   4167  CD  GLU B 260      81.869  89.943 142.654  1.00188.70           C  
ATOM   4168  OE1 GLU B 260      81.296  91.047 142.580  1.00191.58           O  
ATOM   4169  OE2 GLU B 260      83.001  89.727 142.184  1.00187.81           O1-
ATOM   4170  N   LEU B 261      80.529  91.751 144.909  1.00174.49           N  
ATOM   4171  CA  LEU B 261      79.380  92.638 144.744  1.00172.12           C  
ATOM   4172  C   LEU B 261      78.842  92.645 143.317  1.00171.84           C  
ATOM   4173  O   LEU B 261      77.673  92.323 143.087  1.00173.33           O  
ATOM   4174  CB  LEU B 261      79.753  94.064 145.168  1.00170.09           C  
ATOM   4175  CG  LEU B 261      79.452  94.458 146.614  1.00171.62           C  
ATOM   4176  CD1 LEU B 261      77.957  94.491 146.858  1.00175.29           C  
ATOM   4177  CD2 LEU B 261      80.126  93.505 147.577  1.00173.20           C  
ATOM   4178  N   MET B 262      79.682  93.004 142.349  1.00175.47           N  
ATOM   4179  CA  MET B 262      79.252  93.227 140.978  1.00176.68           C  
ATOM   4180  C   MET B 262      80.223  92.557 140.020  1.00176.97           C  
ATOM   4181  O   MET B 262      81.430  92.512 140.268  1.00180.05           O  
ATOM   4182  CB  MET B 262      79.171  94.728 140.668  1.00179.82           C  
ATOM   4183  CG  MET B 262      78.238  95.494 141.588  1.00183.58           C  
ATOM   4184  SD  MET B 262      76.616  95.792 140.867  1.00192.74           S  
ATOM   4185  CE  MET B 262      77.092  96.645 139.375  1.00181.76           C  
ATOM   4186  N   THR B 263      79.693  92.048 138.912  1.00162.62           N  
ATOM   4187  CA  THR B 263      80.500  91.393 137.884  1.00163.61           C  
ATOM   4188  C   THR B 263      80.258  92.103 136.558  1.00159.46           C  
ATOM   4189  O   THR B 263      79.392  91.703 135.776  1.00162.25           O  
ATOM   4190  CB  THR B 263      80.168  89.907 137.779  1.00167.37           C  
ATOM   4191  CG2 THR B 263      79.883  89.316 139.152  1.00164.31           C  
ATOM   4192  OG1 THR B 263      79.021  89.731 136.938  1.00170.63           O  
ATOM   4193  N   TYR B 264      81.030  93.157 136.308  1.00155.31           N  
ATOM   4194  CA  TYR B 264      80.989  93.851 135.028  1.00161.52           C  
ATOM   4195  C   TYR B 264      81.577  92.943 133.956  1.00164.46           C  
ATOM   4196  O   TYR B 264      82.786  92.679 133.946  1.00168.14           O  
ATOM   4197  CB  TYR B 264      81.754  95.167 135.114  1.00161.68           C  
ATOM   4198  CG  TYR B 264      81.517  95.927 136.398  1.00163.16           C  
ATOM   4199  CD1 TYR B 264      80.456  96.810 136.519  1.00164.50           C  
ATOM   4200  CD2 TYR B 264      82.352  95.754 137.493  1.00163.66           C  
ATOM   4201  CE1 TYR B 264      80.236  97.502 137.692  1.00164.28           C  
ATOM   4202  CE2 TYR B 264      82.140  96.441 138.668  1.00162.66           C  
ATOM   4203  CZ  TYR B 264      81.081  97.313 138.762  1.00162.42           C  
ATOM   4204  OH  TYR B 264      80.865  98.001 139.933  1.00162.04           O  
ATOM   4205  N   SER B 265      80.714  92.450 133.071  1.00157.68           N  
ATOM   4206  CA  SER B 265      81.116  91.593 131.968  1.00155.74           C  
ATOM   4207  C   SER B 265      80.049  91.672 130.888  1.00153.98           C  
ATOM   4208  O   SER B 265      78.915  92.086 131.138  1.00154.65           O  
ATOM   4209  CB  SER B 265      81.314  90.142 132.417  1.00156.04           C  
ATOM   4210  OG  SER B 265      80.095  89.582 132.872  1.00153.38           O  
ATOM   4211  N   HIS B 266      80.424  91.266 129.678  1.00161.40           N  
ATOM   4212  CA  HIS B 266      79.493  91.285 128.561  1.00162.05           C  
ATOM   4213  C   HIS B 266      79.830  90.149 127.609  1.00162.99           C  
ATOM   4214  O   HIS B 266      80.989  89.747 127.483  1.00164.26           O  
ATOM   4215  CB  HIS B 266      79.529  92.626 127.821  1.00164.29           C  
ATOM   4216  CG  HIS B 266      78.296  92.908 127.022  1.00165.23           C  
ATOM   4217  CD2 HIS B 266      76.985  92.753 127.322  1.00165.79           C  
ATOM   4218  ND1 HIS B 266      78.338  93.417 125.742  1.00163.75           N  
ATOM   4219  CE1 HIS B 266      77.107  93.562 125.288  1.00164.76           C  
ATOM   4220  NE2 HIS B 266      76.267  93.166 126.227  1.00166.27           N  
ATOM   4221  N   ASP B 267      78.798  89.634 126.939  1.00175.27           N  
ATOM   4222  CA  ASP B 267      79.007  88.571 125.966  1.00177.07           C  
ATOM   4223  C   ASP B 267      79.786  89.050 124.750  1.00176.58           C  
ATOM   4224  O   ASP B 267      80.404  88.230 124.063  1.00178.37           O  
ATOM   4225  CB  ASP B 267      77.663  87.991 125.527  1.00177.94           C  
ATOM   4226  CG  ASP B 267      77.202  86.857 126.416  1.00180.03           C  
ATOM   4227  OD1 ASP B 267      78.066  86.146 126.970  1.00181.55           O  
ATOM   4228  OD2 ASP B 267      75.975  86.677 126.564  1.00180.55           O1-
ATOM   4229  N   ASN B 268      79.769  90.354 124.470  1.00171.11           N  
ATOM   4230  CA  ASN B 268      80.447  90.865 123.284  1.00174.89           C  
ATOM   4231  C   ASN B 268      81.962  90.797 123.432  1.00175.67           C  
ATOM   4232  O   ASN B 268      82.666  90.438 122.481  1.00175.93           O  
ATOM   4233  CB  ASN B 268      79.999  92.297 123.002  1.00175.96           C  
ATOM   4234  CG  ASN B 268      80.143  92.673 121.543  1.00177.18           C  
ATOM   4235  ND2 ASN B 268      79.750  93.895 121.205  1.00176.46           N  
ATOM   4236  OD1 ASN B 268      80.600  91.874 120.727  1.00176.68           O  
ATOM   4237  N   ILE B 269      82.484  91.134 124.605  1.00168.12           N  
ATOM   4238  CA  ILE B 269      83.926  91.172 124.819  1.00167.59           C  
ATOM   4239  C   ILE B 269      84.383  89.879 125.481  1.00169.79           C  
ATOM   4240  O   ILE B 269      83.659  89.280 126.284  1.00170.04           O  
ATOM   4241  CB  ILE B 269      84.331  92.422 125.631  1.00167.51           C  
ATOM   4242  CG1 ILE B 269      83.351  92.736 126.774  1.00167.06           C  
ATOM   4243  CG2 ILE B 269      84.457  93.627 124.713  1.00169.00           C  
ATOM   4244  CD1 ILE B 269      83.361  91.785 127.949  1.00165.88           C  
ATOM   4245  N   ILE B 270      85.575  89.420 125.104  1.00166.38           N  
ATOM   4246  CA  ILE B 270      86.136  88.187 125.646  1.00165.65           C  
ATOM   4247  C   ILE B 270      87.567  88.425 126.110  1.00166.92           C  
ATOM   4248  O   ILE B 270      88.136  87.609 126.842  1.00167.33           O  
ATOM   4249  CB  ILE B 270      86.023  87.034 124.618  1.00164.41           C  
ATOM   4250  CG1 ILE B 270      86.916  87.208 123.368  1.00166.69           C  
ATOM   4251  CG2 ILE B 270      84.570  86.807 124.208  1.00164.27           C  
ATOM   4252  CD1 ILE B 270      88.422  86.991 123.524  1.00166.92           C  
ATOM   4253  N   CYS B 271      88.157  89.539 125.687  1.00170.04           N  
ATOM   4254  CA  CYS B 271      89.527  89.847 126.063  1.00170.79           C  
ATOM   4255  C   CYS B 271      89.594  90.314 127.514  1.00174.29           C  
ATOM   4256  O   CYS B 271      88.631  90.849 128.068  1.00177.73           O  
ATOM   4257  CB  CYS B 271      90.111  90.916 125.142  1.00168.41           C  
ATOM   4258  SG  CYS B 271      89.656  92.600 125.593  1.00178.03           S  
ATOM   4259  N   GLY B 272      90.758  90.120 128.123  1.00161.84           N  
ATOM   4260  CA  GLY B 272      90.941  90.424 129.525  1.00160.70           C  
ATOM   4261  C   GLY B 272      90.947  91.918 129.806  1.00161.23           C  
ATOM   4262  O   GLY B 272      90.579  92.756 128.982  1.00166.92           O  
ATOM   4263  N   ILE B 273      91.378  92.247 131.020  1.00121.55           N  
ATOM   4264  CA  ILE B 273      91.462  93.623 131.493  1.00113.78           C  
ATOM   4265  C   ILE B 273      92.918  93.921 131.810  1.00119.58           C  
ATOM   4266  O   ILE B 273      93.601  93.095 132.425  1.00131.75           O  
ATOM   4267  CB  ILE B 273      90.581  93.854 132.734  1.00111.97           C  
ATOM   4268  CG1 ILE B 273      89.110  93.953 132.342  1.00117.23           C  
ATOM   4269  CG2 ILE B 273      91.000  95.119 133.450  1.00121.94           C  
ATOM   4270  CD1 ILE B 273      88.395  92.627 132.299  1.00123.35           C  
ATOM   4271  N   THR B 274      93.396  95.088 131.385  1.00114.60           N  
ATOM   4272  CA  THR B 274      94.758  95.500 131.692  1.00119.07           C  
ATOM   4273  C   THR B 274      94.842  96.533 132.805  1.00123.11           C  
ATOM   4274  O   THR B 274      95.799  96.502 133.585  1.00128.87           O  
ATOM   4275  CB  THR B 274      95.440  96.060 130.442  1.00118.41           C  
ATOM   4276  CG2 THR B 274      95.590  94.973 129.396  1.00124.97           C  
ATOM   4277  OG1 THR B 274      94.654  97.129 129.903  1.00119.89           O  
ATOM   4278  N   SER B 275      93.878  97.445 132.904  1.00119.20           N  
ATOM   4279  CA  SER B 275      93.905  98.464 133.943  1.00117.41           C  
ATOM   4280  C   SER B 275      92.483  98.870 134.294  1.00117.27           C  
ATOM   4281  O   SER B 275      91.595  98.870 133.439  1.00125.45           O  
ATOM   4282  CB  SER B 275      94.710  99.692 133.509  1.00125.07           C  
ATOM   4283  OG  SER B 275      95.903  99.312 132.848  1.00138.95           O  
ATOM   4284  N   VAL B 276      92.278  99.216 135.562  1.00115.58           N  
ATOM   4285  CA  VAL B 276      90.991  99.696 136.053  1.00119.92           C  
ATOM   4286  C   VAL B 276      91.231 100.860 137.001  1.00124.20           C  
ATOM   4287  O   VAL B 276      92.185 100.851 137.785  1.00134.25           O  
ATOM   4288  CB  VAL B 276      90.189  98.586 136.761  1.00118.64           C  
ATOM   4289  CG1 VAL B 276      89.657  97.590 135.754  1.00124.19           C  
ATOM   4290  CG2 VAL B 276      91.047  97.891 137.797  1.00122.17           C  
ATOM   4291  N   SER B 277      90.369 101.872 136.919  1.00130.24           N  
ATOM   4292  CA  SER B 277      90.399 102.986 137.853  1.00130.52           C  
ATOM   4293  C   SER B 277      89.012 103.601 137.935  1.00127.90           C  
ATOM   4294  O   SER B 277      88.256 103.597 136.961  1.00128.19           O  
ATOM   4295  CB  SER B 277      91.422 104.054 137.450  1.00128.37           C  
ATOM   4296  OG  SER B 277      92.615 103.471 136.959  1.00131.25           O  
ATOM   4297  N   PHE B 278      88.689 104.132 139.107  1.00129.49           N  
ATOM   4298  CA  PHE B 278      87.409 104.777 139.334  1.00130.45           C  
ATOM   4299  C   PHE B 278      87.482 106.255 138.966  1.00138.06           C  
ATOM   4300  O   PHE B 278      88.538 106.789 138.621  1.00144.55           O  
ATOM   4301  CB  PHE B 278      86.982 104.621 140.791  1.00130.51           C  
ATOM   4302  CG  PHE B 278      86.384 103.286 141.108  1.00130.80           C  
ATOM   4303  CD1 PHE B 278      85.213 102.875 140.500  1.00133.65           C  
ATOM   4304  CD2 PHE B 278      86.989 102.444 142.022  1.00130.10           C  
ATOM   4305  CE1 PHE B 278      84.660 101.648 140.793  1.00135.61           C  
ATOM   4306  CE2 PHE B 278      86.439 101.217 142.320  1.00137.46           C  
ATOM   4307  CZ  PHE B 278      85.273 100.819 141.705  1.00139.38           C  
ATOM   4308  N   SER B 279      86.333 106.918 139.038  1.00150.55           N  
ATOM   4309  CA  SER B 279      86.270 108.359 138.870  1.00148.59           C  
ATOM   4310  C   SER B 279      86.345 109.033 140.238  1.00149.95           C  
ATOM   4311  O   SER B 279      86.459 108.377 141.276  1.00150.46           O  
ATOM   4312  CB  SER B 279      85.001 108.758 138.124  1.00147.60           C  
ATOM   4313  OG  SER B 279      84.531 110.014 138.576  1.00149.32           O  
ATOM   4314  N   LYS B 280      86.285 110.366 140.243  1.00147.58           N  
ATOM   4315  CA  LYS B 280      86.351 111.094 141.505  1.00149.22           C  
ATOM   4316  C   LYS B 280      85.166 110.755 142.399  1.00148.40           C  
ATOM   4317  O   LYS B 280      85.330 110.534 143.605  1.00149.73           O  
ATOM   4318  CB  LYS B 280      86.415 112.598 141.243  1.00153.36           C  
ATOM   4319  CG  LYS B 280      86.144 113.453 142.471  1.00155.55           C  
ATOM   4320  CD  LYS B 280      87.225 113.270 143.524  1.00153.31           C  
ATOM   4321  CE  LYS B 280      87.563 114.584 144.205  1.00151.60           C  
ATOM   4322  NZ  LYS B 280      88.414 115.450 143.346  1.00151.39           N1+
ATOM   4323  N   SER B 281      83.965 110.702 141.828  1.00154.24           N  
ATOM   4324  CA  SER B 281      82.779 110.341 142.592  1.00157.54           C  
ATOM   4325  C   SER B 281      82.596 108.838 142.728  1.00159.85           C  
ATOM   4326  O   SER B 281      81.791 108.402 143.557  1.00158.43           O  
ATOM   4327  CB  SER B 281      81.533 110.944 141.946  1.00161.36           C  
ATOM   4328  OG  SER B 281      81.379 110.478 140.617  1.00163.90           O  
ATOM   4329  N   GLY B 282      83.313 108.042 141.940  1.00156.90           N  
ATOM   4330  CA  GLY B 282      83.148 106.606 141.960  1.00155.45           C  
ATOM   4331  C   GLY B 282      81.972 106.087 141.167  1.00152.19           C  
ATOM   4332  O   GLY B 282      81.734 104.873 141.169  1.00152.97           O  
ATOM   4333  N   ARG B 283      81.224 106.961 140.492  1.00150.55           N  
ATOM   4334  CA  ARG B 283      80.088 106.501 139.702  1.00151.17           C  
ATOM   4335  C   ARG B 283      80.547 105.757 138.457  1.00151.44           C  
ATOM   4336  O   ARG B 283      79.937 104.756 138.065  1.00161.88           O  
ATOM   4337  CB  ARG B 283      79.199 107.683 139.324  1.00152.65           C  
ATOM   4338  CG  ARG B 283      77.937 107.294 138.577  1.00154.91           C  
ATOM   4339  CD  ARG B 283      77.113 106.294 139.367  1.00156.48           C  
ATOM   4340  NE  ARG B 283      75.942 105.847 138.623  1.00158.49           N  
ATOM   4341  CZ  ARG B 283      74.714 106.311 138.809  1.00157.49           C  
ATOM   4342  NH1 ARG B 283      74.456 107.238 139.716  1.00156.34           N1+
ATOM   4343  NH2 ARG B 283      73.720 105.832 138.066  1.00155.66           N1+
ATOM   4344  N   LEU B 284      81.616 106.225 137.825  1.00135.33           N  
ATOM   4345  CA  LEU B 284      82.137 105.620 136.610  1.00141.97           C  
ATOM   4346  C   LEU B 284      83.365 104.789 136.945  1.00148.58           C  
ATOM   4347  O   LEU B 284      84.234 105.236 137.700  1.00156.21           O  
ATOM   4348  CB  LEU B 284      82.489 106.688 135.574  1.00141.33           C  
ATOM   4349  CG  LEU B 284      81.309 107.430 134.949  1.00147.14           C  
ATOM   4350  CD1 LEU B 284      81.760 108.221 133.735  1.00148.24           C  
ATOM   4351  CD2 LEU B 284      80.204 106.458 134.575  1.00144.65           C  
ATOM   4352  N   LEU B 285      83.426 103.581 136.394  1.00137.38           N  
ATOM   4353  CA  LEU B 285      84.581 102.700 136.528  1.00133.10           C  
ATOM   4354  C   LEU B 285      85.132 102.455 135.132  1.00131.12           C  
ATOM   4355  O   LEU B 285      84.447 101.874 134.284  1.00134.87           O  
ATOM   4356  CB  LEU B 285      84.198 101.388 137.208  1.00130.14           C  
ATOM   4357  CG  LEU B 285      85.200 100.242 137.066  1.00128.90           C  
ATOM   4358  CD1 LEU B 285      86.536 100.626 137.673  1.00131.30           C  
ATOM   4359  CD2 LEU B 285      84.661  98.977 137.708  1.00128.04           C  
ATOM   4360  N   LEU B 286      86.353 102.911 134.887  1.00112.80           N  
ATOM   4361  CA  LEU B 286      86.995 102.724 133.597  1.00117.48           C  
ATOM   4362  C   LEU B 286      87.817 101.446 133.612  1.00117.42           C  
ATOM   4363  O   LEU B 286      88.380 101.070 134.643  1.00125.04           O  
ATOM   4364  CB  LEU B 286      87.883 103.921 133.257  1.00114.61           C  
ATOM   4365  CG  LEU B 286      87.142 105.204 132.881  1.00116.62           C  
ATOM   4366  CD1 LEU B 286      86.906 106.070 134.105  1.00115.78           C  
ATOM   4367  CD2 LEU B 286      87.914 105.970 131.822  1.00118.76           C  
ATOM   4368  N   ALA B 287      87.875 100.772 132.466  1.00123.33           N  
ATOM   4369  CA  ALA B 287      88.643  99.543 132.348  1.00123.00           C  
ATOM   4370  C   ALA B 287      89.245  99.457 130.958  1.00124.93           C  
ATOM   4371  O   ALA B 287      88.518  99.505 129.960  1.00135.73           O  
ATOM   4372  CB  ALA B 287      87.768  98.316 132.622  1.00126.30           C  
ATOM   4373  N   GLY B 288      90.568  99.331 130.897  1.00130.84           N  
ATOM   4374  CA  GLY B 288      91.255  99.147 129.633  1.00133.31           C  
ATOM   4375  C   GLY B 288      91.261  97.681 129.233  1.00137.11           C  
ATOM   4376  O   GLY B 288      91.478  96.798 130.059  1.00142.84           O  
ATOM   4377  N   TYR B 289      91.035  97.437 127.949  1.00130.96           N  
ATOM   4378  CA  TYR B 289      90.883  96.091 127.421  1.00125.98           C  
ATOM   4379  C   TYR B 289      91.909  95.821 126.331  1.00131.63           C  
ATOM   4380  O   TYR B 289      92.562  96.728 125.812  1.00140.24           O  
ATOM   4381  CB  TYR B 289      89.467  95.877 126.880  1.00122.44           C  
ATOM   4382  CG  TYR B 289      88.425  95.821 127.960  1.00123.69           C  
ATOM   4383  CD1 TYR B 289      88.166  94.639 128.630  1.00129.08           C  
ATOM   4384  CD2 TYR B 289      87.687  96.941 128.300  1.00131.56           C  
ATOM   4385  CE1 TYR B 289      87.213  94.574 129.613  1.00131.66           C  
ATOM   4386  CE2 TYR B 289      86.736  96.886 129.292  1.00132.25           C  
ATOM   4387  CZ  TYR B 289      86.503  95.699 129.943  1.00132.57           C  
ATOM   4388  OH  TYR B 289      85.554  95.631 130.932  1.00139.00           O  
ATOM   4389  N   ASP B 290      92.040  94.541 125.992  1.00144.84           N  
ATOM   4390  CA  ASP B 290      92.904  94.128 124.899  1.00147.44           C  
ATOM   4391  C   ASP B 290      92.257  94.352 123.541  1.00152.20           C  
ATOM   4392  O   ASP B 290      92.925  94.182 122.516  1.00153.88           O  
ATOM   4393  CB  ASP B 290      93.274  92.654 125.057  1.00148.64           C  
ATOM   4394  CG  ASP B 290      93.602  92.290 126.490  1.00152.04           C  
ATOM   4395  OD1 ASP B 290      92.658  92.166 127.294  1.00156.40           O  
ATOM   4396  OD2 ASP B 290      94.791  92.134 126.823  1.00152.23           O1-
ATOM   4397  N   ASP B 291      90.978  94.730 123.515  1.00159.61           N  
ATOM   4398  CA  ASP B 291      90.252  95.037 122.291  1.00157.71           C  
ATOM   4399  C   ASP B 291      90.544  96.431 121.768  1.00156.53           C  
ATOM   4400  O   ASP B 291      89.755  96.956 120.974  1.00162.29           O  
ATOM   4401  CB  ASP B 291      88.748  94.874 122.516  1.00160.32           C  
ATOM   4402  CG  ASP B 291      88.335  93.427 122.651  1.00167.41           C  
ATOM   4403  OD1 ASP B 291      89.162  92.543 122.346  1.00171.33           O  
ATOM   4404  OD2 ASP B 291      87.185  93.171 123.063  1.00166.34           O1-
ATOM   4405  N   PHE B 292      91.638  97.043 122.220  1.00139.02           N  
ATOM   4406  CA  PHE B 292      92.135  98.338 121.765  1.00142.75           C  
ATOM   4407  C   PHE B 292      91.255  99.496 122.213  1.00149.36           C  
ATOM   4408  O   PHE B 292      91.477 100.634 121.783  1.00152.48           O  
ATOM   4409  CB  PHE B 292      92.299  98.392 120.239  1.00147.36           C  
ATOM   4410  CG  PHE B 292      93.069  97.234 119.656  1.00146.76           C  
ATOM   4411  CD1 PHE B 292      93.889  96.443 120.444  1.00147.61           C  
ATOM   4412  CD2 PHE B 292      92.963  96.935 118.308  1.00150.08           C  
ATOM   4413  CE1 PHE B 292      94.588  95.385 119.901  1.00152.16           C  
ATOM   4414  CE2 PHE B 292      93.661  95.878 117.760  1.00151.09           C  
ATOM   4415  CZ  PHE B 292      94.474  95.102 118.557  1.00152.55           C  
ATOM   4416  N   ASN B 293      90.263  99.245 123.064  1.00138.71           N  
ATOM   4417  CA  ASN B 293      89.360 100.286 123.529  1.00135.87           C  
ATOM   4418  C   ASN B 293      89.140 100.131 125.025  1.00133.77           C  
ATOM   4419  O   ASN B 293      89.275  99.037 125.577  1.00139.42           O  
ATOM   4420  CB  ASN B 293      88.017 100.239 122.787  1.00134.85           C  
ATOM   4421  CG  ASN B 293      87.174  99.042 123.179  1.00137.08           C  
ATOM   4422  ND2 ASN B 293      87.204  98.004 122.353  1.00140.24           N  
ATOM   4423  OD1 ASN B 293      86.505  99.048 124.212  1.00137.17           O  
ATOM   4424  N   CYS B 294      88.797 101.238 125.676  1.00128.86           N  
ATOM   4425  CA  CYS B 294      88.549 101.262 127.112  1.00128.89           C  
ATOM   4426  C   CYS B 294      87.058 101.427 127.363  1.00134.63           C  
ATOM   4427  O   CYS B 294      86.448 102.383 126.882  1.00145.51           O  
ATOM   4428  CB  CYS B 294      89.323 102.394 127.782  1.00133.08           C  
ATOM   4429  SG  CYS B 294      88.604 102.910 129.352  1.00142.84           S  
ATOM   4430  N   ASN B 295      86.476 100.522 128.134  1.00136.25           N  
ATOM   4431  CA  ASN B 295      85.054 100.595 128.438  1.00137.30           C  
ATOM   4432  C   ASN B 295      84.861 101.252 129.796  1.00135.76           C  
ATOM   4433  O   ASN B 295      85.514 100.871 130.773  1.00139.02           O  
ATOM   4434  CB  ASN B 295      84.415  99.207 128.422  1.00140.53           C  
ATOM   4435  CG  ASN B 295      84.125  98.718 127.018  1.00143.45           C  
ATOM   4436  ND2 ASN B 295      85.176  98.381 126.281  1.00141.64           N  
ATOM   4437  OD1 ASN B 295      82.971  98.646 126.599  1.00144.38           O  
ATOM   4438  N   VAL B 296      83.977 102.243 129.856  1.00130.60           N  
ATOM   4439  CA  VAL B 296      83.612 102.883 131.112  1.00135.79           C  
ATOM   4440  C   VAL B 296      82.204 102.431 131.467  1.00137.02           C  
ATOM   4441  O   VAL B 296      81.268 102.604 130.676  1.00138.15           O  
ATOM   4442  CB  VAL B 296      83.718 104.415 131.034  1.00141.53           C  
ATOM   4443  CG1 VAL B 296      83.066 104.944 129.776  1.00143.01           C  
ATOM   4444  CG2 VAL B 296      83.087 105.046 132.263  1.00142.02           C  
ATOM   4445  N   TRP B 297      82.065 101.838 132.648  1.00141.92           N  
ATOM   4446  CA  TRP B 297      80.815 101.264 133.116  1.00145.05           C  
ATOM   4447  C   TRP B 297      80.274 102.049 134.299  1.00144.69           C  
ATOM   4448  O   TRP B 297      81.027 102.632 135.084  1.00142.32           O  
ATOM   4449  CB  TRP B 297      80.981  99.798 133.535  1.00143.92           C  
ATOM   4450  CG  TRP B 297      81.889  98.969 132.680  1.00147.73           C  
ATOM   4451  CD1 TRP B 297      83.220  99.163 132.448  1.00148.40           C  
ATOM   4452  CD2 TRP B 297      81.526  97.788 131.961  1.00146.98           C  
ATOM   4453  CE2 TRP B 297      82.680  97.326 131.303  1.00148.28           C  
ATOM   4454  CE3 TRP B 297      80.332  97.080 131.804  1.00143.36           C  
ATOM   4455  NE1 TRP B 297      83.701  98.184 131.614  1.00146.39           N  
ATOM   4456  CZ2 TRP B 297      82.674  96.191 130.501  1.00148.78           C  
ATOM   4457  CZ3 TRP B 297      80.330  95.953 131.011  1.00145.74           C  
ATOM   4458  CH2 TRP B 297      81.493  95.518 130.370  1.00149.00           C  
ATOM   4459  N   ASP B 298      78.953 102.057 134.420  1.00156.32           N  
ATOM   4460  CA  ASP B 298      78.315 102.563 135.625  1.00154.53           C  
ATOM   4461  C   ASP B 298      78.636 101.609 136.766  1.00152.65           C  
ATOM   4462  O   ASP B 298      78.290 100.425 136.711  1.00154.10           O  
ATOM   4463  CB  ASP B 298      76.810 102.693 135.411  1.00158.15           C  
ATOM   4464  CG  ASP B 298      76.126 103.477 136.515  1.00162.01           C  
ATOM   4465  OD1 ASP B 298      76.739 103.673 137.584  1.00162.43           O  
ATOM   4466  OD2 ASP B 298      74.973 103.909 136.309  1.00162.76           O1-
ATOM   4467  N   ALA B 299      79.303 102.118 137.803  1.00148.98           N  
ATOM   4468  CA  ALA B 299      79.708 101.267 138.914  1.00149.59           C  
ATOM   4469  C   ALA B 299      78.515 100.708 139.670  1.00149.81           C  
ATOM   4470  O   ALA B 299      78.681  99.790 140.480  1.00153.87           O  
ATOM   4471  CB  ALA B 299      80.614 102.041 139.870  1.00150.41           C  
ATOM   4472  N   LEU B 300      77.322 101.244 139.432  1.00160.77           N  
ATOM   4473  CA  LEU B 300      76.104 100.779 140.080  1.00164.50           C  
ATOM   4474  C   LEU B 300      75.215  99.960 139.153  1.00167.09           C  
ATOM   4475  O   LEU B 300      74.652  98.948 139.579  1.00164.99           O  
ATOM   4476  CB  LEU B 300      75.318 101.978 140.615  1.00164.02           C  
ATOM   4477  CG  LEU B 300      76.021 102.763 141.724  1.00162.24           C  
ATOM   4478  CD1 LEU B 300      75.185 103.954 142.163  1.00164.02           C  
ATOM   4479  CD2 LEU B 300      76.338 101.861 142.903  1.00163.60           C  
ATOM   4480  N   LYS B 301      75.084 100.370 137.890  1.00174.69           N  
ATOM   4481  CA  LYS B 301      74.158  99.724 136.968  1.00172.05           C  
ATOM   4482  C   LYS B 301      74.735  98.490 136.286  1.00173.51           C  
ATOM   4483  O   LYS B 301      73.968  97.714 135.706  1.00176.78           O  
ATOM   4484  CB  LYS B 301      73.712 100.718 135.894  1.00171.13           C  
ATOM   4485  CG  LYS B 301      72.638 101.690 136.337  1.00171.49           C  
ATOM   4486  CD  LYS B 301      71.756 101.091 137.412  1.00172.46           C  
ATOM   4487  CE  LYS B 301      70.527 101.946 137.628  1.00175.13           C  
ATOM   4488  NZ  LYS B 301      70.832 103.160 138.430  1.00176.26           N1+
ATOM   4489  N   ALA B 302      76.053  98.293 136.338  1.00165.67           N  
ATOM   4490  CA  ALA B 302      76.721  97.228 135.587  1.00166.78           C  
ATOM   4491  C   ALA B 302      76.396  97.319 134.100  1.00167.95           C  
ATOM   4492  O   ALA B 302      76.193  96.310 133.422  1.00168.43           O  
ATOM   4493  CB  ALA B 302      76.360  95.845 136.128  1.00166.63           C  
ATOM   4494  N   ASP B 303      76.345  98.542 133.584  1.00163.13           N  
ATOM   4495  CA  ASP B 303      76.060  98.775 132.178  1.00162.31           C  
ATOM   4496  C   ASP B 303      77.178  99.602 131.566  1.00162.03           C  
ATOM   4497  O   ASP B 303      77.783 100.447 132.230  1.00164.04           O  
ATOM   4498  CB  ASP B 303      74.710  99.483 131.984  1.00161.97           C  
ATOM   4499  CG  ASP B 303      73.576  98.786 132.714  1.00167.26           C  
ATOM   4500  OD1 ASP B 303      73.622  97.544 132.833  1.00167.62           O  
ATOM   4501  OD2 ASP B 303      72.636  99.473 133.164  1.00170.19           O1-
ATOM   4502  N   ARG B 304      77.449  99.346 130.290  1.00157.88           N  
ATOM   4503  CA  ARG B 304      78.506 100.050 129.570  1.00156.63           C  
ATOM   4504  C   ARG B 304      78.074 101.493 129.362  1.00158.16           C  
ATOM   4505  O   ARG B 304      77.284 101.797 128.466  1.00161.27           O  
ATOM   4506  CB  ARG B 304      78.793  99.363 128.241  1.00154.21           C  
ATOM   4507  CG  ARG B 304      79.669  98.134 128.359  1.00153.03           C  
ATOM   4508  CD  ARG B 304      79.659  97.335 127.072  1.00160.54           C  
ATOM   4509  NE  ARG B 304      80.480  97.946 126.036  1.00164.66           N  
ATOM   4510  CZ  ARG B 304      80.762  97.372 124.874  1.00165.21           C  
ATOM   4511  NH1 ARG B 304      80.298  96.173 124.565  1.00164.07           N1+
ATOM   4512  NH2 ARG B 304      81.529  98.018 124.001  1.00161.91           N1+
ATOM   4513  N   ALA B 305      78.595 102.393 130.194  1.00154.13           N  
ATOM   4514  CA  ALA B 305      78.249 103.801 130.061  1.00154.83           C  
ATOM   4515  C   ALA B 305      78.863 104.421 128.815  1.00157.99           C  
ATOM   4516  O   ALA B 305      78.276 105.341 128.235  1.00160.30           O  
ATOM   4517  CB  ALA B 305      78.688 104.573 131.304  1.00157.68           C  
ATOM   4518  N   GLY B 306      80.027 103.943 128.392  1.00140.90           N  
ATOM   4519  CA  GLY B 306      80.643 104.504 127.203  1.00138.01           C  
ATOM   4520  C   GLY B 306      81.849 103.709 126.758  1.00135.50           C  
ATOM   4521  O   GLY B 306      82.371 102.856 127.483  1.00134.13           O  
ATOM   4522  N   VAL B 307      82.299 104.030 125.548  1.00128.06           N  
ATOM   4523  CA  VAL B 307      83.415 103.358 124.898  1.00129.75           C  
ATOM   4524  C   VAL B 307      84.452 104.403 124.512  1.00128.24           C  
ATOM   4525  O   VAL B 307      84.109 105.478 124.011  1.00136.27           O  
ATOM   4526  CB  VAL B 307      82.951 102.562 123.662  1.00135.96           C  
ATOM   4527  CG1 VAL B 307      84.141 101.993 122.907  1.00133.01           C  
ATOM   4528  CG2 VAL B 307      81.996 101.455 124.074  1.00133.48           C  
ATOM   4529  N   LEU B 308      85.720 104.081 124.749  1.00126.70           N  
ATOM   4530  CA  LEU B 308      86.863 104.942 124.476  1.00126.28           C  
ATOM   4531  C   LEU B 308      87.676 104.215 123.414  1.00130.05           C  
ATOM   4532  O   LEU B 308      88.574 103.432 123.736  1.00138.18           O  
ATOM   4533  CB  LEU B 308      87.690 105.185 125.744  1.00127.72           C  
ATOM   4534  CG  LEU B 308      87.225 106.137 126.852  1.00127.62           C  
ATOM   4535  CD1 LEU B 308      87.288 107.564 126.373  1.00129.62           C  
ATOM   4536  CD2 LEU B 308      85.836 105.807 127.380  1.00125.87           C  
ATOM   4537  N   ALA B 309      87.345 104.453 122.151  1.00140.31           N  
ATOM   4538  CA  ALA B 309      87.960 103.753 121.028  1.00143.78           C  
ATOM   4539  C   ALA B 309      88.772 104.765 120.226  1.00144.21           C  
ATOM   4540  O   ALA B 309      88.266 105.401 119.301  1.00150.56           O  
ATOM   4541  CB  ALA B 309      86.905 103.069 120.165  1.00145.08           C  
ATOM   4542  N   GLY B 310      90.040 104.913 120.592  1.00135.00           N  
ATOM   4543  CA  GLY B 310      90.927 105.802 119.873  1.00138.20           C  
ATOM   4544  C   GLY B 310      92.337 105.264 119.783  1.00140.16           C  
ATOM   4545  O   GLY B 310      93.247 105.961 119.326  1.00140.55           O  
ATOM   4546  N   HIS B 311      92.530 104.021 120.210  1.00138.88           N  
ATOM   4547  CA  HIS B 311      93.848 103.407 120.261  1.00137.94           C  
ATOM   4548  C   HIS B 311      93.975 102.324 119.203  1.00137.37           C  
ATOM   4549  O   HIS B 311      93.071 101.501 119.028  1.00140.11           O  
ATOM   4550  CB  HIS B 311      94.124 102.812 121.644  1.00135.93           C  
ATOM   4551  CG  HIS B 311      94.445 103.836 122.685  1.00135.20           C  
ATOM   4552  CD2 HIS B 311      93.776 104.216 123.798  1.00136.92           C  
ATOM   4553  ND1 HIS B 311      95.585 104.608 122.640  1.00133.17           N  
ATOM   4554  CE1 HIS B 311      95.604 105.420 123.681  1.00136.06           C  
ATOM   4555  NE2 HIS B 311      94.518 105.202 124.400  1.00138.57           N  
ATOM   4556  N   ASP B 312      95.103 102.335 118.502  1.00160.02           N  
ATOM   4557  CA  ASP B 312      95.422 101.329 117.501  1.00162.63           C  
ATOM   4558  C   ASP B 312      95.713  99.976 118.138  1.00162.94           C  
ATOM   4559  O   ASP B 312      95.223  98.956 117.643  1.00162.76           O  
ATOM   4560  CB  ASP B 312      96.615 101.830 116.657  1.00165.35           C  
ATOM   4561  CG  ASP B 312      97.163 100.798 115.658  1.00170.17           C  
ATOM   4562  OD1 ASP B 312      96.982  99.572 115.799  1.00171.54           O  
ATOM   4563  OD2 ASP B 312      97.805 101.245 114.685  1.00172.08           O1-
ATOM   4564  N   ASN B 313      96.452  99.945 119.243  1.00140.18           N  
ATOM   4565  CA  ASN B 313      96.864  98.693 119.859  1.00134.81           C  
ATOM   4566  C   ASN B 313      96.206  98.575 121.228  1.00134.60           C  
ATOM   4567  O   ASN B 313      95.352  99.382 121.603  1.00136.74           O  
ATOM   4568  CB  ASN B 313      98.391  98.608 119.956  1.00137.62           C  
ATOM   4569  CG  ASN B 313      98.893  97.180 119.995  1.00143.06           C  
ATOM   4570  ND2 ASN B 313     100.081  96.955 119.448  1.00142.09           N  
ATOM   4571  OD1 ASN B 313      98.221  96.289 120.512  1.00146.94           O  
ATOM   4572  N   ARG B 314      96.607  97.546 121.967  1.00136.00           N  
ATOM   4573  CA  ARG B 314      95.973  97.221 123.236  1.00138.27           C  
ATOM   4574  C   ARG B 314      96.268  98.280 124.290  1.00136.62           C  
ATOM   4575  O   ARG B 314      97.397  98.760 124.413  1.00142.07           O  
ATOM   4576  CB  ARG B 314      96.454  95.852 123.711  1.00136.71           C  
ATOM   4577  CG  ARG B 314      96.280  95.584 125.190  1.00133.18           C  
ATOM   4578  CD  ARG B 314      97.175  94.439 125.617  1.00132.95           C  
ATOM   4579  NE  ARG B 314      96.921  93.240 124.828  1.00133.91           N  
ATOM   4580  CZ  ARG B 314      97.161  92.005 125.243  1.00139.11           C  
ATOM   4581  NH1 ARG B 314      97.684  91.765 126.434  1.00137.41           N1+
ATOM   4582  NH2 ARG B 314      96.854  90.984 124.449  1.00142.90           N1+
ATOM   4583  N   VAL B 315      95.243  98.639 125.056  1.00121.99           N  
ATOM   4584  CA  VAL B 315      95.397  99.586 126.155  1.00116.11           C  
ATOM   4585  C   VAL B 315      96.087  98.885 127.316  1.00122.25           C  
ATOM   4586  O   VAL B 315      95.652  97.815 127.755  1.00128.23           O  
ATOM   4587  CB  VAL B 315      94.033 100.152 126.579  1.00120.18           C  
ATOM   4588  CG1 VAL B 315      94.111 100.731 127.978  1.00120.39           C  
ATOM   4589  CG2 VAL B 315      93.569 101.204 125.592  1.00127.57           C  
ATOM   4590  N   SER B 316      97.163  99.485 127.818  1.00124.04           N  
ATOM   4591  CA  SER B 316      97.960  98.889 128.884  1.00124.78           C  
ATOM   4592  C   SER B 316      97.784  99.565 130.232  1.00125.72           C  
ATOM   4593  O   SER B 316      97.597  98.877 131.237  1.00133.30           O  
ATOM   4594  CB  SER B 316      99.443  98.909 128.510  1.00122.55           C  
ATOM   4595  OG  SER B 316      99.845 100.206 128.109  1.00131.79           O  
ATOM   4596  N   CYS B 317      97.841 100.892 130.293  1.00118.05           N  
ATOM   4597  CA  CYS B 317      97.730 101.610 131.552  1.00112.30           C  
ATOM   4598  C   CYS B 317      96.635 102.659 131.447  1.00115.42           C  
ATOM   4599  O   CYS B 317      96.385 103.210 130.375  1.00126.87           O  
ATOM   4600  CB  CYS B 317      99.053 102.275 131.935  1.00121.05           C  
ATOM   4601  SG  CYS B 317      99.836 103.188 130.590  1.00149.12           S  
ATOM   4602  N   LEU B 318      95.985 102.933 132.572  1.00107.06           N  
ATOM   4603  CA  LEU B 318      94.902 103.902 132.609  1.00106.04           C  
ATOM   4604  C   LEU B 318      94.892 104.587 133.965  1.00114.82           C  
ATOM   4605  O   LEU B 318      95.056 103.934 134.998  1.00127.92           O  
ATOM   4606  CB  LEU B 318      93.556 103.225 132.323  1.00 98.44           C  
ATOM   4607  CG  LEU B 318      92.265 104.013 132.527  1.00106.03           C  
ATOM   4608  CD1 LEU B 318      91.272 103.610 131.470  1.00114.80           C  
ATOM   4609  CD2 LEU B 318      91.680 103.748 133.894  1.00108.57           C  
ATOM   4610  N   GLY B 319      94.698 105.898 133.957  1.00105.96           N  
ATOM   4611  CA  GLY B 319      94.732 106.671 135.185  1.00102.17           C  
ATOM   4612  C   GLY B 319      93.709 107.784 135.164  1.00109.14           C  
ATOM   4613  O   GLY B 319      93.286 108.253 134.106  1.00112.63           O  
ATOM   4614  N   VAL B 320      93.308 108.201 136.362  1.00110.63           N  
ATOM   4615  CA  VAL B 320      92.362 109.292 136.553  1.00104.10           C  
ATOM   4616  C   VAL B 320      92.992 110.293 137.509  1.00110.97           C  
ATOM   4617  O   VAL B 320      93.516 109.906 138.558  1.00125.85           O  
ATOM   4618  CB  VAL B 320      91.014 108.791 137.103  1.00104.49           C  
ATOM   4619  CG1 VAL B 320      90.092 109.958 137.400  1.00104.91           C  
ATOM   4620  CG2 VAL B 320      90.369 107.831 136.125  1.00108.28           C  
ATOM   4621  N   THR B 321      92.940 111.573 137.148  1.00116.90           N  
ATOM   4622  CA  THR B 321      93.559 112.607 137.962  1.00119.85           C  
ATOM   4623  C   THR B 321      92.889 112.694 139.330  1.00122.02           C  
ATOM   4624  O   THR B 321      91.742 112.282 139.518  1.00132.65           O  
ATOM   4625  CB  THR B 321      93.480 113.960 137.262  1.00123.74           C  
ATOM   4626  CG2 THR B 321      93.765 113.807 135.781  1.00123.26           C  
ATOM   4627  OG1 THR B 321      92.168 114.509 137.436  1.00130.46           O  
ATOM   4628  N   ASP B 322      93.632 113.237 140.297  1.00144.99           N  
ATOM   4629  CA  ASP B 322      93.122 113.321 141.662  1.00150.90           C  
ATOM   4630  C   ASP B 322      91.876 114.191 141.738  1.00152.44           C  
ATOM   4631  O   ASP B 322      90.904 113.836 142.415  1.00155.74           O  
ATOM   4632  CB  ASP B 322      94.206 113.855 142.596  1.00153.33           C  
ATOM   4633  CG  ASP B 322      94.877 112.758 143.394  1.00158.76           C  
ATOM   4634  OD1 ASP B 322      94.642 111.571 143.087  1.00159.07           O  
ATOM   4635  OD2 ASP B 322      95.636 113.082 144.331  1.00159.35           O1-
ATOM   4636  N   ASP B 323      91.880 115.335 141.052  1.00142.95           N  
ATOM   4637  CA  ASP B 323      90.688 116.172 141.018  1.00144.34           C  
ATOM   4638  C   ASP B 323      89.572 115.560 140.186  1.00142.91           C  
ATOM   4639  O   ASP B 323      88.437 116.043 140.251  1.00144.76           O  
ATOM   4640  CB  ASP B 323      91.030 117.565 140.485  1.00147.07           C  
ATOM   4641  CG  ASP B 323      91.654 117.529 139.105  1.00148.60           C  
ATOM   4642  OD1 ASP B 323      91.850 116.423 138.563  1.00151.04           O  
ATOM   4643  OD2 ASP B 323      91.948 118.612 138.559  1.00149.39           O1-
ATOM   4644  N   GLY B 324      89.864 114.518 139.412  1.00147.64           N  
ATOM   4645  CA  GLY B 324      88.851 113.877 138.602  1.00149.87           C  
ATOM   4646  C   GLY B 324      88.444 114.645 137.370  1.00147.50           C  
ATOM   4647  O   GLY B 324      87.366 114.392 136.828  1.00151.34           O  
ATOM   4648  N   MET B 325      89.271 115.580 136.908  1.00148.86           N  
ATOM   4649  CA  MET B 325      88.920 116.395 135.753  1.00151.30           C  
ATOM   4650  C   MET B 325      89.061 115.656 134.431  1.00151.07           C  
ATOM   4651  O   MET B 325      88.330 115.970 133.486  1.00156.32           O  
ATOM   4652  CB  MET B 325      89.778 117.662 135.727  1.00155.01           C  
ATOM   4653  CG  MET B 325      89.312 118.706 134.725  1.00158.06           C  
ATOM   4654  SD  MET B 325      87.840 119.599 135.263  1.00170.48           S  
ATOM   4655  CE  MET B 325      88.156 119.764 137.018  1.00156.97           C  
ATOM   4656  N   ALA B 326      89.965 114.686 134.335  1.00122.11           N  
ATOM   4657  CA  ALA B 326      90.201 114.002 133.072  1.00124.57           C  
ATOM   4658  C   ALA B 326      90.795 112.631 133.355  1.00129.97           C  
ATOM   4659  O   ALA B 326      91.254 112.347 134.462  1.00136.30           O  
ATOM   4660  CB  ALA B 326      91.121 114.817 132.160  1.00129.22           C  
ATOM   4661  N   VAL B 327      90.771 111.780 132.332  1.00126.25           N  
ATOM   4662  CA  VAL B 327      91.385 110.463 132.392  1.00115.80           C  
ATOM   4663  C   VAL B 327      92.460 110.400 131.319  1.00116.66           C  
ATOM   4664  O   VAL B 327      92.497 111.213 130.395  1.00127.99           O  
ATOM   4665  CB  VAL B 327      90.364 109.326 132.201  1.00109.19           C  
ATOM   4666  CG1 VAL B 327      89.197 109.499 133.153  1.00122.43           C  
ATOM   4667  CG2 VAL B 327      89.888 109.279 130.764  1.00115.56           C  
ATOM   4668  N   ALA B 328      93.346 109.418 131.449  1.00 91.80           N  
ATOM   4669  CA  ALA B 328      94.412 109.259 130.471  1.00 95.22           C  
ATOM   4670  C   ALA B 328      94.733 107.785 130.305  1.00 99.56           C  
ATOM   4671  O   ALA B 328      94.901 107.065 131.294  1.00113.38           O  
ATOM   4672  CB  ALA B 328      95.662 110.034 130.885  1.00 97.77           C  
ATOM   4673  N   THR B 329      94.825 107.348 129.053  1.00104.61           N  
ATOM   4674  CA  THR B 329      95.090 105.958 128.717  1.00104.78           C  
ATOM   4675  C   THR B 329      96.362 105.864 127.891  1.00108.00           C  
ATOM   4676  O   THR B 329      96.505 106.558 126.880  1.00118.66           O  
ATOM   4677  CB  THR B 329      93.924 105.341 127.943  1.00105.49           C  
ATOM   4678  CG2 THR B 329      92.597 105.836 128.487  1.00110.28           C  
ATOM   4679  OG1 THR B 329      94.031 105.699 126.561  1.00115.81           O  
ATOM   4680  N   GLY B 330      97.282 105.010 128.328  1.00117.19           N  
ATOM   4681  CA  GLY B 330      98.464 104.689 127.559  1.00117.48           C  
ATOM   4682  C   GLY B 330      98.386 103.272 127.035  1.00118.39           C  
ATOM   4683  O   GLY B 330      98.446 102.310 127.808  1.00130.92           O  
ATOM   4684  N   SER B 331      98.237 103.131 125.725  1.00130.56           N  
ATOM   4685  CA  SER B 331      98.058 101.835 125.098  1.00135.07           C  
ATOM   4686  C   SER B 331      99.399 101.292 124.618  1.00134.06           C  
ATOM   4687  O   SER B 331     100.452 101.902 124.807  1.00135.42           O  
ATOM   4688  CB  SER B 331      97.054 101.938 123.950  1.00140.69           C  
ATOM   4689  OG  SER B 331      97.372 103.020 123.094  1.00142.69           O  
ATOM   4690  N   TRP B 332      99.355 100.119 123.986  1.00134.25           N  
ATOM   4691  CA  TRP B 332     100.583  99.464 123.558  1.00133.31           C  
ATOM   4692  C   TRP B 332     101.246 100.165 122.384  1.00137.71           C  
ATOM   4693  O   TRP B 332     102.436  99.934 122.143  1.00140.63           O  
ATOM   4694  CB  TRP B 332     100.307  98.003 123.208  1.00131.59           C  
ATOM   4695  CG  TRP B 332     100.433  97.100 124.388  1.00129.12           C  
ATOM   4696  CD1 TRP B 332     100.609  97.476 125.683  1.00135.90           C  
ATOM   4697  CD2 TRP B 332     100.398  95.670 124.386  1.00129.27           C  
ATOM   4698  CE2 TRP B 332     100.557  95.247 125.720  1.00134.40           C  
ATOM   4699  CE3 TRP B 332     100.253  94.705 123.387  1.00135.62           C  
ATOM   4700  NE1 TRP B 332     100.684  96.370 126.492  1.00136.86           N  
ATOM   4701  CZ2 TRP B 332     100.576  93.905 126.079  1.00136.79           C  
ATOM   4702  CZ3 TRP B 332     100.268  93.374 123.747  1.00140.70           C  
ATOM   4703  CH2 TRP B 332     100.428  92.986 125.081  1.00141.29           C  
ATOM   4704  N   ASP B 333     100.522 101.005 121.653  1.00143.94           N  
ATOM   4705  CA  ASP B 333     101.177 101.868 120.687  1.00144.77           C  
ATOM   4706  C   ASP B 333     101.895 102.997 121.420  1.00145.23           C  
ATOM   4707  O   ASP B 333     101.741 103.189 122.628  1.00151.53           O  
ATOM   4708  CB  ASP B 333     100.170 102.421 119.680  1.00146.37           C  
ATOM   4709  CG  ASP B 333      98.912 102.932 120.340  1.00150.13           C  
ATOM   4710  OD1 ASP B 333      98.865 102.943 121.584  1.00149.95           O  
ATOM   4711  OD2 ASP B 333      97.971 103.321 119.618  1.00151.46           O1-
ATOM   4712  N   SER B 334     102.684 103.759 120.676  1.00136.26           N  
ATOM   4713  CA  SER B 334     103.567 104.744 121.282  1.00140.32           C  
ATOM   4714  C   SER B 334     102.854 106.028 121.696  1.00140.73           C  
ATOM   4715  O   SER B 334     103.532 107.024 121.967  1.00147.24           O  
ATOM   4716  CB  SER B 334     104.709 105.075 120.321  1.00144.65           C  
ATOM   4717  OG  SER B 334     104.270 105.023 118.975  1.00146.51           O  
ATOM   4718  N   PHE B 335     101.525 106.040 121.765  1.00126.23           N  
ATOM   4719  CA  PHE B 335     100.770 107.255 122.038  1.00127.81           C  
ATOM   4720  C   PHE B 335      99.975 107.109 123.326  1.00126.51           C  
ATOM   4721  O   PHE B 335      99.295 106.099 123.530  1.00135.04           O  
ATOM   4722  CB  PHE B 335      99.811 107.586 120.890  1.00127.85           C  
ATOM   4723  CG  PHE B 335     100.438 107.516 119.531  1.00132.01           C  
ATOM   4724  CD1 PHE B 335     101.717 107.994 119.313  1.00134.03           C  
ATOM   4725  CD2 PHE B 335      99.741 106.975 118.467  1.00133.35           C  
ATOM   4726  CE1 PHE B 335     102.292 107.926 118.061  1.00134.20           C  
ATOM   4727  CE2 PHE B 335     100.310 106.907 117.212  1.00138.53           C  
ATOM   4728  CZ  PHE B 335     101.587 107.384 117.009  1.00139.77           C  
ATOM   4729  N   LEU B 336     100.060 108.118 124.186  1.00107.67           N  
ATOM   4730  CA  LEU B 336      99.099 108.297 125.261  1.00105.36           C  
ATOM   4731  C   LEU B 336      97.963 109.188 124.777  1.00113.99           C  
ATOM   4732  O   LEU B 336      98.117 109.978 123.844  1.00128.05           O  
ATOM   4733  CB  LEU B 336      99.752 108.920 126.495  1.00103.93           C  
ATOM   4734  CG  LEU B 336     100.386 107.995 127.532  1.00112.37           C  
ATOM   4735  CD1 LEU B 336     101.857 107.789 127.236  1.00118.55           C  
ATOM   4736  CD2 LEU B 336     100.192 108.553 128.930  1.00108.15           C  
ATOM   4737  N   LYS B 337      96.808 109.055 125.422  1.00122.95           N  
ATOM   4738  CA  LYS B 337      95.652 109.859 125.052  1.00121.30           C  
ATOM   4739  C   LYS B 337      94.977 110.386 126.305  1.00122.66           C  
ATOM   4740  O   LYS B 337      94.834 109.660 127.292  1.00134.39           O  
ATOM   4741  CB  LYS B 337      94.660 109.052 124.209  1.00123.68           C  
ATOM   4742  CG  LYS B 337      95.054 108.948 122.746  1.00131.23           C  
ATOM   4743  CD  LYS B 337      93.865 108.608 121.869  1.00132.13           C  
ATOM   4744  CE  LYS B 337      94.181 108.850 120.404  1.00130.82           C  
ATOM   4745  NZ  LYS B 337      95.581 108.475 120.073  1.00131.96           N1+
ATOM   4746  N   ILE B 338      94.566 111.648 126.257  1.00112.19           N  
ATOM   4747  CA  ILE B 338      93.871 112.301 127.357  1.00111.86           C  
ATOM   4748  C   ILE B 338      92.415 112.472 126.957  1.00117.42           C  
ATOM   4749  O   ILE B 338      92.120 112.982 125.870  1.00136.16           O  
ATOM   4750  CB  ILE B 338      94.510 113.659 127.688  1.00112.11           C  
ATOM   4751  CG1 ILE B 338      95.920 113.466 128.250  1.00113.71           C  
ATOM   4752  CG2 ILE B 338      93.634 114.434 128.658  1.00121.15           C  
ATOM   4753  CD1 ILE B 338      95.993 113.470 129.754  1.00122.85           C  
ATOM   4754  N   TRP B 339      91.503 112.041 127.821  1.00116.97           N  
ATOM   4755  CA  TRP B 339      90.078 112.147 127.559  1.00126.19           C  
ATOM   4756  C   TRP B 339      89.411 112.938 128.673  1.00130.53           C  
ATOM   4757  O   TRP B 339      89.864 112.930 129.821  1.00136.94           O  
ATOM   4758  CB  TRP B 339      89.417 110.768 127.445  1.00131.84           C  
ATOM   4759  CG  TRP B 339      90.227 109.749 126.707  1.00128.69           C  
ATOM   4760  CD1 TRP B 339      91.305 109.063 127.179  1.00131.03           C  
ATOM   4761  CD2 TRP B 339      90.022 109.297 125.364  1.00131.54           C  
ATOM   4762  CE2 TRP B 339      91.013 108.336 125.092  1.00130.30           C  
ATOM   4763  CE3 TRP B 339      89.097 109.613 124.366  1.00137.24           C  
ATOM   4764  NE1 TRP B 339      91.784 108.212 126.216  1.00131.83           N  
ATOM   4765  CZ2 TRP B 339      91.105 107.688 123.866  1.00134.41           C  
ATOM   4766  CZ3 TRP B 339      89.188 108.964 123.152  1.00140.45           C  
ATOM   4767  CH2 TRP B 339      90.187 108.016 122.910  1.00138.31           C  
ATOM   4768  N   ASN B 340      88.328 113.623 128.324  1.00160.07           N  
ATOM   4769  CA  ASN B 340      87.574 114.406 129.292  1.00161.52           C  
ATOM   4770  C   ASN B 340      86.082 114.187 129.065  1.00165.06           C  
ATOM   4771  O   ASN B 340      85.316 113.985 130.006  1.00165.52           O  
ATOM   4772  CB  ASN B 340      87.932 115.891 129.175  1.00158.27           C  
ATOM   4773  CG  ASN B 340      87.366 116.729 130.310  1.00160.26           C  
ATOM   4774  ND2 ASN B 340      86.375 116.367 130.942  1.00163.63           N  
ATOM   4775  OD1 ASN B 340      88.002 117.864 130.571  1.00161.62           O  
ATOM   4776  OXT ASN B 340      85.608 114.197 127.930  1.00165.69           O1-
TER    4777      ASN B 340                                                      
ATOM   4778  N   THR C   4     101.196 133.615 121.449  1.00163.19           N1+
ATOM   4779  CA  THR C   4     100.443 134.082 122.607  1.00167.26           C  
ATOM   4780  C   THR C   4     101.070 133.594 123.908  1.00168.41           C  
ATOM   4781  O   THR C   4     100.771 134.111 124.984  1.00166.64           O  
ATOM   4782  CB  THR C   4      98.978 133.617 122.551  1.00167.38           C  
ATOM   4783  CG2 THR C   4      98.905 132.128 122.259  1.00166.01           C  
ATOM   4784  OG1 THR C   4      98.341 133.887 123.806  1.00164.92           O  
ATOM   4785  N   LEU C   5     101.937 132.592 123.801  1.00163.97           N  
ATOM   4786  CA  LEU C   5     102.615 132.058 124.973  1.00160.62           C  
ATOM   4787  C   LEU C   5     103.612 133.070 125.524  1.00162.35           C  
ATOM   4788  O   LEU C   5     104.220 133.847 124.783  1.00166.14           O  
ATOM   4789  CB  LEU C   5     103.334 130.753 124.633  1.00160.93           C  
ATOM   4790  CG  LEU C   5     102.492 129.561 124.170  1.00164.13           C  
ATOM   4791  CD1 LEU C   5     101.145 129.535 124.880  1.00163.31           C  
ATOM   4792  CD2 LEU C   5     102.313 129.560 122.658  1.00163.47           C  
ATOM   4793  N   SER C   6     103.778 133.051 126.843  1.00151.59           N  
ATOM   4794  CA  SER C   6     104.717 133.947 127.496  1.00154.24           C  
ATOM   4795  C   SER C   6     106.151 133.500 127.218  1.00152.94           C  
ATOM   4796  O   SER C   6     106.403 132.483 126.567  1.00152.87           O  
ATOM   4797  CB  SER C   6     104.448 133.995 128.996  1.00150.68           C  
ATOM   4798  OG  SER C   6     104.779 132.760 129.604  1.00149.37           O  
ATOM   4799  N   ALA C   7     107.107 134.284 127.720  1.00148.41           N  
ATOM   4800  CA  ALA C   7     108.512 133.942 127.532  1.00149.42           C  
ATOM   4801  C   ALA C   7     108.852 132.620 128.207  1.00151.69           C  
ATOM   4802  O   ALA C   7     109.551 131.778 127.628  1.00153.88           O  
ATOM   4803  CB  ALA C   7     109.401 135.062 128.069  1.00147.95           C  
ATOM   4804  N   GLU C   8     108.362 132.417 129.431  1.00138.94           N  
ATOM   4805  CA  GLU C   8     108.618 131.162 130.129  1.00138.22           C  
ATOM   4806  C   GLU C   8     107.987 129.988 129.396  1.00138.07           C  
ATOM   4807  O   GLU C   8     108.592 128.916 129.292  1.00143.39           O  
ATOM   4808  CB  GLU C   8     108.096 131.243 131.560  1.00137.05           C  
ATOM   4809  CG  GLU C   8     108.696 132.374 132.362  1.00138.26           C  
ATOM   4810  CD  GLU C   8     109.002 131.969 133.784  1.00144.79           C  
ATOM   4811  OE1 GLU C   8     109.006 130.755 134.069  1.00143.29           O  
ATOM   4812  OE2 GLU C   8     109.234 132.867 134.618  1.00150.36           O1-
ATOM   4813  N   ASP C   9     106.769 130.168 128.885  1.00148.12           N  
ATOM   4814  CA  ASP C   9     106.130 129.099 128.127  1.00152.36           C  
ATOM   4815  C   ASP C   9     106.896 128.802 126.845  1.00149.96           C  
ATOM   4816  O   ASP C   9     107.029 127.639 126.449  1.00152.33           O  
ATOM   4817  CB  ASP C   9     104.681 129.469 127.818  1.00156.37           C  
ATOM   4818  CG  ASP C   9     103.800 129.438 129.049  1.00159.62           C  
ATOM   4819  OD1 ASP C   9     104.346 129.471 130.172  1.00160.19           O  
ATOM   4820  OD2 ASP C   9     102.562 129.377 128.896  1.00160.58           O1-
ATOM   4821  N   LYS C  10     107.406 129.841 126.181  1.00137.96           N  
ATOM   4822  CA  LYS C  10     108.206 129.623 124.980  1.00139.19           C  
ATOM   4823  C   LYS C  10     109.481 128.854 125.301  1.00138.85           C  
ATOM   4824  O   LYS C  10     109.879 127.954 124.553  1.00143.15           O  
ATOM   4825  CB  LYS C  10     108.534 130.961 124.320  1.00140.42           C  
ATOM   4826  CG  LYS C  10     107.368 131.579 123.571  1.00138.79           C  
ATOM   4827  CD  LYS C  10     107.842 132.615 122.567  1.00138.31           C  
ATOM   4828  CE  LYS C  10     107.735 134.019 123.136  1.00139.09           C  
ATOM   4829  NZ  LYS C  10     106.372 134.588 122.951  1.00141.36           N1+
ATOM   4830  N   ALA C  11     110.134 129.191 126.415  1.00131.83           N  
ATOM   4831  CA  ALA C  11     111.334 128.460 126.808  1.00135.74           C  
ATOM   4832  C   ALA C  11     111.007 127.016 127.173  1.00135.83           C  
ATOM   4833  O   ALA C  11     111.787 126.102 126.879  1.00134.09           O  
ATOM   4834  CB  ALA C  11     112.022 129.172 127.970  1.00131.67           C  
ATOM   4835  N   ALA C  12     109.860 126.792 127.816  1.00134.67           N  
ATOM   4836  CA  ALA C  12     109.436 125.429 128.117  1.00131.07           C  
ATOM   4837  C   ALA C  12     109.185 124.640 126.841  1.00133.05           C  
ATOM   4838  O   ALA C  12     109.530 123.456 126.755  1.00139.09           O  
ATOM   4839  CB  ALA C  12     108.183 125.449 128.990  1.00132.62           C  
ATOM   4840  N   VAL C  13     108.580 125.279 125.839  1.00129.67           N  
ATOM   4841  CA  VAL C  13     108.357 124.614 124.559  1.00129.52           C  
ATOM   4842  C   VAL C  13     109.688 124.299 123.888  1.00128.20           C  
ATOM   4843  O   VAL C  13     109.853 123.244 123.267  1.00131.52           O  
ATOM   4844  CB  VAL C  13     107.453 125.476 123.659  1.00131.73           C  
ATOM   4845  CG1 VAL C  13     107.477 124.966 122.229  1.00131.60           C  
ATOM   4846  CG2 VAL C  13     106.032 125.482 124.195  1.00130.48           C  
ATOM   4847  N   GLU C  14     110.657 125.208 124.004  1.00144.46           N  
ATOM   4848  CA  GLU C  14     111.986 124.941 123.461  1.00146.73           C  
ATOM   4849  C   GLU C  14     112.630 123.740 124.146  1.00148.61           C  
ATOM   4850  O   GLU C  14     113.236 122.886 123.485  1.00151.79           O  
ATOM   4851  CB  GLU C  14     112.868 126.180 123.610  1.00150.10           C  
ATOM   4852  CG  GLU C  14     114.333 125.942 123.298  1.00153.58           C  
ATOM   4853  CD  GLU C  14     114.716 126.420 121.913  1.00158.72           C  
ATOM   4854  OE1 GLU C  14     113.944 126.171 120.963  1.00159.72           O  
ATOM   4855  OE2 GLU C  14     115.787 127.047 121.774  1.00157.54           O1-
ATOM   4856  N   ARG C  15     112.510 123.660 125.472  1.00122.54           N  
ATOM   4857  CA  ARG C  15     113.051 122.515 126.198  1.00122.89           C  
ATOM   4858  C   ARG C  15     112.358 121.225 125.782  1.00119.14           C  
ATOM   4859  O   ARG C  15     113.006 120.184 125.619  1.00122.84           O  
ATOM   4860  CB  ARG C  15     112.918 122.737 127.703  1.00118.79           C  
ATOM   4861  CG  ARG C  15     113.020 121.471 128.533  1.00108.82           C  
ATOM   4862  CD  ARG C  15     112.784 121.763 130.002  1.00107.18           C  
ATOM   4863  NE  ARG C  15     113.105 120.621 130.847  1.00105.46           N  
ATOM   4864  CZ  ARG C  15     114.332 120.291 131.224  1.00113.43           C  
ATOM   4865  NH1 ARG C  15     115.384 120.993 130.841  1.00120.28           N1+
ATOM   4866  NH2 ARG C  15     114.508 119.229 132.004  1.00116.09           N1+
ATOM   4867  N   SER C  16     111.037 121.275 125.605  1.00127.97           N  
ATOM   4868  CA  SER C  16     110.304 120.098 125.153  1.00131.21           C  
ATOM   4869  C   SER C  16     110.749 119.674 123.760  1.00134.31           C  
ATOM   4870  O   SER C  16     110.861 118.478 123.474  1.00137.04           O  
ATOM   4871  CB  SER C  16     108.802 120.376 125.174  1.00131.27           C  
ATOM   4872  OG  SER C  16     108.079 119.293 124.619  1.00135.04           O  
ATOM   4873  N   LYS C  17     111.001 120.641 122.878  1.00137.25           N  
ATOM   4874  CA  LYS C  17     111.485 120.316 121.540  1.00133.90           C  
ATOM   4875  C   LYS C  17     112.868 119.681 121.592  1.00134.43           C  
ATOM   4876  O   LYS C  17     113.152 118.736 120.847  1.00140.46           O  
ATOM   4877  CB  LYS C  17     111.502 121.572 120.672  1.00136.19           C  
ATOM   4878  CG  LYS C  17     111.268 121.305 119.197  1.00134.21           C  
ATOM   4879  CD  LYS C  17     110.776 122.553 118.485  1.00140.02           C  
ATOM   4880  CE  LYS C  17     109.412 122.981 119.000  1.00138.92           C  
ATOM   4881  NZ  LYS C  17     108.529 121.815 119.278  1.00135.77           N1+
ATOM   4882  N   MET C  18     113.745 120.191 122.458  1.00142.22           N  
ATOM   4883  CA  MET C  18     115.064 119.583 122.610  1.00142.17           C  
ATOM   4884  C   MET C  18     114.954 118.158 123.139  1.00148.40           C  
ATOM   4885  O   MET C  18     115.676 117.258 122.688  1.00152.14           O  
ATOM   4886  CB  MET C  18     115.930 120.434 123.536  1.00143.61           C  
ATOM   4887  CG  MET C  18     117.392 120.030 123.553  1.00146.87           C  
ATOM   4888  SD  MET C  18     118.471 121.401 123.999  1.00165.19           S  
ATOM   4889  CE  MET C  18     117.909 122.649 122.844  1.00152.62           C  
ATOM   4890  N   ILE C  19     114.055 117.936 124.099  1.00132.78           N  
ATOM   4891  CA  ILE C  19     113.851 116.592 124.631  1.00125.08           C  
ATOM   4892  C   ILE C  19     113.307 115.669 123.548  1.00125.96           C  
ATOM   4893  O   ILE C  19     113.704 114.503 123.449  1.00132.01           O  
ATOM   4894  CB  ILE C  19     112.927 116.642 125.862  1.00117.50           C  
ATOM   4895  CG1 ILE C  19     113.739 116.969 127.114  1.00120.78           C  
ATOM   4896  CG2 ILE C  19     112.194 115.329 126.045  1.00114.74           C  
ATOM   4897  CD1 ILE C  19     112.913 117.034 128.370  1.00125.36           C  
ATOM   4898  N   ASP C  20     112.399 116.179 122.714  1.00138.14           N  
ATOM   4899  CA  ASP C  20     111.888 115.392 121.595  1.00138.45           C  
ATOM   4900  C   ASP C  20     112.998 115.033 120.618  1.00139.15           C  
ATOM   4901  O   ASP C  20     113.045 113.911 120.105  1.00144.15           O  
ATOM   4902  CB  ASP C  20     110.779 116.159 120.877  1.00144.63           C  
ATOM   4903  CG  ASP C  20     109.413 115.909 121.478  1.00146.96           C  
ATOM   4904  OD1 ASP C  20     108.958 114.748 121.448  1.00149.67           O  
ATOM   4905  OD2 ASP C  20     108.794 116.870 121.979  1.00146.02           O1-
ATOM   4906  N   ARG C  21     113.892 115.981 120.335  1.00147.03           N  
ATOM   4907  CA  ARG C  21     115.006 115.698 119.437  1.00145.96           C  
ATOM   4908  C   ARG C  21     115.917 114.623 120.014  1.00147.27           C  
ATOM   4909  O   ARG C  21     116.357 113.717 119.296  1.00153.12           O  
ATOM   4910  CB  ARG C  21     115.795 116.975 119.157  1.00149.79           C  
ATOM   4911  CG  ARG C  21     116.363 117.054 117.753  1.00153.67           C  
ATOM   4912  CD  ARG C  21     117.164 118.330 117.557  1.00156.12           C  
ATOM   4913  NE  ARG C  21     118.140 118.530 118.622  1.00158.50           N  
ATOM   4914  CZ  ARG C  21     119.267 117.843 118.747  1.00156.74           C  
ATOM   4915  NH1 ARG C  21     119.605 116.903 117.880  1.00154.24           N1+
ATOM   4916  NH2 ARG C  21     120.078 118.107 119.768  1.00156.48           N1+
ATOM   4917  N   ASN C  22     116.212 114.709 121.313  1.00140.64           N  
ATOM   4918  CA  ASN C  22     117.036 113.683 121.946  1.00142.72           C  
ATOM   4919  C   ASN C  22     116.343 112.326 121.919  1.00145.03           C  
ATOM   4920  O   ASN C  22     116.986 111.296 121.686  1.00149.75           O  
ATOM   4921  CB  ASN C  22     117.378 114.089 123.377  1.00145.37           C  
ATOM   4922  CG  ASN C  22     118.809 114.561 123.519  1.00148.31           C  
ATOM   4923  ND2 ASN C  22     119.037 115.844 123.270  1.00148.16           N  
ATOM   4924  OD1 ASN C  22     119.702 113.779 123.844  1.00149.73           O  
ATOM   4925  N   LEU C  23     115.029 112.308 122.154  1.00143.95           N  
ATOM   4926  CA  LEU C  23     114.274 111.061 122.085  1.00140.93           C  
ATOM   4927  C   LEU C  23     114.338 110.458 120.691  1.00145.43           C  
ATOM   4928  O   LEU C  23     114.525 109.247 120.538  1.00149.15           O  
ATOM   4929  CB  LEU C  23     112.819 111.309 122.476  1.00138.83           C  
ATOM   4930  CG  LEU C  23     112.477 111.472 123.953  1.00142.33           C  
ATOM   4931  CD1 LEU C  23     111.056 111.968 124.092  1.00144.96           C  
ATOM   4932  CD2 LEU C  23     112.643 110.160 124.673  1.00140.29           C  
ATOM   4933  N   ARG C  24     114.172 111.290 119.662  1.00159.11           N  
ATOM   4934  CA  ARG C  24     114.228 110.798 118.291  1.00157.47           C  
ATOM   4935  C   ARG C  24     115.609 110.253 117.959  1.00156.01           C  
ATOM   4936  O   ARG C  24     115.732 109.204 117.317  1.00160.65           O  
ATOM   4937  CB  ARG C  24     113.839 111.912 117.321  1.00158.37           C  
ATOM   4938  CG  ARG C  24     113.537 111.435 115.909  1.00155.30           C
[truncated: 307,076 more chars]
